# Supplementary material for: Treatment of flexibility of protein backbone in simulations of protein–ligand interactions using steered molecular dynamics
Source: Sci Rep. 2024 May 7;14:10475. doi: 10.1038/s41598-024-59899-3 (PMC11076533; doi:10.1038/s41598-024-59899-3)
Supplement: Supplementary file 1 — Supplementary Information 1. [file 41598_2024_59899_MOESM1_ESM.gz]

Archive with 19 entries (12 files):
- complex
- complex/1tsl
- complex/1tsl/lig.itp
- complex/1tsl/center.pdb
- complex/1pye
- complex/1pye/lig.itp
- complex/1pye/center.pdb
- complex/1eve
- complex/1eve/lig.itp
- complex/1eve/center.pdb
- complex/4jnj
- complex/4jnj/lig.itp
- complex/4jnj/center.pdb
- complex/2ydv
- complex/2ydv/lig.itp
- complex/2ydv/center.pdb
- complex/2jfz
- complex/2jfz/lig.itp
- complex/2jfz/center.pdb
