# Supplementary material for: Treatment of flexibility of protein backbone in simulations of protein–ligand interactions using steered molecular dynamics
Source: Sci Rep. 2024 May 7;14:10475. doi: 10.1038/s41598-024-59899-3 (PMC11076533; doi:10.1038/s41598-024-59899-3)
Supplement: Supplementary file 1 — Supplementary Information 1. [file 41598_2024_59899_MOESM1_ESM.gz › complex/1tsl/lig.itp]

; LIG_GMX.top of 1TSL created by acpype

[ defaults ]
; nbfunc        comb-rule       gen-pairs       fudgeLJ fudgeQQ
1               2               yes             0.5     0.8333333333

[ atomtypes ]
;name   bond_type     mass     charge   ptype   sigma         epsilon       Amb
 C        C           0.00000  0.00000   A     3.39967e-01   3.59824e-01 ; 1.91  0.0860
 CA       CA          0.00000  0.00000   A     3.39967e-01   3.59824e-01 ; 1.91  0.0860
 CT       CT          0.00000  0.00000   A     3.39967e-01   4.57730e-01 ; 1.91  0.1094
 OS       OS          0.00000  0.00000   A     3.00001e-01   7.11280e-01 ; 1.68  0.1700
 O        O           0.00000  0.00000   A     2.95992e-01   8.78640e-01 ; 1.66  0.2100
 OH       OH          0.00000  0.00000   A     3.06647e-01   8.80314e-01 ; 1.72  0.2104
 Cl       Cl          0.00000  0.00000   A     3.47094e-01   1.10876e+00 ; 1.95  0.2650
 HA       HA          0.00000  0.00000   A     2.59964e-01   6.27600e-02 ; 1.46  0.0150
 HO       HO          0.00000  0.00000   A     0.00000e+00   0.00000e+00 ; 0.00  0.0000

[ moleculetype ]
;name            nrexcl
 LIG              3

[ atoms ]
;   nr  type  resi  res  atom  cgnr     charge      mass       ; qtot   bond_type
     1    C     1   LIG    C1    1     0.809855     12.01000 ; qtot 0.810
     2   CA     1   LIG    C2    2    -0.337715     12.01000 ; qtot 0.472
     3   CA     1   LIG    C3    3    -0.017242     12.01000 ; qtot 0.455
     4   CA     1   LIG    C4    4    -0.104785     12.01000 ; qtot 0.350
     5   CA     1   LIG    C5    5    -0.216658     12.01000 ; qtot 0.133
     6   CA     1   LIG    C6    6     0.170084     12.01000 ; qtot 0.304
     7   CA     1   LIG    C7    7    -0.224604     12.01000 ; qtot 0.079
     8   CA     1   LIG    C8    8    -0.166786     12.01000 ; qtot -0.088
     9   CA     1   LIG    C9    9     0.040894     12.01000 ; qtot -0.047
    10   CA     1   LIG   C10   10    -0.400759     12.01000 ; qtot -0.448
    11   CA     1   LIG   C11   11     0.217971     12.01000 ; qtot -0.230
    12   CT     1   LIG   C12   12     1.114603     12.01000 ; qtot 0.885
    13   CA     1   LIG   C13   13    -0.541368     12.01000 ; qtot 0.343
    14   CA     1   LIG   C14   14     0.121302     12.01000 ; qtot 0.465
    15   CA     1   LIG   C15   15    -0.190090     12.01000 ; qtot 0.275
    16   CA     1   LIG   C16   16     0.624377     12.01000 ; qtot 0.899
    17   CA     1   LIG   C17   17    -0.473197     12.01000 ; qtot 0.426
    18   CA     1   LIG   C18   18     0.166520     12.01000 ; qtot 0.592
    19   CA     1   LIG   C19   19    -0.541368     12.01000 ; qtot 0.051
    20   CA     1   LIG   C20   20     0.121302     12.01000 ; qtot 0.172
    21   CA     1   LIG   C21   21    -0.190090     12.01000 ; qtot -0.018
    22   CA     1   LIG   C22   22     0.624377     12.01000 ; qtot 0.607
    23   CA     1   LIG   C23   23    -0.473197     12.01000 ; qtot 0.133
    24   CA     1   LIG   C24   24     0.166520     12.01000 ; qtot 0.300
    25   OS     1   LIG    O1   25    -0.533358     16.00000 ; qtot -0.233
    26    O     1   LIG    O2   26    -0.522676     16.00000 ; qtot -0.756
    27   OH     1   LIG    O3   27    -0.595213     16.00000 ; qtot -1.351
    28   OH     1   LIG    O4   28    -0.595213     16.00000 ; qtot -1.947
    29   Cl     1   LIG   CL1   29    -0.083785     35.45000 ; qtot -2.030
    30   Cl     1   LIG   CL2   30    -0.083785     35.45000 ; qtot -2.114
    31   HA     1   LIG    H1   31     0.117104      1.00800 ; qtot -1.997
    32   HA     1   LIG    H2   32     0.120161      1.00800 ; qtot -1.877
    33   HA     1   LIG    H3   33     0.143618      1.00800 ; qtot -1.733
    34   HA     1   LIG    H4   34     0.150774      1.00800 ; qtot -1.582
    35   HA     1   LIG    H5   35     0.130367      1.00800 ; qtot -1.452
    36   HA     1   LIG    H6   36     0.080814      1.00800 ; qtot -1.371
    37   HA     1   LIG    H7   37     0.070344      1.00800 ; qtot -1.301
    38   HA     1   LIG    H8   38     0.191127      1.00800 ; qtot -1.110
    39   HA     1   LIG    H9   39     0.058352      1.00800 ; qtot -1.051
    40   HA     1   LIG   H10   40     0.070344      1.00800 ; qtot -0.981
    41   HA     1   LIG   H11   41     0.191127      1.00800 ; qtot -0.790
    42   HA     1   LIG   H12   42     0.058352      1.00800 ; qtot -0.732
    43   HO     1   LIG   H13   43     0.365800      1.00800 ; qtot -0.366
    44   HO     1   LIG   H14   44     0.365800      1.00800 ; qtot 0.000

[ bonds ]
;   ai     aj funct   r             k
     1      2   1    1.4910e-01    2.8945e+05 ;     C1 - C2    
     1     25   1    1.3580e-01    3.2702e+05 ;     C1 - O1    
     1     26   1    1.2180e-01    5.3363e+05 ;     C1 - O2    
     2      3   1    1.3980e-01    3.8585e+05 ;     C2 - C3    
     2     11   1    1.3980e-01    3.8585e+05 ;     C2 - C11   
     3      4   1    1.3980e-01    3.8585e+05 ;     C3 - C4    
     3     31   1    1.0860e-01    2.8937e+05 ;     C3 - H1    
     4      5   1    1.3980e-01    3.8585e+05 ;     C4 - C5    
     4     32   1    1.0860e-01    2.8937e+05 ;     C4 - H2    
     5      6   1    1.3980e-01    3.8585e+05 ;     C5 - C6    
     5     33   1    1.0860e-01    2.8937e+05 ;     C5 - H3    
     6      7   1    1.3980e-01    3.8585e+05 ;     C6 - C7    
     6     11   1    1.3980e-01    3.8585e+05 ;     C6 - C11   
     7      8   1    1.3980e-01    3.8585e+05 ;     C7 - C8    
     7     34   1    1.0860e-01    2.8937e+05 ;     C7 - H4    
     8      9   1    1.3980e-01    3.8585e+05 ;     C8 - C9    
     8     35   1    1.0860e-01    2.8937e+05 ;     C8 - H5    
     9     10   1    1.3980e-01    3.8585e+05 ;     C9 - C10   
     9     36   1    1.0860e-01    2.8937e+05 ;     C9 - H6    
    10     11   1    1.3980e-01    3.8585e+05 ;    C10 - C11   
    10     12   1    1.5160e-01    2.6861e+05 ;    C10 - C12   
    12     13   1    1.5160e-01    2.6861e+05 ;    C12 - C13   
    12     19   1    1.5160e-01    2.6861e+05 ;    C12 - C19   
    12     25   1    1.4320e-01    2.5824e+05 ;    C12 - O1    
    13     14   1    1.3980e-01    3.8585e+05 ;    C13 - C14   
    13     18   1    1.3980e-01    3.8585e+05 ;    C13 - C18   
    14     15   1    1.3980e-01    3.8585e+05 ;    C14 - C15   
    14     37   1    1.0860e-01    2.8937e+05 ;    C14 - H7    
    15     16   1    1.3980e-01    3.8585e+05 ;    C15 - C16   
    15     29   1    1.7500e-01    2.5573e+05 ;    C15 - CL1   
    16     17   1    1.3980e-01    3.8585e+05 ;    C16 - C17   
    16     27   1    1.3640e-01    3.2133e+05 ;    C16 - O3    
    17     18   1    1.3980e-01    3.8585e+05 ;    C17 - C18   
    17     38   1    1.0860e-01    2.8937e+05 ;    C17 - H8    
    18     39   1    1.0860e-01    2.8937e+05 ;    C18 - H9    
    19     20   1    1.3980e-01    3.8585e+05 ;    C19 - C20   
    19     24   1    1.3980e-01    3.8585e+05 ;    C19 - C24   
    20     21   1    1.3980e-01    3.8585e+05 ;    C20 - C21   
    20     40   1    1.0860e-01    2.8937e+05 ;    C20 - H10   
    21     22   1    1.3980e-01    3.8585e+05 ;    C21 - C22   
    21     30   1    1.7500e-01    2.5573e+05 ;    C21 - CL2   
    22     23   1    1.3980e-01    3.8585e+05 ;    C22 - C23   
    22     28   1    1.3640e-01    3.2133e+05 ;    C22 - O4    
    23     24   1    1.3980e-01    3.8585e+05 ;    C23 - C24   
    23     41   1    1.0860e-01    2.8937e+05 ;    C23 - H11   
    24     42   1    1.0860e-01    2.8937e+05 ;    C24 - H12   
    27     43   1    9.7300e-02    3.1079e+05 ;     O3 - H13   
    28     44   1    9.7300e-02    3.1079e+05 ;     O4 - H14   

[ pairs ]
;   ai     aj    funct
     1      4      1 ;     C1 - C4    
     1      6      1 ;     C1 - C6    
     1     10      1 ;     C1 - C10   
     1     13      1 ;     C1 - C13   
     1     19      1 ;     C1 - C19   
     1     31      1 ;     C1 - H1    
     2      5      1 ;     C2 - C5    
     2      7      1 ;     C2 - C7    
     2      9      1 ;     C2 - C9    
     2     12      1 ;     C2 - C12   
     2     32      1 ;     C2 - H2    
     3      6      1 ;     C3 - C6    
     3     10      1 ;     C3 - C10   
     3     33      1 ;     C3 - H3    
     4      7      1 ;     C4 - C7    
     4     11      1 ;     C4 - C11   
     5      8      1 ;     C5 - C8    
     5     10      1 ;     C5 - C10   
     5     31      1 ;     C5 - H1    
     5     34      1 ;     C5 - H4    
     6      9      1 ;     C6 - C9    
     6     12      1 ;     C6 - C12   
     6     32      1 ;     C6 - H2    
     6     35      1 ;     C6 - H5    
     7     10      1 ;     C7 - C10   
     7     33      1 ;     C7 - H3    
     7     36      1 ;     C7 - H6    
     8     11      1 ;     C8 - C11   
     8     12      1 ;     C8 - C12   
     9     13      1 ;     C9 - C13   
     9     19      1 ;     C9 - C19   
     9     25      1 ;     C9 - O1    
     9     34      1 ;     C9 - H4    
    10     14      1 ;    C10 - C14   
    10     18      1 ;    C10 - C18   
    10     20      1 ;    C10 - C20   
    10     24      1 ;    C10 - C24   
    10     35      1 ;    C10 - H5    
    11     13      1 ;    C11 - C13   
    11     19      1 ;    C11 - C19   
    11     31      1 ;    C11 - H1    
    11     33      1 ;    C11 - H3    
    11     34      1 ;    C11 - H4    
    11     36      1 ;    C11 - H6    
    12     15      1 ;    C12 - C15   
    12     17      1 ;    C12 - C17   
    12     21      1 ;    C12 - C21   
    12     23      1 ;    C12 - C23   
    12     36      1 ;    C12 - H6    
    12     37      1 ;    C12 - H7    
    12     39      1 ;    C12 - H9    
    12     40      1 ;    C12 - H10   
    12     42      1 ;    C12 - H12   
    13     16      1 ;    C13 - C16   
    13     20      1 ;    C13 - C20   
    13     24      1 ;    C13 - C24   
    13     29      1 ;    C13 - CL1   
    13     38      1 ;    C13 - H8    
    14     17      1 ;    C14 - C17   
    14     19      1 ;    C14 - C19   
    14     25      1 ;    C14 - O1    
    14     27      1 ;    C14 - O3    
    14     39      1 ;    C14 - H9    
    15     18      1 ;    C15 - C18   
    15     38      1 ;    C15 - H8    
    15     43      1 ;    C15 - H13   
    16     37      1 ;    C16 - H7    
    16     39      1 ;    C16 - H9    
    17     29      1 ;    C17 - CL1   
    17     43      1 ;    C17 - H13   
    18     19      1 ;    C18 - C19   
    18     25      1 ;    C18 - O1    
    18     27      1 ;    C18 - O3    
    18     37      1 ;    C18 - H7    
    19     22      1 ;    C19 - C22   
    19     30      1 ;    C19 - CL2   
    19     41      1 ;    C19 - H11   
    20     23      1 ;    C20 - C23   
    20     25      1 ;    C20 - O1    
    20     28      1 ;    C20 - O4    
    20     42      1 ;    C20 - H12   
    21     24      1 ;    C21 - C24   
    21     41      1 ;    C21 - H11   
    21     44      1 ;    C21 - H14   
    22     40      1 ;    C22 - H10   
    22     42      1 ;    C22 - H12   
    23     30      1 ;    C23 - CL2   
    23     44      1 ;    C23 - H14   
    24     25      1 ;    C24 - O1    
    24     28      1 ;    C24 - O4    
    24     40      1 ;    C24 - H10   
    25      3      1 ;     O1 - C3    
    25     11      1 ;     O1 - C11   
    26      3      1 ;     O2 - C3    
    26     11      1 ;     O2 - C11   
    26     12      1 ;     O2 - C12   
    27     29      1 ;     O3 - CL1   
    27     38      1 ;     O3 - H8    
    28     30      1 ;     O4 - CL2   
    28     41      1 ;     O4 - H11   
    29     37      1 ;    CL1 - H7    
    30     40      1 ;    CL2 - H10   
    31     32      1 ;     H1 - H2    
    32     33      1 ;     H2 - H3    
    34     35      1 ;     H4 - H5    
    35     36      1 ;     H5 - H6    
    38     39      1 ;     H8 - H9    
    41     42      1 ;    H11 - H12   

[ angles ]
;   ai     aj     ak    funct   theta         cth
     1      2      3      1    1.2033e+02    5.3806e+02 ;     C1 - C2     - C3    
     1      2     11      1    1.2033e+02    5.3806e+02 ;     C1 - C2     - C11   
     1     25     12      1    1.1598e+02    5.2969e+02 ;     C1 - O1     - C12   
     2      1     25      1    1.1244e+02    5.7990e+02 ;     C2 - C1     - O1    
     2      1     26      1    1.2260e+02    5.7488e+02 ;     C2 - C1     - O2    
     2      3      4      1    1.2002e+02    5.5731e+02 ;     C2 - C3     - C4    
     2      3     31      1    1.1988e+02    4.0334e+02 ;     C2 - C3     - H1    
     2     11      6      1    1.2002e+02    5.5731e+02 ;     C2 - C11    - C6    
     2     11     10      1    1.2002e+02    5.5731e+02 ;     C2 - C11    - C10   
     3      2     11      1    1.2002e+02    5.5731e+02 ;     C3 - C2     - C11   
     3      4      5      1    1.2002e+02    5.5731e+02 ;     C3 - C4     - C5    
     3      4     32      1    1.1988e+02    4.0334e+02 ;     C3 - C4     - H2    
     4      3     31      1    1.1988e+02    4.0334e+02 ;     C4 - C3     - H1    
     4      5      6      1    1.2002e+02    5.5731e+02 ;     C4 - C5     - C6    
     4      5     33      1    1.1988e+02    4.0334e+02 ;     C4 - C5     - H3    
     5      4     32      1    1.1988e+02    4.0334e+02 ;     C5 - C4     - H2    
     5      6      7      1    1.2002e+02    5.5731e+02 ;     C5 - C6     - C7    
     5      6     11      1    1.2002e+02    5.5731e+02 ;     C5 - C6     - C11   
     6      5     33      1    1.1988e+02    4.0334e+02 ;     C6 - C5     - H3    
     6      7      8      1    1.2002e+02    5.5731e+02 ;     C6 - C7     - C8    
     6      7     34      1    1.1988e+02    4.0334e+02 ;     C6 - C7     - H4    
     6     11     10      1    1.2002e+02    5.5731e+02 ;     C6 - C11    - C10   
     7      6     11      1    1.2002e+02    5.5731e+02 ;     C7 - C6     - C11   
     7      8      9      1    1.2002e+02    5.5731e+02 ;     C7 - C8     - C9    
     7      8     35      1    1.1988e+02    4.0334e+02 ;     C7 - C8     - H5    
     8      7     34      1    1.1988e+02    4.0334e+02 ;     C8 - C7     - H4    
     8      9     10      1    1.2002e+02    5.5731e+02 ;     C8 - C9     - C10   
     8      9     36      1    1.1988e+02    4.0334e+02 ;     C8 - C9     - H6    
     9      8     35      1    1.1988e+02    4.0334e+02 ;     C9 - C8     - H5    
     9     10     11      1    1.2002e+02    5.5731e+02 ;     C9 - C10    - C11   
     9     10     12      1    1.2077e+02    5.3137e+02 ;     C9 - C10    - C12   
    10      9     36      1    1.1988e+02    4.0334e+02 ;    C10 - C9     - H6    
    10     12     13      1    1.1224e+02    5.3220e+02 ;    C10 - C12    - C13   
    10     12     19      1    1.1224e+02    5.3220e+02 ;    C10 - C12    - C19   
    10     12     25      1    1.0895e+02    5.7153e+02 ;    C10 - C12    - O1    
    11     10     12      1    1.2077e+02    5.3137e+02 ;    C11 - C10    - C12   
    12     13     14      1    1.2077e+02    5.3137e+02 ;    C12 - C13    - C14   
    12     13     18      1    1.2077e+02    5.3137e+02 ;    C12 - C13    - C18   
    12     19     20      1    1.2077e+02    5.3137e+02 ;    C12 - C19    - C20   
    12     19     24      1    1.2077e+02    5.3137e+02 ;    C12 - C19    - C24   
    13     12     19      1    1.1224e+02    5.3220e+02 ;    C13 - C12    - C19   
    13     12     25      1    1.0895e+02    5.7153e+02 ;    C13 - C12    - O1    
    13     14     15      1    1.2002e+02    5.5731e+02 ;    C13 - C14    - C15   
    13     14     37      1    1.1988e+02    4.0334e+02 ;    C13 - C14    - H7    
    13     18     17      1    1.2002e+02    5.5731e+02 ;    C13 - C18    - C17   
    13     18     39      1    1.1988e+02    4.0334e+02 ;    C13 - C18    - H9    
    14     13     18      1    1.2002e+02    5.5731e+02 ;    C14 - C13    - C18   
    14     15     16      1    1.2002e+02    5.5731e+02 ;    C14 - C15    - C16   
    14     15     29      1    1.1939e+02    4.8451e+02 ;    C14 - C15    - CL1   
    15     14     37      1    1.1988e+02    4.0334e+02 ;    C15 - C14    - H7    
    15     16     17      1    1.2002e+02    5.5731e+02 ;    C15 - C16    - C17   
    15     16     27      1    1.1990e+02    5.8158e+02 ;    C15 - C16    - O3    
    16     15     29      1    1.1939e+02    4.8451e+02 ;    C16 - C15    - CL1   
    16     17     18      1    1.2002e+02    5.5731e+02 ;    C16 - C17    - C18   
    16     17     38      1    1.1988e+02    4.0334e+02 ;    C16 - C17    - H8    
    16     27     43      1    1.0858e+02    4.1003e+02 ;    C16 - O3     - H13   
    17     16     27      1    1.1990e+02    5.8158e+02 ;    C17 - C16    - O3    
    17     18     39      1    1.1988e+02    4.0334e+02 ;    C17 - C18    - H9    
    18     17     38      1    1.1988e+02    4.0334e+02 ;    C18 - C17    - H8    
    19     12     25      1    1.0895e+02    5.7153e+02 ;    C19 - C12    - O1    
    19     20     21      1    1.2002e+02    5.5731e+02 ;    C19 - C20    - C21   
    19     20     40      1    1.1988e+02    4.0334e+02 ;    C19 - C20    - H10   
    19     24     23      1    1.2002e+02    5.5731e+02 ;    C19 - C24    - C23   
    19     24     42      1    1.1988e+02    4.0334e+02 ;    C19 - C24    - H12   
    20     19     24      1    1.2002e+02    5.5731e+02 ;    C20 - C19    - C24   
    20     21     22      1    1.2002e+02    5.5731e+02 ;    C20 - C21    - C22   
    20     21     30      1    1.1939e+02    4.8451e+02 ;    C20 - C21    - CL2   
    21     20     40      1    1.1988e+02    4.0334e+02 ;    C21 - C20    - H10   
    21     22     23      1    1.2002e+02    5.5731e+02 ;    C21 - C22    - C23   
    21     22     28      1    1.1990e+02    5.8158e+02 ;    C21 - C22    - O4    
    22     21     30      1    1.1939e+02    4.8451e+02 ;    C22 - C21    - CL2   
    22     23     24      1    1.2002e+02    5.5731e+02 ;    C22 - C23    - C24   
    22     23     41      1    1.1988e+02    4.0334e+02 ;    C22 - C23    - H11   
    22     28     44      1    1.0858e+02    4.1003e+02 ;    C22 - O4     - H14   
    23     22     28      1    1.1990e+02    5.8158e+02 ;    C23 - C22    - O4    
    23     24     42      1    1.1988e+02    4.0334e+02 ;    C23 - C24    - H12   
    24     23     41      1    1.1988e+02    4.0334e+02 ;    C24 - C23    - H11   
    25      1     26      1    1.2325e+02    6.3011e+02 ;     O1 - C1     - O2    

[ dihedrals ] ; propers
; for gromacs 4.5 or higher, using funct 9
;    i      j      k      l   func   phase     kd      pn
     1      2      3      4      9   180.00  15.16700   2 ;     C1-    C2-    C3-    C4
     1      2      3     31      9   180.00  15.16700   2 ;     C1-    C2-    C3-    H1
     1      2     11      6      9   180.00  15.16700   2 ;     C1-    C2-   C11-    C6
     1      2     11     10      9   180.00  15.16700   2 ;     C1-    C2-   C11-   C10
     1     25     12     10      9     0.00   1.60387   3 ;     C1-    O1-   C12-   C10
     1     25     12     13      9     0.00   1.60387   3 ;     C1-    O1-   C12-   C13
     1     25     12     19      9     0.00   1.60387   3 ;     C1-    O1-   C12-   C19
     2      1     25     12      9   180.00  11.29680   2 ;     C2-    C1-    O1-   C12
     2      3      4      5      9   180.00  15.16700   2 ;     C2-    C3-    C4-    C5
     2      3      4     32      9   180.00  15.16700   2 ;     C2-    C3-    C4-    H2
     2     11      6      5      9   180.00  15.16700   2 ;     C2-   C11-    C6-    C5
     2     11      6      7      9   180.00  15.16700   2 ;     C2-   C11-    C6-    C7
     2     11     10      9      9   180.00  15.16700   2 ;     C2-   C11-   C10-    C9
     2     11     10     12      9   180.00  15.16700   2 ;     C2-   C11-   C10-   C12
     3      2     11      6      9   180.00  15.16700   2 ;     C3-    C2-   C11-    C6
     3      2     11     10      9   180.00  15.16700   2 ;     C3-    C2-   C11-   C10
     3      4      5      6      9   180.00  15.16700   2 ;     C3-    C4-    C5-    C6
     3      4      5     33      9   180.00  15.16700   2 ;     C3-    C4-    C5-    H3
     4      3      2     11      9   180.00  15.16700   2 ;     C4-    C3-    C2-   C11
     4      5      6      7      9   180.00  15.16700   2 ;     C4-    C5-    C6-    C7
     4      5      6     11      9   180.00  15.16700   2 ;     C4-    C5-    C6-   C11
     5      4      3     31      9   180.00  15.16700   2 ;     C5-    C4-    C3-    H1
     5      6      7      8      9   180.00  15.16700   2 ;     C5-    C6-    C7-    C8
     5      6      7     34      9   180.00  15.16700   2 ;     C5-    C6-    C7-    H4
     5      6     11     10      9   180.00  15.16700   2 ;     C5-    C6-   C11-   C10
     6      5      4     32      9   180.00  15.16700   2 ;     C6-    C5-    C4-    H2
     6      7      8      9      9   180.00  15.16700   2 ;     C6-    C7-    C8-    C9
     6      7      8     35      9   180.00  15.16700   2 ;     C6-    C7-    C8-    H5
     6     11     10      9      9   180.00  15.16700   2 ;     C6-   C11-   C10-    C9
     6     11     10     12      9   180.00  15.16700   2 ;     C6-   C11-   C10-   C12
     7      6      5     33      9   180.00  15.16700   2 ;     C7-    C6-    C5-    H3
     7      6     11     10      9   180.00  15.16700   2 ;     C7-    C6-   C11-   C10
     7      8      9     10      9   180.00  15.16700   2 ;     C7-    C8-    C9-   C10
     7      8      9     36      9   180.00  15.16700   2 ;     C7-    C8-    C9-    H6
     8      7      6     11      9   180.00  15.16700   2 ;     C8-    C7-    C6-   C11
     8      9     10     11      9   180.00  15.16700   2 ;     C8-    C9-   C10-   C11
     8      9     10     12      9   180.00  15.16700   2 ;     C8-    C9-   C10-   C12
     9      8      7     34      9   180.00  15.16700   2 ;     C9-    C8-    C7-    H4
     9     10     12     13      9     0.00   0.00000   0 ;     C9-   C10-   C12-   C13
     9     10     12     19      9     0.00   0.00000   0 ;     C9-   C10-   C12-   C19
     9     10     12     25      9     0.00   0.00000   0 ;     C9-   C10-   C12-    O1
    10      9      8     35      9   180.00  15.16700   2 ;    C10-    C9-    C8-    H5
    10     12     13     14      9     0.00   0.00000   0 ;    C10-   C12-   C13-   C14
    10     12     13     18      9     0.00   0.00000   0 ;    C10-   C12-   C13-   C18
    10     12     19     20      9     0.00   0.00000   0 ;    C10-   C12-   C19-   C20
    10     12     19     24      9     0.00   0.00000   0 ;    C10-   C12-   C19-   C24
    11      2      3     31      9   180.00  15.16700   2 ;    C11-    C2-    C3-    H1
    11      6      5     33      9   180.00  15.16700   2 ;    C11-    C6-    C5-    H3
    11      6      7     34      9   180.00  15.16700   2 ;    C11-    C6-    C7-    H4
    11     10      9     36      9   180.00  15.16700   2 ;    C11-   C10-    C9-    H6
    11     10     12     13      9     0.00   0.00000   0 ;    C11-   C10-   C12-   C13
    11     10     12     19      9     0.00   0.00000   0 ;    C11-   C10-   C12-   C19
    11     10     12     25      9     0.00   0.00000   0 ;    C11-   C10-   C12-    O1
    12     10      9     36      9   180.00  15.16700   2 ;    C12-   C10-    C9-    H6
    12     13     14     15      9   180.00  15.16700   2 ;    C12-   C13-   C14-   C15
    12     13     14     37      9   180.00  15.16700   2 ;    C12-   C13-   C14-    H7
    12     13     18     17      9   180.00  15.16700   2 ;    C12-   C13-   C18-   C17
    12     13     18     39      9   180.00  15.16700   2 ;    C12-   C13-   C18-    H9
    12     19     20     21      9   180.00  15.16700   2 ;    C12-   C19-   C20-   C21
    12     19     20     40      9   180.00  15.16700   2 ;    C12-   C19-   C20-   H10
    12     19     24     23      9   180.00  15.16700   2 ;    C12-   C19-   C24-   C23
    12     19     24     42      9   180.00  15.16700   2 ;    C12-   C19-   C24-   H12
    13     12     19     20      9     0.00   0.00000   0 ;    C13-   C12-   C19-   C20
    13     12     19     24      9     0.00   0.00000   0 ;    C13-   C12-   C19-   C24
    13     14     15     16      9   180.00  15.16700   2 ;    C13-   C14-   C15-   C16
    13     14     15     29      9   180.00  15.16700   2 ;    C13-   C14-   C15-   CL1
    13     18     17     16      9   180.00  15.16700   2 ;    C13-   C18-   C17-   C16
    13     18     17     38      9   180.00  15.16700   2 ;    C13-   C18-   C17-    H8
    14     13     12     19      9     0.00   0.00000   0 ;    C14-   C13-   C12-   C19
    14     13     12     25      9     0.00   0.00000   0 ;    C14-   C13-   C12-    O1
    14     13     18     17      9   180.00  15.16700   2 ;    C14-   C13-   C18-   C17
    14     13     18     39      9   180.00  15.16700   2 ;    C14-   C13-   C18-    H9
    14     15     16     17      9   180.00  15.16700   2 ;    C14-   C15-   C16-   C17
    14     15     16     27      9   180.00  15.16700   2 ;    C14-   C15-   C16-    O3
    15     14     13     18      9   180.00  15.16700   2 ;    C15-   C14-   C13-   C18
    15     16     17     18      9   180.00  15.16700   2 ;    C15-   C16-   C17-   C18
    15     16     17     38      9   180.00  15.16700   2 ;    C15-   C16-   C17-    H8
    15     16     27     43      9   180.00   3.76560   2 ;    C15-   C16-    O3-   H13
    16     15     14     37      9   180.00  15.16700   2 ;    C16-   C15-   C14-    H7
    16     17     18     39      9   180.00  15.16700   2 ;    C16-   C17-   C18-    H9
    17     16     15     29      9   180.00  15.16700   2 ;    C17-   C16-   C15-   CL1
    17     16     27     43      9   180.00   3.76560   2 ;    C17-   C16-    O3-   H13
    18     13     12     19      9     0.00   0.00000   0 ;    C18-   C13-   C12-   C19
    18     13     12     25      9     0.00   0.00000   0 ;    C18-   C13-   C12-    O1
    18     13     14     37      9   180.00  15.16700   2 ;    C18-   C13-   C14-    H7
    18     17     16     27      9   180.00  15.16700   2 ;    C18-   C17-   C16-    O3
    19     20     21     22      9   180.00  15.16700   2 ;    C19-   C20-   C21-   C22
    19     20     21     30      9   180.00  15.16700   2 ;    C19-   C20-   C21-   CL2
    19     24     23     22      9   180.00  15.16700   2 ;    C19-   C24-   C23-   C22
    19     24     23     41      9   180.00  15.16700   2 ;    C19-   C24-   C23-   H11
    20     19     12     25      9     0.00   0.00000   0 ;    C20-   C19-   C12-    O1
    20     19     24     23      9   180.00  15.16700   2 ;    C20-   C19-   C24-   C23
    20     19     24     42      9   180.00  15.16700   2 ;    C20-   C19-   C24-   H12
    20     21     22     23      9   180.00  15.16700   2 ;    C20-   C21-   C22-   C23
    20     21     22     28      9   180.00  15.16700   2 ;    C20-   C21-   C22-    O4
    21     20     19     24      9   180.00  15.16700   2 ;    C21-   C20-   C19-   C24
    21     22     23     24      9   180.00  15.16700   2 ;    C21-   C22-   C23-   C24
    21     22     23     41      9   180.00  15.16700   2 ;    C21-   C22-   C23-   H11
    21     22     28     44      9   180.00   3.76560   2 ;    C21-   C22-    O4-   H14
    22     21     20     40      9   180.00  15.16700   2 ;    C22-   C21-   C20-   H10
    22     23     24     42      9   180.00  15.16700   2 ;    C22-   C23-   C24-   H12
    23     22     21     30      9   180.00  15.16700   2 ;    C23-   C22-   C21-   CL2
    23     22     28     44      9   180.00   3.76560   2 ;    C23-   C22-    O4-   H14
    24     19     12     25      9     0.00   0.00000   0 ;    C24-   C19-   C12-    O1
    24     19     20     40      9   180.00  15.16700   2 ;    C24-   C19-   C20-   H10
    24     23     22     28      9   180.00  15.16700   2 ;    C24-   C23-   C22-    O4
    25      1      2      3      9   180.00   4.18400   2 ;     O1-    C1-    C2-    C3
    25      1      2     11      9   180.00   4.18400   2 ;     O1-    C1-    C2-   C11
    26      1      2      3      9   180.00   4.18400   2 ;     O2-    C1-    C2-    C3
    26      1      2     11      9   180.00   4.18400   2 ;     O2-    C1-    C2-   C11
    26      1     25     12      9   180.00   5.85760   1 ;     O2-    C1-    O1-   C12
    26      1     25     12      9   180.00  11.29680   2 ;     O2-    C1-    O1-   C12
    27     16     15     29      9   180.00  15.16700   2 ;     O3-   C16-   C15-   CL1
    27     16     17     38      9   180.00  15.16700   2 ;     O3-   C16-   C17-    H8
    28     22     21     30      9   180.00  15.16700   2 ;     O4-   C22-   C21-   CL2
    28     22     23     41      9   180.00  15.16700   2 ;     O4-   C22-   C23-   H11
    29     15     14     37      9   180.00  15.16700   2 ;    CL1-   C15-   C14-    H7
    30     21     20     40      9   180.00  15.16700   2 ;    CL2-   C21-   C20-   H10
    31      3      4     32      9   180.00  15.16700   2 ;     H1-    C3-    C4-    H2
    32      4      5     33      9   180.00  15.16700   2 ;     H2-    C4-    C5-    H3
    34      7      8     35      9   180.00  15.16700   2 ;     H4-    C7-    C8-    H5
    35      8      9     36      9   180.00  15.16700   2 ;     H5-    C8-    C9-    H6
    38     17     18     39      9   180.00  15.16700   2 ;     H8-   C17-   C18-    H9
    41     23     24     42      9   180.00  15.16700   2 ;    H11-   C23-   C24-   H12

[ dihedrals ] ; impropers
; treated as propers in GROMACS to use correct AMBER analytical function
;    i      j      k      l   func   phase     kd      pn
     1      3      2     11      4   180.00   4.60240   2 ;     C1-    C3-    C2-   C11
     2      4      3     31      4   180.00   4.60240   2 ;     C2-    C4-    C3-    H1
     2      6     11     10      4   180.00   4.60240   2 ;     C2-    C6-   C11-   C10
     3      5      4     32      4   180.00   4.60240   2 ;     C3-    C5-    C4-    H2
     4      6      5     33      4   180.00   4.60240   2 ;     C4-    C6-    C5-    H3
     5      7      6     11      4   180.00   4.60240   2 ;     C5-    C7-    C6-   C11
     6      8      7     34      4   180.00   4.60240   2 ;     C6-    C8-    C7-    H4
     7      9      8     35      4   180.00   4.60240   2 ;     C7-    C9-    C8-    H5
     8     10      9     36      4   180.00   4.60240   2 ;     C8-   C10-    C9-    H6
     9     11     10     12      4   180.00   4.60240   2 ;     C9-   C11-   C10-   C12
    13     15     14     37      4   180.00   4.60240   2 ;    C13-   C15-   C14-    H7
    13     17     18     39      4   180.00   4.60240   2 ;    C13-   C17-   C18-    H9
    14     16     15     29      4   180.00   4.60240   2 ;    C14-   C16-   C15-   CL1
    14     18     13     12      4   180.00   4.60240   2 ;    C14-   C18-   C13-   C12
    15     17     16     27      4   180.00   4.60240   2 ;    C15-   C17-   C16-    O3
    16     18     17     38      4   180.00   4.60240   2 ;    C16-   C18-   C17-    H8
    19     21     20     40      4   180.00   4.60240   2 ;    C19-   C21-   C20-   H10
    19     23     24     42      4   180.00   4.60240   2 ;    C19-   C23-   C24-   H12
    20     22     21     30      4   180.00   4.60240   2 ;    C20-   C22-   C21-   CL2
    20     24     19     12      4   180.00   4.60240   2 ;    C20-   C24-   C19-   C12
    21     23     22     28      4   180.00   4.60240   2 ;    C21-   C23-   C22-    O4
    22     24     23     41      4   180.00   4.60240   2 ;    C22-   C24-   C23-   H11
    25      1     26      2      4   180.00  43.93200   2 ;     O1-    C1-    O2-    C2

[ system ]
 LIG

[ molecules ]
; Compound        nmols
 LIG              1     
