# Supplementary material for: Treatment of flexibility of protein backbone in simulations of protein–ligand interactions using steered molecular dynamics
Source: Sci Rep. 2024 May 7;14:10475. doi: 10.1038/s41598-024-59899-3 (PMC11076533; doi:10.1038/s41598-024-59899-3)
Supplement: Supplementary file 1 — Supplementary Information 1. [file 41598_2024_59899_MOESM1_ESM.gz › complex/1tsl/center.pdb]

TITLE     Gyas ROwers Mature At Cryogenic Speed
REMARK    THIS IS A SIMULATION BOX
CRYST1  100.000  100.000  100.000  90.00  90.00  90.00 P 1           1
MODEL        1
ATOM      1  N   MET     1       3.310 -24.720-182.050  1.00  0.00            
ATOM      2  CA  MET     1       2.820 -23.450-182.660  1.00  0.00            
ATOM      3  C   MET     1       3.390 -22.330-181.830  1.00  0.00            
ATOM      4  O   MET     1       3.860 -22.560-180.720  1.00  0.00            
ATOM      5  CB  MET     1       1.290 -23.410-182.640  1.00  0.00            
ATOM      6  CG  MET     1       0.610 -24.520-183.440  1.00  0.00            
ATOM      7  SD  MET     1       0.610 -24.270-185.230  1.00  0.00            
ATOM      8  CE  MET     1       2.020 -25.220-185.710  1.00  0.00            
ATOM      9  HA  MET     1       3.120 -23.390-183.610  1.00  0.00            
ATOM     10  HB1 MET     1       0.990 -23.490-181.690  1.00  0.00            
ATOM     11  HB2 MET     1       0.990 -22.530-183.010  1.00  0.00            
ATOM     12  HG1 MET     1       1.100 -25.350-183.180  1.00  0.00            
ATOM     13  HG2 MET     1      -0.320 -24.560-183.070  1.00  0.00            
ATOM     14  HE1 MET     1       2.130 -25.160-186.710  1.00  0.00            
ATOM     15  HE2 MET     1       2.830 -24.850-185.260  1.00  0.00            
ATOM     16  HE3 MET     1       1.890 -26.170-185.450  1.00  0.00            
ATOM     17  H1  MET     1       2.950 -25.490-182.570  1.00  0.00            
ATOM     18  H2  MET     1       4.310 -24.730-182.080  1.00  0.00            
ATOM     19  H3  MET     1       3.000 -24.780-181.110  1.00  0.00            
ATOM     20  N   LEU     2       3.320 -21.110-182.340  1.00  0.00            
ATOM     21  CA  LEU     2       3.860 -19.920-181.690  1.00  0.00            
ATOM     22  C   LEU     2       3.550 -19.770-180.200  1.00  0.00            
ATOM     23  O   LEU     2       4.460 -19.680-179.380  1.00  0.00            
ATOM     24  CB  LEU     2       3.410 -18.670-182.450  1.00  0.00            
ATOM     25  CG  LEU     2       4.050 -17.320-182.120  1.00  0.00            
ATOM     26  CD1 LEU     2       5.520 -17.310-182.470  1.00  0.00            
ATOM     27  CD2 LEU     2       3.340 -16.240-182.890  1.00  0.00            
ATOM     28  HN  LEU     2       2.860 -20.990-183.230  1.00  0.00            
ATOM     29  HA  LEU     2       4.840 -20.090-181.750  1.00  0.00            
ATOM     30  HB1 LEU     2       3.580 -18.840-183.420  1.00  0.00            
ATOM     31  HB2 LEU     2       2.430 -18.570-182.300  1.00  0.00            
ATOM     32  HG  LEU     2       3.970 -17.140-181.140  1.00  0.00            
ATOM     33 HD11 LEU     2       5.920 -16.420-182.250  1.00  0.00            
ATOM     34 HD12 LEU     2       6.000 -18.020-181.950  1.00  0.00            
ATOM     35 HD13 LEU     2       5.630 -17.480-183.450  1.00  0.00            
ATOM     36 HD21 LEU     2       3.750 -15.350-182.680  1.00  0.00            
ATOM     37 HD22 LEU     2       3.420 -16.420-183.870  1.00  0.00            
ATOM     38 HD23 LEU     2       2.370 -16.230-182.630  1.00  0.00            
ATOM     39  N   GLU     3       2.260 -19.780-179.850  1.00  0.00            
ATOM     40  CA  GLU     3       1.810 -19.620-178.460  1.00  0.00            
ATOM     41  C   GLU     3       2.040 -20.810-177.530  1.00  0.00            
ATOM     42  O   GLU     3       1.700 -20.730-176.350  1.00  0.00            
ATOM     43  CB  GLU     3       0.320 -19.280-178.440  1.00  0.00            
ATOM     44  CG  GLU     3      -0.560 -20.470-178.770  1.00  0.00            
ATOM     45  CD  GLU     3      -1.890 -20.060-179.340  1.00  0.00            
ATOM     46  OE1 GLU     3      -2.840 -19.820-178.560  1.00  0.00            
ATOM     47  OE2 GLU     3      -1.990 -19.980-180.590  1.00  0.00            
ATOM     48  HN  GLU     3       1.580 -19.910-180.560  1.00  0.00            
ATOM     49  HA  GLU     3       2.400 -18.870-178.140  1.00  0.00            
ATOM     50  HB1 GLU     3       0.080 -18.950-177.530  1.00  0.00            
ATOM     51  HB2 GLU     3       0.150 -18.560-179.110  1.00  0.00            
ATOM     52  HG1 GLU     3      -0.090 -21.040-179.440  1.00  0.00            
ATOM     53  HG2 GLU     3      -0.720 -21.000-177.940  1.00  0.00            
ATOM     54  N   GLN     4       2.640 -21.880-178.030  1.00  0.00            
ATOM     55  CA  GLN     4       2.870 -23.060-177.200  1.00  0.00            
ATOM     56  C   GLN     4       3.520 -22.730-175.850  1.00  0.00            
ATOM     57  O   GLN     4       3.100 -23.260-174.810  1.00  0.00            
ATOM     58  CB  GLN     4       3.680 -24.120-177.940  1.00  0.00            
ATOM     59  CG  GLN     4       3.400 -25.530-177.440  1.00  0.00            
ATOM     60  CD  GLN     4       1.940 -25.920-177.600  1.00  0.00            
ATOM     61  NE2 GLN     4       1.390 -26.590-176.600  1.00  0.00            
ATOM     62  OE1 GLN     4       1.310 -25.590-178.610  1.00  0.00            
ATOM     63  HN  GLN     4       2.930 -21.890-178.990  1.00  0.00            
ATOM     64  HA  GLN     4       1.940 -23.390-177.030  1.00  0.00            
ATOM     65  HB1 GLN     4       3.460 -24.080-178.910  1.00  0.00            
ATOM     66  HB2 GLN     4       4.660 -23.930-177.810  1.00  0.00            
ATOM     67  HG1 GLN     4       3.960 -26.180-177.960  1.00  0.00            
ATOM     68  HG2 GLN     4       3.650 -25.590-176.470  1.00  0.00            
ATOM     69 HE21 GLN     4       1.930 -26.830-175.800  1.00  0.00            
ATOM     70 HE22 GLN     4       0.430 -26.870-176.660  1.00  0.00            
ATOM     71  N   PRO     5       4.540 -21.840-175.830  1.00  0.00            
ATOM     72  CA  PRO     5       5.180 -21.490-174.560  1.00  0.00            
ATOM     73  C   PRO     5       4.210 -21.030-173.470  1.00  0.00            
ATOM     74  O   PRO     5       4.470 -21.260-172.280  1.00  0.00            
ATOM     75  CB  PRO     5       6.150 -20.390-174.970  1.00  0.00            
ATOM     76  CG  PRO     5       6.580 -20.840-176.330  1.00  0.00            
ATOM     77  CD  PRO     5       5.280 -21.260-176.960  1.00  0.00            
ATOM     78  HA  PRO     5       5.610 -22.300-174.170  1.00  0.00            
ATOM     79  HB1 PRO     5       5.690 -19.500-175.010  1.00  0.00            
ATOM     80  HB2 PRO     5       6.930 -20.340-174.340  1.00  0.00            
ATOM     81  HG1 PRO     5       7.010 -20.100-176.840  1.00  0.00            
ATOM     82  HG2 PRO     5       7.210 -21.610-176.270  1.00  0.00            
ATOM     83  HD1 PRO     5       4.790 -20.470-177.340  1.00  0.00            
ATOM     84  HD2 PRO     5       5.420 -21.940-177.680  1.00  0.00            
ATOM     85  N   TYR     6       3.110 -20.400-173.870  1.00  0.00            
ATOM     86  CA  TYR     6       2.110 -19.940-172.900  1.00  0.00            
ATOM     87  C   TYR     6       1.340 -21.130-172.310  1.00  0.00            
ATOM     88  O   TYR     6       1.120 -21.200-171.100  1.00  0.00            
ATOM     89  CB  TYR     6       1.110 -18.970-173.550  1.00  0.00            
ATOM     90  CG  TYR     6      -0.130 -18.780-172.700  1.00  0.00            
ATOM     91  CD1 TYR     6      -0.110 -17.930-171.590  1.00  0.00            
ATOM     92  CD2 TYR     6      -1.300 -19.490-172.970  1.00  0.00            
ATOM     93  CE1 TYR     6      -1.230 -17.810-170.770  1.00  0.00            
ATOM     94  CE2 TYR     6      -2.420 -19.370-172.150  1.00  0.00            
ATOM     95  CZ  TYR     6      -2.370 -18.530-171.060  1.00  0.00            
ATOM     96  OH  TYR     6      -3.470 -18.430-170.240  1.00  0.00            
ATOM     97  HN  TYR     6       2.960 -20.230-174.840  1.00  0.00            
ATOM     98  HA  TYR     6       2.630 -19.470-172.190  1.00  0.00            
ATOM     99  HB1 TYR     6       1.560 -18.090-173.670  1.00  0.00            
ATOM    100  HB2 TYR     6       0.840 -19.340-174.440  1.00  0.00            
ATOM    101  HD1 TYR     6       0.710 -17.410-171.390  1.00  0.00            
ATOM    102  HD2 TYR     6      -1.330 -20.090-173.760  1.00  0.00            
ATOM    103  HE1 TYR     6      -1.200 -17.200-169.980  1.00  0.00            
ATOM    104  HE2 TYR     6      -3.250 -19.890-172.360  1.00  0.00            
ATOM    105  HH  TYR     6      -4.200 -19.020-170.590  1.00  0.00            
ATOM    106  N   LEU     7       0.900 -22.040-173.180  1.00  0.00            
ATOM    107  CA  LEU     7       0.170 -23.210-172.740  1.00  0.00            
ATOM    108  C   LEU     7       1.070 -24.080-171.860  1.00  0.00            
ATOM    109  O   LEU     7       0.630 -24.600-170.820  1.00  0.00            
ATOM    110  CB  LEU     7      -0.350 -23.990-173.940  1.00  0.00            
ATOM    111  CG  LEU     7      -1.420 -23.230-174.740  1.00  0.00            
ATOM    112  CD1 LEU     7      -1.750 -23.970-176.030  1.00  0.00            
ATOM    113  CD2 LEU     7      -2.650 -23.020-173.880  1.00  0.00            
ATOM    114  HN  LEU     7       1.080 -21.910-174.160  1.00  0.00            
ATOM    115  HA  LEU     7      -0.600 -22.880-172.200  1.00  0.00            
ATOM    116  HB1 LEU     7       0.420 -24.190-174.550  1.00  0.00            
ATOM    117  HB2 LEU     7      -0.750 -24.850-173.620  1.00  0.00            
ATOM    118  HG  LEU     7      -1.060 -22.330-175.010  1.00  0.00            
ATOM    119 HD11 LEU     7      -2.450 -23.460-176.530  1.00  0.00            
ATOM    120 HD12 LEU     7      -0.930 -24.060-176.580  1.00  0.00            
ATOM    121 HD13 LEU     7      -2.100 -24.880-175.800  1.00  0.00            
ATOM    122 HD21 LEU     7      -3.340 -22.530-174.410  1.00  0.00            
ATOM    123 HD22 LEU     7      -3.020 -23.910-173.610  1.00  0.00            
ATOM    124 HD23 LEU     7      -2.410 -22.490-173.070  1.00  0.00            
ATOM    125  N   ASP     8       2.330 -24.220-172.270  1.00  0.00            
ATOM    126  CA  ASP     8       3.300 -24.990-171.510  1.00  0.00            
ATOM    127  C   ASP     8       3.470 -24.410-170.110  1.00  0.00            
ATOM    128  O   ASP     8       3.790 -25.130-169.160  1.00  0.00            
ATOM    129  CB  ASP     8       4.660 -25.000-172.220  1.00  0.00            
ATOM    130  CG  ASP     8       4.760 -26.080-173.290  1.00  0.00            
ATOM    131  OD1 ASP     8       3.770 -26.810-173.510  1.00  0.00            
ATOM    132  OD2 ASP     8       5.840 -26.210-173.880  1.00  0.00            
ATOM    133  HN  ASP     8       2.620 -23.770-173.110  1.00  0.00            
ATOM    134  HA  ASP     8       2.940 -25.920-171.470  1.00  0.00            
ATOM    135  HB1 ASP     8       4.800 -24.120-172.660  1.00  0.00            
ATOM    136  HB2 ASP     8       5.380 -25.160-171.550  1.00  0.00            
ATOM    137  N   LEU     9       3.250 -23.100-169.990  1.00  0.00            
ATOM    138  CA  LEU     9       3.340 -22.440-168.700  1.00  0.00            
ATOM    139  C   LEU     9       2.110 -22.790-167.850  1.00  0.00            
ATOM    140  O   LEU     9       2.240 -23.120-166.670  1.00  0.00            
ATOM    141  CB  LEU     9       3.440 -20.920-168.880  1.00  0.00            
ATOM    142  CG  LEU     9       3.370 -20.050-167.620  1.00  0.00            
ATOM    143  CD1 LEU     9       4.420 -20.460-166.600  1.00  0.00            
ATOM    144  CD2 LEU     9       3.520 -18.590-168.000  1.00  0.00            
ATOM    145  HN  LEU     9       3.020 -22.570-170.800  1.00  0.00            
ATOM    146  HA  LEU     9       4.170 -22.780-168.260  1.00  0.00            
ATOM    147  HB1 LEU     9       4.320 -20.740-169.320  1.00  0.00            
ATOM    148  HB2 LEU     9       2.700 -20.650-169.490  1.00  0.00            
ATOM    149  HG  LEU     9       2.470 -20.170-167.190  1.00  0.00            
ATOM    150 HD11 LEU     9       4.350 -19.880-165.790  1.00  0.00            
ATOM    151 HD12 LEU     9       4.280 -21.420-166.340  1.00  0.00            
ATOM    152 HD13 LEU     9       5.330 -20.360-167.000  1.00  0.00            
ATOM    153 HD21 LEU     9       3.470 -18.030-167.180  1.00  0.00            
ATOM    154 HD22 LEU     9       4.410 -18.460-168.450  1.00  0.00            
ATOM    155 HD23 LEU     9       2.790 -18.340-168.640  1.00  0.00            
ATOM    156  N   ALA    10       0.930 -22.720-168.460  1.00  0.00            
ATOM    157  CA  ALA    10      -0.310 -23.040-167.760  1.00  0.00            
ATOM    158  C   ALA    10      -0.250 -24.460-167.230  1.00  0.00            
ATOM    159  O   ALA    10      -0.490 -24.710-166.040  1.00  0.00            
ATOM    160  CB  ALA    10      -1.490 -22.880-168.710  1.00  0.00            
ATOM    161  HN  ALA    10       0.900 -22.450-169.420  1.00  0.00            
ATOM    162  HA  ALA    10      -0.400 -22.390-167.010  1.00  0.00            
ATOM    163  HB1 ALA    10      -2.340 -23.100-168.220  1.00  0.00            
ATOM    164  HB2 ALA    10      -1.530 -21.940-169.040  1.00  0.00            
ATOM    165  HB3 ALA    10      -1.380 -23.500-169.480  1.00  0.00            
ATOM    166  N   LYS    11       0.090 -25.390-168.110  1.00  0.00            
ATOM    167  CA  LYS    11       0.200 -26.800-167.750  1.00  0.00            
ATOM    168  C   LYS    11       1.230 -26.960-166.630  1.00  0.00            
ATOM    169  O   LYS    11       1.030 -27.770-165.720  1.00  0.00            
ATOM    170  CB  LYS    11       0.610 -27.630-168.980  1.00  0.00            
ATOM    171  CG  LYS    11       0.460 -29.130-168.790  1.00  0.00            
ATOM    172  CD  LYS    11       0.850 -29.920-170.040  1.00  0.00            
ATOM    173  CE  LYS    11      -0.170 -29.770-171.180  1.00  0.00            
ATOM    174  NZ  LYS    11      -0.140 -28.430-171.840  1.00  0.00            
ATOM    175  HN  LYS    11       0.280 -25.120-169.060  1.00  0.00            
ATOM    176  HA  LYS    11      -0.700 -27.080-167.440  1.00  0.00            
ATOM    177  HB1 LYS    11       0.050 -27.350-169.750  1.00  0.00            
ATOM    178  HB2 LYS    11       1.580 -27.440-169.180  1.00  0.00            
ATOM    179  HG1 LYS    11       1.040 -29.420-168.030  1.00  0.00            
ATOM    180  HG2 LYS    11      -0.500 -29.330-168.570  1.00  0.00            
ATOM    181  HD1 LYS    11       1.740 -29.590-170.360  1.00  0.00            
ATOM    182  HD2 LYS    11       0.910 -30.890-169.800  1.00  0.00            
ATOM    183  HE1 LYS    11       0.020 -30.460-171.870  1.00  0.00            
ATOM    184  HE2 LYS    11      -1.090 -29.910-170.810  1.00  0.00            
ATOM    185  HZ1 LYS    11      -0.820 -28.400-172.570  1.00  0.00            
ATOM    186  HZ2 LYS    11      -0.340 -27.720-171.170  1.00  0.00            
ATOM    187  HZ3 LYS    11       0.770 -28.270-172.230  1.00  0.00            
ATOM    188  N   LYS    12       2.280 -26.160-166.680  1.00  0.00            
ATOM    189  CA  LYS    12       3.330 -26.210-165.670  1.00  0.00            
ATOM    190  C   LYS    12       2.850 -25.780-164.290  1.00  0.00            
ATOM    191  O   LYS    12       3.060 -26.490-163.310  1.00  0.00            
ATOM    192  CB  LYS    12       4.530 -25.350-166.090  1.00  0.00            
ATOM    193  CG  LYS    12       5.720 -25.450-165.150  1.00  0.00            
ATOM    194  CD  LYS    12       6.870 -24.560-165.610  1.00  0.00            
ATOM    195  CE  LYS    12       8.080 -24.690-164.700  1.00  0.00            
ATOM    196  NZ  LYS    12       8.640 -26.070-164.700  1.00  0.00            
ATOM    197  HN  LYS    12       2.360 -25.500-167.430  1.00  0.00            
ATOM    198  HA  LYS    12       3.580 -27.180-165.640  1.00  0.00            
ATOM    199  HB1 LYS    12       4.820 -25.630-167.010  1.00  0.00            
ATOM    200  HB2 LYS    12       4.240 -24.390-166.120  1.00  0.00            
ATOM    201  HG1 LYS    12       5.440 -25.180-164.240  1.00  0.00            
ATOM    202  HG2 LYS    12       6.040 -26.400-165.140  1.00  0.00            
ATOM    203  HD1 LYS    12       7.130 -24.820-166.540  1.00  0.00            
ATOM    204  HD2 LYS    12       6.550 -23.610-165.600  1.00  0.00            
ATOM    205  HE1 LYS    12       8.790 -24.060-165.000  1.00  0.00            
ATOM    206  HE2 LYS    12       7.810 -24.460-163.760  1.00  0.00            
ATOM    207  HZ1 LYS    12       9.430 -26.110-164.090  1.00  0.00            
ATOM    208  HZ2 LYS    12       7.940 -26.710-164.380  1.00  0.00            
ATOM    209  HZ3 LYS    12       8.920 -26.310-165.630  1.00  0.00            
ATOM    210  N   VAL    13       2.190 -24.630-164.200  1.00  0.00            
ATOM    211  CA  VAL    13       1.710 -24.130-162.910  1.00  0.00            
ATOM    212  C   VAL    13       0.670 -25.060-162.290  1.00  0.00            
ATOM    213  O   VAL    13       0.570 -25.150-161.070  1.00  0.00            
ATOM    214  CB  VAL    13       1.160 -22.690-163.030  1.00  0.00            
ATOM    215  CG1 VAL    13       0.590 -22.220-161.700  1.00  0.00            
ATOM    216  CG2 VAL    13       2.280 -21.760-163.450  1.00  0.00            
ATOM    217  HN  VAL    13       2.020 -24.100-165.030  1.00  0.00            
ATOM    218  HA  VAL    13       2.520 -24.130-162.330  1.00  0.00            
ATOM    219  HB  VAL    13       0.430 -22.660-163.710  1.00  0.00            
ATOM    220 HG11 VAL    13       0.240 -21.290-161.800  1.00  0.00            
ATOM    221 HG12 VAL    13      -0.160 -22.830-161.420  1.00  0.00            
ATOM    222 HG13 VAL    13       1.310 -22.230-161.000  1.00  0.00            
ATOM    223 HG21 VAL    13       1.920 -20.830-163.520  1.00  0.00            
ATOM    224 HG22 VAL    13       3.010 -21.790-162.770  1.00  0.00            
ATOM    225 HG23 VAL    13       2.640 -22.060-164.330  1.00  0.00            
ATOM    226  N   LEU    14      -0.070 -25.770-163.140  1.00  0.00            
ATOM    227  CA  LEU    14      -1.070 -26.730-162.670  1.00  0.00            
ATOM    228  C   LEU    14      -0.380 -27.970-162.120  1.00  0.00            
ATOM    229  O   LEU    14      -0.800 -28.520-161.100  1.00  0.00            
ATOM    230  CB  LEU    14      -1.980 -27.140-163.830  1.00  0.00            
ATOM    231  CG  LEU    14      -3.120 -26.210-164.230  1.00  0.00            
ATOM    232  CD1 LEU    14      -3.700 -26.640-165.560  1.00  0.00            
ATOM    233  CD2 LEU    14      -4.200 -26.230-163.170  1.00  0.00            
ATOM    234  HN  LEU    14       0.060 -25.640-164.120  1.00  0.00            
ATOM    235  HA  LEU    14      -1.590 -26.260-161.960  1.00  0.00            
ATOM    236  HB1 LEU    14      -1.410 -27.260-164.640  1.00  0.00            
ATOM    237  HB2 LEU    14      -2.400 -28.020-163.580  1.00  0.00            
ATOM    238  HG  LEU    14      -2.780 -25.280-164.330  1.00  0.00            
ATOM    239 HD11 LEU    14      -4.450 -26.020-165.820  1.00  0.00            
ATOM    240 HD12 LEU    14      -2.990 -26.600-166.270  1.00  0.00            
ATOM    241 HD13 LEU    14      -4.060 -27.570-165.490  1.00  0.00            
ATOM    242 HD21 LEU    14      -4.940 -25.620-163.430  1.00  0.00            
ATOM    243 HD22 LEU    14      -4.550 -27.170-163.070  1.00  0.00            
ATOM    244 HD23 LEU    14      -3.810 -25.930-162.300  1.00  0.00            
ATOM    245  N   ASP    15       0.680 -28.410-162.800  1.00  0.00            
ATOM    246  CA  ASP    15       1.420 -29.610-162.400  1.00  0.00            
ATOM    247  C   ASP    15       2.420 -29.420-161.260  1.00  0.00            
ATOM    248  O   ASP    15       2.470 -30.230-160.340  1.00  0.00            
ATOM    249  CB  ASP    15       2.140 -30.210-163.610  1.00  0.00            
ATOM    250  CG  ASP    15       1.200 -30.960-164.550  1.00  0.00            
ATOM    251  OD1 ASP    15       0.090 -30.450-164.840  1.00  0.00            
ATOM    252  OD2 ASP    15       1.570 -32.060-165.000  1.00  0.00            
ATOM    253  HN  ASP    15       0.980 -27.910-163.610  1.00  0.00            
ATOM    254  HA  ASP    15       0.680 -30.190-162.040  1.00  0.00            
ATOM    255  HB1 ASP    15       2.580 -29.470-164.120  1.00  0.00            
ATOM    256  HB2 ASP    15       2.830 -30.850-163.280  1.00  0.00            
ATOM    257  N   GLU    16       3.220 -28.360-161.350  1.00  0.00            
ATOM    258  CA  GLU    16       4.250 -28.080-160.350  1.00  0.00            
ATOM    259  C   GLU    16       3.990 -26.930-159.390  1.00  0.00            
ATOM    260  O   GLU    16       4.750 -26.740-158.440  1.00  0.00            
ATOM    261  CB  GLU    16       5.570 -27.800-161.070  1.00  0.00            
ATOM    262  CG  GLU    16       6.030 -28.920-161.980  1.00  0.00            
ATOM    263  CD  GLU    16       7.290 -28.570-162.750  1.00  0.00            
ATOM    264  OE1 GLU    16       8.090 -27.730-162.270  1.00  0.00            
ATOM    265  OE2 GLU    16       7.470 -29.130-163.850  1.00  0.00            
ATOM    266  HN  GLU    16       3.110 -27.730-162.120  1.00  0.00            
ATOM    267  HA  GLU    16       4.230 -28.920-159.810  1.00  0.00            
ATOM    268  HB1 GLU    16       5.470 -26.980-161.620  1.00  0.00            
ATOM    269  HB2 GLU    16       6.280 -27.660-160.370  1.00  0.00            
ATOM    270  HG1 GLU    16       6.220 -29.730-161.420  1.00  0.00            
ATOM    271  HG2 GLU    16       5.300 -29.120-162.630  1.00  0.00            
ATOM    272  N   GLY    17       2.930 -26.180-159.610  1.00  0.00            
ATOM    273  CA  GLY    17       2.650 -25.040-158.750  1.00  0.00            
ATOM    274  C   GLY    17       2.350 -25.360-157.300  1.00  0.00            
ATOM    275  O   GLY    17       1.570 -26.260-157.000  1.00  0.00            
ATOM    276  HN  GLY    17       2.310 -26.390-160.370  1.00  0.00            
ATOM    277  HA1 GLY    17       3.450 -24.450-158.790  1.00  0.00            
ATOM    278  HA2 GLY    17       1.860 -24.560-159.140  1.00  0.00            
ATOM    279  N   HIS    18       2.990 -24.620-156.390  1.00  0.00            
ATOM    280  CA  HIS    18       2.740 -24.810-154.960  1.00  0.00            
ATOM    281  C   HIS    18       1.660 -23.830-154.540  1.00  0.00            
ATOM    282  O   HIS    18       1.680 -22.670-154.960  1.00  0.00            
ATOM    283  CB  HIS    18       4.010 -24.590-154.120  1.00  0.00            
ATOM    284  CG  HIS    18       5.140 -23.950-154.860  1.00  0.00            
ATOM    285  CD2 HIS    18       5.350 -22.670-155.240  1.00  0.00            
ATOM    286  ND1 HIS    18       6.250 -24.660-155.280  1.00  0.00            
ATOM    287  CE1 HIS    18       7.090 -23.840-155.880  1.00  0.00            
ATOM    288  NE2 HIS    18       6.570 -22.630-155.870  1.00  0.00            
ATOM    289  HN  HIS    18       3.650 -23.940-156.690  1.00  0.00            
ATOM    290  HA  HIS    18       2.450 -25.760-154.850  1.00  0.00            
ATOM    291  HB1 HIS    18       3.780 -24.000-153.340  1.00  0.00            
ATOM    292  HB2 HIS    18       4.330 -25.470-153.780  1.00  0.00            
ATOM    293  HD2 HIS    18       4.730 -21.900-155.080  1.00  0.00            
ATOM    294  HE1 HIS    18       7.970 -24.090-156.280  1.00  0.00            
ATOM    295  HE2 HIS    18       6.990 -21.810-156.260  1.00  0.00            
ATOM    296  N   PHE    19       0.710 -24.300-153.740  1.00  0.00            
ATOM    297  CA  PHE    19      -0.390 -23.450-153.280  1.00  0.00            
ATOM    298  C   PHE    19       0.120 -22.270-152.470  1.00  0.00            
ATOM    299  O   PHE    19       0.850 -22.450-151.490  1.00  0.00            
ATOM    300  CB  PHE    19      -1.390 -24.260-152.460  1.00  0.00            
ATOM    301  CG  PHE    19      -2.780 -23.680-152.450  1.00  0.00            
ATOM    302  CD1 PHE    19      -3.030 -22.450-151.840  1.00  0.00            
ATOM    303  CD2 PHE    19      -3.820 -24.330-153.100  1.00  0.00            
ATOM    304  CE1 PHE    19      -4.290 -21.870-151.890  1.00  0.00            
ATOM    305  CE2 PHE    19      -5.090 -23.760-153.150  1.00  0.00            
ATOM    306  CZ  PHE    19      -5.330 -22.530-152.550  1.00  0.00            
ATOM    307  HN  PHE    19       0.750 -25.250-153.440  1.00  0.00            
ATOM    308  HA  PHE    19      -0.820 -23.120-154.120  1.00  0.00            
ATOM    309  HB1 PHE    19      -1.450 -25.190-152.830  1.00  0.00            
ATOM    310  HB2 PHE    19      -1.070 -24.310-151.510  1.00  0.00            
ATOM    311  HD1 PHE    19      -2.290 -21.970-151.370  1.00  0.00            
ATOM    312  HD2 PHE    19      -3.660 -25.210-153.530  1.00  0.00            
ATOM    313  HE1 PHE    19      -4.460 -20.980-151.450  1.00  0.00            
ATOM    314  HE2 PHE    19      -5.830 -24.240-153.630  1.00  0.00            
ATOM    315  HZ  PHE    19      -6.240 -22.110-152.590  1.00  0.00            
ATOM    316  N   LYS    20      -0.290 -21.070-152.860  1.00  0.00            
ATOM    317  CA  LYS    20       0.130 -19.860-152.180  1.00  0.00            
ATOM    318  C   LYS    20      -1.010 -18.850-152.010  1.00  0.00            
ATOM    319  O   LYS    20      -1.490 -18.280-152.990  1.00  0.00            
ATOM    320  CB  LYS    20       1.300 -19.220-152.940  1.00  0.00            
ATOM    321  CG  LYS    20       1.910 -17.990-152.280  1.00  0.00            
ATOM    322  CD  LYS    20       2.970 -17.370-153.180  1.00  0.00            
ATOM    323  CE  LYS    20       3.620 -16.150-152.550  1.00  0.00            
ATOM    324  NZ  LYS    20       4.560 -15.470-153.480  1.00  0.00            
ATOM    325  HN  LYS    20      -0.890 -21.000-153.660  1.00  0.00            
ATOM    326  HA  LYS    20       0.410 -20.180-151.270  1.00  0.00            
ATOM    327  HB1 LYS    20       2.020 -19.910-153.040  1.00  0.00            
ATOM    328  HB2 LYS    20       0.970 -18.950-153.840  1.00  0.00            
ATOM    329  HG1 LYS    20       1.190 -17.320-152.110  1.00  0.00            
ATOM    330  HG2 LYS    20       2.330 -18.260-151.410  1.00  0.00            
ATOM    331  HD1 LYS    20       3.680 -18.050-153.360  1.00  0.00            
ATOM    332  HD2 LYS    20       2.550 -17.100-154.040  1.00  0.00            
ATOM    333  HE1 LYS    20       2.910 -15.510-152.280  1.00  0.00            
ATOM    334  HE2 LYS    20       4.130 -16.440-151.730  1.00  0.00            
ATOM    335  HZ1 LYS    20       4.960 -14.670-153.030  1.00  0.00            
ATOM    336  HZ2 LYS    20       5.290 -16.100-153.750  1.00  0.00            
ATOM    337  HZ3 LYS    20       4.060 -15.170-154.300  1.00  0.00            
ATOM    338  N   PRO    21      -1.540 -18.720-150.780  1.00  0.00            
ATOM    339  CA  PRO    21      -2.630 -17.760-150.540  1.00  0.00            
ATOM    340  C   PRO    21      -2.040 -16.360-150.690  1.00  0.00            
ATOM    341  O   PRO    21      -0.850 -16.160-150.400  1.00  0.00            
ATOM    342  CB  PRO    21      -3.040 -18.060-149.100  1.00  0.00            
ATOM    343  CG  PRO    21      -2.720 -19.520-148.960  1.00  0.00            
ATOM    344  CD  PRO    21      -1.380 -19.610-149.630  1.00  0.00            
ATOM    345  HA  PRO    21      -3.400 -17.840-151.180  1.00  0.00            
ATOM    346  HB1 PRO    21      -2.500 -17.520-148.450  1.00  0.00            
ATOM    347  HB2 PRO    21      -4.010 -17.890-148.950  1.00  0.00            
ATOM    348  HG1 PRO    21      -2.680 -19.790-148.000  1.00  0.00            
ATOM    349  HG2 PRO    21      -3.400 -20.080-149.430  1.00  0.00            
ATOM    350  HD1 PRO    21      -0.640 -19.290-149.030  1.00  0.00            
ATOM    351  HD2 PRO    21      -1.170 -20.550-149.920  1.00  0.00            
ATOM    352  N   ASP    22      -2.840 -15.390-151.120  1.00  0.00            
ATOM    353  CA  ASP    22      -2.330 -14.040-151.320  1.00  0.00            
ATOM    354  C   ASP    22      -3.170 -12.900-150.760  1.00  0.00            
ATOM    355  O   ASP    22      -4.070 -13.100-149.950  1.00  0.00            
ATOM    356  CB  ASP    22      -2.050 -13.810-152.810  1.00  0.00            
ATOM    357  CG  ASP    22      -3.280 -13.920-153.670  1.00  0.00            
ATOM    358  OD1 ASP    22      -3.810 -15.040-153.820  1.00  0.00            
ATOM    359  OD2 ASP    22      -3.730 -12.890-154.210  1.00  0.00            
ATOM    360  HN  ASP    22      -3.800 -15.590-151.310  1.00  0.00            
ATOM    361  HA  ASP    22      -1.510 -14.060-150.750  1.00  0.00            
ATOM    362  HB1 ASP    22      -1.660 -12.900-152.930  1.00  0.00            
ATOM    363  HB2 ASP    22      -1.380 -14.490-153.120  1.00  0.00            
ATOM    364  N   ARG    23      -2.820 -11.690-151.190  1.00  0.00            
ATOM    365  CA  ARG    23      -3.470 -10.440-150.790  1.00  0.00            
ATOM    366  C   ARG    23      -4.990 -10.520-150.880  1.00  0.00            
ATOM    367  O   ARG    23      -5.700 -10.100-149.950  1.00  0.00            
ATOM    368  CB  ARG    23      -2.950  -9.290-151.660  1.00  0.00            
ATOM    369  CG  ARG    23      -1.430  -9.150-151.590  1.00  0.00            
ATOM    370  CD  ARG    23      -0.850  -8.750-152.940  1.00  0.00            
ATOM    371  NE  ARG    23       0.610  -8.870-152.970  1.00  0.00            
ATOM    372  CZ  ARG    23       1.460  -7.990-152.450  1.00  0.00            
ATOM    373  NH1 ARG    23       1.010  -6.900-151.840  1.00  0.00            
ATOM    374  NH2 ARG    23       2.760  -8.190-152.550  1.00  0.00            
ATOM    375  HN  ARG    23      -2.050 -11.630-151.840  1.00  0.00            
ATOM    376  HA  ARG    23      -3.230 -10.320-149.830  1.00  0.00            
ATOM    377  HB1 ARG    23      -3.210  -9.460-152.610  1.00  0.00            
ATOM    378  HB2 ARG    23      -3.360  -8.440-151.340  1.00  0.00            
ATOM    379  HG1 ARG    23      -1.200  -8.450-150.920  1.00  0.00            
ATOM    380  HG2 ARG    23      -1.030 -10.020-151.320  1.00  0.00            
ATOM    381  HD1 ARG    23      -1.220  -9.330-153.650  1.00  0.00            
ATOM    382  HD2 ARG    23      -1.080  -7.790-153.130  1.00  0.00            
ATOM    383  HE  ARG    23       0.990  -9.680-153.410  1.00  0.00            
ATOM    384 HH11 ARG    23       0.030  -6.740-151.770  1.00  0.00            
ATOM    385 HH12 ARG    23       1.660  -6.240-151.460  1.00  0.00            
ATOM    386 HH21 ARG    23       3.110  -9.020-153.010  1.00  0.00            
ATOM    387 HH22 ARG    23       3.400  -7.530-152.170  1.00  0.00            
ATOM    388  N   THR    24      -5.500 -11.000-152.010  1.00  0.00            
ATOM    389  CA  THR    24      -6.930 -11.150-152.200  1.00  0.00            
ATOM    390  C   THR    24      -7.380 -12.450-151.530  1.00  0.00            
ATOM    391  O   THR    24      -6.570 -13.360-151.340  1.00  0.00            
ATOM    392  CB  THR    24      -7.290 -11.150-153.710  1.00  0.00            
ATOM    393  CG2 THR    24      -7.340  -9.730-154.240  1.00  0.00            
ATOM    394  OG1 THR    24      -6.310 -11.900-154.440  1.00  0.00            
ATOM    395  HN  THR    24      -4.870 -11.270-152.750  1.00  0.00            
ATOM    396  HA  THR    24      -7.360 -10.360-151.760  1.00  0.00            
ATOM    397  HB  THR    24      -8.170 -11.610-153.860  1.00  0.00            
ATOM    398  HG1 THR    24      -6.550 -11.900-155.410  1.00  0.00            
ATOM    399 HG21 THR    24      -7.570  -9.750-155.210  1.00  0.00            
ATOM    400 HG22 THR    24      -8.020  -9.210-153.740  1.00  0.00            
ATOM    401 HG23 THR    24      -6.440  -9.300-154.120  1.00  0.00            
ATOM    402  N   HIS    25      -8.660 -12.550-151.180  1.00  0.00            
ATOM    403  CA  HIS    25      -9.160 -13.750-150.520  1.00  0.00            
ATOM    404  C   HIS    25      -9.050 -15.010-151.380  1.00  0.00            
ATOM    405  O   HIS    25      -9.070 -16.120-150.860  1.00  0.00            
ATOM    406  CB  HIS    25     -10.600 -13.550-150.040  1.00  0.00            
ATOM    407  CG  HIS    25     -11.020 -14.520-148.960  1.00  0.00            
ATOM    408  CD2 HIS    25     -12.230 -14.780-148.420  1.00  0.00            
ATOM    409  ND1 HIS    25     -10.120 -15.330-148.310  1.00  0.00            
ATOM    410  CE1 HIS    25     -10.760 -16.060-147.410  1.00  0.00            
ATOM    411  NE2 HIS    25     -12.040 -15.740-147.450  1.00  0.00            
ATOM    412  HN  HIS    25      -9.280 -11.790-151.380  1.00  0.00            
ATOM    413  HA  HIS    25      -8.550 -13.850-149.740  1.00  0.00            
ATOM    414  HB1 HIS    25     -10.700 -12.630-149.670  1.00  0.00            
ATOM    415  HB2 HIS    25     -11.220 -13.670-150.810  1.00  0.00            
ATOM    416  HD2 HIS    25     -13.100 -14.350-148.670  1.00  0.00            
ATOM    417  HE1 HIS    25     -10.350 -16.730-146.800  1.00  0.00            
ATOM    418  HE2 HIS    25     -12.760 -16.130-146.880  1.00  0.00            
ATOM    419  N   THR    26      -8.950 -14.830-152.700  1.00  0.00            
ATOM    420  CA  THR    26      -8.820 -15.950-153.610  1.00  0.00            
ATOM    421  C   THR    26      -7.370 -16.410-153.620  1.00  0.00            
ATOM    422  O   THR    26      -6.460 -15.620-153.860  1.00  0.00            
ATOM    423  CB  THR    26      -9.260 -15.570-155.040  1.00  0.00            
ATOM    424  CG2 THR    26      -9.100 -16.750-155.980  1.00  0.00            
ATOM    425  OG1 THR    26     -10.640 -15.160-155.030  1.00  0.00            
ATOM    426  HN  THR    26      -8.970 -13.900-153.060  1.00  0.00            
ATOM    427  HA  THR    26      -9.430 -16.660-153.250  1.00  0.00            
ATOM    428  HB  THR    26      -8.740 -14.780-155.370  1.00  0.00            
ATOM    429  HG1 THR    26     -10.920 -14.910-155.960  1.00  0.00            
ATOM    430 HG21 THR    26      -9.390 -16.480-156.900  1.00  0.00            
ATOM    431 HG22 THR    26      -8.140 -17.030-156.000  1.00  0.00            
ATOM    432 HG23 THR    26      -9.660 -17.510-155.660  1.00  0.00            
ATOM    433  N   GLY    27      -7.160 -17.690-153.320  1.00  0.00            
ATOM    434  CA  GLY    27      -5.820 -18.250-153.290  1.00  0.00            
ATOM    435  C   GLY    27      -5.250 -18.480-154.680  1.00  0.00            
ATOM    436  O   GLY    27      -5.970 -18.370-155.670  1.00  0.00            
ATOM    437  HN  GLY    27      -7.940 -18.280-153.110  1.00  0.00            
ATOM    438  HA1 GLY    27      -5.230 -17.600-152.800  1.00  0.00            
ATOM    439  HA2 GLY    27      -5.860 -19.110-152.790  1.00  0.00            
ATOM    440  N   THR    28      -3.970 -18.840-154.750  1.00  0.00            
ATOM    441  CA  THR    28      -3.340 -19.090-156.030  1.00  0.00            
ATOM    442  C   THR    28      -2.390 -20.290-156.040  1.00  0.00            
ATOM    443  O   THR    28      -2.160 -20.940-155.020  1.00  0.00            
ATOM    444  CB  THR    28      -2.490 -17.860-156.500  1.00  0.00            
ATOM    445  CG2 THR    28      -3.360 -16.670-156.780  1.00  0.00            
ATOM    446  OG1 THR    28      -1.530 -17.520-155.500  1.00  0.00            
ATOM    447  HN  THR    28      -3.440 -18.940-153.910  1.00  0.00            
ATOM    448  HA  THR    28      -4.140 -19.280-156.600  1.00  0.00            
ATOM    449  HB  THR    28      -1.980 -18.080-157.330  1.00  0.00            
ATOM    450  HG1 THR    28      -0.990 -16.730-155.800  1.00  0.00            
ATOM    451 HG21 THR    28      -2.790 -15.910-157.070  1.00  0.00            
ATOM    452 HG22 THR    28      -4.020 -16.900-157.500  1.00  0.00            
ATOM    453 HG23 THR    28      -3.860 -16.420-155.940  1.00  0.00            
ATOM    454  N   TYR    29      -1.910 -20.590-157.230  1.00  0.00            
ATOM    455  CA  TYR    29      -0.930 -21.640-157.480  1.00  0.00            
ATOM    456  C   TYR    29       0.150 -20.790-158.140  1.00  0.00            
ATOM    457  O   TYR    29      -0.130 -20.090-159.120  1.00  0.00            
ATOM    458  CB  TYR    29      -1.470 -22.670-158.470  1.00  0.00            
ATOM    459  CG  TYR    29      -2.250 -23.780-157.800  1.00  0.00            
ATOM    460  CD1 TYR    29      -3.590 -23.620-157.480  1.00  0.00            
ATOM    461  CD2 TYR    29      -1.620 -24.970-157.460  1.00  0.00            
ATOM    462  CE1 TYR    29      -4.290 -24.620-156.820  1.00  0.00            
ATOM    463  CE2 TYR    29      -2.310 -25.980-156.810  1.00  0.00            
ATOM    464  CZ  TYR    29      -3.650 -25.800-156.490  1.00  0.00            
ATOM    465  OH  TYR    29      -4.330 -26.800-155.830  1.00  0.00            
ATOM    466  HN  TYR    29      -2.230 -20.060-158.020  1.00  0.00            
ATOM    467  HA  TYR    29      -0.670 -22.140-156.660  1.00  0.00            
ATOM    468  HB1 TYR    29      -2.080 -22.210-159.120  1.00  0.00            
ATOM    469  HB2 TYR    29      -0.700 -23.080-158.960  1.00  0.00            
ATOM    470  HD1 TYR    29      -4.060 -22.770-157.720  1.00  0.00            
ATOM    471  HD2 TYR    29      -0.660 -25.110-157.690  1.00  0.00            
ATOM    472  HE1 TYR    29      -5.260 -24.490-156.590  1.00  0.00            
ATOM    473  HE2 TYR    29      -1.850 -26.830-156.560  1.00  0.00            
ATOM    474  HH  TYR    29      -3.720 -27.570-155.670  1.00  0.00            
ATOM    475  N   SER    30       1.350 -20.780-157.590  1.00  0.00            
ATOM    476  CA  SER    30       2.400 -19.960-158.160  1.00  0.00            
ATOM    477  C   SER    30       3.750 -20.640-158.250  1.00  0.00            
ATOM    478  O   SER    30       4.000 -21.650-157.600  1.00  0.00            
ATOM    479  CB  SER    30       2.530 -18.660-157.370  1.00  0.00            
ATOM    480  OG  SER    30       2.780 -18.920-156.000  1.00  0.00            
ATOM    481  HN  SER    30       1.530 -21.340-156.780  1.00  0.00            
ATOM    482  HA  SER    30       2.080 -19.810-159.100  1.00  0.00            
ATOM    483  HB1 SER    30       3.290 -18.110-157.720  1.00  0.00            
ATOM    484  HB2 SER    30       1.690 -18.130-157.430  1.00  0.00            
ATOM    485  HG1 SER    30       2.860 -18.050-155.510  1.00  0.00            
ATOM    486  N   ILE    31       4.600 -20.070-159.090  1.00  0.00            
ATOM    487  CA  ILE    31       5.950 -20.560-159.290  1.00  0.00            
ATOM    488  C   ILE    31       6.830 -19.310-159.340  1.00  0.00            
ATOM    489  O   ILE    31       6.320 -18.190-159.420  1.00  0.00            
ATOM    490  CB  ILE    31       6.070 -21.360-160.620  1.00  0.00            
ATOM    491  CG1 ILE    31       5.790 -20.470-161.830  1.00  0.00            
ATOM    492  CG2 ILE    31       5.080 -22.530-160.630  1.00  0.00            
ATOM    493  CD  ILE    31       5.920 -21.190-163.160  1.00  0.00            
ATOM    494  HN  ILE    31       4.300 -19.270-159.610  1.00  0.00            
ATOM    495  HA  ILE    31       6.180 -21.170-158.540  1.00  0.00            
ATOM    496  HB  ILE    31       7.000 -21.720-160.700  1.00  0.00            
ATOM    497 HG11 ILE    31       4.860 -20.120-161.750  1.00  0.00            
ATOM    498 HG12 ILE    31       6.440 -19.710-161.820  1.00  0.00            
ATOM    499 HG21 ILE    31       5.170 -23.030-161.480  1.00  0.00            
ATOM    500 HG22 ILE    31       5.280 -23.130-159.860  1.00  0.00            
ATOM    501 HG23 ILE    31       4.150 -22.170-160.540  1.00  0.00            
ATOM    502  HD1 ILE    31       5.720 -20.550-163.900  1.00  0.00            
ATOM    503  HD2 ILE    31       6.850 -21.540-163.260  1.00  0.00            
ATOM    504  HD3 ILE    31       5.270 -21.950-163.190  1.00  0.00            
ATOM    505  N   PHE    32       8.140 -19.500-159.250  1.00  0.00            
ATOM    506  CA  PHE    32       9.060 -18.370-159.290  1.00  0.00            
ATOM    507  C   PHE    32      10.150 -18.630-160.330  1.00  0.00            
ATOM    508  O   PHE    32      10.780 -19.690-160.310  1.00  0.00            
ATOM    509  CB  PHE    32       9.690 -18.170-157.900  1.00  0.00            
ATOM    510  CG  PHE    32      10.500 -16.910-157.770  1.00  0.00            
ATOM    511  CD1 PHE    32       9.900 -15.660-157.890  1.00  0.00            
ATOM    512  CD2 PHE    32      11.860 -16.980-157.480  1.00  0.00            
ATOM    513  CE1 PHE    32      10.650 -14.500-157.730  1.00  0.00            
ATOM    514  CE2 PHE    32      12.610 -15.820-157.320  1.00  0.00            
ATOM    515  CZ  PHE    32      12.000 -14.580-157.450  1.00  0.00            
ATOM    516  HN  PHE    32       8.510 -20.420-159.160  1.00  0.00            
ATOM    517  HA  PHE    32       8.530 -17.560-159.550  1.00  0.00            
ATOM    518  HB1 PHE    32       8.950 -18.130-157.220  1.00  0.00            
ATOM    519  HB2 PHE    32      10.280 -18.940-157.710  1.00  0.00            
ATOM    520  HD1 PHE    32       8.930 -15.600-158.100  1.00  0.00            
ATOM    521  HD2 PHE    32      12.300 -17.870-157.390  1.00  0.00            
ATOM    522  HE1 PHE    32      10.210 -13.600-157.820  1.00  0.00            
ATOM    523  HE2 PHE    32      13.590 -15.880-157.110  1.00  0.00            
ATOM    524  HZ  PHE    32      12.540 -13.740-157.330  1.00  0.00            
ATOM    525  N   GLY    33      10.310 -17.690-161.260  1.00  0.00            
ATOM    526  CA  GLY    33      11.330 -17.820-162.290  1.00  0.00            
ATOM    527  C   GLY    33      10.930 -18.670-163.480  1.00  0.00            
ATOM    528  O   GLY    33      10.990 -19.900-163.440  1.00  0.00            
ATOM    529  HN  GLY    33       9.720 -16.880-161.250  1.00  0.00            
ATOM    530  HA1 GLY    33      11.540 -16.900-162.600  1.00  0.00            
ATOM    531  HA2 GLY    33      12.130 -18.220-161.850  1.00  0.00            
ATOM    532  N   HIS    34      10.550 -18.020-164.560  1.00  0.00            
ATOM    533  CA  HIS    34      10.160 -18.720-165.780  1.00  0.00            
ATOM    534  C   HIS    34      10.440 -17.780-166.930  1.00  0.00            
ATOM    535  O   HIS    34      10.390 -16.560-166.760  1.00  0.00            
ATOM    536  CB  HIS    34       8.680 -19.090-165.750  1.00  0.00            
ATOM    537  CG  HIS    34       8.240 -19.930-166.910  1.00  0.00            
ATOM    538  CD2 HIS    34       7.410 -19.670-167.940  1.00  0.00            
ATOM    539  ND1 HIS    34       8.670 -21.230-167.090  1.00  0.00            
ATOM    540  CE1 HIS    34       8.120 -21.730-168.190  1.00  0.00            
ATOM    541  NE2 HIS    34       7.350 -20.800-168.720  1.00  0.00            
ATOM    542  HN  HIS    34      10.520 -17.020-164.550  1.00  0.00            
ATOM    543  HA  HIS    34      10.700 -19.560-165.840  1.00  0.00            
ATOM    544  HB1 HIS    34       8.480 -19.600-164.910  1.00  0.00            
ATOM    545  HB2 HIS    34       8.130 -18.250-165.760  1.00  0.00            
ATOM    546  HD2 HIS    34       6.920 -18.810-168.110  1.00  0.00            
ATOM    547  HE1 HIS    34       8.270 -22.650-168.550  1.00  0.00            
ATOM    548  HE2 HIS    34       6.810 -20.900-169.560  1.00  0.00            
ATOM    549  N   GLN    35      10.730 -18.340-168.090  1.00  0.00            
ATOM    550  CA  GLN    35      11.030 -17.530-169.250  1.00  0.00            
ATOM    551  C   GLN    35      10.410 -18.180-170.470  1.00  0.00            
ATOM    552  O   GLN    35      10.390 -19.410-170.580  1.00  0.00            
ATOM    553  CB  GLN    35      12.550 -17.440-169.420  1.00  0.00            
ATOM    554  CG  GLN    35      13.020 -16.380-170.380  1.00  0.00            
ATOM    555  CD  GLN    35      14.520 -16.230-170.350  1.00  0.00            
ATOM    556  NE2 GLN    35      15.220 -17.260-170.780  1.00  0.00            
ATOM    557  OE1 GLN    35      15.040 -15.190-169.960  1.00  0.00            
ATOM    558  HN  GLN    35      10.730 -19.340-168.170  1.00  0.00            
ATOM    559  HA  GLN    35      10.640 -16.630-169.100  1.00  0.00            
ATOM    560  HB1 GLN    35      12.950 -17.250-168.520  1.00  0.00            
ATOM    561  HB2 GLN    35      12.880 -18.330-169.750  1.00  0.00            
ATOM    562  HG1 GLN    35      12.730 -16.640-171.300  1.00  0.00            
ATOM    563  HG2 GLN    35      12.590 -15.510-170.130  1.00  0.00            
ATOM    564 HE21 GLN    35      14.750 -18.090-171.090  1.00  0.00            
ATOM    565 HE22 GLN    35      16.220 -17.220-170.780  1.00  0.00            
ATOM    566  N   MET    36       9.820 -17.360-171.330  1.00  0.00            
ATOM    567  CA  MET    36       9.200 -17.830-172.560  1.00  0.00            
ATOM    568  C   MET    36       9.850 -17.060-173.680  1.00  0.00            
ATOM    569  O   MET    36      10.170 -15.880-173.530  1.00  0.00            
ATOM    570  CB  MET    36       7.700 -17.550-172.580  1.00  0.00            
ATOM    571  CG  MET    36       6.900 -18.220-171.500  1.00  0.00            
ATOM    572  SD  MET    36       5.190 -18.180-172.000  1.00  0.00            
ATOM    573  CE  MET    36       4.640 -16.640-171.290  1.00  0.00            
ATOM    574  HN  MET    36       9.800 -16.380-171.120  1.00  0.00            
ATOM    575  HA  MET    36       9.340 -18.820-172.610  1.00  0.00            
ATOM    576  HB1 MET    36       7.570 -16.560-172.480  1.00  0.00            
ATOM    577  HB2 MET    36       7.340 -17.850-173.460  1.00  0.00            
ATOM    578  HG1 MET    36       7.260 -19.150-171.420  1.00  0.00            
ATOM    579  HG2 MET    36       7.070 -17.720-170.650  1.00  0.00            
ATOM    580  HE1 MET    36       3.680 -16.500-171.510  1.00  0.00            
ATOM    581  HE2 MET    36       4.760 -16.670-170.300  1.00  0.00            
ATOM    582  HE3 MET    36       5.180 -15.890-171.670  1.00  0.00            
ATOM    583  N   ARG    37      10.000 -17.710-174.820  1.00  0.00            
ATOM    584  CA  ARG    37      10.630 -17.120-175.970  1.00  0.00            
ATOM    585  C   ARG    37       9.680 -17.200-177.160  1.00  0.00            
ATOM    586  O   ARG    37       9.130 -18.260-177.460  1.00  0.00            
ATOM    587  CB  ARG    37      11.930 -17.870-176.240  1.00  0.00            
ATOM    588  CG  ARG    37      12.790 -17.290-177.320  1.00  0.00            
ATOM    589  CD  ARG    37      14.140 -17.970-177.300  1.00  0.00            
ATOM    590  NE  ARG    37      14.910 -17.600-176.110  1.00  0.00            
ATOM    591  CZ  ARG    37      15.790 -16.610-176.080  1.00  0.00            
ATOM    592  NH1 ARG    37      16.030 -15.890-177.160  1.00  0.00            
ATOM    593  NH2 ARG    37      16.440 -16.350-174.960  1.00  0.00            
ATOM    594  HN  ARG    37       9.660 -18.650-174.880  1.00  0.00            
ATOM    595  HA  ARG    37      10.820 -16.160-175.770  1.00  0.00            
ATOM    596  HB1 ARG    37      12.470 -17.880-175.400  1.00  0.00            
ATOM    597  HB2 ARG    37      11.700 -18.810-176.510  1.00  0.00            
ATOM    598  HG1 ARG    37      12.350 -17.440-178.210  1.00  0.00            
ATOM    599  HG2 ARG    37      12.900 -16.310-177.170  1.00  0.00            
ATOM    600  HD1 ARG    37      14.020 -18.960-177.300  1.00  0.00            
ATOM    601  HD2 ARG    37      14.670 -17.700-178.110  1.00  0.00            
ATOM    602  HE  ARG    37      14.750 -18.120-175.280  1.00  0.00            
ATOM    603 HH11 ARG    37      15.550 -16.080-178.010  1.00  0.00            
ATOM    604 HH12 ARG    37      16.700 -15.140-177.130  1.00  0.00            
ATOM    605 HH21 ARG    37      16.260 -16.890-174.140  1.00  0.00            
ATOM    606 HH22 ARG    37      17.110 -15.600-174.930  1.00  0.00            
ATOM    607  N   PHE    38       9.460 -16.070-177.810  1.00  0.00            
ATOM    608  CA  PHE    38       8.560 -16.000-178.960  1.00  0.00            
ATOM    609  C   PHE    38       9.320 -15.430-180.160  1.00  0.00            
ATOM    610  O   PHE    38       9.910 -14.350-180.070  1.00  0.00            
ATOM    611  CB  PHE    38       7.350 -15.110-178.650  1.00  0.00            
ATOM    612  CG  PHE    38       6.540 -15.560-177.460  1.00  0.00            
ATOM    613  CD1 PHE    38       5.490 -16.470-177.610  1.00  0.00            
ATOM    614  CD2 PHE    38       6.810 -15.060-176.190  1.00  0.00            
ATOM    615  CE1 PHE    38       4.730 -16.880-176.510  1.00  0.00            
ATOM    616  CE2 PHE    38       6.040 -15.460-175.090  1.00  0.00            
ATOM    617  CZ  PHE    38       5.000 -16.370-175.250  1.00  0.00            
ATOM    618  HN  PHE    38       9.920 -15.230-177.510  1.00  0.00            
ATOM    619  HA  PHE    38       8.270 -16.940-179.140  1.00  0.00            
ATOM    620  HB1 PHE    38       7.680 -14.180-178.460  1.00  0.00            
ATOM    621  HB2 PHE    38       6.740 -15.100-179.440  1.00  0.00            
ATOM    622  HD1 PHE    38       5.290 -16.840-178.520  1.00  0.00            
ATOM    623  HD2 PHE    38       7.550 -14.400-176.060  1.00  0.00            
ATOM    624  HE1 PHE    38       3.980 -17.530-176.640  1.00  0.00            
ATOM    625  HE2 PHE    38       6.240 -15.090-174.180  1.00  0.00            
ATOM    626  HZ  PHE    38       4.460 -16.660-174.470  1.00  0.00            
ATOM    627  N   ASP    39       9.320 -16.150-181.260  1.00  0.00            
ATOM    628  CA  ASP    39      10.020 -15.690-182.460  1.00  0.00            
ATOM    629  C   ASP    39       9.030 -14.870-183.260  1.00  0.00            
ATOM    630  O   ASP    39       8.220 -15.400-184.010  1.00  0.00            
ATOM    631  CB  ASP    39      10.500 -16.890-183.290  1.00  0.00            
ATOM    632  CG  ASP    39      11.450 -16.480-184.410  1.00  0.00            
ATOM    633  OD1 ASP    39      11.680 -15.270-184.620  1.00  0.00            
ATOM    634  OD2 ASP    39      11.980 -17.390-185.070  1.00  0.00            
ATOM    635  HN  ASP    39       8.840 -17.030-181.280  1.00  0.00            
ATOM    636  HA  ASP    39      10.810 -15.160-182.170  1.00  0.00            
ATOM    637  HB1 ASP    39      10.970 -17.530-182.690  1.00  0.00            
ATOM    638  HB2 ASP    39       9.700 -17.330-183.700  1.00  0.00            
ATOM    639  N   LEU    40       9.130 -13.550-183.130  1.00  0.00            
ATOM    640  CA  LEU    40       8.220 -12.640-183.820  1.00  0.00            
ATOM    641  C   LEU    40       8.190 -12.780-185.350  1.00  0.00            
ATOM    642  O   LEU    40       7.330 -12.180-186.010  1.00  0.00            
ATOM    643  CB  LEU    40       8.490 -11.200-183.420  1.00  0.00            
ATOM    644  CG  LEU    40       8.350 -10.870-181.930  1.00  0.00            
ATOM    645  CD1 LEU    40       8.300  -9.370-181.750  1.00  0.00            
ATOM    646  CD2 LEU    40       7.090 -11.510-181.380  1.00  0.00            
ATOM    647  HN  LEU    40       9.850 -13.160-182.550  1.00  0.00            
ATOM    648  HA  LEU    40       7.330 -12.960-183.490  1.00  0.00            
ATOM    649  HB1 LEU    40       9.430 -10.970-183.690  1.00  0.00            
ATOM    650  HB2 LEU    40       7.850 -10.610-183.920  1.00  0.00            
ATOM    651  HG  LEU    40       9.140 -11.240-181.430  1.00  0.00            
ATOM    652 HD11 LEU    40       8.200  -9.160-180.780  1.00  0.00            
ATOM    653 HD12 LEU    40       9.140  -8.960-182.100  1.00  0.00            
ATOM    654 HD13 LEU    40       7.510  -9.010-182.250  1.00  0.00            
ATOM    655 HD21 LEU    40       7.010 -11.290-180.410  1.00  0.00            
ATOM    656 HD22 LEU    40       6.300 -11.150-181.870  1.00  0.00            
ATOM    657 HD23 LEU    40       7.140 -12.500-181.500  1.00  0.00            
ATOM    658  N   SER    41       9.110 -13.550-185.900  1.00  0.00            
ATOM    659  CA  SER    41       9.150 -13.740-187.350  1.00  0.00            
ATOM    660  C   SER    41       8.110 -14.790-187.780  1.00  0.00            
ATOM    661  O   SER    41       7.760 -14.890-188.950  1.00  0.00            
ATOM    662  CB  SER    41      10.550 -14.140-187.800  1.00  0.00            
ATOM    663  OG  SER    41      11.000 -15.320-187.160  1.00  0.00            
ATOM    664  HN  SER    41       9.790 -14.000-185.330  1.00  0.00            
ATOM    665  HA  SER    41       8.910 -12.850-187.740  1.00  0.00            
ATOM    666  HB1 SER    41      10.570 -14.320-188.790  1.00  0.00            
ATOM    667  HB2 SER    41      11.210 -13.420-187.590  1.00  0.00            
ATOM    668  HG1 SER    41      11.910 -15.550-187.480  1.00  0.00            
ATOM    669  N   LYS    42       7.610 -15.560-186.820  1.00  0.00            
ATOM    670  CA  LYS    42       6.610 -16.590-187.100  1.00  0.00            
ATOM    671  C   LYS    42       5.190 -16.020-186.980  1.00  0.00            
ATOM    672  O   LYS    42       4.220 -16.720-187.260  1.00  0.00            
ATOM    673  CB  LYS    42       6.790 -17.770-186.140  1.00  0.00            
ATOM    674  CG  LYS    42       8.230 -18.190-185.920  1.00  0.00            
ATOM    675  CD  LYS    42       8.510 -19.590-186.460  1.00  0.00            
ATOM    676  CE  LYS    42       8.750 -19.580-187.960  1.00  0.00            
ATOM    677  NZ  LYS    42       9.970 -18.800-188.350  1.00  0.00            
ATOM    678  HN  LYS    42       7.930 -15.430-185.870  1.00  0.00            
ATOM    679  HA  LYS    42       6.790 -16.880-188.040  1.00  0.00            
ATOM    680  HB1 LYS    42       6.400 -17.510-185.250  1.00  0.00            
ATOM    681  HB2 LYS    42       6.280 -18.550-186.500  1.00  0.00            
ATOM    682  HG1 LYS    42       8.830 -17.540-186.380  1.00  0.00            
ATOM    683  HG2 LYS    42       8.420 -18.190-184.940  1.00  0.00            
ATOM    684  HD1 LYS    42       9.330 -19.950-186.010  1.00  0.00            
ATOM    685  HD2 LYS    42       7.730 -20.170-186.260  1.00  0.00            
ATOM    686  HE1 LYS    42       8.860 -20.520-188.280  1.00  0.00            
ATOM    687  HE2 LYS    42       7.950 -19.170-188.410  1.00  0.00            
ATOM    688  HZ1 LYS    42      10.080 -18.820-189.340  1.00  0.00            
ATOM    689  HZ2 LYS    42       9.870 -17.850-188.050  1.00  0.00            
ATOM    690  HZ3 LYS    42      10.770 -19.200-187.920  1.00  0.00            
ATOM    691  N   GLY    43       5.080 -14.770-186.550  1.00  0.00            
ATOM    692  CA  GLY    43       3.770 -14.160-186.400  1.00  0.00            
ATOM    693  C   GLY    43       3.600 -13.460-185.070  1.00  0.00            
ATOM    694  O   GLY    43       4.420 -13.620-184.160  1.00  0.00            
ATOM    695  HN  GLY    43       5.900 -14.240-186.330  1.00  0.00            
ATOM    696  HA1 GLY    43       3.660 -13.490-187.140  1.00  0.00            
ATOM    697  HA2 GLY    43       3.090 -14.880-186.490  1.00  0.00            
ATOM    698  N   PHE    44       2.530 -12.670-184.950  1.00  0.00            
ATOM    699  CA  PHE    44       2.240 -11.940-183.720  1.00  0.00            
ATOM    700  C   PHE    44       1.650 -12.910-182.700  1.00  0.00            
ATOM    701  O   PHE    44       0.610 -13.520-182.950  1.00  0.00            
ATOM    702  CB  PHE    44       1.230 -10.810-184.020  1.00  0.00            
ATOM    703  CG  PHE    44       1.090  -9.810-182.910  1.00  0.00            
ATOM    704  CD1 PHE    44       2.110  -8.900-182.650  1.00  0.00            
ATOM    705  CD2 PHE    44      -0.060  -9.780-182.130  1.00  0.00            
ATOM    706  CE1 PHE    44       1.980  -7.970-181.630  1.00  0.00            
ATOM    707  CE2 PHE    44      -0.200  -8.850-181.100  1.00  0.00            
ATOM    708  CZ  PHE    44       0.820  -7.940-180.850  1.00  0.00            
ATOM    709  HN  PHE    44       1.910 -12.580-185.730  1.00  0.00            
ATOM    710  HA  PHE    44       3.090 -11.540-183.390  1.00  0.00            
ATOM    711  HB1 PHE    44       1.530 -10.330-184.840  1.00  0.00            
ATOM    712  HB2 PHE    44       0.340 -11.220-184.180  1.00  0.00            
ATOM    713  HD1 PHE    44       2.940  -8.910-183.200  1.00  0.00            
ATOM    714  HD2 PHE    44      -0.790 -10.430-182.310  1.00  0.00            
ATOM    715  HE1 PHE    44       2.720  -7.320-181.450  1.00  0.00            
ATOM    716  HE2 PHE    44      -1.030  -8.840-180.550  1.00  0.00            
ATOM    717  HZ  PHE    44       0.720  -7.270-180.110  1.00  0.00            
ATOM    718  N   PRO    45       2.310 -13.070-181.540  1.00  0.00            
ATOM    719  CA  PRO    45       1.880 -13.970-180.470  1.00  0.00            
ATOM    720  C   PRO    45       0.570 -13.640-179.750  1.00  0.00            
ATOM    721  O   PRO    45       0.560 -13.400-178.530  1.00  0.00            
ATOM    722  CB  PRO    45       3.080 -13.960-179.510  1.00  0.00            
ATOM    723  CG  PRO    45       3.650 -12.610-179.690  1.00  0.00            
ATOM    724  CD  PRO    45       3.580 -12.410-181.180  1.00  0.00            
ATOM    725  HA  PRO    45       1.660 -14.850-180.890  1.00  0.00            
ATOM    726  HB1 PRO    45       2.800 -14.090-178.560  1.00  0.00            
ATOM    727  HB2 PRO    45       3.760 -14.650-179.760  1.00  0.00            
ATOM    728  HG1 PRO    45       3.100 -11.930-179.200  1.00  0.00            
ATOM    729  HG2 PRO    45       4.590 -12.580-179.360  1.00  0.00            
ATOM    730  HD1 PRO    45       3.550 -11.430-181.420  1.00  0.00            
ATOM    731  HD2 PRO    45       4.350 -12.840-181.650  1.00  0.00            
ATOM    732  N   LEU    46      -0.530 -13.640-180.480  1.00  0.00            
ATOM    733  CA  LEU    46      -1.830 -13.380-179.890  1.00  0.00            
ATOM    734  C   LEU    46      -2.510 -14.740-179.840  1.00  0.00            
ATOM    735  O   LEU    46      -2.480 -15.500-180.820  1.00  0.00            
ATOM    736  CB  LEU    46      -2.650 -12.380-180.710  1.00  0.00            
ATOM    737  CG  LEU    46      -3.880 -11.820-179.980  1.00  0.00            
ATOM    738  CD1 LEU    46      -3.460 -11.090-178.720  1.00  0.00            
ATOM    739  CD2 LEU    46      -4.650 -10.890-180.890  1.00  0.00            
ATOM    740  HN  LEU    46      -0.470 -13.820-181.460  1.00  0.00            
ATOM    741  HA  LEU    46      -1.700 -12.970-178.980  1.00  0.00            
ATOM    742  HB1 LEU    46      -2.050 -11.620-180.950  1.00  0.00            
ATOM    743  HB2 LEU    46      -2.960 -12.840-181.540  1.00  0.00            
ATOM    744  HG  LEU    46      -4.480 -12.580-179.720  1.00  0.00            
ATOM    745 HD11 LEU    46      -4.270 -10.730-178.260  1.00  0.00            
ATOM    746 HD12 LEU    46      -2.980 -11.720-178.110  1.00  0.00            
ATOM    747 HD13 LEU    46      -2.850 -10.330-178.970  1.00  0.00            
ATOM    748 HD21 LEU    46      -5.450 -10.540-180.410  1.00  0.00            
ATOM    749 HD22 LEU    46      -4.070 -10.140-181.170  1.00  0.00            
ATOM    750 HD23 LEU    46      -4.960 -11.400-181.700  1.00  0.00            
ATOM    751  N   LEU    47      -3.090 -15.070-178.690  1.00  0.00            
ATOM    752  CA  LEU    47      -3.730 -16.360-178.490  1.00  0.00            
ATOM    753  C   LEU    47      -4.870 -16.680-179.450  1.00  0.00            
ATOM    754  O   LEU    47      -5.730 -15.840-179.710  1.00  0.00            
ATOM    755  CB  LEU    47      -4.210 -16.510-177.040  1.00  0.00            
ATOM    756  CG  LEU    47      -3.150 -16.490-175.950  1.00  0.00            
ATOM    757  CD1 LEU    47      -3.780 -16.920-174.650  1.00  0.00            
ATOM    758  CD2 LEU    47      -1.980 -17.410-176.280  1.00  0.00            
ATOM    759  HN  LEU    47      -3.080 -14.410-177.930  1.00  0.00            
ATOM    760  HA  LEU    47      -2.990 -16.990-178.720  1.00  0.00            
ATOM    761  HB1 LEU    47      -4.850 -15.760-176.860  1.00  0.00            
ATOM    762  HB2 LEU    47      -4.700 -17.380-176.980  1.00  0.00            
ATOM    763  HG  LEU    47      -2.780 -15.560-175.850  1.00  0.00            
ATOM    764 HD11 LEU    47      -3.100 -16.910-173.920  1.00  0.00            
ATOM    765 HD12 LEU    47      -4.520 -16.290-174.410  1.00  0.00            
ATOM    766 HD13 LEU    47      -4.150 -17.850-174.750  1.00  0.00            
ATOM    767 HD21 LEU    47      -1.310 -17.370-175.550  1.00  0.00            
ATOM    768 HD22 LEU    47      -2.320 -18.350-176.380  1.00  0.00            
ATOM    769 HD23 LEU    47      -1.560 -17.110-177.140  1.00  0.00            
ATOM    770  N   THR    48      -4.820 -17.880-180.010  1.00  0.00            
ATOM    771  CA  THR    48      -5.870 -18.350-180.910  1.00  0.00            
ATOM    772  C   THR    48      -6.740 -19.360-180.170  1.00  0.00            
ATOM    773  O   THR    48      -7.860 -19.650-180.580  1.00  0.00            
ATOM    774  CB  THR    48      -5.300 -19.010-182.170  1.00  0.00            
ATOM    775  CG2 THR    48      -4.410 -18.040-182.940  1.00  0.00            
ATOM    776  OG1 THR    48      -4.540 -20.170-181.800  1.00  0.00            
ATOM    777  HN  THR    48      -4.050 -18.490-179.810  1.00  0.00            
ATOM    778  HA  THR    48      -6.380 -17.530-181.180  1.00  0.00            
ATOM    779  HB  THR    48      -6.030 -19.340-182.760  1.00  0.00            
ATOM    780  HG1 THR    48      -4.160 -20.600-182.620  1.00  0.00            
ATOM    781 HG21 THR    48      -4.040 -18.490-183.750  1.00  0.00            
ATOM    782 HG22 THR    48      -4.940 -17.240-183.210  1.00  0.00            
ATOM    783 HG23 THR    48      -3.650 -17.740-182.360  1.00  0.00            
ATOM    784  N   THR    49      -6.220 -19.880-179.060  1.00  0.00            
ATOM    785  CA  THR    49      -6.950 -20.850-178.240  1.00  0.00            
ATOM    786  C   THR    49      -7.930 -20.120-177.320  1.00  0.00            
ATOM    787  O   THR    49      -8.550 -20.720-176.450  1.00  0.00            
ATOM    788  CB  THR    49      -5.990 -21.690-177.380  1.00  0.00            
ATOM    789  CG2 THR    49      -5.260 -22.710-178.240  1.00  0.00            
ATOM    790  OG1 THR    49      -5.020 -20.820-176.770  1.00  0.00            
ATOM    791  HN  THR    49      -5.300 -19.610-178.780  1.00  0.00            
ATOM    792  HA  THR    49      -7.440 -21.430-178.890  1.00  0.00            
ATOM    793  HB  THR    49      -6.470 -22.150-176.640  1.00  0.00            
ATOM    794  HG1 THR    49      -4.390 -21.360-176.220  1.00  0.00            
ATOM    795 HG21 THR    49      -4.640 -23.240-177.660  1.00  0.00            
ATOM    796 HG22 THR    49      -5.930 -23.320-178.660  1.00  0.00            
ATOM    797 HG23 THR    49      -4.740 -22.240-178.950  1.00  0.00            
ATOM    798  N   LYS    50      -8.040 -18.820-177.510  1.00  0.00            
ATOM    799  CA  LYS    50      -8.910 -17.970-176.710  1.00  0.00            
ATOM    800  C   LYS    50      -8.900 -16.650-177.470  1.00  0.00            
ATOM    801  O   LYS    50      -7.880 -16.290-178.050  1.00  0.00            
ATOM    802  CB  LYS    50      -8.280 -17.790-175.320  1.00  0.00            
ATOM    803  CG  LYS    50      -9.030 -16.910-174.370  1.00  0.00            
ATOM    804  CD  LYS    50      -8.150 -16.560-173.190  1.00  0.00            
ATOM    805  CE  LYS    50      -8.860 -15.660-172.210  1.00  0.00            
ATOM    806  NZ  LYS    50      -8.000 -15.430-171.020  1.00  0.00            
ATOM    807  HN  LYS    50      -7.510 -18.400-178.250  1.00  0.00            
ATOM    808  HA  LYS    50      -9.820 -18.360-176.590  1.00  0.00            
ATOM    809  HB1 LYS    50      -8.200 -18.690-174.900  1.00  0.00            
ATOM    810  HB2 LYS    50      -7.370 -17.400-175.440  1.00  0.00            
ATOM    811  HG1 LYS    50      -9.310 -16.070-174.840  1.00  0.00            
ATOM    812  HG2 LYS    50      -9.850 -17.390-174.050  1.00  0.00            
ATOM    813  HD1 LYS    50      -7.890 -17.410-172.730  1.00  0.00            
ATOM    814  HD2 LYS    50      -7.330 -16.100-173.530  1.00  0.00            
ATOM    815  HE1 LYS    50      -9.060 -14.790-172.640  1.00  0.00            
ATOM    816  HE2 LYS    50      -9.710 -16.090-171.920  1.00  0.00            
ATOM    817  HZ1 LYS    50      -8.490 -14.830-170.380  1.00  0.00            
ATOM    818  HZ2 LYS    50      -7.800 -16.300-170.580  1.00  0.00            
ATOM    819  HZ3 LYS    50      -7.150 -14.990-171.300  1.00  0.00            
ATOM    820  N   LYS    51     -10.030 -15.950-177.470  1.00  0.00            
ATOM    821  CA  LYS    51     -10.160 -14.690-178.210  1.00  0.00            
ATOM    822  C   LYS    51      -9.800 -13.440-177.400  1.00  0.00            
ATOM    823  O   LYS    51     -10.650 -12.850-176.730  1.00  0.00            
ATOM    824  CB  LYS    51     -11.580 -14.570-178.760  1.00  0.00            
ATOM    825  CG  LYS    51     -11.880 -13.320-179.570  1.00  0.00            
ATOM    826  CD  LYS    51     -13.350 -13.300-179.950  1.00  0.00            
ATOM    827  CE  LYS    51     -13.770 -11.990-180.590  1.00  0.00            
ATOM    828  NZ  LYS    51     -15.250 -11.950-180.830  1.00  0.00            
ATOM    829  HN  LYS    51     -10.810 -16.290-176.960  1.00  0.00            
ATOM    830  HA  LYS    51      -9.480 -14.760-178.930  1.00  0.00            
ATOM    831  HB1 LYS    51     -11.750 -15.360-179.350  1.00  0.00            
ATOM    832  HB2 LYS    51     -12.210 -14.590-177.990  1.00  0.00            
ATOM    833  HG1 LYS    51     -11.660 -12.510-179.020  1.00  0.00            
ATOM    834  HG2 LYS    51     -11.320 -13.320-180.400  1.00  0.00            
ATOM    835  HD1 LYS    51     -13.530 -14.040-180.590  1.00  0.00            
ATOM    836  HD2 LYS    51     -13.900 -13.430-179.120  1.00  0.00            
ATOM    837  HE1 LYS    51     -13.520 -11.230-180.000  1.00  0.00            
ATOM    838  HE2 LYS    51     -13.300 -11.890-181.470  1.00  0.00            
ATOM    839  HZ1 LYS    51     -15.500 -11.090-181.250  1.00  0.00            
ATOM    840  HZ2 LYS    51     -15.510 -12.710-181.430  1.00  0.00            
ATOM    841  HZ3 LYS    51     -15.730 -12.050-179.960  1.00  0.00            
ATOM    842  N   VAL    52      -8.530 -13.050-177.460  1.00  0.00            
ATOM    843  CA  VAL    52      -8.050 -11.870-176.760  1.00  0.00            
ATOM    844  C   VAL    52      -8.400 -10.640-177.590  1.00  0.00            
ATOM    845  O   VAL    52      -8.090 -10.590-178.780  1.00  0.00            
ATOM    846  CB  VAL    52      -6.520 -11.920-176.570  1.00  0.00            
ATOM    847  CG1 VAL    52      -5.990 -10.560-176.100  1.00  0.00            
ATOM    848  CG2 VAL    52      -6.150 -13.010-175.580  1.00  0.00            
ATOM    849  HN  VAL    52      -7.890 -13.580-178.020  1.00  0.00            
ATOM    850  HA  VAL    52      -8.510 -11.860-175.870  1.00  0.00            
ATOM    851  HB  VAL    52      -6.090 -12.130-177.450  1.00  0.00            
ATOM    852 HG11 VAL    52      -5.000 -10.610-175.990  1.00  0.00            
ATOM    853 HG12 VAL    52      -6.210  -9.860-176.780  1.00  0.00            
ATOM    854 HG13 VAL    52      -6.410 -10.320-175.230  1.00  0.00            
ATOM    855 HG21 VAL    52      -5.160 -13.040-175.470  1.00  0.00            
ATOM    856 HG22 VAL    52      -6.580 -12.820-174.700  1.00  0.00            
ATOM    857 HG23 VAL    52      -6.470 -13.900-175.920  1.00  0.00            
ATOM    858  N   PRO    53      -9.110  -9.670-176.990  1.00  0.00            
ATOM    859  CA  PRO    53      -9.490  -8.450-177.720  1.00  0.00            
ATOM    860  C   PRO    53      -8.250  -7.600-178.030  1.00  0.00            
ATOM    861  O   PRO    53      -7.770  -6.850-177.180  1.00  0.00            
ATOM    862  CB  PRO    53     -10.450  -7.750-176.750  1.00  0.00            
ATOM    863  CG  PRO    53      -9.960  -8.190-175.410  1.00  0.00            
ATOM    864  CD  PRO    53      -9.660  -9.650-175.620  1.00  0.00            
ATOM    865  HA  PRO    53      -9.900  -8.670-178.610  1.00  0.00            
ATOM    866  HB1 PRO    53     -10.390  -6.760-176.840  1.00  0.00            
ATOM    867  HB2 PRO    53     -11.390  -8.050-176.900  1.00  0.00            
ATOM    868  HG1 PRO    53      -9.140  -7.680-175.140  1.00  0.00            
ATOM    869  HG2 PRO    53     -10.670  -8.060-174.710  1.00  0.00            
ATOM    870  HD1 PRO    53      -8.980  -9.980-174.960  1.00  0.00            
ATOM    871  HD2 PRO    53     -10.480 -10.210-175.560  1.00  0.00            
ATOM    872  N   PHE    54      -7.740  -7.730-179.250  1.00  0.00            
ATOM    873  CA  PHE    54      -6.560  -6.980-179.650  1.00  0.00            
ATOM    874  C   PHE    54      -6.770  -5.480-179.520  1.00  0.00            
ATOM    875  O   PHE    54      -5.830  -4.740-179.210  1.00  0.00            
ATOM    876  CB  PHE    54      -6.150  -7.330-181.080  1.00  0.00            
ATOM    877  CG  PHE    54      -4.900  -6.620-181.540  1.00  0.00            
ATOM    878  CD1 PHE    54      -3.660  -6.940-181.000  1.00  0.00            
ATOM    879  CD2 PHE    54      -4.980  -5.620-182.500  1.00  0.00            
ATOM    880  CE1 PHE    54      -2.520  -6.270-181.400  1.00  0.00            
ATOM    881  CE2 PHE    54      -3.830  -4.940-182.900  1.00  0.00            
ATOM    882  CZ  PHE    54      -2.600  -5.260-182.350  1.00  0.00            
ATOM    883  HN  PHE    54      -8.160  -8.360-179.900  1.00  0.00            
ATOM    884  HA  PHE    54      -5.850  -7.270-179.000  1.00  0.00            
ATOM    885  HB1 PHE    54      -5.980  -8.320-181.140  1.00  0.00            
ATOM    886  HB2 PHE    54      -6.890  -7.090-181.700  1.00  0.00            
ATOM    887  HD1 PHE    54      -3.600  -7.660-180.320  1.00  0.00            
ATOM    888  HD2 PHE    54      -5.860  -5.370-182.890  1.00  0.00            
ATOM    889  HE1 PHE    54      -1.630  -6.500-181.010  1.00  0.00            
ATOM    890  HE2 PHE    54      -3.900  -4.210-183.590  1.00  0.00            
ATOM    891  HZ  PHE    54      -1.780  -4.770-182.650  1.00  0.00            
ATOM    892  N   GLY    55      -8.000  -5.030-179.730  1.00  0.00            
ATOM    893  CA  GLY    55      -8.310  -3.610-179.640  1.00  0.00            
ATOM    894  C   GLY    55      -7.780  -2.950-178.380  1.00  0.00            
ATOM    895  O   GLY    55      -7.080  -1.940-178.450  1.00  0.00            
ATOM    896  HN  GLY    55      -8.730  -5.680-179.950  1.00  0.00            
ATOM    897  HA1 GLY    55      -7.910  -3.170-180.440  1.00  0.00            
ATOM    898  HA2 GLY    55      -9.300  -3.520-179.670  1.00  0.00            
ATOM    899  N   LEU    56      -8.080  -3.550-177.240  1.00  0.00            
ATOM    900  CA  LEU    56      -7.640  -3.020-175.950  1.00  0.00            
ATOM    901  C   LEU    56      -6.120  -2.870-175.860  1.00  0.00            
ATOM    902  O   LEU    56      -5.630  -1.850-175.380  1.00  0.00            
ATOM    903  CB  LEU    56      -8.190  -3.880-174.810  1.00  0.00            
ATOM    904  CG  LEU    56      -9.720  -3.960-174.810  1.00  0.00            
ATOM    905  CD1 LEU    56     -10.230  -4.830-173.670  1.00  0.00            
ATOM    906  CD2 LEU    56     -10.320  -2.570-174.710  1.00  0.00            
ATOM    907  HN  LEU    56      -8.620  -4.390-177.250  1.00  0.00            
ATOM    908  HA  LEU    56      -8.040  -2.100-175.920  1.00  0.00            
ATOM    909  HB1 LEU    56      -7.820  -4.800-174.900  1.00  0.00            
ATOM    910  HB2 LEU    56      -7.890  -3.480-173.940  1.00  0.00            
ATOM    911  HG  LEU    56     -10.030  -4.390-175.660  1.00  0.00            
ATOM    912 HD11 LEU    56     -11.220  -4.870-173.700  1.00  0.00            
ATOM    913 HD12 LEU    56      -9.850  -5.750-173.770  1.00  0.00            
ATOM    914 HD13 LEU    56      -9.930  -4.440-172.800  1.00  0.00            
ATOM    915 HD21 LEU    56     -11.320  -2.640-174.710  1.00  0.00            
ATOM    916 HD22 LEU    56     -10.010  -2.140-173.870  1.00  0.00            
ATOM    917 HD23 LEU    56     -10.020  -2.030-175.500  1.00  0.00            
ATOM    918  N   ILE    57      -5.380  -3.850-176.380  1.00  0.00            
ATOM    919  CA  ILE    57      -3.920  -3.810-176.360  1.00  0.00            
ATOM    920  C   ILE    57      -3.430  -2.540-177.060  1.00  0.00            
ATOM    921  O   ILE    57      -2.570  -1.830-176.530  1.00  0.00            
ATOM    922  CB  ILE    57      -3.320  -5.090-177.040  1.00  0.00            
ATOM    923  CG1 ILE    57      -3.340  -6.270-176.070  1.00  0.00            
ATOM    924  CG2 ILE    57      -1.900  -4.840-177.510  1.00  0.00            
ATOM    925  CD  ILE    57      -4.720  -6.720-175.650  1.00  0.00            
ATOM    926  HN  ILE    57      -5.840  -4.630-176.790  1.00  0.00            
ATOM    927  HA  ILE    57      -3.670  -3.790-175.400  1.00  0.00            
ATOM    928  HB  ILE    57      -3.870  -5.310-177.840  1.00  0.00            
ATOM    929 HG11 ILE    57      -2.880  -7.040-176.500  1.00  0.00            
ATOM    930 HG12 ILE    57      -2.840  -6.010-175.240  1.00  0.00            
ATOM    931 HG21 ILE    57      -1.540  -5.670-177.940  1.00  0.00            
ATOM    932 HG22 ILE    57      -1.890  -4.090-178.180  1.00  0.00            
ATOM    933 HG23 ILE    57      -1.320  -4.590-176.730  1.00  0.00            
ATOM    934  HD1 ILE    57      -4.640  -7.500-175.020  1.00  0.00            
ATOM    935  HD2 ILE    57      -5.200  -5.970-175.190  1.00  0.00            
ATOM    936  HD3 ILE    57      -5.240  -7.010-176.450  1.00  0.00            
ATOM    937  N   LYS    58      -3.990  -2.260-178.230  1.00  0.00            
ATOM    938  CA  LYS    58      -3.640  -1.060-178.990  1.00  0.00            
ATOM    939  C   LYS    58      -3.900   0.160-178.120  1.00  0.00            
ATOM    940  O   LYS    58      -2.980   0.870-177.720  1.00  0.00            
ATOM    941  CB  LYS    58      -4.550  -0.920-180.210  1.00  0.00            
ATOM    942  CG  LYS    58      -4.260  -1.780-181.410  1.00  0.00            
ATOM    943  CD  LYS    58      -5.400  -1.560-182.390  1.00  0.00            
ATOM    944  CE  LYS    58      -5.030  -1.890-183.810  1.00  0.00            
ATOM    945  NZ  LYS    58      -6.170  -1.550-184.690  1.00  0.00            
ATOM    946  HN  LYS    58      -4.670  -2.890-178.610  1.00  0.00            
ATOM    947  HA  LYS    58      -2.680  -1.170-179.250  1.00  0.00            
ATOM    948  HB1 LYS    58      -5.490  -1.130-179.920  1.00  0.00            
ATOM    949  HB2 LYS    58      -4.500   0.030-180.520  1.00  0.00            
ATOM    950  HG1 LYS    58      -3.390  -1.520-181.820  1.00  0.00            
ATOM    951  HG2 LYS    58      -4.220  -2.740-181.130  1.00  0.00            
ATOM    952  HD1 LYS    58      -6.170  -2.140-182.120  1.00  0.00            
ATOM    953  HD2 LYS    58      -5.670  -0.600-182.350  1.00  0.00            
ATOM    954  HE1 LYS    58      -4.230  -1.360-184.080  1.00  0.00            
ATOM    955  HE2 LYS    58      -4.830  -2.870-183.890  1.00  0.00            
ATOM    956  HZ1 LYS    58      -5.940  -1.770-185.640  1.00  0.00            
ATOM    957  HZ2 LYS    58      -6.980  -2.080-184.410  1.00  0.00            
ATOM    958  HZ3 LYS    58      -6.380  -0.570-184.610  1.00  0.00            
ATOM    959  N   SER    59      -5.180   0.370-177.830  1.00  0.00            
ATOM    960  CA  SER    59      -5.680   1.480-177.040  1.00  0.00            
ATOM    961  C   SER    59      -4.820   1.820-175.830  1.00  0.00            
ATOM    962  O   SER    59      -4.590   2.990-175.520  1.00  0.00            
ATOM    963  CB  SER    59      -7.120   1.170-176.590  1.00  0.00            
ATOM    964  OG  SER    59      -7.700   2.230-175.860  1.00  0.00            
ATOM    965  HN  SER    59      -5.850  -0.290-178.180  1.00  0.00            
ATOM    966  HA  SER    59      -5.630   2.270-177.660  1.00  0.00            
ATOM    967  HB1 SER    59      -7.700   1.010-177.390  1.00  0.00            
ATOM    968  HB2 SER    59      -7.130   0.360-176.000  1.00  0.00            
ATOM    969  HG1 SER    59      -8.630   1.980-175.590  1.00  0.00            
ATOM    970  N   GLU    60      -4.330   0.800-175.150  1.00  0.00            
ATOM    971  CA  GLU    60      -3.510   0.990-173.960  1.00  0.00            
ATOM    972  C   GLU    60      -2.060   1.340-174.290  1.00  0.00            
ATOM    973  O   GLU    60      -1.480   2.260-173.710  1.00  0.00            
ATOM    974  CB  GLU    60      -3.580  -0.260-173.090  1.00  0.00            
ATOM    975  CG  GLU    60      -2.850  -0.140-171.770  1.00  0.00            
ATOM    976  CD  GLU    60      -2.890  -1.420-170.970  1.00  0.00            
ATOM    977  OE1 GLU    60      -2.690  -2.500-171.560  1.00  0.00            
ATOM    978  OE2 GLU    60      -3.130  -1.340-169.750  1.00  0.00            
ATOM    979  HN  GLU    60      -4.530  -0.130-175.450  1.00  0.00            
ATOM    980  HA  GLU    60      -3.920   1.780-173.500  1.00  0.00            
ATOM    981  HB1 GLU    60      -4.540  -0.460-172.890  1.00  0.00            
ATOM    982  HB2 GLU    60      -3.170  -1.020-173.590  1.00  0.00            
ATOM    983  HG1 GLU    60      -1.900   0.100-171.950  1.00  0.00            
ATOM    984  HG2 GLU    60      -3.280   0.590-171.230  1.00  0.00            
ATOM    985  N   LEU    61      -1.470   0.620-175.240  1.00  0.00            
ATOM    986  CA  LEU    61      -0.080   0.850-175.610  1.00  0.00            
ATOM    987  C   LEU    61       0.150   2.230-176.210  1.00  0.00            
ATOM    988  O   LEU    61       1.180   2.860-175.950  1.00  0.00            
ATOM    989  CB  LEU    61       0.410  -0.220-176.570  1.00  0.00            
ATOM    990  CG  LEU    61       1.920  -0.210-176.820  1.00  0.00            
ATOM    991  CD1 LEU    61       2.660  -0.500-175.520  1.00  0.00            
ATOM    992  CD2 LEU    61       2.270  -1.240-177.870  1.00  0.00            
ATOM    993  HN  LEU    61      -1.980  -0.100-175.700  1.00  0.00            
ATOM    994  HA  LEU    61       0.410   0.800-174.730  1.00  0.00            
ATOM    995  HB1 LEU    61       0.170  -1.120-176.200  1.00  0.00            
ATOM    996  HB2 LEU    61      -0.050  -0.090-177.450  1.00  0.00            
ATOM    997  HG  LEU    61       2.210   0.690-177.150  1.00  0.00            
ATOM    998 HD11 LEU    61       3.640  -0.490-175.690  1.00  0.00            
ATOM    999 HD12 LEU    61       2.430   0.190-174.840  1.00  0.00            
ATOM   1000 HD13 LEU    61       2.380  -1.410-175.180  1.00  0.00            
ATOM   1001 HD21 LEU    61       3.260  -1.220-178.030  1.00  0.00            
ATOM   1002 HD22 LEU    61       2.000  -2.140-177.550  1.00  0.00            
ATOM   1003 HD23 LEU    61       1.800  -1.020-178.720  1.00  0.00            
ATOM   1004  N   LEU    62      -0.790   2.690-177.030  1.00  0.00            
ATOM   1005  CA  LEU    62      -0.660   4.000-177.650  1.00  0.00            
ATOM   1006  C   LEU    62      -0.760   5.050-176.560  1.00  0.00            
ATOM   1007  O   LEU    62      -0.040   6.060-176.570  1.00  0.00            
ATOM   1008  CB  LEU    62      -1.740   4.210-178.710  1.00  0.00            
ATOM   1009  CG  LEU    62      -1.700   3.200-179.860  1.00  0.00            
ATOM   1010  CD1 LEU    62      -2.670   3.620-180.940  1.00  0.00            
ATOM   1011  CD2 LEU    62      -0.300   3.080-180.430  1.00  0.00            
ATOM   1012  HN  LEU    62      -1.590   2.120-177.230  1.00  0.00            
ATOM   1013  HA  LEU    62       0.230   4.040-178.100  1.00  0.00            
ATOM   1014  HB1 LEU    62      -2.630   4.150-178.260  1.00  0.00            
ATOM   1015  HB2 LEU    62      -1.630   5.130-179.100  1.00  0.00            
ATOM   1016  HG  LEU    62      -1.980   2.300-179.510  1.00  0.00            
ATOM   1017 HD11 LEU    62      -2.640   2.960-181.690  1.00  0.00            
ATOM   1018 HD12 LEU    62      -3.600   3.660-180.570  1.00  0.00            
ATOM   1019 HD13 LEU    62      -2.410   4.520-181.290  1.00  0.00            
ATOM   1020 HD21 LEU    62      -0.290   2.420-181.170  1.00  0.00            
ATOM   1021 HD22 LEU    62       0.000   3.970-180.770  1.00  0.00            
ATOM   1022 HD23 LEU    62       0.330   2.780-179.710  1.00  0.00            
ATOM   1023  N   TRP    63      -1.620   4.770-175.580  1.00  0.00            
ATOM   1024  CA  TRP    63      -1.820   5.630-174.420  1.00  0.00            
ATOM   1025  C   TRP    63      -0.440   5.780-173.770  1.00  0.00            
ATOM   1026  O   TRP    63       0.000   6.890-173.470  1.00  0.00            
ATOM   1027  CB  TRP    63      -2.790   4.920-173.460  1.00  0.00            
ATOM   1028  CG  TRP    63      -3.310   5.730-172.320  1.00  0.00            
ATOM   1029  CD1 TRP    63      -3.890   6.960-172.390  1.00  0.00            
ATOM   1030  CD2 TRP    63      -3.380   5.330-170.950  1.00  0.00            
ATOM   1031  CE2 TRP    63      -4.020   6.370-170.240  1.00  0.00            
ATOM   1032  CE3 TRP    63      -2.960   4.190-170.250  1.00  0.00            
ATOM   1033  NE1 TRP    63      -4.320   7.350-171.150  1.00  0.00            
ATOM   1034  CZ2 TRP    63      -4.250   6.300-168.860  1.00  0.00            
ATOM   1035  CZ3 TRP    63      -3.200   4.120-168.880  1.00  0.00            
ATOM   1036  CH2 TRP    63      -3.840   5.180-168.200  1.00  0.00            
ATOM   1037  HN  TRP    63      -2.150   3.930-175.650  1.00  0.00            
ATOM   1038  HA  TRP    63      -2.210   6.510-174.690  1.00  0.00            
ATOM   1039  HB1 TRP    63      -3.580   4.610-173.990  1.00  0.00            
ATOM   1040  HB2 TRP    63      -2.310   4.130-173.070  1.00  0.00            
ATOM   1041  HD1 TRP    63      -3.990   7.500-173.220  1.00  0.00            
ATOM   1042  HE1 TRP    63      -4.770   8.210-170.930  1.00  0.00            
ATOM   1043  HE3 TRP    63      -2.510   3.430-170.720  1.00  0.00            
ATOM   1044  HZ2 TRP    63      -4.710   7.050-168.380  1.00  0.00            
ATOM   1045  HZ3 TRP    63      -2.910   3.320-168.360  1.00  0.00            
ATOM   1046  HH2 TRP    63      -4.000   5.100-167.220  1.00  0.00            
ATOM   1047  N   PHE    64       0.250   4.640-173.620  1.00  0.00            
ATOM   1048  CA  PHE    64       1.590   4.610-173.030  1.00  0.00            
ATOM   1049  C   PHE    64       2.600   5.430-173.840  1.00  0.00            
ATOM   1050  O   PHE    64       3.330   6.250-173.280  1.00  0.00            
ATOM   1051  CB  PHE    64       2.090   3.170-172.920  1.00  0.00            
ATOM   1052  CG  PHE    64       1.370   2.340-171.890  1.00  0.00            
ATOM   1053  CD1 PHE    64       0.590   2.930-170.900  1.00  0.00            
ATOM   1054  CD2 PHE    64       1.520   0.950-171.880  1.00  0.00            
ATOM   1055  CE1 PHE    64      -0.040   2.160-169.930  1.00  0.00            
ATOM   1056  CE2 PHE    64       0.900   0.170-170.910  1.00  0.00            
ATOM   1057  CZ  PHE    64       0.120   0.780-169.930  1.00  0.00            
ATOM   1058  HN  PHE    64      -0.160   3.790-173.930  1.00  0.00            
ATOM   1059  HA  PHE    64       1.460   5.030-172.130  1.00  0.00            
ATOM   1060  HB1 PHE    64       1.970   2.720-173.810  1.00  0.00            
ATOM   1061  HB2 PHE    64       3.060   3.190-172.680  1.00  0.00            
ATOM   1062  HD1 PHE    64       0.470   3.920-170.900  1.00  0.00            
ATOM   1063  HD2 PHE    64       2.070   0.510-172.590  1.00  0.00            
ATOM   1064  HE1 PHE    64      -0.600   2.590-169.230  1.00  0.00            
ATOM   1065  HE2 PHE    64       1.010  -0.820-170.920  1.00  0.00            
ATOM   1066  HZ  PHE    64      -0.330   0.220-169.230  1.00  0.00            
ATOM   1067  N   LEU    65       2.640   5.200-175.160  1.00  0.00            
ATOM   1068  CA  LEU    65       3.570   5.910-176.040  1.00  0.00            
ATOM   1069  C   LEU    65       3.350   7.420-176.030  1.00  0.00            
ATOM   1070  O   LEU    65       4.270   8.200-176.240  1.00  0.00            
ATOM   1071  CB  LEU    65       3.440   5.410-177.480  1.00  0.00            
ATOM   1072  CG  LEU    65       3.730   3.950-177.860  1.00  0.00            
ATOM   1073  CD1 LEU    65       3.450   3.780-179.350  1.00  0.00            
ATOM   1074  CD2 LEU    65       5.170   3.580-177.550  1.00  0.00            
ATOM   1075  HN  LEU    65       2.020   4.530-175.550  1.00  0.00            
ATOM   1076  HA  LEU    65       4.470   5.700-175.650  1.00  0.00            
ATOM   1077  HB1 LEU    65       2.490   5.580-177.750  1.00  0.00            
ATOM   1078  HB2 LEU    65       4.050   5.970-178.030  1.00  0.00            
ATOM   1079  HG  LEU    65       3.150   3.340-177.330  1.00  0.00            
ATOM   1080 HD11 LEU    65       3.640   2.840-179.620  1.00  0.00            
ATOM   1081 HD12 LEU    65       2.490   4.000-179.530  1.00  0.00            
ATOM   1082 HD13 LEU    65       4.040   4.400-179.870  1.00  0.00            
ATOM   1083 HD21 LEU    65       5.330   2.620-177.810  1.00  0.00            
ATOM   1084 HD22 LEU    65       5.790   4.170-178.060  1.00  0.00            
ATOM   1085 HD23 LEU    65       5.340   3.690-176.570  1.00  0.00            
ATOM   1086  N   HIS    66       2.110   7.840-175.810  1.00  0.00            
ATOM   1087  CA  HIS    66       1.780   9.260-175.800  1.00  0.00            
ATOM   1088  C   HIS    66       2.130   9.930-174.470  1.00  0.00            
ATOM   1089  O   HIS    66       1.890  11.130-174.300  1.00  0.00            
ATOM   1090  CB  HIS    66       0.300   9.480-176.130  1.00  0.00            
ATOM   1091  CG  HIS    66      -0.110   8.980-177.490  1.00  0.00            
ATOM   1092  CD2 HIS    66       0.610   8.390-178.470  1.00  0.00            
ATOM   1093  ND1 HIS    66      -1.400   9.070-177.960  1.00  0.00            
ATOM   1094  CE1 HIS    66      -1.470   8.560-179.170  1.00  0.00            
ATOM   1095  NE2 HIS    66      -0.260   8.130-179.510  1.00  0.00            
ATOM   1096  HN  HIS    66       1.380   7.160-175.650  1.00  0.00            
ATOM   1097  HA  HIS    66       2.370   9.640-176.510  1.00  0.00            
ATOM   1098  HB1 HIS    66      -0.250   8.990-175.450  1.00  0.00            
ATOM   1099  HB2 HIS    66       0.100  10.450-176.090  1.00  0.00            
ATOM   1100  HD2 HIS    66       1.580   8.170-178.450  1.00  0.00            
ATOM   1101  HE1 HIS    66      -2.290   8.500-179.730  1.00  0.00            
ATOM   1102  HE2 HIS    66      -0.020   7.700-180.370  1.00  0.00            
ATOM   1103  N   GLY    67       2.700   9.180-173.540  1.00  0.00            
ATOM   1104  CA  GLY    67       3.060   9.720-172.240  1.00  0.00            
ATOM   1105  C   GLY    67       1.840  10.170-171.470  1.00  0.00            
ATOM   1106  O   GLY    67       1.910  11.010-170.570  1.00  0.00            
ATOM   1107  HN  GLY    67       2.880   8.210-173.730  1.00  0.00            
ATOM   1108  HA1 GLY    67       3.550   9.020-171.720  1.00  0.00            
ATOM   1109  HA2 GLY    67       3.680  10.500-172.390  1.00  0.00            
ATOM   1110  N   ASP    68       0.710   9.580-171.840  1.00  0.00            
ATOM   1111  CA  ASP    68      -0.590   9.880-171.260  1.00  0.00            
ATOM   1112  C   ASP    68      -0.780   9.160-169.920  1.00  0.00            
ATOM   1113  O   ASP    68      -0.250   8.070-169.710  1.00  0.00            
ATOM   1114  CB  ASP    68      -1.680   9.440-172.240  1.00  0.00            
ATOM   1115  CG  ASP    68      -2.940  10.310-172.200  1.00  0.00            
ATOM   1116  OD1 ASP    68      -3.210  10.950-171.170  1.00  0.00            
ATOM   1117  OD2 ASP    68      -3.650  10.340-173.230  1.00  0.00            
ATOM   1118  HN  ASP    68       0.750   8.880-172.550  1.00  0.00            
ATOM   1119  HA  ASP    68      -0.610  10.870-171.100  1.00  0.00            
ATOM   1120  HB1 ASP    68      -1.310   9.470-173.170  1.00  0.00            
ATOM   1121  HB2 ASP    68      -1.950   8.500-172.020  1.00  0.00            
ATOM   1122  N   THR    69      -1.520   9.790-169.020  1.00  0.00            
ATOM   1123  CA  THR    69      -1.810   9.220-167.720  1.00  0.00            
ATOM   1124  C   THR    69      -3.270   9.470-167.370  1.00  0.00            
ATOM   1125  O   THR    69      -3.710   9.180-166.260  1.00  0.00            
ATOM   1126  CB  THR    69      -0.930   9.870-166.640  1.00  0.00            
ATOM   1127  CG2 THR    69       0.490   9.370-166.720  1.00  0.00            
ATOM   1128  OG1 THR    69      -0.950  11.290-166.810  1.00  0.00            
ATOM   1129  HN  THR    69      -1.900  10.690-169.250  1.00  0.00            
ATOM   1130  HA  THR    69      -1.610   8.240-167.800  1.00  0.00            
ATOM   1131  HB  THR    69      -1.300   9.690-165.720  1.00  0.00            
ATOM   1132  HG1 THR    69      -0.390  11.720-166.110  1.00  0.00            
ATOM   1133 HG21 THR    69       1.040   9.810-166.010  1.00  0.00            
ATOM   1134 HG22 THR    69       0.510   8.380-166.590  1.00  0.00            
ATOM   1135 HG23 THR    69       0.870   9.600-167.620  1.00  0.00            
ATOM   1136  N   ASN    70      -4.020  10.020-168.320  1.00  0.00            
ATOM   1137  CA  ASN    70      -5.420  10.320-168.090  1.00  0.00            
ATOM   1138  C   ASN    70      -6.310   9.270-168.720  1.00  0.00            
ATOM   1139  O   ASN    70      -6.250   9.020-169.930  1.00  0.00            
ATOM   1140  CB  ASN    70      -5.770  11.710-168.650  1.00  0.00            
ATOM   1141  CG  ASN    70      -6.940  12.350-167.910  1.00  0.00            
ATOM   1142  ND2 ASN    70      -6.810  13.630-167.600  1.00  0.00            
ATOM   1143  OD1 ASN    70      -7.930  11.690-167.610  1.00  0.00            
ATOM   1144  HN  ASN    70      -3.610  10.230-169.210  1.00  0.00            
ATOM   1145  HA  ASN    70      -5.530  10.300-167.100  1.00  0.00            
ATOM   1146  HB1 ASN    70      -4.970  12.310-168.550  1.00  0.00            
ATOM   1147  HB2 ASN    70      -6.010  11.620-169.610  1.00  0.00            
ATOM   1148 HD21 ASN    70      -5.970  14.120-167.840  1.00  0.00            
ATOM   1149 HD22 ASN    70      -7.550  14.100-167.110  1.00  0.00            
ATOM   1150  N   ILE    71      -7.150   8.670-167.890  1.00  0.00            
ATOM   1151  CA  ILE    71      -8.070   7.630-168.300  1.00  0.00            
ATOM   1152  C   ILE    71      -9.010   8.070-169.440  1.00  0.00            
ATOM   1153  O   ILE    71      -9.500   7.230-170.200  1.00  0.00            
ATOM   1154  CB  ILE    71      -8.870   7.090-167.070  1.00  0.00            
ATOM   1155  CG1 ILE    71      -8.550   5.610-166.850  1.00  0.00            
ATOM   1156  CG2 ILE    71     -10.360   7.330-167.200  1.00  0.00            
ATOM   1157  CD  ILE    71      -8.910   4.710-168.020  1.00  0.00            
ATOM   1158  HN  ILE    71      -7.140   8.950-166.930  1.00  0.00            
ATOM   1159  HA  ILE    71      -7.470   6.930-168.690  1.00  0.00            
ATOM   1160  HB  ILE    71      -8.590   7.590-166.250  1.00  0.00            
ATOM   1161 HG11 ILE    71      -7.570   5.520-166.680  1.00  0.00            
ATOM   1162 HG12 ILE    71      -9.050   5.290-166.050  1.00  0.00            
ATOM   1163 HG21 ILE    71     -10.830   6.970-166.400  1.00  0.00            
ATOM   1164 HG22 ILE    71     -10.540   8.310-167.280  1.00  0.00            
ATOM   1165 HG23 ILE    71     -10.700   6.860-168.020  1.00  0.00            
ATOM   1166  HD1 ILE    71      -8.680   3.760-167.800  1.00  0.00            
ATOM   1167  HD2 ILE    71      -9.900   4.780-168.200  1.00  0.00            
ATOM   1168  HD3 ILE    71      -8.410   5.000-168.830  1.00  0.00            
ATOM   1169  N   ARG    72      -9.220   9.370-169.580  1.00  0.00            
ATOM   1170  CA  ARG    72     -10.090   9.900-170.620  1.00  0.00            
ATOM   1171  C   ARG    72      -9.820   9.280-171.990  1.00  0.00            
ATOM   1172  O   ARG    72     -10.740   8.840-172.660  1.00  0.00            
ATOM   1173  CB  ARG    72      -9.990  11.430-170.720  1.00  0.00            
ATOM   1174  CG  ARG    72     -10.700  12.000-171.940  1.00  0.00            
ATOM   1175  CD  ARG    72     -10.570  13.510-172.040  1.00  0.00            
ATOM   1176  NE  ARG    72     -11.610  14.200-171.300  1.00  0.00            
ATOM   1177  CZ  ARG    72     -11.780  15.520-171.290  1.00  0.00            
ATOM   1178  NH1 ARG    72     -10.960  16.300-171.990  1.00  0.00            
ATOM   1179  NH2 ARG    72     -12.760  16.060-170.580  1.00  0.00            
ATOM   1180  HN  ARG    72      -8.770  10.010-168.950  1.00  0.00            
ATOM   1181  HA  ARG    72     -11.010   9.630-170.320  1.00  0.00            
ATOM   1182  HB1 ARG    72     -10.390  11.830-169.900  1.00  0.00            
ATOM   1183  HB2 ARG    72      -9.020  11.680-170.770  1.00  0.00            
ATOM   1184  HG1 ARG    72     -10.310  11.590-172.760  1.00  0.00            
ATOM   1185  HG2 ARG    72     -11.670  11.770-171.880  1.00  0.00            
ATOM   1186  HD1 ARG    72      -9.680  13.790-171.670  1.00  0.00            
ATOM   1187  HD2 ARG    72     -10.630  13.790-173.000  1.00  0.00            
ATOM   1188  HE  ARG    72     -12.250  13.650-170.750  1.00  0.00            
ATOM   1189 HH11 ARG    72     -10.220  15.900-172.520  1.00  0.00            
ATOM   1190 HH12 ARG    72     -11.090  17.290-171.980  1.00  0.00            
ATOM   1191 HH21 ARG    72     -13.380  15.470-170.060  1.00  0.00            
ATOM   1192 HH22 ARG    72     -12.880  17.050-170.580  1.00  0.00            
ATOM   1193  N   PHE    73      -8.540   9.230-172.380  1.00  0.00            
ATOM   1194  CA  PHE    73      -8.140   8.670-173.660  1.00  0.00            
ATOM   1195  C   PHE    73      -8.710   7.270-173.850  1.00  0.00            
ATOM   1196  O   PHE    73      -9.270   6.960-174.900  1.00  0.00            
ATOM   1197  CB  PHE    73      -6.610   8.640-173.780  1.00  0.00            
ATOM   1198  CG  PHE    73      -6.100   8.080-175.090  1.00  0.00            
ATOM   1199  CD1 PHE    73      -5.940   8.900-176.190  1.00  0.00            
ATOM   1200  CD2 PHE    73      -5.780   6.730-175.210  1.00  0.00            
ATOM   1201  CE1 PHE    73      -5.470   8.390-177.400  1.00  0.00            
ATOM   1202  CE2 PHE    73      -5.310   6.220-176.410  1.00  0.00            
ATOM   1203  CZ  PHE    73      -5.160   7.060-177.510  1.00  0.00            
ATOM   1204  HN  PHE    73      -7.840   9.590-171.760  1.00  0.00            
ATOM   1205  HA  PHE    73      -8.540   9.280-174.350  1.00  0.00            
ATOM   1206  HB1 PHE    73      -6.260   9.570-173.680  1.00  0.00            
ATOM   1207  HB2 PHE    73      -6.250   8.070-173.040  1.00  0.00            
ATOM   1208  HD1 PHE    73      -6.160   9.870-176.120  1.00  0.00            
ATOM   1209  HD2 PHE    73      -5.890   6.120-174.420  1.00  0.00            
ATOM   1210  HE1 PHE    73      -5.360   9.000-178.190  1.00  0.00            
ATOM   1211  HE2 PHE    73      -5.090   5.250-176.490  1.00  0.00            
ATOM   1212  HZ  PHE    73      -4.820   6.690-178.380  1.00  0.00            
ATOM   1213  N   LEU    74      -8.580   6.440-172.820  1.00  0.00            
ATOM   1214  CA  LEU    74      -9.070   5.070-172.890  1.00  0.00            
ATOM   1215  C   LEU    74     -10.600   5.010-172.990  1.00  0.00            
ATOM   1216  O   LEU    74     -11.140   4.280-173.820  1.00  0.00            
ATOM   1217  CB  LEU    74      -8.570   4.270-171.680  1.00  0.00            
ATOM   1218  CG  LEU    74      -7.040   4.190-171.580  1.00  0.00            
ATOM   1219  CD1 LEU    74      -6.640   3.290-170.430  1.00  0.00            
ATOM   1220  CD2 LEU    74      -6.440   3.670-172.890  1.00  0.00            
ATOM   1221  HN  LEU    74      -8.140   6.760-171.990  1.00  0.00            
ATOM   1222  HA  LEU    74      -8.690   4.700-173.730  1.00  0.00            
ATOM   1223  HB1 LEU    74      -8.910   4.710-170.850  1.00  0.00            
ATOM   1224  HB2 LEU    74      -8.930   3.340-171.750  1.00  0.00            
ATOM   1225  HG  LEU    74      -6.670   5.100-171.410  1.00  0.00            
ATOM   1226 HD11 LEU    74      -5.640   3.240-170.370  1.00  0.00            
ATOM   1227 HD12 LEU    74      -7.000   3.660-169.570  1.00  0.00            
ATOM   1228 HD13 LEU    74      -7.010   2.370-170.570  1.00  0.00            
ATOM   1229 HD21 LEU    74      -5.450   3.620-172.800  1.00  0.00            
ATOM   1230 HD22 LEU    74      -6.810   2.750-173.080  1.00  0.00            
ATOM   1231 HD23 LEU    74      -6.680   4.290-173.630  1.00  0.00            
ATOM   1232  N   LEU    75     -11.280   5.820-172.190  1.00  0.00            
ATOM   1233  CA  LEU    75     -12.740   5.860-172.220  1.00  0.00            
ATOM   1234  C   LEU    75     -13.210   6.360-173.590  1.00  0.00            
ATOM   1235  O   LEU    75     -14.280   6.010-174.070  1.00  0.00            
ATOM   1236  CB  LEU    75     -13.260   6.800-171.140  1.00  0.00            
ATOM   1237  CG  LEU    75     -12.920   6.410-169.700  1.00  0.00            
ATOM   1238  CD1 LEU    75     -13.440   7.470-168.750  1.00  0.00            
ATOM   1239  CD2 LEU    75     -13.530   5.060-169.390  1.00  0.00            
ATOM   1240  HN  LEU    75     -10.790   6.410-171.560  1.00  0.00            
ATOM   1241  HA  LEU    75     -13.060   4.930-172.060  1.00  0.00            
ATOM   1242  HB1 LEU    75     -12.880   7.710-171.310  1.00  0.00            
ATOM   1243  HB2 LEU    75     -14.260   6.830-171.220  1.00  0.00            
ATOM   1244  HG  LEU    75     -11.930   6.350-169.580  1.00  0.00            
ATOM   1245 HD11 LEU    75     -13.220   7.220-167.810  1.00  0.00            
ATOM   1246 HD12 LEU    75     -13.020   8.350-168.970  1.00  0.00            
ATOM   1247 HD13 LEU    75     -14.430   7.550-168.850  1.00  0.00            
ATOM   1248 HD21 LEU    75     -13.300   4.810-168.450  1.00  0.00            
ATOM   1249 HD22 LEU    75     -14.520   5.110-169.490  1.00  0.00            
ATOM   1250 HD23 LEU    75     -13.160   4.380-170.010  1.00  0.00            
ATOM   1251  N   GLN    76     -12.350   7.170-174.210  1.00  0.00            
ATOM   1252  CA  GLN    76     -12.620   7.750-175.520  1.00  0.00            
ATOM   1253  C   GLN    76     -12.320   6.710-176.610  1.00  0.00            
ATOM   1254  O   GLN    76     -12.290   7.020-177.800  1.00  0.00            
ATOM   1255  CB  GLN    76     -11.730   8.980-175.700  1.00  0.00            
ATOM   1256  CG  GLN    76     -12.260  10.070-176.620  1.00  0.00            
ATOM   1257  CD  GLN    76     -11.440  11.350-176.500  1.00  0.00            
ATOM   1258  NE2 GLN    76     -11.080  11.710-175.280  1.00  0.00            
ATOM   1259  OE1 GLN    76     -11.120  11.990-177.510  1.00  0.00            
ATOM   1260  HN  GLN    76     -11.490   7.390-173.770  1.00  0.00            
ATOM   1261  HA  GLN    76     -13.590   8.000-175.560  1.00  0.00            
ATOM   1262  HB1 GLN    76     -11.590   9.390-174.800  1.00  0.00            
ATOM   1263  HB2 GLN    76     -10.850   8.680-176.070  1.00  0.00            
ATOM   1264  HG1 GLN    76     -12.220   9.740-177.560  1.00  0.00            
ATOM   1265  HG2 GLN    76     -13.210  10.260-176.360  1.00  0.00            
ATOM   1266 HE21 GLN    76     -11.350  11.160-174.490  1.00  0.00            
ATOM   1267 HE22 GLN    76     -10.540  12.540-175.150  1.00  0.00            
ATOM   1268  N   HIS    77     -12.040   5.480-176.170  1.00  0.00            
ATOM   1269  CA  HIS    77     -11.740   4.370-177.080  1.00  0.00            
ATOM   1270  C   HIS    77     -12.470   3.110-176.630  1.00  0.00            
ATOM   1271  O   HIS    77     -12.240   2.030-177.180  1.00  0.00            
ATOM   1272  CB  HIS    77     -10.230   4.100-177.100  1.00  0.00            
ATOM   1273  CG  HIS    77      -9.470   5.040-177.990  1.00  0.00            
ATOM   1274  CD2 HIS    77      -9.010   4.890-179.250  1.00  0.00            
ATOM   1275  ND1 HIS    77      -9.120   6.310-177.600  1.00  0.00            
ATOM   1276  CE1 HIS    77      -8.480   6.910-178.590  1.00  0.00            
ATOM   1277  NE2 HIS    77      -8.400   6.070-179.600  1.00  0.00            
ATOM   1278  HN  HIS    77     -12.050   5.310-175.190  1.00  0.00            
ATOM   1279  HA  HIS    77     -12.070   4.660-177.980  1.00  0.00            
ATOM   1280  HB1 HIS    77      -9.870   4.200-176.170  1.00  0.00            
ATOM   1281  HB2 HIS    77     -10.080   3.170-177.430  1.00  0.00            
ATOM   1282  HD1 HIS    77      -9.320   6.720-176.710  1.00  0.00            
ATOM   1283  HD2 HIS    77      -9.110   4.070-179.830  1.00  0.00            
ATOM   1284  HE1 HIS    77      -8.110   7.840-178.570  1.00  0.00            
ATOM   1285  N   ARG    78     -13.370   3.260-175.650  1.00  0.00            
ATOM   1286  CA  ARG    78     -14.140   2.160-175.080  1.00  0.00            
ATOM   1287  C   ARG    78     -13.290   1.200-174.250  1.00  0.00            
ATOM   1288  O   ARG    78     -13.720   0.100-173.900  1.00  0.00            
ATOM   1289  CB  ARG    78     -14.930   1.420-176.150  1.00  0.00            
ATOM   1290  CG  ARG    78     -16.080   2.230-176.710  1.00  0.00            
ATOM   1291  CD  ARG    78     -15.800   2.720-178.120  1.00  0.00            
ATOM   1292  NE  ARG    78     -16.400   4.030-178.370  1.00  0.00            
ATOM   1293  CZ  ARG    78     -17.690   4.310-178.220  1.00  0.00            
ATOM   1294  NH1 ARG    78     -18.550   3.380-177.830  1.00  0.00            
ATOM   1295  NH2 ARG    78     -18.120   5.540-178.470  1.00  0.00            
ATOM   1296  HN  ARG    78     -13.510   4.180-175.290  1.00  0.00            
ATOM   1297  HA  ARG    78     -14.780   2.620-174.450  1.00  0.00            
ATOM   1298  HB1 ARG    78     -14.310   1.180-176.900  1.00  0.00            
ATOM   1299  HB2 ARG    78     -15.300   0.570-175.750  1.00  0.00            
ATOM   1300  HG1 ARG    78     -16.900   1.660-176.720  1.00  0.00            
ATOM   1301  HG2 ARG    78     -16.230   3.020-176.120  1.00  0.00            
ATOM   1302  HD1 ARG    78     -14.810   2.800-178.260  1.00  0.00            
ATOM   1303  HD2 ARG    78     -16.170   2.070-178.780  1.00  0.00            
ATOM   1304  HE  ARG    78     -15.790   4.760-178.680  1.00  0.00            
ATOM   1305 HH11 ARG    78     -18.230   2.450-177.640  1.00  0.00            
ATOM   1306 HH12 ARG    78     -19.520   3.600-177.720  1.00  0.00            
ATOM   1307 HH21 ARG    78     -17.480   6.240-178.780  1.00  0.00            
ATOM   1308 HH22 ARG    78     -19.090   5.760-178.360  1.00  0.00            
ATOM   1309  N   ASN    79     -12.100   1.660-173.900  1.00  0.00            
ATOM   1310  CA  ASN    79     -11.170   0.870-173.100  1.00  0.00            
ATOM   1311  C   ASN    79     -11.450   1.230-171.650  1.00  0.00            
ATOM   1312  O   ASN    79     -11.470   2.400-171.300  1.00  0.00            
ATOM   1313  CB  ASN    79      -9.740   1.230-173.480  1.00  0.00            
ATOM   1314  CG  ASN    79      -8.720   0.340-172.820  1.00  0.00            
ATOM   1315  ND2 ASN    79      -7.830  -0.220-173.620  1.00  0.00            
ATOM   1316  OD1 ASN    79      -8.730   0.150-171.610  1.00  0.00            
ATOM   1317  HN  ASN    79     -11.820   2.570-174.190  1.00  0.00            
ATOM   1318  HA  ASN    79     -11.320  -0.110-173.280  1.00  0.00            
ATOM   1319  HB1 ASN    79      -9.630   1.150-174.470  1.00  0.00            
ATOM   1320  HB2 ASN    79      -9.560   2.170-173.200  1.00  0.00            
ATOM   1321 HD21 ASN    79      -7.860  -0.040-174.610  1.00  0.00            
ATOM   1322 HD22 ASN    79      -7.130  -0.820-173.250  1.00  0.00            
ATOM   1323  N   HIS    80     -11.700   0.230-170.820  1.00  0.00            
ATOM   1324  CA  HIS    80     -12.000   0.470-169.410  1.00  0.00            
ATOM   1325  C   HIS    80     -11.080  -0.290-168.450  1.00  0.00            
ATOM   1326  O   HIS    80     -11.450  -0.550-167.310  1.00  0.00            
ATOM   1327  CB  HIS    80     -13.450   0.080-169.110  1.00  0.00            
ATOM   1328  CG  HIS    80     -14.480   0.800-169.920  1.00  0.00            
ATOM   1329  CD2 HIS    80     -15.010   0.530-171.130  1.00  0.00            
ATOM   1330  ND1 HIS    80     -15.130   1.930-169.470  1.00  0.00            
ATOM   1331  CE1 HIS    80     -16.020   2.310-170.370  1.00  0.00            
ATOM   1332  NE2 HIS    80     -15.970   1.480-171.390  1.00  0.00            
ATOM   1333  HN  HIS    80     -11.670  -0.710-171.160  1.00  0.00            
ATOM   1334  HA  HIS    80     -11.850   1.460-169.300  1.00  0.00            
ATOM   1335  HB1 HIS    80     -13.560  -0.900-169.280  1.00  0.00            
ATOM   1336  HB2 HIS    80     -13.640   0.260-168.140  1.00  0.00            
ATOM   1337  HD2 HIS    80     -14.750  -0.230-171.740  1.00  0.00            
ATOM   1338  HE1 HIS    80     -16.630   3.100-170.290  1.00  0.00            
ATOM   1339  HE2 HIS    80     -16.530   1.520-172.210  1.00  0.00            
ATOM   1340  N   ILE    81      -9.860  -0.570-168.890  1.00  0.00            
ATOM   1341  CA  ILE    81      -8.910  -1.310-168.080  1.00  0.00            
ATOM   1342  C   ILE    81      -8.460  -0.620-166.790  1.00  0.00            
ATOM   1343  O   ILE    81      -8.270  -1.290-165.770  1.00  0.00            
ATOM   1344  CB  ILE    81      -7.690  -1.740-168.930  1.00  0.00            
ATOM   1345  CG1 ILE    81      -8.150  -2.700-170.030  1.00  0.00            
ATOM   1346  CG2 ILE    81      -6.630  -2.410-168.060  1.00  0.00            
ATOM   1347  CD  ILE    81      -7.080  -3.040-171.030  1.00  0.00            
ATOM   1348  HN  ILE    81      -9.590  -0.260-169.800  1.00  0.00            
ATOM   1349  HA  ILE    81      -9.470  -2.090-167.800  1.00  0.00            
ATOM   1350  HB  ILE    81      -7.280  -0.930-169.350  1.00  0.00            
ATOM   1351 HG11 ILE    81      -8.460  -3.550-169.600  1.00  0.00            
ATOM   1352 HG12 ILE    81      -8.910  -2.280-170.520  1.00  0.00            
ATOM   1353 HG21 ILE    81      -5.850  -2.680-168.630  1.00  0.00            
ATOM   1354 HG22 ILE    81      -6.320  -1.770-167.360  1.00  0.00            
ATOM   1355 HG23 ILE    81      -7.020  -3.220-167.630  1.00  0.00            
ATOM   1356  HD1 ILE    81      -7.440  -3.660-171.720  1.00  0.00            
ATOM   1357  HD2 ILE    81      -6.760  -2.200-171.480  1.00  0.00            
ATOM   1358  HD3 ILE    81      -6.310  -3.470-170.560  1.00  0.00            
ATOM   1359  N   TRP    82      -8.310   0.700-166.810  1.00  0.00            
ATOM   1360  CA  TRP    82      -7.860   1.430-165.630  1.00  0.00            
ATOM   1361  C   TRP    82      -8.920   2.190-164.830  1.00  0.00            
ATOM   1362  O   TRP    82      -8.620   2.740-163.770  1.00  0.00            
ATOM   1363  CB  TRP    82      -6.730   2.400-166.000  1.00  0.00            
ATOM   1364  CG  TRP    82      -5.480   1.730-166.480  1.00  0.00            
ATOM   1365  CD1 TRP    82      -5.220   1.300-167.750  1.00  0.00            
ATOM   1366  CD2 TRP    82      -4.330   1.380-165.690  1.00  0.00            
ATOM   1367  CE2 TRP    82      -3.420   0.750-166.550  1.00  0.00            
ATOM   1368  CE3 TRP    82      -4.000   1.550-164.340  1.00  0.00            
ATOM   1369  NE1 TRP    82      -3.980   0.710-167.800  1.00  0.00            
ATOM   1370  CZ2 TRP    82      -2.180   0.270-166.110  1.00  0.00            
ATOM   1371  CZ3 TRP    82      -2.770   1.070-163.900  1.00  0.00            
ATOM   1372  CH2 TRP    82      -1.880   0.440-164.780  1.00  0.00            
ATOM   1373  HN  TRP    82      -8.520   1.200-167.650  1.00  0.00            
ATOM   1374  HA  TRP    82      -7.550   0.680-165.040  1.00  0.00            
ATOM   1375  HB1 TRP    82      -7.050   3.000-166.740  1.00  0.00            
ATOM   1376  HB2 TRP    82      -6.490   2.950-165.200  1.00  0.00            
ATOM   1377  HD1 TRP    82      -5.840   1.410-168.530  1.00  0.00            
ATOM   1378  HE1 TRP    82      -3.560   0.320-168.620  1.00  0.00            
ATOM   1379  HE3 TRP    82      -4.630   2.000-163.710  1.00  0.00            
ATOM   1380  HZ2 TRP    82      -1.540  -0.180-166.740  1.00  0.00            
ATOM   1381  HZ3 TRP    82      -2.520   1.170-162.940  1.00  0.00            
ATOM   1382  HH2 TRP    82      -1.000   0.100-164.440  1.00  0.00            
ATOM   1383  N   ASP    83     -10.150   2.200-165.320  1.00  0.00            
ATOM   1384  CA  ASP    83     -11.260   2.900-164.660  1.00  0.00            
ATOM   1385  C   ASP    83     -11.300   2.820-163.140  1.00  0.00            
ATOM   1386  O   ASP    83     -11.290   3.850-162.460  1.00  0.00            
ATOM   1387  CB  ASP    83     -12.600   2.410-165.200  1.00  0.00            
ATOM   1388  CG  ASP    83     -12.880   2.910-166.600  1.00  0.00            
ATOM   1389  OD1 ASP    83     -11.930   3.070-167.400  1.00  0.00            
ATOM   1390  OD2 ASP    83     -14.070   3.140-166.910  1.00  0.00            
ATOM   1391  HN  ASP    83     -10.340   1.710-166.170  1.00  0.00            
ATOM   1392  HA  ASP    83     -11.060   3.850-164.900  1.00  0.00            
ATOM   1393  HB1 ASP    83     -12.600   1.410-165.220  1.00  0.00            
ATOM   1394  HB2 ASP    83     -13.330   2.730-164.600  1.00  0.00            
ATOM   1395  N   GLU    84     -11.330   1.600-162.610  1.00  0.00            
ATOM   1396  CA  GLU    84     -11.400   1.380-161.160  1.00  0.00            
ATOM   1397  C   GLU    84     -10.350   2.140-160.360  1.00  0.00            
ATOM   1398  O   GLU    84     -10.650   2.660-159.290  1.00  0.00            
ATOM   1399  CB  GLU    84     -11.290  -0.110-160.840  1.00  0.00            
ATOM   1400  CG  GLU    84     -12.440  -0.960-161.360  1.00  0.00            
ATOM   1401  CD  GLU    84     -12.400  -2.380-160.820  1.00  0.00            
ATOM   1402  OE1 GLU    84     -11.290  -2.930-160.640  1.00  0.00            
ATOM   1403  OE2 GLU    84     -13.480  -2.940-160.560  1.00  0.00            
ATOM   1404  HN  GLU    84     -11.310   0.810-163.220  1.00  0.00            
ATOM   1405  HA  GLU    84     -12.290   1.750-160.930  1.00  0.00            
ATOM   1406  HB1 GLU    84     -10.440  -0.460-161.240  1.00  0.00            
ATOM   1407  HB2 GLU    84     -11.260  -0.210-159.850  1.00  0.00            
ATOM   1408  HG1 GLU    84     -13.300  -0.540-161.090  1.00  0.00            
ATOM   1409  HG2 GLU    84     -12.380  -1.000-162.360  1.00  0.00            
ATOM   1410  N   TRP    85      -9.130   2.190-160.870  1.00  0.00            
ATOM   1411  CA  TRP    85      -8.040   2.880-160.180  1.00  0.00            
ATOM   1412  C   TRP    85      -8.340   4.370-159.990  1.00  0.00            
ATOM   1413  O   TRP    85      -8.070   4.940-158.930  1.00  0.00            
ATOM   1414  CB  TRP    85      -6.730   2.670-160.930  1.00  0.00            
ATOM   1415  CG  TRP    85      -6.390   1.220-161.090  1.00  0.00            
ATOM   1416  CD1 TRP    85      -6.500   0.470-162.230  1.00  0.00            
ATOM   1417  CD2 TRP    85      -5.910   0.330-160.070  1.00  0.00            
ATOM   1418  CE2 TRP    85      -5.770  -0.950-160.670  1.00  0.00            
ATOM   1419  CE3 TRP    85      -5.600   0.490-158.720  1.00  0.00            
ATOM   1420  NE1 TRP    85      -6.140  -0.830-161.980  1.00  0.00            
ATOM   1421  CZ2 TRP    85      -5.310  -2.060-159.950  1.00  0.00            
ATOM   1422  CZ3 TRP    85      -5.150  -0.630-158.000  1.00  0.00            
ATOM   1423  CH2 TRP    85      -5.010  -1.880-158.620  1.00  0.00            
ATOM   1424  HN  TRP    85      -8.940   1.750-161.750  1.00  0.00            
ATOM   1425  HA  TRP    85      -7.990   2.460-159.270  1.00  0.00            
ATOM   1426  HB1 TRP    85      -6.810   3.080-161.840  1.00  0.00            
ATOM   1427  HB2 TRP    85      -5.990   3.120-160.430  1.00  0.00            
ATOM   1428  HD1 TRP    85      -6.820   0.810-163.110  1.00  0.00            
ATOM   1429  HE1 TRP    85      -6.140  -1.570-162.650  1.00  0.00            
ATOM   1430  HE3 TRP    85      -5.690   1.380-158.270  1.00  0.00            
ATOM   1431  HZ2 TRP    85      -5.220  -2.960-160.390  1.00  0.00            
ATOM   1432  HZ3 TRP    85      -4.920  -0.530-157.030  1.00  0.00            
ATOM   1433  HH2 TRP    85      -4.690  -2.660-158.080  1.00  0.00            
ATOM   1434  N   ALA    86      -8.930   4.980-161.000  1.00  0.00            
ATOM   1435  CA  ALA    86      -9.280   6.400-160.940  1.00  0.00            
ATOM   1436  C   ALA    86     -10.550   6.560-160.090  1.00  0.00            
ATOM   1437  O   ALA    86     -10.590   7.370-159.170  1.00  0.00            
ATOM   1438  CB  ALA    86      -9.510   6.940-162.340  1.00  0.00            
ATOM   1439  HN  ALA    86      -9.140   4.460-161.830  1.00  0.00            
ATOM   1440  HA  ALA    86      -8.510   6.870-160.510  1.00  0.00            
ATOM   1441  HB1 ALA    86      -9.760   7.910-162.290  1.00  0.00            
ATOM   1442  HB2 ALA    86      -8.680   6.830-162.880  1.00  0.00            
ATOM   1443  HB3 ALA    86     -10.260   6.440-162.780  1.00  0.00            
ATOM   1444  N   PHE    87     -11.560   5.750-160.390  1.00  0.00            
ATOM   1445  CA  PHE    87     -12.840   5.770-159.680  1.00  0.00            
ATOM   1446  C   PHE    87     -12.650   5.630-158.170  1.00  0.00            
ATOM   1447  O   PHE    87     -13.340   6.280-157.380  1.00  0.00            
ATOM   1448  CB  PHE    87     -13.750   4.650-160.200  1.00  0.00            
ATOM   1449  CG  PHE    87     -15.070   4.550-159.490  1.00  0.00            
ATOM   1450  CD1 PHE    87     -16.110   5.410-159.820  1.00  0.00            
ATOM   1451  CD2 PHE    87     -15.290   3.590-158.510  1.00  0.00            
ATOM   1452  CE1 PHE    87     -17.350   5.310-159.190  1.00  0.00            
ATOM   1453  CE2 PHE    87     -16.520   3.480-157.870  1.00  0.00            
ATOM   1454  CZ  PHE    87     -17.550   4.340-158.210  1.00  0.00            
ATOM   1455  HN  PHE    87     -11.440   5.100-161.140  1.00  0.00            
ATOM   1456  HA  PHE    87     -13.230   6.670-159.860  1.00  0.00            
ATOM   1457  HB1 PHE    87     -13.930   4.810-161.170  1.00  0.00            
ATOM   1458  HB2 PHE    87     -13.280   3.770-160.090  1.00  0.00            
ATOM   1459  HD1 PHE    87     -15.970   6.110-160.520  1.00  0.00            
ATOM   1460  HD2 PHE    87     -14.550   2.960-158.260  1.00  0.00            
ATOM   1461  HE1 PHE    87     -18.090   5.940-159.440  1.00  0.00            
ATOM   1462  HE2 PHE    87     -16.660   2.780-157.170  1.00  0.00            
ATOM   1463  HZ  PHE    87     -18.440   4.270-157.750  1.00  0.00            
ATOM   1464  N   GLU    88     -11.710   4.780-157.770  1.00  0.00            
ATOM   1465  CA  GLU    88     -11.410   4.540-156.370  1.00  0.00            
ATOM   1466  C   GLU    88     -11.090   5.830-155.630  1.00  0.00            
ATOM   1467  O   GLU    88     -11.580   6.080-154.530  1.00  0.00            
ATOM   1468  CB  GLU    88     -10.250   3.560-156.250  1.00  0.00            
ATOM   1469  CG  GLU    88      -9.940   3.100-154.840  1.00  0.00            
ATOM   1470  CD  GLU    88      -8.980   1.940-154.810  1.00  0.00            
ATOM   1471  OE1 GLU    88      -9.280   0.910-155.460  1.00  0.00            
ATOM   1472  OE2 GLU    88      -7.930   2.050-154.150  1.00  0.00            
ATOM   1473  HN  GLU    88     -11.180   4.290-158.460  1.00  0.00            
ATOM   1474  HA  GLU    88     -12.250   4.150-155.980  1.00  0.00            
ATOM   1475  HB1 GLU    88     -10.460   2.750-156.790  1.00  0.00            
ATOM   1476  HB2 GLU    88      -9.430   4.000-156.610  1.00  0.00            
ATOM   1477  HG1 GLU    88      -9.540   3.860-154.330  1.00  0.00            
ATOM   1478  HG2 GLU    88     -10.800   2.830-154.400  1.00  0.00            
ATOM   1479  N   LYS    89     -10.280   6.680-156.260  1.00  0.00            
ATOM   1480  CA  LYS    89      -9.900   7.950-155.650  1.00  0.00            
ATOM   1481  C   LYS    89     -11.030   8.970-155.700  1.00  0.00            
ATOM   1482  O   LYS    89     -10.990   9.990-155.010  1.00  0.00            
ATOM   1483  CB  LYS    89      -8.620   8.480-156.310  1.00  0.00            
ATOM   1484  CG  LYS    89      -7.480   7.480-156.190  1.00  0.00            
ATOM   1485  CD  LYS    89      -6.130   8.050-156.580  1.00  0.00            
ATOM   1486  CE  LYS    89      -5.060   6.990-156.380  1.00  0.00            
ATOM   1487  NZ  LYS    89      -3.670   7.480-156.600  1.00  0.00            
ATOM   1488  HN  LYS    89      -9.940   6.450-157.170  1.00  0.00            
ATOM   1489  HA  LYS    89      -9.710   7.740-154.690  1.00  0.00            
ATOM   1490  HB1 LYS    89      -8.800   8.660-157.280  1.00  0.00            
ATOM   1491  HB2 LYS    89      -8.350   9.330-155.860  1.00  0.00            
ATOM   1492  HG1 LYS    89      -7.420   7.170-155.240  1.00  0.00            
ATOM   1493  HG2 LYS    89      -7.670   6.700-156.790  1.00  0.00            
ATOM   1494  HD1 LYS    89      -6.150   8.320-157.550  1.00  0.00            
ATOM   1495  HD2 LYS    89      -5.920   8.850-156.020  1.00  0.00            
ATOM   1496  HE1 LYS    89      -5.110   6.650-155.440  1.00  0.00            
ATOM   1497  HE2 LYS    89      -5.220   6.230-157.010  1.00  0.00            
ATOM   1498  HZ1 LYS    89      -3.020   6.740-156.450  1.00  0.00            
ATOM   1499  HZ2 LYS    89      -3.590   7.820-157.540  1.00  0.00            
ATOM   1500  HZ3 LYS    89      -3.480   8.230-155.960  1.00  0.00            
ATOM   1501  N   TRP    90     -12.060   8.660-156.480  1.00  0.00            
ATOM   1502  CA  TRP    90     -13.230   9.520-156.610  1.00  0.00            
ATOM   1503  C   TRP    90     -14.180   9.280-155.430  1.00  0.00            
ATOM   1504  O   TRP    90     -14.690  10.230-154.830  1.00  0.00            
ATOM   1505  CB  TRP    90     -13.930   9.260-157.940  1.00  0.00            
ATOM   1506  CG  TRP    90     -15.310   9.870-158.080  1.00  0.00            
ATOM   1507  CD1 TRP    90     -16.430   9.250-158.550  1.00  0.00            
ATOM   1508  CD2 TRP    90     -15.690  11.220-157.780  1.00  0.00            
ATOM   1509  CE2 TRP    90     -17.060  11.340-158.110  1.00  0.00            
ATOM   1510  CE3 TRP    90     -15.010  12.340-157.280  1.00  0.00            
ATOM   1511  NE1 TRP    90     -17.480  10.130-158.570  1.00  0.00            
ATOM   1512  CZ2 TRP    90     -17.770  12.540-157.940  1.00  0.00            
ATOM   1513  CZ3 TRP    90     -15.710  13.530-157.110  1.00  0.00            
ATOM   1514  CH2 TRP    90     -17.080  13.620-157.440  1.00  0.00            
ATOM   1515  HN  TRP    90     -12.030   7.800-156.990  1.00  0.00            
ATOM   1516  HA  TRP    90     -12.890  10.460-156.580  1.00  0.00            
ATOM   1517  HB1 TRP    90     -13.360   9.620-158.680  1.00  0.00            
ATOM   1518  HB2 TRP    90     -14.030   8.270-158.060  1.00  0.00            
ATOM   1519  HD1 TRP    90     -16.470   8.290-158.840  1.00  0.00            
ATOM   1520  HE1 TRP    90     -18.410   9.910-158.880  1.00  0.00            
ATOM   1521  HE3 TRP    90     -14.040  12.280-157.040  1.00  0.00            
ATOM   1522  HZ2 TRP    90     -18.740  12.610-158.180  1.00  0.00            
ATOM   1523  HZ3 TRP    90     -15.240  14.330-156.750  1.00  0.00            
ATOM   1524  HH2 TRP    90     -17.560  14.490-157.310  1.00  0.00            
ATOM   1525  N   VAL    91     -14.410   8.010-155.100  1.00  0.00            
ATOM   1526  CA  VAL    91     -15.300   7.670-153.990  1.00  0.00            
ATOM   1527  C   VAL    91     -14.720   8.040-152.630  1.00  0.00            
ATOM   1528  O   VAL    91     -15.450   8.110-151.640  1.00  0.00            
ATOM   1529  CB  VAL    91     -15.710   6.180-153.990  1.00  0.00            
ATOM   1530  CG1 VAL    91     -16.530   5.880-155.230  1.00  0.00            
ATOM   1531  CG2 VAL    91     -14.490   5.290-153.930  1.00  0.00            
ATOM   1532  HN  VAL    91     -13.960   7.280-155.610  1.00  0.00            
ATOM   1533  HA  VAL    91     -16.100   8.260-154.180  1.00  0.00            
ATOM   1534  HB  VAL    91     -16.270   5.980-153.190  1.00  0.00            
ATOM   1535 HG11 VAL    91     -16.790   4.910-155.230  1.00  0.00            
ATOM   1536 HG12 VAL    91     -17.360   6.440-155.230  1.00  0.00            
ATOM   1537 HG13 VAL    91     -15.990   6.070-156.050  1.00  0.00            
ATOM   1538 HG21 VAL    91     -14.780   4.330-153.930  1.00  0.00            
ATOM   1539 HG22 VAL    91     -13.900   5.460-154.720  1.00  0.00            
ATOM   1540 HG23 VAL    91     -13.980   5.480-153.090  1.00  0.00            
ATOM   1541  N   LYS    92     -13.410   8.260-152.580  1.00  0.00            
ATOM   1542  CA  LYS    92     -12.740   8.640-151.340  1.00  0.00            
ATOM   1543  C   LYS    92     -12.650  10.160-151.160  1.00  0.00            
ATOM   1544  O   LYS    92     -12.640  10.650-150.030  1.00  0.00            
ATOM   1545  CB  LYS    92     -11.330   8.050-151.270  1.00  0.00            
ATOM   1546  CG  LYS    92     -11.220   6.740-150.500  1.00  0.00            
ATOM   1547  CD  LYS    92     -11.300   5.530-151.420  1.00  0.00            
ATOM   1548  CE  LYS    92     -11.020   4.250-150.660  1.00  0.00            
ATOM   1549  NZ  LYS    92     -10.790   3.090-151.570  1.00  0.00            
ATOM   1550  HN  LYS    92     -12.870   8.160-153.420  1.00  0.00            
ATOM   1551  HA  LYS    92     -13.330   8.260-150.640  1.00  0.00            
ATOM   1552  HB1 LYS    92     -11.010   7.880-152.210  1.00  0.00            
ATOM   1553  HB2 LYS    92     -10.730   8.710-150.830  1.00  0.00            
ATOM   1554  HG1 LYS    92     -10.350   6.710-150.020  1.00  0.00            
ATOM   1555  HG2 LYS    92     -11.970   6.690-149.840  1.00  0.00            
ATOM   1556  HD1 LYS    92     -12.220   5.480-151.820  1.00  0.00            
ATOM   1557  HD2 LYS    92     -10.630   5.630-152.150  1.00  0.00            
ATOM   1558  HE1 LYS    92     -10.200   4.370-150.100  1.00  0.00            
ATOM   1559  HE2 LYS    92     -11.800   4.030-150.070  1.00  0.00            
ATOM   1560  HZ1 LYS    92     -10.610   2.270-151.030  1.00  0.00            
ATOM   1561  HZ2 LYS    92     -11.600   2.950-152.140  1.00  0.00            
ATOM   1562  HZ3 LYS    92     -10.010   3.280-152.160  1.00  0.00            
ATOM   1563  N   SER    93     -12.570  10.890-152.260  1.00  0.00            
ATOM   1564  CA  SER    93     -12.460  12.340-152.200  1.00  0.00            
ATOM   1565  C   SER    93     -13.710  13.010-151.640  1.00  0.00            
ATOM   1566  O   SER    93     -14.840  12.670-152.030  1.00  0.00            
ATOM   1567  CB  SER    93     -12.140  12.920-153.590  1.00  0.00            
ATOM   1568  OG  SER    93     -13.030  12.430-154.580  1.00  0.00            
ATOM   1569  HN  SER    93     -12.580  10.430-153.160  1.00  0.00            
ATOM   1570  HA  SER    93     -11.710  12.500-151.560  1.00  0.00            
ATOM   1571  HB1 SER    93     -12.220  13.910-153.590  1.00  0.00            
ATOM   1572  HB2 SER    93     -11.210  12.660-153.870  1.00  0.00            
ATOM   1573  HG1 SER    93     -12.790  12.820-155.470  1.00  0.00            
ATOM   1574  N   ASP    94     -13.520  13.940-150.710  1.00  0.00            
ATOM   1575  CA  ASP    94     -14.630  14.680-150.100  1.00  0.00            
ATOM   1576  C   ASP    94     -15.250  15.640-151.110  1.00  0.00            
ATOM   1577  O   ASP    94     -15.070  16.850-151.050  1.00  0.00            
ATOM   1578  CB  ASP    94     -14.180  15.420-148.840  1.00  0.00            
ATOM   1579  CG  ASP    94     -12.870  16.170-149.040  1.00  0.00            
ATOM   1580  OD1 ASP    94     -12.880  17.290-149.580  1.00  0.00            
ATOM   1581  OD2 ASP    94     -11.820  15.630-148.630  1.00  0.00            
ATOM   1582  HN  ASP    94     -12.590  14.140-150.410  1.00  0.00            
ATOM   1583  HA  ASP    94     -15.300  13.980-149.850  1.00  0.00            
ATOM   1584  HB1 ASP    94     -14.880  16.090-148.590  1.00  0.00            
ATOM   1585  HB2 ASP    94     -14.060  14.760-148.100  1.00  0.00            
ATOM   1586  N   GLU    95     -16.020  15.060-152.040  1.00  0.00            
ATOM   1587  CA  GLU    95     -16.680  15.800-153.100  1.00  0.00            
ATOM   1588  C   GLU    95     -17.740  14.860-153.660  1.00  0.00            
ATOM   1589  O   GLU    95     -18.790  15.290-154.150  1.00  0.00            
ATOM   1590  CB  GLU    95     -15.670  16.190-154.180  1.00  0.00            
ATOM   1591  CG  GLU    95     -16.170  17.200-155.200  1.00  0.00            
ATOM   1592  CD  GLU    95     -15.040  17.830-156.000  1.00  0.00            
ATOM   1593  OE1 GLU    95     -14.160  18.460-155.380  1.00  0.00            
ATOM   1594  OE2 GLU    95     -15.040  17.700-157.240  1.00  0.00            
ATOM   1595  HN  GLU    95     -16.140  14.070-152.000  1.00  0.00            
ATOM   1596  HA  GLU    95     -17.090  16.640-152.720  1.00  0.00            
ATOM   1597  HB1 GLU    95     -14.870  16.580-153.740  1.00  0.00            
ATOM   1598  HB2 GLU    95     -15.410  15.360-154.680  1.00  0.00            
ATOM   1599  HG1 GLU    95     -16.800  16.730-155.830  1.00  0.00            
ATOM   1600  HG2 GLU    95     -16.670  17.920-154.720  1.00  0.00            
ATOM   1601  N   TYR    96     -17.450  13.570-153.560  1.00  0.00            
ATOM   1602  CA  TYR    96     -18.340  12.510-154.020  1.00  0.00            
ATOM   1603  C   TYR    96     -19.410  12.320-152.950  1.00  0.00            
ATOM   1604  O   TYR    96     -19.120  12.340-151.760  1.00  0.00            
ATOM   1605  CB  TYR    96     -17.540  11.220-154.200  1.00  0.00            
ATOM   1606  CG  TYR    96     -18.370   9.970-154.270  1.00  0.00            
ATOM   1607  CD1 TYR    96     -19.010   9.580-155.440  1.00  0.00            
ATOM   1608  CD2 TYR    96     -18.520   9.150-153.140  1.00  0.00            
ATOM   1609  CE1 TYR    96     -19.770   8.430-155.500  1.00  0.00            
ATOM   1610  CE2 TYR    96     -19.280   7.990-153.190  1.00  0.00            
ATOM   1611  CZ  TYR    96     -19.910   7.640-154.370  1.00  0.00            
ATOM   1612  OH  TYR    96     -20.670   6.500-154.430  1.00  0.00            
ATOM   1613  HN  TYR    96     -16.570  13.310-153.150  1.00  0.00            
ATOM   1614  HA  TYR    96     -18.740  12.790-154.890  1.00  0.00            
ATOM   1615  HB1 TYR    96     -17.020  11.290-155.060  1.00  0.00            
ATOM   1616  HB2 TYR    96     -16.900  11.130-153.440  1.00  0.00            
ATOM   1617  HD1 TYR    96     -18.920  10.160-156.260  1.00  0.00            
ATOM   1618  HD2 TYR    96     -18.070   9.400-152.290  1.00  0.00            
ATOM   1619  HE1 TYR    96     -20.220   8.170-156.360  1.00  0.00            
ATOM   1620  HE2 TYR    96     -19.380   7.420-152.380  1.00  0.00            
ATOM   1621  HH  TYR    96     -20.660   6.050-153.530  1.00  0.00            
ATOM   1622  N   HIS    97     -20.660  12.160-153.380  1.00  0.00            
ATOM   1623  CA  HIS    97     -21.750  11.970-152.440  1.00  0.00            
ATOM   1624  C   HIS    97     -22.760  10.950-152.920  1.00  0.00            
ATOM   1625  O   HIS    97     -23.700  11.260-153.660  1.00  0.00            
ATOM   1626  CB  HIS    97     -22.410  13.320-152.120  1.00  0.00            
ATOM   1627  CG  HIS    97     -21.520  14.240-151.350  1.00  0.00            
ATOM   1628  CD2 HIS    97     -21.030  15.470-151.640  1.00  0.00            
ATOM   1629  ND1 HIS    97     -20.990  13.900-150.120  1.00  0.00            
ATOM   1630  CE1 HIS    97     -20.210  14.880-149.690  1.00  0.00            
ATOM   1631  NE2 HIS    97     -20.220  15.840-150.590  1.00  0.00            
ATOM   1632  HN  HIS    97     -20.850  12.160-154.360  1.00  0.00            
ATOM   1633  HA  HIS    97     -21.320  11.600-151.620  1.00  0.00            
ATOM   1634  HB1 HIS    97     -22.650  13.770-152.980  1.00  0.00            
ATOM   1635  HB2 HIS    97     -23.230  13.150-151.580  1.00  0.00            
ATOM   1636  HD2 HIS    97     -21.220  16.000-152.460  1.00  0.00            
ATOM   1637  HE1 HIS    97     -19.710  14.880-148.830  1.00  0.00            
ATOM   1638  HE2 HIS    97     -19.710  16.700-150.530  1.00  0.00            
ATOM   1639  N   GLY    98     -22.520   9.700-152.530  1.00  0.00            
ATOM   1640  CA  GLY    98     -23.390   8.590-152.900  1.00  0.00            
ATOM   1641  C   GLY    98     -23.060   7.430-151.980  1.00  0.00            
ATOM   1642  O   GLY    98     -22.560   7.650-150.870  1.00  0.00            
ATOM   1643  HN  GLY    98     -21.720   9.520-151.950  1.00  0.00            
ATOM   1644  HA1 GLY    98     -24.340   8.870-152.790  1.00  0.00            
ATOM   1645  HA2 GLY    98     -23.220   8.350-153.850  1.00  0.00            
ATOM   1646  N   PRO    99     -23.320   6.190-152.400  1.00  0.00            
ATOM   1647  CA  PRO    99     -23.040   5.000-151.590  1.00  0.00            
ATOM   1648  C   PRO    99     -21.600   4.940-151.060  1.00  0.00            
ATOM   1649  O   PRO    99     -20.720   5.640-151.530  1.00  0.00            
ATOM   1650  CB  PRO    99     -23.340   3.850-152.550  1.00  0.00            
ATOM   1651  CG  PRO    99     -24.480   4.400-153.360  1.00  0.00            
ATOM   1652  CD  PRO    99     -24.030   5.820-153.640  1.00  0.00            
ATOM   1653  HA  PRO    99     -23.600   5.000-150.770  1.00  0.00            
ATOM   1654  HB1 PRO    99     -22.550   3.650-153.140  1.00  0.00            
ATOM   1655  HB2 PRO    99     -23.610   3.020-152.070  1.00  0.00            
ATOM   1656  HG1 PRO    99     -24.600   3.880-154.210  1.00  0.00            
ATOM   1657  HG2 PRO    99     -25.330   4.390-152.840  1.00  0.00            
ATOM   1658  HD1 PRO    99     -23.410   5.860-154.430  1.00  0.00            
ATOM   1659  HD2 PRO    99     -24.810   6.430-153.800  1.00  0.00            
ATOM   1660  N   ASP   100     -21.400   4.080-150.070  1.00  0.00            
ATOM   1661  CA  ASP   100     -20.100   3.900-149.410  1.00  0.00            
ATOM   1662  C   ASP   100     -19.000   3.460-150.370  1.00  0.00            
ATOM   1663  O   ASP   100     -17.890   3.990-150.340  1.00  0.00            
ATOM   1664  CB  ASP   100     -20.250   2.890-148.270  1.00  0.00            
ATOM   1665  CG  ASP   100     -19.100   2.940-147.280  1.00  0.00            
ATOM   1666  OD1 ASP   100     -18.180   3.780-147.440  1.00  0.00            
ATOM   1667  OD2 ASP   100     -19.110   2.140-146.330  1.00  0.00            
ATOM   1668  HN  ASP   100     -22.170   3.530-149.750  1.00  0.00            
ATOM   1669  HA  ASP   100     -19.870   4.810-149.070  1.00  0.00            
ATOM   1670  HB1 ASP   100     -21.100   3.080-147.780  1.00  0.00            
ATOM   1671  HB2 ASP   100     -20.290   1.970-148.660  1.00  0.00            
ATOM   1672  N   MET   101     -19.300   2.450-151.180  1.00  0.00            
ATOM   1673  CA  MET   101     -18.370   1.920-152.170  1.00  0.00            
ATOM   1674  C   MET   101     -17.040   1.390-151.620  1.00  0.00            
ATOM   1675  O   MET   101     -16.060   1.290-152.360  1.00  0.00            
ATOM   1676  CB  MET   101     -18.110   2.950-153.280  1.00  0.00            
ATOM   1677  CG  MET   101     -19.350   3.650-153.800  1.00  0.00            
ATOM   1678  SD  MET   101     -20.680   2.520-154.270  1.00  0.00            
ATOM   1679  CE  MET   101     -20.320   2.300-155.990  1.00  0.00            
ATOM   1680  HN  MET   101     -20.210   2.040-151.110  1.00  0.00            
ATOM   1681  HA  MET   101     -18.870   1.120-152.510  1.00  0.00            
ATOM   1682  HB1 MET   101     -17.490   3.650-152.910  1.00  0.00            
ATOM   1683  HB2 MET   101     -17.660   2.490-154.040  1.00  0.00            
ATOM   1684  HG1 MET   101     -19.630   4.260-153.060  1.00  0.00            
ATOM   1685  HG2 MET   101     -19.030   4.190-154.580  1.00  0.00            
ATOM   1686  HE1 MET   101     -20.990   1.680-156.390  1.00  0.00            
ATOM   1687  HE2 MET   101     -20.360   3.190-156.450  1.00  0.00            
ATOM   1688  HE3 MET   101     -19.400   1.920-156.090  1.00  0.00            
ATOM   1689  N   THR   102     -16.990   1.050-150.330  1.00  0.00            
ATOM   1690  CA  THR   102     -15.770   0.520-149.720  1.00  0.00            
ATOM   1691  C   THR   102     -15.370  -0.730-150.510  1.00  0.00            
ATOM   1692  O   THR   102     -16.210  -1.610-150.740  1.00  0.00            
ATOM   1693  CB  THR   102     -16.000   0.130-148.250  1.00  0.00            
ATOM   1694  CG2 THR   102     -14.670  -0.150-147.550  1.00  0.00            
ATOM   1695  OG1 THR   102     -16.660   1.210-147.560  1.00  0.00            
ATOM   1696  HN  THR   102     -17.810   1.160-149.770  1.00  0.00            
ATOM   1697  HA  THR   102     -15.090   1.240-149.780  1.00  0.00            
ATOM   1698  HB  THR   102     -16.600  -0.660-148.170  1.00  0.00            
ATOM   1699  HG1 THR   102     -16.800   0.960-146.610  1.00  0.00            
ATOM   1700 HG21 THR   102     -14.840  -0.390-146.600  1.00  0.00            
ATOM   1701 HG22 THR   102     -14.210  -0.900-148.020  1.00  0.00            
ATOM   1702 HG23 THR   102     -14.090   0.670-147.590  1.00  0.00            
ATOM   1703  N   ASP   103     -14.100  -0.810-150.910  1.00  0.00            
ATOM   1704  CA  ASP   103     -13.550  -1.910-151.700  1.00  0.00            
ATOM   1705  C   ASP   103     -14.570  -2.630-152.590  1.00  0.00            
ATOM   1706  O   ASP   103     -14.640  -3.860-152.640  1.00  0.00            
ATOM   1707  CB  ASP   103     -12.710  -2.890-150.830  1.00  0.00            
ATOM   1708  CG  ASP   103     -13.550  -3.730-149.860  1.00  0.00            
ATOM   1709  OD1 ASP   103     -14.730  -3.420-149.610  1.00  0.00            
ATOM   1710  OD2 ASP   103     -12.990  -4.710-149.330  1.00  0.00            
ATOM   1711  HN  ASP   103     -13.490  -0.060-150.650  1.00  0.00            
ATOM   1712  HA  ASP   103     -12.930  -1.430-152.320  1.00  0.00            
ATOM   1713  HB1 ASP   103     -12.230  -3.520-151.440  1.00  0.00            
ATOM   1714  HB2 ASP   103     -12.050  -2.360-150.300  1.00  0.00            
ATOM   1715  N   PHE   104     -15.320  -1.800-153.300  1.00  0.00            
ATOM   1716  CA  PHE   104     -16.380  -2.220-154.220  1.00  0.00            
ATOM   1717  C   PHE   104     -16.120  -3.490-155.030  1.00  0.00            
ATOM   1718  O   PHE   104     -17.020  -4.310-155.210  1.00  0.00            
ATOM   1719  CB  PHE   104     -16.710  -1.070-155.170  1.00  0.00            
ATOM   1720  CG  PHE   104     -15.500  -0.310-155.670  1.00  0.00            
ATOM   1721  CD1 PHE   104     -14.600  -0.900-156.560  1.00  0.00            
ATOM   1722  CD2 PHE   104     -15.250   0.980-155.240  1.00  0.00            
ATOM   1723  CE1 PHE   104     -13.480  -0.210-157.000  1.00  0.00            
ATOM   1724  CE2 PHE   104     -14.130   1.680-155.680  1.00  0.00            
ATOM   1725  CZ  PHE   104     -13.250   1.080-156.560  1.00  0.00            
ATOM   1726  HN  PHE   104     -15.160  -0.820-153.200  1.00  0.00            
ATOM   1727  HA  PHE   104     -17.110  -2.460-153.590  1.00  0.00            
ATOM   1728  HB1 PHE   104     -17.190  -1.440-155.970  1.00  0.00            
ATOM   1729  HB2 PHE   104     -17.300  -0.420-154.700  1.00  0.00            
ATOM   1730  HD1 PHE   104     -14.770  -1.840-156.880  1.00  0.00            
ATOM   1731  HD2 PHE   104     -15.890   1.420-154.600  1.00  0.00            
ATOM   1732  HE1 PHE   104     -12.850  -0.650-157.640  1.00  0.00            
ATOM   1733  HE2 PHE   104     -13.970   2.620-155.360  1.00  0.00            
ATOM   1734  HZ  PHE   104     -12.440   1.580-156.880  1.00  0.00            
ATOM   1735  N   GLY   105     -14.890  -3.650-155.500  1.00  0.00            
ATOM   1736  CA  GLY   105     -14.530  -4.810-156.300  1.00  0.00            
ATOM   1737  C   GLY   105     -15.030  -6.130-155.760  1.00  0.00            
ATOM   1738  O   GLY   105     -15.580  -6.940-156.510  1.00  0.00            
ATOM   1739  HN  GLY   105     -14.190  -2.970-155.300  1.00  0.00            
ATOM   1740  HA1 GLY   105     -14.910  -4.660-157.220  1.00  0.00            
ATOM   1741  HA2 GLY   105     -13.530  -4.830-156.360  1.00  0.00            
ATOM   1742  N   HIS   106     -14.880  -6.340-154.460  1.00  0.00            
ATOM   1743  CA  HIS   106     -15.310  -7.570-153.810  1.00  0.00            
ATOM   1744  C   HIS   106     -16.830  -7.690-153.720  1.00  0.00            
ATOM   1745  O   HIS   106     -17.390  -8.730-154.060  1.00  0.00            
ATOM   1746  CB  HIS   106     -14.680  -7.680-152.420  1.00  0.00            
ATOM   1747  CG  HIS   106     -14.640  -9.080-151.880  1.00  0.00            
ATOM   1748  CD2 HIS   106     -15.480  -9.750-151.060  1.00  0.00            
ATOM   1749  ND1 HIS   106     -13.610  -9.960-152.180  1.00  0.00            
ATOM   1750  CE1 HIS   106     -13.830 -11.100-151.550  1.00  0.00            
ATOM   1751  NE2 HIS   106     -14.950 -11.000-150.870  1.00  0.00            
ATOM   1752  HN  HIS   106     -14.460  -5.620-153.900  1.00  0.00            
ATOM   1753  HA  HIS   106     -14.970  -8.290-154.420  1.00  0.00            
ATOM   1754  HB1 HIS   106     -13.740  -7.340-152.460  1.00  0.00            
ATOM   1755  HB2 HIS   106     -15.220  -7.130-151.780  1.00  0.00            
ATOM   1756  HD2 HIS   106     -16.330  -9.400-150.670  1.00  0.00            
ATOM   1757  HE1 HIS   106     -13.240 -11.910-151.590  1.00  0.00            
ATOM   1758  HE2 HIS   106     -15.360 -11.720-150.310  1.00  0.00            
ATOM   1759  N   ARG   107     -17.490  -6.630-153.270  1.00  0.00            
ATOM   1760  CA  ARG   107     -18.940  -6.650-153.140  1.00  0.00            
ATOM   1761  C   ARG   107     -19.660  -6.760-154.480  1.00  0.00            
ATOM   1762  O   ARG   107     -20.800  -7.230-154.540  1.00  0.00            
ATOM   1763  CB  ARG   107     -19.440  -5.420-152.370  1.00  0.00            
ATOM   1764  CG  ARG   107     -19.140  -5.470-150.870  1.00  0.00            
ATOM   1765  CD  ARG   107     -19.830  -4.360-150.090  1.00  0.00            
ATOM   1766  NE  ARG   107     -19.400  -3.020-150.480  1.00  0.00            
ATOM   1767  CZ  ARG   107     -19.440  -1.960-149.680  1.00  0.00            
ATOM   1768  NH1 ARG   107     -19.890  -2.070-148.440  1.00  0.00            
ATOM   1769  NH2 ARG   107     -19.050  -0.780-150.140  1.00  0.00            
ATOM   1770  HN  ARG   107     -16.980  -5.810-153.020  1.00  0.00            
ATOM   1771  HA  ARG   107     -19.120  -7.480-152.620  1.00  0.00            
ATOM   1772  HB1 ARG   107     -19.000  -4.610-152.750  1.00  0.00            
ATOM   1773  HB2 ARG   107     -20.430  -5.350-152.480  1.00  0.00            
ATOM   1774  HG1 ARG   107     -19.440  -6.360-150.520  1.00  0.00            
ATOM   1775  HG2 ARG   107     -18.150  -5.380-150.740  1.00  0.00            
ATOM   1776  HD1 ARG   107     -20.820  -4.420-150.240  1.00  0.00            
ATOM   1777  HD2 ARG   107     -19.640  -4.470-149.120  1.00  0.00            
ATOM   1778  HE  ARG   107     -19.050  -2.900-151.410  1.00  0.00            
ATOM   1779 HH11 ARG   107     -20.200  -2.960-148.090  1.00  0.00            
ATOM   1780 HH12 ARG   107     -19.910  -1.270-147.840  1.00  0.00            
ATOM   1781 HH21 ARG   107     -18.720  -0.690-151.080  1.00  0.00            
ATOM   1782 HH22 ARG   107     -19.070   0.020-149.540  1.00  0.00            
ATOM   1783  N   SER   108     -18.970  -6.390-155.560  1.00  0.00            
ATOM   1784  CA  SER   108     -19.540  -6.440-156.900  1.00  0.00            
ATOM   1785  C   SER   108     -19.780  -7.850-157.440  1.00  0.00            
ATOM   1786  O   SER   108     -20.190  -8.020-158.590  1.00  0.00            
ATOM   1787  CB  SER   108     -18.660  -5.640-157.870  1.00  0.00            
ATOM   1788  OG  SER   108     -18.590  -4.280-157.500  1.00  0.00            
ATOM   1789  HN  SER   108     -18.030  -6.060-155.440  1.00  0.00            
ATOM   1790  HA  SER   108     -20.440  -6.010-156.780  1.00  0.00            
ATOM   1791  HB1 SER   108     -17.720  -6.000-157.870  1.00  0.00            
ATOM   1792  HB2 SER   108     -19.030  -5.680-158.800  1.00  0.00            
ATOM   1793  HG1 SER   108     -18.010  -3.790-158.150  1.00  0.00            
ATOM   1794  N   GLN   109     -19.500  -8.860-156.620  1.00  0.00            
ATOM   1795  CA  GLN   109     -19.710 -10.240-157.050  1.00  0.00            
ATOM   1796  C   GLN   109     -20.270 -11.110-155.930  1.00  0.00            
ATOM   1797  O   GLN   109     -20.400 -12.330-156.080  1.00  0.00            
ATOM   1798  CB  GLN   109     -18.420 -10.850-157.590  1.00  0.00            
ATOM   1799  CG  GLN   109     -18.630 -12.170-158.340  1.00  0.00            
ATOM   1800  CD  GLN   109     -17.340 -12.820-158.780  1.00  0.00            
ATOM   1801  NE2 GLN   109     -16.740 -13.590-157.890  1.00  0.00            
ATOM   1802  OE1 GLN   109     -16.890 -12.630-159.910  1.00  0.00            
ATOM   1803  HN  GLN   109     -19.130  -8.680-155.710  1.00  0.00            
ATOM   1804  HA  GLN   109     -20.400 -10.160-157.770  1.00  0.00            
ATOM   1805  HB1 GLN   109     -18.000 -10.200-158.220  1.00  0.00            
ATOM   1806  HB2 GLN   109     -17.800 -11.020-156.830  1.00  0.00            
ATOM   1807  HG1 GLN   109     -19.120 -12.800-157.740  1.00  0.00            
ATOM   1808  HG2 GLN   109     -19.190 -11.990-159.150  1.00  0.00            
ATOM   1809 HE21 GLN   109     -17.140 -13.720-156.980  1.00  0.00            
ATOM   1810 HE22 GLN   109     -15.880 -14.050-158.120  1.00  0.00            
ATOM   1811  N   LYS   110     -20.610 -10.500-154.800  1.00  0.00            
ATOM   1812  CA  LYS   110     -21.150 -11.250-153.670  1.00  0.00            
ATOM   1813  C   LYS   110     -22.550 -10.770-153.310  1.00  0.00            
ATOM   1814  O   LYS   110     -23.360 -11.530-152.800  1.00  0.00            
ATOM   1815  CB  LYS   110     -20.220 -11.160-152.460  1.00  0.00            
ATOM   1816  CG  LYS   110     -20.570 -12.140-151.340  1.00  0.00            
ATOM   1817  CD  LYS   110     -19.590 -12.070-150.180  1.00  0.00            
ATOM   1818  CE  LYS   110     -19.960 -13.080-149.090  1.00  0.00            
ATOM   1819  NZ  LYS   110     -19.030 -13.020-147.930  1.00  0.00            
ATOM   1820  HN  LYS   110     -20.490  -9.510-154.720  1.00  0.00            
ATOM   1821  HA  LYS   110     -21.200 -12.200-153.990  1.00  0.00            
ATOM   1822  HB1 LYS   110     -19.290 -11.340-152.760  1.00  0.00            
ATOM   1823  HB2 LYS   110     -20.280 -10.230-152.090  1.00  0.00            
ATOM   1824  HG1 LYS   110     -21.490 -11.930-151.000  1.00  0.00            
ATOM   1825  HG2 LYS   110     -20.560 -13.070-151.710  1.00  0.00            
ATOM   1826  HD1 LYS   110     -18.670 -12.270-150.510  1.00  0.00            
ATOM   1827  HD2 LYS   110     -19.610 -11.150-149.790  1.00  0.00            
ATOM   1828  HE1 LYS   110     -20.890 -12.880-148.770  1.00  0.00            
ATOM   1829  HE2 LYS   110     -19.930 -14.000-149.480  1.00  0.00            
ATOM   1830  HZ1 LYS   110     -19.310 -13.690-147.250  1.00  0.00            
ATOM   1831  HZ2 LYS   110     -18.100 -13.220-148.230  1.00  0.00            
ATOM   1832  HZ3 LYS   110     -19.060 -12.100-147.530  1.00  0.00            
ATOM   1833  N   ASP   111     -22.820  -9.500-153.610  1.00  0.00            
ATOM   1834  CA  ASP   111     -24.120  -8.930-153.290  1.00  0.00            
ATOM   1835  C   ASP   111     -24.830  -8.370-154.510  1.00  0.00            
ATOM   1836  O   ASP   111     -24.330  -7.450-155.170  1.00  0.00            
ATOM   1837  CB  ASP   111     -23.970  -7.850-152.220  1.00  0.00            
ATOM   1838  CG  ASP   111     -25.300  -7.250-151.810  1.00  0.00            
ATOM   1839  OD1 ASP   111     -26.230  -8.020-151.470  1.00  0.00            
ATOM   1840  OD2 ASP   111     -25.440  -6.010-151.830  1.00  0.00            
ATOM   1841  HN  ASP   111     -22.130  -8.940-154.050  1.00  0.00            
ATOM   1842  HA  ASP   111     -24.650  -9.710-152.950  1.00  0.00            
ATOM   1843  HB1 ASP   111     -23.540  -8.240-151.420  1.00  0.00            
ATOM   1844  HB2 ASP   111     -23.400  -7.110-152.580  1.00  0.00            
ATOM   1845  N   PRO   112     -25.990  -8.940-154.870  1.00  0.00            
ATOM   1846  CA  PRO   112     -26.760  -8.470-156.020  1.00  0.00            
ATOM   1847  C   PRO   112     -27.250  -7.040-155.760  1.00  0.00            
ATOM   1848  O   PRO   112     -27.240  -6.590-154.620  1.00  0.00            
ATOM   1849  CB  PRO   112     -27.920  -9.460-156.090  1.00  0.00            
ATOM   1850  CG  PRO   112     -27.390 -10.700-155.430  1.00  0.00            
ATOM   1851  CD  PRO   112     -26.610 -10.140-154.270  1.00  0.00            
ATOM   1852  HA  PRO   112     -26.220  -8.440-156.860  1.00  0.00            
ATOM   1853  HB1 PRO   112     -28.720  -9.120-155.600  1.00  0.00            
ATOM   1854  HB2 PRO   112     -28.180  -9.660-157.040  1.00  0.00            
ATOM   1855  HG1 PRO   112     -28.130 -11.290-155.110  1.00  0.00            
ATOM   1856  HG2 PRO   112     -26.790 -11.210-156.050  1.00  0.00            
ATOM   1857  HD1 PRO   112     -27.210  -9.900-153.510  1.00  0.00            
ATOM   1858  HD2 PRO   112     -25.910 -10.780-153.960  1.00  0.00            
ATOM   1859  N   GLU   113     -27.650  -6.340-156.810  1.00  0.00            
ATOM   1860  CA  GLU   113     -28.130  -4.960-156.720  1.00  0.00            
ATOM   1861  C   GLU   113     -27.010  -3.960-156.460  1.00  0.00            
ATOM   1862  O   GLU   113     -26.920  -2.940-157.140  1.00  0.00            
ATOM   1863  CB  GLU   113     -29.240  -4.810-155.670  1.00  0.00            
ATOM   1864  CG  GLU   113     -30.650  -5.050-156.210  1.00  0.00            
ATOM   1865  CD  GLU   113     -30.830  -6.420-156.820  1.00  0.00            
ATOM   1866  OE1 GLU   113     -30.840  -7.410-156.070  1.00  0.00            
ATOM   1867  OE2 GLU   113     -30.970  -6.510-158.070  1.00  0.00            
ATOM   1868  HN  GLU   113     -27.620  -6.780-157.710  1.00  0.00            
ATOM   1869  HA  GLU   113     -28.490  -4.780-157.640  1.00  0.00            
ATOM   1870  HB1 GLU   113     -29.070  -5.470-154.940  1.00  0.00            
ATOM   1871  HB2 GLU   113     -29.200  -3.880-155.300  1.00  0.00            
ATOM   1872  HG1 GLU   113     -31.300  -4.950-155.460  1.00  0.00            
ATOM   1873  HG2 GLU   113     -30.840  -4.360-156.910  1.00  0.00            
ATOM   1874  N   PHE   114     -26.130  -4.260-155.510  1.00  0.00            
ATOM   1875  CA  PHE   114     -25.010  -3.370-155.200  1.00  0.00            
ATOM   1876  C   PHE   114     -24.140  -3.250-156.450  1.00  0.00            
ATOM   1877  O   PHE   114     -23.630  -2.180-156.750  1.00  0.00            
ATOM   1878  CB  PHE   114     -24.180  -3.920-154.030  1.00  0.00            
ATOM   1879  CG  PHE   114     -23.190  -2.930-153.470  1.00  0.00            
ATOM   1880  CD1 PHE   114     -21.970  -2.710-154.090  1.00  0.00            
ATOM   1881  CD2 PHE   114     -23.490  -2.210-152.320  1.00  0.00            
ATOM   1882  CE1 PHE   114     -21.060  -1.780-153.590  1.00  0.00            
ATOM   1883  CE2 PHE   114     -22.600  -1.280-151.790  1.00  0.00            
ATOM   1884  CZ  PHE   114     -21.380  -1.070-152.430  1.00  0.00            
ATOM   1885  HN  PHE   114     -26.230  -5.110-155.000  1.00  0.00            
ATOM   1886  HA  PHE   114     -25.400  -2.490-154.950  1.00  0.00            
ATOM   1887  HB1 PHE   114     -24.800  -4.180-153.300  1.00  0.00            
ATOM   1888  HB2 PHE   114     -23.670  -4.720-154.340  1.00  0.00            
ATOM   1889  HD1 PHE   114     -21.740  -3.220-154.920  1.00  0.00            
ATOM   1890  HD2 PHE   114     -24.370  -2.370-151.850  1.00  0.00            
ATOM   1891  HE1 PHE   114     -20.190  -1.630-154.050  1.00  0.00            
ATOM   1892  HE2 PHE   114     -22.830  -0.770-150.970  1.00  0.00            
ATOM   1893  HZ  PHE   114     -20.730  -0.400-152.070  1.00  0.00            
ATOM   1894  N   ALA   115     -23.980  -4.370-157.160  1.00  0.00            
ATOM   1895  CA  ALA   115     -23.190  -4.400-158.390  1.00  0.00            
ATOM   1896  C   ALA   115     -23.790  -3.410-159.390  1.00  0.00            
ATOM   1897  O   ALA   115     -23.060  -2.730-160.110  1.00  0.00            
ATOM   1898  CB  ALA   115     -23.180  -5.800-158.980  1.00  0.00            
ATOM   1899  HN  ALA   115     -24.410  -5.210-156.840  1.00  0.00            
ATOM   1900  HA  ALA   115     -22.260  -4.130-158.150  1.00  0.00            
ATOM   1901  HB1 ALA   115     -22.640  -5.810-159.820  1.00  0.00            
ATOM   1902  HB2 ALA   115     -22.780  -6.440-158.320  1.00  0.00            
ATOM   1903  HB3 ALA   115     -24.120  -6.090-159.180  1.00  0.00            
ATOM   1904  N   ALA   116     -25.110  -3.360-159.440  1.00  0.00            
ATOM   1905  CA  ALA   116     -25.820  -2.450-160.340  1.00  0.00            
ATOM   1906  C   ALA   116     -25.590  -1.020-159.890  1.00  0.00            
ATOM   1907  O   ALA   116     -25.430  -0.110-160.710  1.00  0.00            
ATOM   1908  CB  ALA   116     -27.320  -2.770-160.350  1.00  0.00            
ATOM   1909  HN  ALA   116     -25.640  -3.960-158.840  1.00  0.00            
ATOM   1910  HA  ALA   116     -25.460  -2.600-161.260  1.00  0.00            
ATOM   1911  HB1 ALA   116     -27.780  -2.140-160.970  1.00  0.00            
ATOM   1912  HB2 ALA   116     -27.460  -3.710-160.660  1.00  0.00            
ATOM   1913  HB3 ALA   116     -27.680  -2.660-159.430  1.00  0.00            
ATOM   1914  N   VAL   117     -25.540  -0.820-158.570  1.00  0.00            
ATOM   1915  CA  VAL   117     -25.290   0.490-157.990  1.00  0.00            
ATOM   1916  C   VAL   117     -23.890   0.920-158.400  1.00  0.00            
ATOM   1917  O   VAL   117     -23.670   2.060-158.810  1.00  0.00            
ATOM   1918  CB  VAL   117     -25.350   0.410-156.440  1.00  0.00            
ATOM   1919  CG1 VAL   117     -24.970   1.740-155.830  1.00  0.00            
ATOM   1920  CG2 VAL   117     -26.740  -0.000-155.990  1.00  0.00            
ATOM   1921  HN  VAL   117     -25.690  -1.600-157.970  1.00  0.00            
ATOM   1922  HA  VAL   117     -26.000   1.100-158.330  1.00  0.00            
ATOM   1923  HB  VAL   117     -24.700  -0.280-156.120  1.00  0.00            
ATOM   1924 HG11 VAL   117     -25.010   1.680-154.830  1.00  0.00            
ATOM   1925 HG12 VAL   117     -24.030   1.980-156.100  1.00  0.00            
ATOM   1926 HG13 VAL   117     -25.600   2.450-156.140  1.00  0.00            
ATOM   1927 HG21 VAL   117     -26.760  -0.040-154.990  1.00  0.00            
ATOM   1928 HG22 VAL   117     -27.410   0.670-156.310  1.00  0.00            
ATOM   1929 HG23 VAL   117     -26.960  -0.900-156.360  1.00  0.00            
ATOM   1930  N   TYR   118     -22.950  -0.020-158.330  1.00  0.00            
ATOM   1931  CA  TYR   118     -21.560   0.210-158.690  1.00  0.00            
ATOM   1932  C   TYR   118     -21.430   0.600-160.150  1.00  0.00            
ATOM   1933  O   TYR   118     -20.880   1.650-160.460  1.00  0.00            
ATOM   1934  CB  TYR   118     -20.750  -1.060-158.400  1.00  0.00            
ATOM   1935  CG  TYR   118     -19.280  -0.970-158.790  1.00  0.00            
ATOM   1936  CD1 TYR   118     -18.480   0.080-158.340  1.00  0.00            
ATOM   1937  CD2 TYR   118     -18.700  -1.960-159.580  1.00  0.00            
ATOM   1938  CE1 TYR   118     -17.130   0.140-158.680  1.00  0.00            
ATOM   1939  CE2 TYR   118     -17.350  -1.910-159.920  1.00  0.00            
ATOM   1940  CZ  TYR   118     -16.570  -0.860-159.460  1.00  0.00            
ATOM   1941  OH  TYR   118     -15.230  -0.800-159.790  1.00  0.00            
ATOM   1942  HN  TYR   118     -23.220  -0.930-158.020  1.00  0.00            
ATOM   1943  HA  TYR   118     -21.250   0.970-158.120  1.00  0.00            
ATOM   1944  HB1 TYR   118     -20.790  -1.240-157.410  1.00  0.00            
ATOM   1945  HB2 TYR   118     -21.160  -1.820-158.900  1.00  0.00            
ATOM   1946  HD1 TYR   118     -18.880   0.790-157.770  1.00  0.00            
ATOM   1947  HD2 TYR   118     -19.260  -2.720-159.910  1.00  0.00            
ATOM   1948  HE1 TYR   118     -16.570   0.900-158.350  1.00  0.00            
ATOM   1949  HE2 TYR   118     -16.950  -2.630-160.480  1.00  0.00            
ATOM   1950  HH  TYR   118     -14.990  -1.590-160.350  1.00  0.00            
ATOM   1951  N   HIS   119     -21.980  -0.220-161.040  1.00  0.00            
ATOM   1952  CA  HIS   119     -21.900   0.050-162.470  1.00  0.00            
ATOM   1953  C   HIS   119     -22.590   1.360-162.820  1.00  0.00            
ATOM   1954  O   HIS   119     -22.220   2.030-163.790  1.00  0.00            
ATOM   1955  CB  HIS   119     -22.520  -1.120-163.260  1.00  0.00            
ATOM   1956  CG  HIS   119     -21.690  -2.370-163.240  1.00  0.00            
ATOM   1957  CD2 HIS   119     -21.210  -3.130-164.250  1.00  0.00            
ATOM   1958  ND1 HIS   119     -21.270  -2.970-162.070  1.00  0.00            
ATOM   1959  CE1 HIS   119     -20.560  -4.040-162.360  1.00  0.00            
ATOM   1960  NE2 HIS   119     -20.510  -4.170-163.680  1.00  0.00            
ATOM   1961  HN  HIS   119     -22.450  -1.040-160.720  1.00  0.00            
ATOM   1962  HA  HIS   119     -20.930   0.120-162.680  1.00  0.00            
ATOM   1963  HB1 HIS   119     -23.410  -1.330-162.870  1.00  0.00            
ATOM   1964  HB2 HIS   119     -22.630  -0.840-164.210  1.00  0.00            
ATOM   1965  HD2 HIS   119     -21.340  -2.980-165.230  1.00  0.00            
ATOM   1966  HE1 HIS   119     -20.140  -4.660-161.700  1.00  0.00            
ATOM   1967  HE2 HIS   119     -20.040  -4.900-164.180  1.00  0.00            
ATOM   1968  N   GLU   120     -23.570   1.740-162.010  1.00  0.00            
ATOM   1969  CA  GLU   120     -24.330   2.970-162.170  1.00  0.00            
ATOM   1970  C   GLU   120     -23.430   4.160-161.780  1.00  0.00            
ATOM   1971  O   GLU   120     -23.310   5.130-162.530  1.00  0.00            
ATOM   1972  CB  GLU   120     -25.550   2.930-161.250  1.00  0.00            
ATOM   1973  CG  GLU   120     -26.300   4.240-161.090  1.00  0.00            
ATOM   1974  CD  GLU   120     -27.160   4.260-159.860  1.00  0.00            
ATOM   1975  OE1 GLU   120     -26.650   4.640-158.780  1.00  0.00            
ATOM   1976  OE2 GLU   120     -28.360   3.900-159.960  1.00  0.00            
ATOM   1977  HN  GLU   120     -23.810   1.140-161.250  1.00  0.00            
ATOM   1978  HA  GLU   120     -24.600   3.040-163.130  1.00  0.00            
ATOM   1979  HB1 GLU   120     -26.200   2.260-161.620  1.00  0.00            
ATOM   1980  HB2 GLU   120     -25.260   2.640-160.340  1.00  0.00            
ATOM   1981  HG1 GLU   120     -25.630   4.980-161.030  1.00  0.00            
ATOM   1982  HG2 GLU   120     -26.880   4.380-161.900  1.00  0.00            
ATOM   1983  N   GLU   121     -22.790   4.040-160.620  1.00  0.00            
ATOM   1984  CA  GLU   121     -21.910   5.070-160.100  1.00  0.00            
ATOM   1985  C   GLU   121     -20.720   5.270-161.040  1.00  0.00            
ATOM   1986  O   GLU   121     -20.290   6.390-161.300  1.00  0.00            
ATOM   1987  CB  GLU   121     -21.420   4.670-158.700  1.00  0.00            
ATOM   1988  CG  GLU   121     -20.890   5.820-157.890  1.00  0.00            
ATOM   1989  CD  GLU   121     -21.920   6.890-157.640  1.00  0.00            
ATOM   1990  OE1 GLU   121     -23.050   6.560-157.210  1.00  0.00            
ATOM   1991  OE2 GLU   121     -21.610   8.080-157.880  1.00  0.00            
ATOM   1992  HN  GLU   121     -22.920   3.210-160.080  1.00  0.00            
ATOM   1993  HA  GLU   121     -22.440   5.920-160.050  1.00  0.00            
ATOM   1994  HB1 GLU   121     -22.190   4.260-158.200  1.00  0.00            
ATOM   1995  HB2 GLU   121     -20.690   3.990-158.800  1.00  0.00            
ATOM   1996  HG1 GLU   121     -20.580   5.460-157.000  1.00  0.00            
ATOM   1997  HG2 GLU   121     -20.110   6.220-158.370  1.00  0.00            
ATOM   1998  N   MET   122     -20.230   4.150-161.580  1.00  0.00            
ATOM   1999  CA  MET   122     -19.110   4.140-162.510  1.00  0.00            
ATOM   2000  C   MET   122     -19.480   4.880-163.790  1.00  0.00            
ATOM   2001  O   MET   122     -18.680   5.630-164.330  1.00  0.00            
ATOM   2002  CB  MET   122     -18.730   2.690-162.830  1.00  0.00            
ATOM   2003  CG  MET   122     -17.470   2.540-163.650  1.00  0.00            
ATOM   2004  SD  MET   122     -16.040   3.130-162.760  1.00  0.00            
ATOM   2005  CE  MET   122     -15.480   1.630-161.980  1.00  0.00            
ATOM   2006  HN  MET   122     -20.660   3.280-161.330  1.00  0.00            
ATOM   2007  HA  MET   122     -18.360   4.610-162.050  1.00  0.00            
ATOM   2008  HB1 MET   122     -18.590   2.200-161.970  1.00  0.00            
ATOM   2009  HB2 MET   122     -19.480   2.270-163.340  1.00  0.00            
ATOM   2010  HG1 MET   122     -17.410   1.570-163.870  1.00  0.00            
ATOM   2011  HG2 MET   122     -17.640   3.060-164.490  1.00  0.00            
ATOM   2012  HE1 MET   122     -14.670   1.820-161.430  1.00  0.00            
ATOM   2013  HE2 MET   122     -16.210   1.280-161.380  1.00  0.00            
ATOM   2014  HE3 MET   122     -15.260   0.950-162.680  1.00  0.00            
ATOM   2015  N   ALA   123     -20.710   4.690-164.250  1.00  0.00            
ATOM   2016  CA  ALA   123     -21.190   5.340-165.460  1.00  0.00            
ATOM   2017  C   ALA   123     -21.100   6.850-165.350  1.00  0.00            
ATOM   2018  O   ALA   123     -20.650   7.520-166.280  1.00  0.00            
ATOM   2019  CB  ALA   123     -22.620   4.920-165.770  1.00  0.00            
ATOM   2020  HN  ALA   123     -21.330   4.080-163.750  1.00  0.00            
ATOM   2021  HA  ALA   123     -20.570   5.020-166.190  1.00  0.00            
ATOM   2022  HB1 ALA   123     -22.920   5.370-166.610  1.00  0.00            
ATOM   2023  HB2 ALA   123     -22.650   3.920-165.900  1.00  0.00            
ATOM   2024  HB3 ALA   123     -23.210   5.180-165.020  1.00  0.00            
ATOM   2025  N   LYS   124     -21.490   7.390-164.200  1.00  0.00            
ATOM   2026  CA  LYS   124     -21.440   8.840-163.980  1.00  0.00            
ATOM   2027  C   LYS   124     -20.010   9.340-163.880  1.00  0.00            
ATOM   2028  O   LYS   124     -19.700  10.440-164.340  1.00  0.00            
ATOM   2029  CB  LYS   124     -22.240   9.230-162.730  1.00  0.00            
ATOM   2030  CG  LYS   124     -23.750   9.170-162.940  1.00  0.00            
ATOM   2031  CD  LYS   124     -24.520   9.820-161.790  1.00  0.00            
ATOM   2032  CE  LYS   124     -24.720   8.880-160.610  1.00  0.00            
ATOM   2033  NZ  LYS   124     -23.460   8.470-159.960  1.00  0.00            
ATOM   2034  HN  LYS   124     -21.830   6.800-163.470  1.00  0.00            
ATOM   2035  HA  LYS   124     -21.870   9.230-164.790  1.00  0.00            
ATOM   2036  HB1 LYS   124     -22.000   8.600-161.990  1.00  0.00            
ATOM   2037  HB2 LYS   124     -22.000  10.160-162.470  1.00  0.00            
ATOM   2038  HG1 LYS   124     -23.980   9.640-163.790  1.00  0.00            
ATOM   2039  HG2 LYS   124     -24.030   8.210-163.000  1.00  0.00            
ATOM   2040  HD1 LYS   124     -24.010  10.620-161.480  1.00  0.00            
ATOM   2041  HD2 LYS   124     -25.420  10.110-162.130  1.00  0.00            
ATOM   2042  HE1 LYS   124     -25.290   9.340-159.920  1.00  0.00            
ATOM   2043  HE2 LYS   124     -25.190   8.050-160.930  1.00  0.00            
ATOM   2044  HZ1 LYS   124     -23.650   7.860-159.200  1.00  0.00            
ATOM   2045  HZ2 LYS   124     -22.880   8.000-160.630  1.00  0.00            
ATOM   2046  HZ3 LYS   124     -22.980   9.280-159.620  1.00  0.00            
ATOM   2047  N   PHE   125     -19.140   8.530-163.290  1.00  0.00            
ATOM   2048  CA  PHE   125     -17.730   8.880-163.140  1.00  0.00            
ATOM   2049  C   PHE   125     -17.100   8.990-164.520  1.00  0.00            
ATOM   2050  O   PHE   125     -16.510  10.020-164.870  1.00  0.00            
ATOM   2051  CB  PHE   125     -17.020   7.810-162.310  1.00  0.00            
ATOM   2052  CG  PHE   125     -15.520   7.930-162.310  1.00  0.00            
ATOM   2053  CD1 PHE   125     -14.890   9.000-161.710  1.00  0.00            
ATOM   2054  CD2 PHE   125     -14.740   6.960-162.940  1.00  0.00            
ATOM   2055  CE1 PHE   125     -13.510   9.120-161.720  1.00  0.00            
ATOM   2056  CE2 PHE   125     -13.350   7.070-162.960  1.00  0.00            
ATOM   2057  CZ  PHE   125     -12.740   8.150-162.350  1.00  0.00            
ATOM   2058  HN  PHE   125     -19.460   7.650-162.940  1.00  0.00            
ATOM   2059  HA  PHE   125     -17.690   9.760-162.670  1.00  0.00            
ATOM   2060  HB1 PHE   125     -17.330   7.880-161.360  1.00  0.00            
ATOM   2061  HB2 PHE   125     -17.260   6.910-162.670  1.00  0.00            
ATOM   2062  HD1 PHE   125     -15.440   9.710-161.250  1.00  0.00            
ATOM   2063  HD2 PHE   125     -15.180   6.170-163.380  1.00  0.00            
ATOM   2064  HE1 PHE   125     -13.060   9.900-161.280  1.00  0.00            
ATOM   2065  HE2 PHE   125     -12.800   6.360-163.410  1.00  0.00            
ATOM   2066  HZ  PHE   125     -11.740   8.230-162.360  1.00  0.00            
ATOM   2067  N   ASP   126     -17.280   7.950-165.320  1.00  0.00            
ATOM   2068  CA  ASP   126     -16.740   7.890-166.670  1.00  0.00            
ATOM   2069  C   ASP   126     -17.280   9.010-167.550  1.00  0.00            
ATOM   2070  O   ASP   126     -16.520   9.640-168.290  1.00  0.00            
ATOM   2071  CB  ASP   126     -17.060   6.530-167.300  1.00  0.00            
ATOM   2072  CG  ASP   126     -16.410   5.360-166.570  1.00  0.00            
ATOM   2073  OD1 ASP   126     -15.650   5.590-165.610  1.00  0.00            
ATOM   2074  OD2 ASP   126     -16.670   4.210-166.960  1.00  0.00            
ATOM   2075  HN  ASP   126     -17.810   7.170-164.980  1.00  0.00            
ATOM   2076  HA  ASP   126     -15.750   8.010-166.550  1.00  0.00            
ATOM   2077  HB1 ASP   126     -18.050   6.400-167.290  1.00  0.00            
ATOM   2078  HB2 ASP   126     -16.740   6.530-168.250  1.00  0.00            
ATOM   2079  N   ASP   127     -18.580   9.270-167.450  1.00  0.00            
ATOM   2080  CA  ASP   127     -19.220  10.310-168.250  1.00  0.00            
ATOM   2081  C   ASP   127     -18.630  11.680-167.940  1.00  0.00            
ATOM   2082  O   ASP   127     -18.350  12.470-168.850  1.00  0.00            
ATOM   2083  CB  ASP   127     -20.730  10.320-167.990  1.00  0.00            
ATOM   2084  CG  ASP   127     -21.470  11.290-168.890  1.00  0.00            
ATOM   2085  OD1 ASP   127     -21.170  11.330-170.100  1.00  0.00            
ATOM   2086  OD2 ASP   127     -22.350  12.020-168.400  1.00  0.00            
ATOM   2087  HN  ASP   127     -19.130   8.730-166.820  1.00  0.00            
ATOM   2088  HA  ASP   127     -19.010  10.070-169.200  1.00  0.00            
ATOM   2089  HB1 ASP   127     -21.090   9.400-168.160  1.00  0.00            
ATOM   2090  HB2 ASP   127     -20.900  10.570-167.040  1.00  0.00            
ATOM   2091  N   ARG   128     -18.450  11.970-166.650  1.00  0.00            
ATOM   2092  CA  ARG   128     -17.910  13.250-166.220  1.00  0.00            
ATOM   2093  C   ARG   128     -16.440  13.440-166.590  1.00  0.00            
ATOM   2094  O   ARG   128     -15.910  14.540-166.490  1.00  0.00            
ATOM   2095  CB  ARG   128     -18.110  13.420-164.720  1.00  0.00            
ATOM   2096  CG  ARG   128     -19.530  13.800-164.340  1.00  0.00            
ATOM   2097  CD  ARG   128     -19.590  15.210-163.830  1.00  0.00            
ATOM   2098  NE  ARG   128     -18.990  15.330-162.500  1.00  0.00            
ATOM   2099  CZ  ARG   128     -18.690  16.480-161.910  1.00  0.00            
ATOM   2100  NH1 ARG   128     -18.910  17.630-162.540  1.00  0.00            
ATOM   2101  NH2 ARG   128     -18.140  16.480-160.700  1.00  0.00            
ATOM   2102  HN  ARG   128     -18.690  11.280-165.970  1.00  0.00            
ATOM   2103  HA  ARG   128     -18.440  13.920-166.730  1.00  0.00            
ATOM   2104  HB1 ARG   128     -17.870  12.570-164.260  1.00  0.00            
ATOM   2105  HB2 ARG   128     -17.500  14.150-164.400  1.00  0.00            
ATOM   2106  HG1 ARG   128     -20.110  13.720-165.150  1.00  0.00            
ATOM   2107  HG2 ARG   128     -19.860  13.180-163.630  1.00  0.00            
ATOM   2108  HD1 ARG   128     -19.100  15.820-164.450  1.00  0.00            
ATOM   2109  HD2 ARG   128     -20.550  15.500-163.760  1.00  0.00            
ATOM   2110  HE  ARG   128     -18.780  14.480-162.010  1.00  0.00            
ATOM   2111 HH11 ARG   128     -19.310  17.630-163.450  1.00  0.00            
ATOM   2112 HH12 ARG   128     -18.680  18.490-162.090  1.00  0.00            
ATOM   2113 HH21 ARG   128     -17.960  15.610-160.230  1.00  0.00            
ATOM   2114 HH22 ARG   128     -17.920  17.340-160.250  1.00  0.00            
ATOM   2115  N   VAL   129     -15.790  12.360-167.010  1.00  0.00            
ATOM   2116  CA  VAL   129     -14.390  12.420-167.420  1.00  0.00            
ATOM   2117  C   VAL   129     -14.320  12.890-168.870  1.00  0.00            
ATOM   2118  O   VAL   129     -13.620  13.850-169.180  1.00  0.00            
ATOM   2119  CB  VAL   129     -13.680  11.060-167.280  1.00  0.00            
ATOM   2120  CG1 VAL   129     -12.270  11.140-167.820  1.00  0.00            
ATOM   2121  CG2 VAL   129     -13.650  10.630-165.820  1.00  0.00            
ATOM   2122  HN  VAL   129     -16.260  11.480-167.030  1.00  0.00            
ATOM   2123  HA  VAL   129     -13.970  13.090-166.800  1.00  0.00            
ATOM   2124  HB  VAL   129     -14.180  10.370-167.800  1.00  0.00            
ATOM   2125 HG11 VAL   129     -11.820  10.250-167.720  1.00  0.00            
ATOM   2126 HG12 VAL   129     -12.300  11.400-168.780  1.00  0.00            
ATOM   2127 HG13 VAL   129     -11.760  11.830-167.300  1.00  0.00            
ATOM   2128 HG21 VAL   129     -13.190   9.750-165.740  1.00  0.00            
ATOM   2129 HG22 VAL   129     -13.150  11.320-165.290  1.00  0.00            
ATOM   2130 HG23 VAL   129     -14.590  10.560-165.480  1.00  0.00            
ATOM   2131  N   LEU   130     -15.080  12.220-169.740  1.00  0.00            
ATOM   2132  CA  LEU   130     -15.090  12.580-171.160  1.00  0.00            
ATOM   2133  C   LEU   130     -15.620  13.980-171.440  1.00  0.00            
ATOM   2134  O   LEU   130     -15.240  14.590-172.430  1.00  0.00            
ATOM   2135  CB  LEU   130     -15.940  11.590-171.970  1.00  0.00            
ATOM   2136  CG  LEU   130     -15.450  10.170-172.240  1.00  0.00            
ATOM   2137  CD1 LEU   130     -15.970   9.220-171.180  1.00  0.00            
ATOM   2138  CD2 LEU   130     -15.960   9.730-173.600  1.00  0.00            
ATOM   2139  HN  LEU   130     -15.640  11.470-169.420  1.00  0.00            
ATOM   2140  HA  LEU   130     -14.120  12.540-171.390  1.00  0.00            
ATOM   2141  HB1 LEU   130     -16.810  11.500-171.490  1.00  0.00            
ATOM   2142  HB2 LEU   130     -16.090  12.010-172.860  1.00  0.00            
ATOM   2143  HG  LEU   130     -14.450  10.140-172.230  1.00  0.00            
ATOM   2144 HD11 LEU   130     -15.640   8.300-171.370  1.00  0.00            
ATOM   2145 HD12 LEU   130     -15.640   9.510-170.290  1.00  0.00            
ATOM   2146 HD13 LEU   130     -16.970   9.230-171.180  1.00  0.00            
ATOM   2147 HD21 LEU   130     -15.650   8.790-173.790  1.00  0.00            
ATOM   2148 HD22 LEU   130     -16.960   9.750-173.600  1.00  0.00            
ATOM   2149 HD23 LEU   130     -15.620  10.350-174.310  1.00  0.00            
ATOM   2150  N   HIS   131     -16.490  14.490-170.570  1.00  0.00            
ATOM   2151  CA  HIS   131     -17.070  15.810-170.810  1.00  0.00            
ATOM   2152  C   HIS   131     -16.580  16.960-169.930  1.00  0.00            
ATOM   2153  O   HIS   131     -16.320  18.050-170.440  1.00  0.00            
ATOM   2154  CB  HIS   131     -18.600  15.700-170.780  1.00  0.00            
ATOM   2155  CG  HIS   131     -19.140  14.690-171.750  1.00  0.00            
ATOM   2156  CD2 HIS   131     -18.880  14.490-173.060  1.00  0.00            
ATOM   2157  ND1 HIS   131     -20.030  13.700-171.380  1.00  0.00            
ATOM   2158  CE1 HIS   131     -20.290  12.930-172.430  1.00  0.00            
ATOM   2159  NE2 HIS   131     -19.600  13.390-173.460  1.00  0.00            
ATOM   2160  HN  HIS   131     -16.740  13.970-169.760  1.00  0.00            
ATOM   2161  HA  HIS   131     -16.710  16.030-171.710  1.00  0.00            
ATOM   2162  HB1 HIS   131     -18.900  15.430-169.860  1.00  0.00            
ATOM   2163  HB2 HIS   131     -19.000  16.590-171.010  1.00  0.00            
ATOM   2164  HD2 HIS   131     -18.280  15.040-173.640  1.00  0.00            
ATOM   2165  HE1 HIS   131     -20.900  12.140-172.440  1.00  0.00            
ATOM   2166  HE2 HIS   131     -19.610  13.000-174.380  1.00  0.00            
ATOM   2167  N   ASP   132     -16.470  16.750-168.620  1.00  0.00            
ATOM   2168  CA  ASP   132     -16.010  17.800-167.720  1.00  0.00            
ATOM   2169  C   ASP   132     -14.490  17.820-167.660  1.00  0.00            
ATOM   2170  O   ASP   132     -13.890  17.110-166.850  1.00  0.00            
ATOM   2171  CB  ASP   132     -16.600  17.590-166.310  1.00  0.00            
ATOM   2172  CG  ASP   132     -16.390  18.790-165.380  1.00  0.00            
ATOM   2173  OD1 ASP   132     -15.400  19.540-165.550  1.00  0.00            
ATOM   2174  OD2 ASP   132     -17.220  18.980-164.470  1.00  0.00            
ATOM   2175  HN  ASP   132     -16.710  15.850-168.260  1.00  0.00            
ATOM   2176  HA  ASP   132     -16.340  18.660-168.110  1.00  0.00            
ATOM   2177  HB1 ASP   132     -17.590  17.430-166.400  1.00  0.00            
ATOM   2178  HB2 ASP   132     -16.170  16.790-165.900  1.00  0.00            
ATOM   2179  N   ASP   133     -13.870  18.680-168.460  1.00  0.00            
ATOM   2180  CA  ASP   133     -12.420  18.810-168.510  1.00  0.00            
ATOM   2181  C   ASP   133     -11.750  18.950-167.140  1.00  0.00            
ATOM   2182  O   ASP   133     -10.690  18.360-166.900  1.00  0.00            
ATOM   2183  CB  ASP   133     -12.010  20.010-169.380  1.00  0.00            
ATOM   2184  CG  ASP   133     -12.600  19.960-170.780  1.00  0.00            
ATOM   2185  OD1 ASP   133     -12.620  18.870-171.390  1.00  0.00            
ATOM   2186  OD2 ASP   133     -13.040  21.020-171.270  1.00  0.00            
ATOM   2187  HN  ASP   133     -14.430  19.270-169.040  1.00  0.00            
ATOM   2188  HA  ASP   133     -12.140  17.940-168.910  1.00  0.00            
ATOM   2189  HB1 ASP   133     -12.330  20.850-168.930  1.00  0.00            
ATOM   2190  HB2 ASP   133     -11.020  20.040-169.450  1.00  0.00            
ATOM   2191  N   ALA   134     -12.360  19.720-166.250  1.00  0.00            
ATOM   2192  CA  ALA   134     -11.800  19.930-164.910  1.00  0.00            
ATOM   2193  C   ALA   134     -11.840  18.650-164.100  1.00  0.00            
ATOM   2194  O   ALA   134     -10.910  18.350-163.340  1.00  0.00            
ATOM   2195  CB  ALA   134     -12.550  21.030-164.190  1.00  0.00            
ATOM   2196  HN  ALA   134     -13.210  20.180-166.500  1.00  0.00            
ATOM   2197  HA  ALA   134     -10.850  20.200-165.050  1.00  0.00            
ATOM   2198  HB1 ALA   134     -12.160  21.160-163.270  1.00  0.00            
ATOM   2199  HB2 ALA   134     -12.470  21.880-164.700  1.00  0.00            
ATOM   2200  HB3 ALA   134     -13.520  20.780-164.100  1.00  0.00            
ATOM   2201  N   PHE   135     -12.910  17.880-164.250  1.00  0.00            
ATOM   2202  CA  PHE   135     -13.060  16.630-163.530  1.00  0.00            
ATOM   2203  C   PHE   135     -12.050  15.620-164.070  1.00  0.00            
ATOM   2204  O   PHE   135     -11.400  14.900-163.310  1.00  0.00            
ATOM   2205  CB  PHE   135     -14.490  16.090-163.710  1.00  0.00            
ATOM   2206  CG  PHE   135     -14.830  14.980-162.770  1.00  0.00            
ATOM   2207  CD1 PHE   135     -15.130  15.250-161.440  1.00  0.00            
ATOM   2208  CD2 PHE   135     -14.880  13.660-163.210  1.00  0.00            
ATOM   2209  CE1 PHE   135     -15.460  14.220-160.570  1.00  0.00            
ATOM   2210  CE2 PHE   135     -15.210  12.630-162.350  1.00  0.00            
ATOM   2211  CZ  PHE   135     -15.500  12.910-161.020  1.00  0.00            
ATOM   2212  HN  PHE   135     -13.630  18.180-164.880  1.00  0.00            
ATOM   2213  HA  PHE   135     -12.890  16.820-162.570  1.00  0.00            
ATOM   2214  HB1 PHE   135     -15.130  16.840-163.550  1.00  0.00            
ATOM   2215  HB2 PHE   135     -14.590  15.750-164.640  1.00  0.00            
ATOM   2216  HD1 PHE   135     -15.100  16.190-161.110  1.00  0.00            
ATOM   2217  HD2 PHE   135     -14.670  13.460-164.170  1.00  0.00            
ATOM   2218  HE1 PHE   135     -15.670  14.430-159.610  1.00  0.00            
ATOM   2219  HE2 PHE   135     -15.230  11.690-162.680  1.00  0.00            
ATOM   2220  HZ  PHE   135     -15.740  12.170-160.400  1.00  0.00            
ATOM   2221  N   ALA   136     -11.910  15.600-165.390  1.00  0.00            
ATOM   2222  CA  ALA   136     -10.980  14.700-166.070  1.00  0.00            
ATOM   2223  C   ALA   136      -9.560  14.870-165.550  1.00  0.00            
ATOM   2224  O   ALA   136      -8.890  13.900-165.210  1.00  0.00            
ATOM   2225  CB  ALA   136     -11.030  14.940-167.570  1.00  0.00            
ATOM   2226  HN  ALA   136     -12.460  16.230-165.950  1.00  0.00            
ATOM   2227  HA  ALA   136     -11.300  13.780-165.840  1.00  0.00            
ATOM   2228  HB1 ALA   136     -10.390  14.320-168.030  1.00  0.00            
ATOM   2229  HB2 ALA   136     -11.960  14.770-167.910  1.00  0.00            
ATOM   2230  HB3 ALA   136     -10.770  15.880-167.770  1.00  0.00            
ATOM   2231  N   ALA   137      -9.110  16.120-165.450  1.00  0.00            
ATOM   2232  CA  ALA   137      -7.760  16.400-164.980  1.00  0.00            
ATOM   2233  C   ALA   137      -7.560  16.130-163.490  1.00  0.00            
ATOM   2234  O   ALA   137      -6.440  15.920-163.030  1.00  0.00            
ATOM   2235  CB  ALA   137      -7.400  17.850-165.300  1.00  0.00            
ATOM   2236  HN  ALA   137      -9.710  16.880-165.700  1.00  0.00            
ATOM   2237  HA  ALA   137      -7.180  15.760-165.490  1.00  0.00            
ATOM   2238  HB1 ALA   137      -6.470  18.040-164.980  1.00  0.00            
ATOM   2239  HB2 ALA   137      -7.440  17.990-166.290  1.00  0.00            
ATOM   2240  HB3 ALA   137      -8.040  18.460-164.850  1.00  0.00            
ATOM   2241  N   LYS   138      -8.660  16.110-162.740  1.00  0.00            
ATOM   2242  CA  LYS   138      -8.570  15.890-161.300  1.00  0.00            
ATOM   2243  C   LYS   138      -8.590  14.420-160.910  1.00  0.00            
ATOM   2244  O   LYS   138      -7.750  13.960-160.130  1.00  0.00            
ATOM   2245  CB  LYS   138      -9.690  16.640-160.580  1.00  0.00            
ATOM   2246  CG  LYS   138      -9.510  16.760-159.080  1.00  0.00            
ATOM   2247  CD  LYS   138     -10.450  17.800-158.500  1.00  0.00            
ATOM   2248  CE  LYS   138     -10.160  18.050-157.030  1.00  0.00            
ATOM   2249  NZ  LYS   138     -10.950  19.200-156.510  1.00  0.00            
ATOM   2250  HN  LYS   138      -9.550  16.260-163.160  1.00  0.00            
ATOM   2251  HA  LYS   138      -7.670  16.250-161.060  1.00  0.00            
ATOM   2252  HB1 LYS   138      -9.750  17.560-160.970  1.00  0.00            
ATOM   2253  HB2 LYS   138     -10.550  16.160-160.760  1.00  0.00            
ATOM   2254  HG1 LYS   138      -9.700  15.880-158.650  1.00  0.00            
ATOM   2255  HG2 LYS   138      -8.570  17.030-158.880  1.00  0.00            
ATOM   2256  HD1 LYS   138     -10.340  18.660-159.000  1.00  0.00            
ATOM   2257  HD2 LYS   138     -11.400  17.480-158.600  1.00  0.00            
ATOM   2258  HE1 LYS   138     -10.400  17.240-156.500  1.00  0.00            
ATOM   2259  HE2 LYS   138      -9.190  18.250-156.910  1.00  0.00            
ATOM   2260  HZ1 LYS   138     -10.750  19.340-155.540  1.00  0.00            
ATOM   2261  HZ2 LYS   138     -10.720  20.020-157.020  1.00  0.00            
ATOM   2262  HZ3 LYS   138     -11.930  19.010-156.620  1.00  0.00            
ATOM   2263  N   TYR   139      -9.530  13.670-161.480  1.00  0.00            
ATOM   2264  CA  TYR   139      -9.680  12.250-161.160  1.00  0.00            
ATOM   2265  C   TYR   139      -9.360  11.290-162.300  1.00  0.00            
ATOM   2266  O   TYR   139      -9.210  10.090-162.090  1.00  0.00            
ATOM   2267  CB  TYR   139     -11.090  11.990-160.620  1.00  0.00            
ATOM   2268  CG  TYR   139     -11.460  12.880-159.460  1.00  0.00            
ATOM   2269  CD1 TYR   139     -11.010  12.610-158.170  1.00  0.00            
ATOM   2270  CD2 TYR   139     -12.250  14.020-159.660  1.00  0.00            
ATOM   2271  CE1 TYR   139     -11.350  13.440-157.100  1.00  0.00            
ATOM   2272  CE2 TYR   139     -12.590  14.850-158.600  1.00  0.00            
ATOM   2273  CZ  TYR   139     -12.140  14.560-157.320  1.00  0.00            
ATOM   2274  OH  TYR   139     -12.480  15.390-156.280  1.00  0.00            
ATOM   2275  HN  TYR   139     -10.160  14.090-162.130  1.00  0.00            
ATOM   2276  HA  TYR   139      -8.970  12.100-160.470  1.00  0.00            
ATOM   2277  HB1 TYR   139     -11.750  12.140-161.360  1.00  0.00            
ATOM   2278  HB2 TYR   139     -11.150  11.040-160.310  1.00  0.00            
ATOM   2279  HD1 TYR   139     -10.450  11.800-158.010  1.00  0.00            
ATOM   2280  HD2 TYR   139     -12.570  14.230-160.580  1.00  0.00            
ATOM   2281  HE1 TYR   139     -11.020  13.230-156.180  1.00  0.00            
ATOM   2282  HE2 TYR   139     -13.160  15.660-158.760  1.00  0.00            
ATOM   2283  HH  TYR   139     -13.040  16.140-156.620  1.00  0.00            
ATOM   2284  N   GLY   140      -9.290  11.820-163.520  1.00  0.00            
ATOM   2285  CA  GLY   140      -8.990  10.980-164.660  1.00  0.00            
ATOM   2286  C   GLY   140      -7.500  10.720-164.750  1.00  0.00            
ATOM   2287  O   GLY   140      -7.070   9.690-165.280  1.00  0.00            
ATOM   2288  HN  GLY   140      -9.450  12.800-163.650  1.00  0.00            
ATOM   2289  HA1 GLY   140      -9.480  10.110-164.560  1.00  0.00            
ATOM   2290  HA2 GLY   140      -9.310  11.440-165.490  1.00  0.00            
ATOM   2291  N   ASP   141      -6.710  11.670-164.250  1.00  0.00            
ATOM   2292  CA  ASP   141      -5.260  11.550-164.270  1.00  0.00            
ATOM   2293  C   ASP   141      -4.830  10.640-163.130  1.00  0.00            
ATOM   2294  O   ASP   141      -5.210  10.850-161.980  1.00  0.00            
ATOM   2295  CB  ASP   141      -4.610  12.930-164.120  1.00  0.00            
ATOM   2296  CG  ASP   141      -3.090  12.870-164.210  1.00  0.00            
ATOM   2297  OD1 ASP   141      -2.560  11.940-164.850  1.00  0.00            
ATOM   2298  OD2 ASP   141      -2.420  13.770-163.660  1.00  0.00            
ATOM   2299  HN  ASP   141      -7.120  12.490-163.860  1.00  0.00            
ATOM   2300  HA  ASP   141      -5.020  11.140-165.150  1.00  0.00            
ATOM   2301  HB1 ASP   141      -4.950  13.520-164.850  1.00  0.00            
ATOM   2302  HB2 ASP   141      -4.860  13.310-163.240  1.00  0.00            
ATOM   2303  N   LEU   142      -4.050   9.610-163.460  1.00  0.00            
ATOM   2304  CA  LEU   142      -3.560   8.670-162.460  1.00  0.00            
ATOM   2305  C   LEU   142      -2.240   9.130-161.860  1.00  0.00            
ATOM   2306  O   LEU   142      -1.910   8.800-160.720  1.00  0.00            
ATOM   2307  CB  LEU   142      -3.400   7.290-163.090  1.00  0.00            
ATOM   2308  CG  LEU   142      -4.670   6.710-163.710  1.00  0.00            
ATOM   2309  CD1 LEU   142      -4.380   5.370-164.350  1.00  0.00            
ATOM   2310  CD2 LEU   142      -5.750   6.580-162.650  1.00  0.00            
ATOM   2311  HN  LEU   142      -3.800   9.480-164.410  1.00  0.00            
ATOM   2312  HA  LEU   142      -4.260   8.650-161.740  1.00  0.00            
ATOM   2313  HB1 LEU   142      -2.700   7.350-163.810  1.00  0.00            
ATOM   2314  HB2 LEU   142      -3.090   6.660-162.380  1.00  0.00            
ATOM   2315  HG  LEU   142      -5.000   7.340-164.420  1.00  0.00            
ATOM   2316 HD11 LEU   142      -5.220   5.010-164.760  1.00  0.00            
ATOM   2317 HD12 LEU   142      -3.690   5.480-165.070  1.00  0.00            
ATOM   2318 HD13 LEU   142      -4.040   4.730-163.660  1.00  0.00            
ATOM   2319 HD21 LEU   142      -6.580   6.200-163.060  1.00  0.00            
ATOM   2320 HD22 LEU   142      -5.430   5.960-161.930  1.00  0.00            
ATOM   2321 HD23 LEU   142      -5.950   7.480-162.260  1.00  0.00            
ATOM   2322  N   GLY   143      -1.490   9.910-162.630  1.00  0.00            
ATOM   2323  CA  GLY   143      -0.210  10.420-162.160  1.00  0.00            
ATOM   2324  C   GLY   143       0.890   9.390-162.340  1.00  0.00            
ATOM   2325  O   GLY   143       1.630   9.430-163.320  1.00  0.00            
ATOM   2326  HN  GLY   143      -1.810  10.150-163.540  1.00  0.00            
ATOM   2327  HA1 GLY   143       0.000  11.240-162.680  1.00  0.00            
ATOM   2328  HA2 GLY   143      -0.310  10.650-161.190  1.00  0.00            
ATOM   2329  N   LEU   144       0.980   8.460-161.400  1.00  0.00            
ATOM   2330  CA  LEU   144       2.010   7.430-161.450  1.00  0.00            
ATOM   2331  C   LEU   144       1.540   6.190-162.170  1.00  0.00            
ATOM   2332  O   LEU   144       0.890   5.320-161.580  1.00  0.00            
ATOM   2333  CB  LEU   144       2.500   7.100-160.050  1.00  0.00            
ATOM   2334  CG  LEU   144       3.350   8.210-159.440  1.00  0.00            
ATOM   2335  CD1 LEU   144       3.650   7.940-157.980  1.00  0.00            
ATOM   2336  CD2 LEU   144       4.620   8.350-160.250  1.00  0.00            
ATOM   2337  HN  LEU   144       0.340   8.470-160.630  1.00  0.00            
ATOM   2338  HA  LEU   144       2.750   7.840-161.990  1.00  0.00            
ATOM   2339  HB1 LEU   144       1.700   6.950-159.460  1.00  0.00            
ATOM   2340  HB2 LEU   144       3.040   6.260-160.090  1.00  0.00            
ATOM   2341  HG  LEU   144       2.850   9.080-159.470  1.00  0.00            
ATOM   2342 HD11 LEU   144       4.210   8.690-157.610  1.00  0.00            
ATOM   2343 HD12 LEU   144       2.800   7.880-157.460  1.00  0.00            
ATOM   2344 HD13 LEU   144       4.150   7.080-157.890  1.00  0.00            
ATOM   2345 HD21 LEU   144       5.190   9.070-159.860  1.00  0.00            
ATOM   2346 HD22 LEU   144       5.130   7.480-160.230  1.00  0.00            
ATOM   2347 HD23 LEU   144       4.390   8.580-161.190  1.00  0.00            
ATOM   2348  N   VAL   145       1.840   6.120-163.470  1.00  0.00            
ATOM   2349  CA  VAL   145       1.460   4.990-164.310  1.00  0.00            
ATOM   2350  C   VAL   145       2.400   4.910-165.510  1.00  0.00            
ATOM   2351  O   VAL   145       3.050   5.890-165.880  1.00  0.00            
ATOM   2352  CB  VAL   145      -0.030   5.100-164.740  1.00  0.00            
ATOM   2353  CG1 VAL   145      -0.200   6.040-165.910  1.00  0.00            
ATOM   2354  CG2 VAL   145      -0.590   3.740-165.060  1.00  0.00            
ATOM   2355  HN  VAL   145       2.350   6.880-163.880  1.00  0.00            
ATOM   2356  HA  VAL   145       1.580   4.180-163.730  1.00  0.00            
ATOM   2357  HB  VAL   145      -0.580   5.470-163.990  1.00  0.00            
ATOM   2358 HG11 VAL   145      -1.170   6.080-166.160  1.00  0.00            
ATOM   2359 HG12 VAL   145       0.120   6.950-165.650  1.00  0.00            
ATOM   2360 HG13 VAL   145       0.330   5.700-166.690  1.00  0.00            
ATOM   2361 HG21 VAL   145      -1.550   3.820-165.330  1.00  0.00            
ATOM   2362 HG22 VAL   145      -0.060   3.330-165.800  1.00  0.00            
ATOM   2363 HG23 VAL   145      -0.530   3.150-164.250  1.00  0.00            
ATOM   2364  N   TYR   146       2.500   3.720-166.090  1.00  0.00            
ATOM   2365  CA  TYR   146       3.380   3.430-167.230  1.00  0.00            
ATOM   2366  C   TYR   146       3.630   4.580-168.200  1.00  0.00            
ATOM   2367  O   TYR   146       4.770   4.800-168.620  1.00  0.00            
ATOM   2368  CB  TYR   146       2.870   2.200-167.990  1.00  0.00            
ATOM   2369  CG  TYR   146       2.850   0.930-167.150  1.00  0.00            
ATOM   2370  CD1 TYR   146       4.020   0.190-166.940  1.00  0.00            
ATOM   2371  CD2 TYR   146       1.670   0.470-166.570  1.00  0.00            
ATOM   2372  CE1 TYR   146       4.010  -0.960-166.160  1.00  0.00            
ATOM   2373  CE2 TYR   146       1.650  -0.680-165.790  1.00  0.00            
ATOM   2374  CZ  TYR   146       2.820  -1.400-165.590  1.00  0.00            
ATOM   2375  OH  TYR   146       2.810  -2.540-164.820  1.00  0.00            
ATOM   2376  HN  TYR   146       1.950   2.970-165.720  1.00  0.00            
ATOM   2377  HA  TYR   146       4.250   3.270-166.770  1.00  0.00            
ATOM   2378  HB1 TYR   146       1.940   2.380-168.310  1.00  0.00            
ATOM   2379  HB2 TYR   146       3.470   2.040-168.780  1.00  0.00            
ATOM   2380  HD1 TYR   146       4.880   0.500-167.350  1.00  0.00            
ATOM   2381  HD2 TYR   146       0.820   0.980-166.720  1.00  0.00            
ATOM   2382  HE1 TYR   146       4.850  -1.480-166.010  1.00  0.00            
ATOM   2383  HE2 TYR   146       0.790  -1.000-165.380  1.00  0.00            
ATOM   2384  HH  TYR   146       1.880  -2.710-164.490  1.00  0.00            
ATOM   2385  N   GLY   147       2.590   5.330-168.540  1.00  0.00            
ATOM   2386  CA  GLY   147       2.760   6.450-169.450  1.00  0.00            
ATOM   2387  C   GLY   147       3.760   7.470-168.970  1.00  0.00            
ATOM   2388  O   GLY   147       4.670   7.850-169.710  1.00  0.00            
ATOM   2389  HN  GLY   147       1.690   5.130-168.160  1.00  0.00            
ATOM   2390  HA1 GLY   147       3.050   6.080-170.330  1.00  0.00            
ATOM   2391  HA2 GLY   147       1.860   6.890-169.560  1.00  0.00            
ATOM   2392  N   SER   148       3.640   7.890-167.720  1.00  0.00            
ATOM   2393  CA  SER   148       4.560   8.870-167.170  1.00  0.00            
ATOM   2394  C   SER   148       5.910   8.270-166.780  1.00  0.00            
ATOM   2395  O   SER   148       6.950   8.860-167.060  1.00  0.00            
ATOM   2396  CB  SER   148       3.930   9.620-166.000  1.00  0.00            
ATOM   2397  OG  SER   148       3.460   8.720-165.010  1.00  0.00            
ATOM   2398  HN  SER   148       2.910   7.530-167.140  1.00  0.00            
ATOM   2399  HA  SER   148       4.720   9.500-167.940  1.00  0.00            
ATOM   2400  HB1 SER   148       4.600  10.220-165.560  1.00  0.00            
ATOM   2401  HB2 SER   148       3.140  10.160-166.310  1.00  0.00            
ATOM   2402  HG1 SER   148       3.050   9.240-164.260  1.00  0.00            
ATOM   2403  N   GLN   149       5.920   7.100-166.160  1.00  0.00            
ATOM   2404  CA  GLN   149       7.200   6.500-165.770  1.00  0.00            
ATOM   2405  C   GLN   149       8.070   6.110-166.970  1.00  0.00            
ATOM   2406  O   GLN   149       9.300   6.080-166.870  1.00  0.00            
ATOM   2407  CB  GLN   149       7.010   5.330-164.800  1.00  0.00            
ATOM   2408  CG  GLN   149       5.880   4.380-165.160  1.00  0.00            
ATOM   2409  CD  GLN   149       5.130   3.870-163.950  1.00  0.00            
ATOM   2410  NE2 GLN   149       5.340   4.490-162.790  1.00  0.00            
ATOM   2411  OE1 GLN   149       4.330   2.940-164.060  1.00  0.00            
ATOM   2412  HN  GLN   149       5.060   6.630-165.950  1.00  0.00            
ATOM   2413  HA  GLN   149       7.670   7.240-165.290  1.00  0.00            
ATOM   2414  HB1 GLN   149       7.860   4.800-164.770  1.00  0.00            
ATOM   2415  HB2 GLN   149       6.820   5.700-163.890  1.00  0.00            
ATOM   2416  HG1 GLN   149       5.240   4.870-165.760  1.00  0.00            
ATOM   2417  HG2 GLN   149       6.270   3.600-165.650  1.00  0.00            
ATOM   2418 HE21 GLN   149       5.980   5.260-162.750  1.00  0.00            
ATOM   2419 HE22 GLN   149       4.860   4.180-161.970  1.00  0.00            
ATOM   2420  N   TRP   150       7.450   5.850-168.110  1.00  0.00            
ATOM   2421  CA  TRP   150       8.190   5.520-169.320  1.00  0.00            
ATOM   2422  C   TRP   150       8.720   6.780-169.980  1.00  0.00            
ATOM   2423  O   TRP   150       9.880   6.830-170.390  1.00  0.00            
ATOM   2424  CB  TRP   150       7.280   4.850-170.360  1.00  0.00            
ATOM   2425  CG  TRP   150       7.110   3.380-170.250  1.00  0.00            
ATOM   2426  CD1 TRP   150       7.480   2.580-169.210  1.00  0.00            
ATOM   2427  CD2 TRP   150       6.480   2.530-171.220  1.00  0.00            
ATOM   2428  CE2 TRP   150       6.490   1.220-170.700  1.00  0.00            
ATOM   2429  CE3 TRP   150       5.910   2.750-172.480  1.00  0.00            
ATOM   2430  NE1 TRP   150       7.110   1.280-169.470  1.00  0.00            
ATOM   2431  CZ2 TRP   150       5.950   0.130-171.380  1.00  0.00            
ATOM   2432  CZ3 TRP   150       5.360   1.670-173.160  1.00  0.00            
ATOM   2433  CH2 TRP   150       5.390   0.380-172.610  1.00  0.00            
ATOM   2434  HN  TRP   150       6.450   5.890-168.140  1.00  0.00            
ATOM   2435  HA  TRP   150       8.910   4.910-169.010  1.00  0.00            
ATOM   2436  HB1 TRP   150       6.370   5.260-170.290  1.00  0.00            
ATOM   2437  HB2 TRP   150       7.660   5.040-171.270  1.00  0.00            
ATOM   2438  HD1 TRP   150       7.950   2.890-168.390  1.00  0.00            
ATOM   2439  HE1 TRP   150       7.260   0.500-168.860  1.00  0.00            
ATOM   2440  HE3 TRP   150       5.890   3.670-172.880  1.00  0.00            
ATOM   2441  HZ2 TRP   150       5.960  -0.790-170.990  1.00  0.00            
ATOM   2442  HZ3 TRP   150       4.950   1.810-174.060  1.00  0.00            
ATOM   2443  HH2 TRP   150       4.990  -0.380-173.130  1.00  0.00            
ATOM   2444  N   ARG   151       7.860   7.790-170.090  1.00  0.00            
ATOM   2445  CA  ARG   151       8.210   9.040-170.760  1.00  0.00            
ATOM   2446  C   ARG   151       8.230  10.350-169.960  1.00  0.00            
ATOM   2447  O   ARG   151       8.270  11.430-170.550  1.00  0.00            
ATOM   2448  CB  ARG   151       7.300   9.200-171.980  1.00  0.00            
ATOM   2449  CG  ARG   151       7.180   7.940-172.830  1.00  0.00            
ATOM   2450  CD  ARG   151       7.430   8.250-174.300  1.00  0.00            
ATOM   2451  NE  ARG   151       6.470   9.220-174.810  1.00  0.00            
ATOM   2452  CZ  ARG   151       6.800  10.330-175.470  1.00  0.00            
ATOM   2453  NH1 ARG   151       8.080  10.620-175.680  1.00  0.00            
ATOM   2454  NH2 ARG   151       5.850  11.150-175.900  1.00  0.00            
ATOM   2455  HN  ARG   151       6.950   7.700-169.690  1.00  0.00            
ATOM   2456  HA  ARG   151       9.170   8.860-170.960  1.00  0.00            
ATOM   2457  HB1 ARG   151       6.380   9.440-171.660  1.00  0.00            
ATOM   2458  HB2 ARG   151       7.660   9.930-172.550  1.00  0.00            
ATOM   2459  HG1 ARG   151       7.850   7.270-172.530  1.00  0.00            
ATOM   2460  HG2 ARG   151       6.260   7.560-172.730  1.00  0.00            
ATOM   2461  HD1 ARG   151       8.340   8.620-174.420  1.00  0.00            
ATOM   2462  HD2 ARG   151       7.330   7.410-174.840  1.00  0.00            
ATOM   2463  HE  ARG   151       5.500   9.050-174.660  1.00  0.00            
ATOM   2464 HH11 ARG   151       8.800  10.010-175.350  1.00  0.00            
ATOM   2465 HH12 ARG   151       8.330  11.460-176.170  1.00  0.00            
ATOM   2466 HH21 ARG   151       4.890  10.930-175.730  1.00  0.00            
ATOM   2467 HH22 ARG   151       6.100  11.980-176.390  1.00  0.00            
ATOM   2468  N   ALA   152       8.220  10.270-168.640  1.00  0.00            
ATOM   2469  CA  ALA   152       8.250  11.470-167.800  1.00  0.00            
ATOM   2470  C   ALA   152       8.650  11.110-166.370  1.00  0.00            
ATOM   2471  O   ALA   152       7.930  11.390-165.410  1.00  0.00            
ATOM   2472  CB  ALA   152       6.900  12.160-167.810  1.00  0.00            
ATOM   2473  HN  ALA   152       8.210   9.370-168.210  1.00  0.00            
ATOM   2474  HA  ALA   152       8.930  12.080-168.210  1.00  0.00            
ATOM   2475  HB1 ALA   152       6.940  12.980-167.230  1.00  0.00            
ATOM   2476  HB2 ALA   152       6.670  12.430-168.750  1.00  0.00            
ATOM   2477  HB3 ALA   152       6.200  11.540-167.460  1.00  0.00            
ATOM   2478  N   TRP   153       9.810  10.460-166.260  1.00  0.00            
ATOM   2479  CA  TRP   153      10.360  10.060-164.980  1.00  0.00            
ATOM   2480  C   TRP   153      10.750  11.360-164.290  1.00  0.00            
ATOM   2481  O   TRP   153      11.260  12.270-164.940  1.00  0.00            
ATOM   2482  CB  TRP   153      11.600   9.190-165.220  1.00  0.00            
ATOM   2483  CG  TRP   153      12.140   8.520-164.000  1.00  0.00            
ATOM   2484  CD1 TRP   153      12.960   9.070-163.060  1.00  0.00            
ATOM   2485  CD2 TRP   153      11.900   7.170-163.590  1.00  0.00            
ATOM   2486  CE2 TRP   153      12.620   6.960-162.390  1.00  0.00            
ATOM   2487  CE3 TRP   153      11.160   6.110-164.120  1.00  0.00            
ATOM   2488  NE1 TRP   153      13.260   8.140-162.090  1.00  0.00            
ATOM   2489  CZ2 TRP   153      12.610   5.750-161.720  1.00  0.00            
ATOM   2490  CZ3 TRP   153      11.150   4.900-163.450  1.00  0.00            
ATOM   2491  CH2 TRP   153      11.870   4.730-162.270  1.00  0.00            
ATOM   2492  HN  TRP   153      10.320  10.240-167.090  1.00  0.00            
ATOM   2493  HA  TRP   153       9.680   9.530-164.460  1.00  0.00            
ATOM   2494  HB1 TRP   153      11.370   8.480-165.880  1.00  0.00            
ATOM   2495  HB2 TRP   153      12.320   9.770-165.590  1.00  0.00            
ATOM   2496  HD1 TRP   153      13.300  10.010-163.070  1.00  0.00            
ATOM   2497  HE1 TRP   153      13.840   8.300-161.290  1.00  0.00            
ATOM   2498  HE3 TRP   153      10.640   6.230-164.970  1.00  0.00            
ATOM   2499  HZ2 TRP   153      13.120   5.620-160.870  1.00  0.00            
ATOM   2500  HZ3 TRP   153      10.630   4.130-163.830  1.00  0.00            
ATOM   2501  HH2 TRP   153      11.850   3.840-161.810  1.00  0.00            
ATOM   2502  N   HIS   154      10.500  11.470-163.000  1.00  0.00            
ATOM   2503  CA  HIS   154      10.840  12.690-162.280  1.00  0.00            
ATOM   2504  C   HIS   154      12.160  12.580-161.540  1.00  0.00            
ATOM   2505  O   HIS   154      12.400  11.630-160.800  1.00  0.00            
ATOM   2506  CB  HIS   154       9.720  13.120-161.340  1.00  0.00            
ATOM   2507  CG  HIS   154       8.510  13.660-162.060  1.00  0.00            
ATOM   2508  CD2 HIS   154       8.400  14.270-163.260  1.00  0.00            
ATOM   2509  ND1 HIS   154       7.240  13.580-161.540  1.00  0.00            
ATOM   2510  CE1 HIS   154       6.390  14.120-162.390  1.00  0.00            
ATOM   2511  NE2 HIS   154       7.060  14.550-163.440  1.00  0.00            
ATOM   2512  HN  HIS   154      10.060  10.720-162.510  1.00  0.00            
ATOM   2513  HA  HIS   154      10.970  13.370-163.010  1.00  0.00            
ATOM   2514  HB1 HIS   154       9.420  12.330-160.800  1.00  0.00            
ATOM   2515  HB2 HIS   154      10.050  13.830-160.730  1.00  0.00            
ATOM   2516  HD2 HIS   154       9.140  14.480-163.890  1.00  0.00            
ATOM   2517  HE1 HIS   154       5.400  14.200-162.260  1.00  0.00            
ATOM   2518  HE2 HIS   154       6.670  15.000-164.240  1.00  0.00            
ATOM   2519  N   THR   155      13.040  13.550-161.770  1.00  0.00            
ATOM   2520  CA  THR   155      14.350  13.580-161.140  1.00  0.00            
ATOM   2521  C   THR   155      14.280  14.270-159.780  1.00  0.00            
ATOM   2522  O   THR   155      13.260  14.860-159.410  1.00  0.00            
ATOM   2523  CB  THR   155      15.370  14.340-162.010  1.00  0.00            
ATOM   2524  CG2 THR   155      15.660  13.580-163.290  1.00  0.00            
ATOM   2525  OG1 THR   155      14.850  15.640-162.320  1.00  0.00            
ATOM   2526  HN  THR   155      12.790  14.280-162.410  1.00  0.00            
ATOM   2527  HA  THR   155      14.580  12.610-161.040  1.00  0.00            
ATOM   2528  HB  THR   155      16.220  14.490-161.510  1.00  0.00            
ATOM   2529  HG1 THR   155      15.510  16.130-162.890  1.00  0.00            
ATOM   2530 HG21 THR   155      16.320  14.090-163.830  1.00  0.00            
ATOM   2531 HG22 THR   155      16.030  12.680-163.060  1.00  0.00            
ATOM   2532 HG23 THR   155      14.810  13.470-163.810  1.00  0.00            
ATOM   2533  N   SER   156      15.380  14.190-159.040  1.00  0.00            
ATOM   2534  CA  SER   156      15.490  14.830-157.740  1.00  0.00            
ATOM   2535  C   SER   156      15.650  16.330-157.980  1.00  0.00            
ATOM   2536  O   SER   156      15.270  17.150-157.150  1.00  0.00            
ATOM   2537  CB  SER   156      16.720  14.290-157.010  1.00  0.00            
ATOM   2538  OG  SER   156      16.930  12.930-157.320  1.00  0.00            
ATOM   2539  HN  SER   156      16.160  13.670-159.390  1.00  0.00            
ATOM   2540  HA  SER   156      14.670  14.620-157.220  1.00  0.00            
ATOM   2541  HB1 SER   156      17.540  14.790-157.280  1.00  0.00            
ATOM   2542  HB2 SER   156      16.600  14.360-156.020  1.00  0.00            
ATOM   2543  HG1 SER   156      17.740  12.590-156.840  1.00  0.00            
ATOM   2544  N   LYS   157      16.200  16.670-159.140  1.00  0.00            
ATOM   2545  CA  LYS   157      16.430  18.060-159.520  1.00  0.00            
ATOM   2546  C   LYS   157      15.240  18.630-160.280  1.00  0.00            
ATOM   2547  O   LYS   157      15.390  19.200-161.360  1.00  0.00            
ATOM   2548  CB  LYS   157      17.710  18.170-160.360  1.00  0.00            
ATOM   2549  CG  LYS   157      18.890  17.330-159.850  1.00  0.00            
ATOM   2550  CD  LYS   157      19.290  17.680-158.430  1.00  0.00            
ATOM   2551  CE  LYS   157      20.450  16.800-157.960  1.00  0.00            
ATOM   2552  NZ  LYS   157      20.830  17.060-156.550  1.00  0.00            
ATOM   2553  HN  LYS   157      16.460  15.950-159.780  1.00  0.00            
ATOM   2554  HA  LYS   157      16.540  18.550-158.660  1.00  0.00            
ATOM   2555  HB1 LYS   157      17.500  17.870-161.290  1.00  0.00            
ATOM   2556  HB2 LYS   157      17.990  19.130-160.380  1.00  0.00            
ATOM   2557  HG1 LYS   157      18.640  16.370-159.880  1.00  0.00            
ATOM   2558  HG2 LYS   157      19.680  17.490-160.450  1.00  0.00            
ATOM   2559  HD1 LYS   157      19.570  18.640-158.380  1.00  0.00            
ATOM   2560  HD2 LYS   157      18.510  17.530-157.820  1.00  0.00            
ATOM   2561  HE1 LYS   157      20.190  15.840-158.050  1.00  0.00            
ATOM   2562  HE2 LYS   157      21.250  16.980-158.540  1.00  0.00            
ATOM   2563  HZ1 LYS   157      21.590  16.460-156.290  1.00  0.00            
ATOM   2564  HZ2 LYS   157      21.110  18.010-156.450  1.00  0.00            
ATOM   2565  HZ3 LYS   157      20.050  16.870-155.950  1.00  0.00            
ATOM   2566  N   GLY   158      14.050  18.400-159.740  1.00  0.00            
ATOM   2567  CA  GLY   158      12.810  18.900-160.310  1.00  0.00            
ATOM   2568  C   GLY   158      12.480  18.830-161.800  1.00  0.00            
ATOM   2569  O   GLY   158      11.620  19.590-162.250  1.00  0.00            
ATOM   2570  HN  GLY   158      14.000  17.870-158.890  1.00  0.00            
ATOM   2571  HA1 GLY   158      12.090  18.390-159.830  1.00  0.00            
ATOM   2572  HA2 GLY   158      12.780  19.860-160.040  1.00  0.00            
ATOM   2573  N   ASP   159      13.120  17.950-162.560  1.00  0.00            
ATOM   2574  CA  ASP   159      12.800  17.860-163.990  1.00  0.00            
ATOM   2575  C   ASP   159      12.200  16.510-164.420  1.00  0.00            
ATOM   2576  O   ASP   159      11.730  15.750-163.570  1.00  0.00            
ATOM   2577  CB  ASP   159      14.010  18.250-164.850  1.00  0.00            
ATOM   2578  CG  ASP   159      15.220  17.390-164.600  1.00  0.00            
ATOM   2579  OD1 ASP   159      15.320  16.320-165.250  1.00  0.00            
ATOM   2580  OD2 ASP   159      16.070  17.770-163.780  1.00  0.00            
ATOM   2581  HN  ASP   159      13.820  17.360-162.170  1.00  0.00            
ATOM   2582  HA  ASP   159      12.080  18.540-164.110  1.00  0.00            
ATOM   2583  HB1 ASP   159      13.760  18.170-165.820  1.00  0.00            
ATOM   2584  HB2 ASP   159      14.260  19.200-164.650  1.00  0.00            
ATOM   2585  N   THR   160      12.210  16.220-165.720  1.00  0.00            
ATOM   2586  CA  THR   160      11.620  14.980-166.210  1.00  0.00            
ATOM   2587  C   THR   160      12.500  14.250-167.240  1.00  0.00            
ATOM   2588  O   THR   160      13.250  14.880-167.990  1.00  0.00            
ATOM   2589  CB  THR   160      10.200  15.260-166.790  1.00  0.00            
ATOM   2590  CG2 THR   160      10.240  15.420-168.300  1.00  0.00            
ATOM   2591  OG1 THR   160       9.310  14.210-166.440  1.00  0.00            
ATOM   2592  HN  THR   160      12.640  16.850-166.360  1.00  0.00            
ATOM   2593  HA  THR   160      11.570  14.390-165.400  1.00  0.00            
ATOM   2594  HB  THR   160       9.820  16.090-166.390  1.00  0.00            
ATOM   2595  HG1 THR   160       8.400  14.400-166.810  1.00  0.00            
ATOM   2596 HG21 THR   160       9.320  15.600-168.650  1.00  0.00            
ATOM   2597 HG22 THR   160      10.840  16.180-168.540  1.00  0.00            
ATOM   2598 HG23 THR   160      10.590  14.580-168.720  1.00  0.00            
ATOM   2599  N   ILE   161      12.410  12.920-167.270  1.00  0.00            
ATOM   2600  CA  ILE   161      13.210  12.090-168.170  1.00  0.00            
ATOM   2601  C   ILE   161      12.370  11.260-169.130  1.00  0.00            
ATOM   2602  O   ILE   161      11.500  10.480-168.720  1.00  0.00            
ATOM   2603  CB  ILE   161      14.120  11.120-167.370  1.00  0.00            
ATOM   2604  CG1 ILE   161      15.120  11.910-166.530  1.00  0.00            
ATOM   2605  CG2 ILE   161      14.830  10.150-168.310  1.00  0.00            
ATOM   2606  CD  ILE   161      15.990  11.050-165.660  1.00  0.00            
ATOM   2607  HN  ILE   161      11.760  12.470-166.650  1.00  0.00            
ATOM   2608  HA  ILE   161      13.730  12.770-168.690  1.00  0.00            
ATOM   2609  HB  ILE   161      13.550  10.580-166.750  1.00  0.00            
ATOM   2610 HG11 ILE   161      15.730  12.420-167.150  1.00  0.00            
ATOM   2611 HG12 ILE   161      14.630  12.550-165.940  1.00  0.00            
ATOM   2612 HG21 ILE   161      15.410   9.540-167.780  1.00  0.00            
ATOM   2613 HG22 ILE   161      14.160   9.620-168.820  1.00  0.00            
ATOM   2614 HG23 ILE   161      15.400  10.670-168.950  1.00  0.00            
ATOM   2615  HD1 ILE   161      16.620  11.630-165.140  1.00  0.00            
ATOM   2616  HD2 ILE   161      15.410  10.540-165.020  1.00  0.00            
ATOM   2617  HD3 ILE   161      16.510  10.420-166.220  1.00  0.00            
ATOM   2618  N   ASP   162      12.660  11.390-170.420  1.00  0.00            
ATOM   2619  CA  ASP   162      11.950  10.660-171.460  1.00  0.00            
ATOM   2620  C   ASP   162      12.690   9.340-171.740  1.00  0.00            
ATOM   2621  O   ASP   162      13.240   9.150-172.820  1.00  0.00            
ATOM   2622  CB  ASP   162      11.900  11.520-172.740  1.00  0.00            
ATOM   2623  CG  ASP   162      10.780  11.110-173.690  1.00  0.00            
ATOM   2624  OD1 ASP   162       9.730  10.630-173.230  1.00  0.00            
ATOM   2625  OD2 ASP   162      10.950  11.300-174.920  1.00  0.00            
ATOM   2626  HN  ASP   162      13.400  12.020-170.690  1.00  0.00            
ATOM   2627  HA  ASP   162      11.030  10.480-171.130  1.00  0.00            
ATOM   2628  HB1 ASP   162      11.750  12.470-172.470  1.00  0.00            
ATOM   2629  HB2 ASP   162      12.770  11.440-173.220  1.00  0.00            
ATOM   2630  N   GLN   163      12.660   8.420-170.770  1.00  0.00            
ATOM   2631  CA  GLN   163      13.340   7.120-170.880  1.00  0.00            
ATOM   2632  C   GLN   163      13.260   6.420-172.230  1.00  0.00            
ATOM   2633  O   GLN   163      14.290   6.170-172.860  1.00  0.00            
ATOM   2634  CB  GLN   163      12.800   6.140-169.830  1.00  0.00            
ATOM   2635  CG  GLN   163      13.320   6.310-168.430  1.00  0.00            
ATOM   2636  CD  GLN   163      13.040   5.080-167.600  1.00  0.00            
ATOM   2637  NE2 GLN   163      11.930   5.090-166.870  1.00  0.00            
ATOM   2638  OE1 GLN   163      13.800   4.110-167.650  1.00  0.00            
ATOM   2639  HN  GLN   163      12.150   8.630-169.940  1.00  0.00            
ATOM   2640  HA  GLN   163      14.290   7.390-170.730  1.00  0.00            
ATOM   2641  HB1 GLN   163      11.810   6.240-169.790  1.00  0.00            
ATOM   2642  HB2 GLN   163      13.040   5.220-170.130  1.00  0.00            
ATOM   2643  HG1 GLN   163      14.310   6.470-168.470  1.00  0.00            
ATOM   2644  HG2 GLN   163      12.880   7.100-168.010  1.00  0.00            
ATOM   2645 HE21 GLN   163      11.330   5.880-166.900  1.00  0.00            
ATOM   2646 HE22 GLN   163      11.700   4.300-166.300  1.00  0.00            
ATOM   2647  N   LEU   164      12.040   6.070-172.650  1.00  0.00            
ATOM   2648  CA  LEU   164      11.820   5.390-173.920  1.00  0.00            
ATOM   2649  C   LEU   164      12.360   6.200-175.100  1.00  0.00            
ATOM   2650  O   LEU   164      13.060   5.670-175.960  1.00  0.00            
ATOM   2651  CB  LEU   164      10.320   5.110-174.120  1.00  0.00            
ATOM   2652  CG  LEU   164       9.880   3.750-174.680  1.00  0.00            
ATOM   2653  CD1 LEU   164       8.450   3.860-175.190  1.00  0.00            
ATOM   2654  CD2 LEU   164      10.770   3.280-175.800  1.00  0.00            
ATOM   2655  HN  LEU   164      11.250   6.290-172.080  1.00  0.00            
ATOM   2656  HA  LEU   164      12.320   4.530-173.840  1.00  0.00            
ATOM   2657  HB1 LEU   164       9.880   5.220-173.230  1.00  0.00            
ATOM   2658  HB2 LEU   164       9.980   5.810-174.750  1.00  0.00            
ATOM   2659  HG  LEU   164       9.930   3.060-173.960  1.00  0.00            
ATOM   2660 HD11 LEU   164       8.160   2.980-175.560  1.00  0.00            
ATOM   2661 HD12 LEU   164       7.850   4.130-174.440  1.00  0.00            
ATOM   2662 HD13 LEU   164       8.410   4.560-175.920  1.00  0.00            
ATOM   2663 HD21 LEU   164      10.450   2.390-176.140  1.00  0.00            
ATOM   2664 HD22 LEU   164      10.760   3.940-176.550  1.00  0.00            
ATOM   2665 HD23 LEU   164      11.710   3.190-175.460  1.00  0.00            
ATOM   2666  N   GLY   165      12.030   7.490-175.130  1.00  0.00            
ATOM   2667  CA  GLY   165      12.510   8.350-176.210  1.00  0.00            
ATOM   2668  C   GLY   165      14.010   8.270-176.390  1.00  0.00            
ATOM   2669  O   GLY   165      14.510   8.090-177.500  1.00  0.00            
ATOM   2670  HN  GLY   165      11.460   7.880-174.410  1.00  0.00            
ATOM   2671  HA1 GLY   165      12.050   8.060-177.060  1.00  0.00            
ATOM   2672  HA2 GLY   165      12.240   9.290-176.000  1.00  0.00            
ATOM   2673  N   ASP   166      14.720   8.360-175.280  1.00  0.00            
ATOM   2674  CA  ASP   166      16.170   8.300-175.300  1.00  0.00            
ATOM   2675  C   ASP   166      16.660   6.940-175.770  1.00  0.00            
ATOM   2676  O   ASP   166      17.460   6.850-176.700  1.00  0.00            
ATOM   2677  CB  ASP   166      16.740   8.620-173.910  1.00  0.00            
ATOM   2678  CG  ASP   166      16.460  10.050-173.480  1.00  0.00            
ATOM   2679  OD1 ASP   166      16.380  10.940-174.360  1.00  0.00            
ATOM   2680  OD2 ASP   166      16.330  10.280-172.250  1.00  0.00            
ATOM   2681  HN  ASP   166      14.250   8.470-174.400  1.00  0.00            
ATOM   2682  HA  ASP   166      16.460   9.000-175.960  1.00  0.00            
ATOM   2683  HB1 ASP   166      16.330   8.000-173.240  1.00  0.00            
ATOM   2684  HB2 ASP   166      17.730   8.480-173.920  1.00  0.00            
ATOM   2685  N   VAL   167      16.160   5.870-175.150  1.00  0.00            
ATOM   2686  CA  VAL   167      16.560   4.520-175.510  1.00  0.00            
ATOM   2687  C   VAL   167      16.400   4.250-177.000  1.00  0.00            
ATOM   2688  O   VAL   167      17.210   3.530-177.590  1.00  0.00            
ATOM   2689  CB  VAL   167      15.830   3.460-174.660  1.00  0.00            
ATOM   2690  CG1 VAL   167      16.120   2.060-175.190  1.00  0.00            
ATOM   2691  CG2 VAL   167      16.310   3.540-173.230  1.00  0.00            
ATOM   2692  HN  VAL   167      15.480   6.000-174.420  1.00  0.00            
ATOM   2693  HA  VAL   167      17.540   4.510-175.300  1.00  0.00            
ATOM   2694  HB  VAL   167      14.850   3.610-174.700  1.00  0.00            
ATOM   2695 HG11 VAL   167      15.640   1.390-174.630  1.00  0.00            
ATOM   2696 HG12 VAL   167      15.800   1.990-176.130  1.00  0.00            
ATOM   2697 HG13 VAL   167      17.100   1.880-175.150  1.00  0.00            
ATOM   2698 HG21 VAL   167      15.840   2.860-172.680  1.00  0.00            
ATOM   2699 HG22 VAL   167      17.290   3.380-173.200  1.00  0.00            
ATOM   2700 HG23 VAL   167      16.110   4.460-172.870  1.00  0.00            
ATOM   2701  N   ILE   168      15.380   4.840-177.620  1.00  0.00            
ATOM   2702  CA  ILE   168      15.150   4.660-179.050  1.00  0.00            
ATOM   2703  C   ILE   168      16.290   5.310-179.840  1.00  0.00            
ATOM   2704  O   ILE   168      16.780   4.740-180.810  1.00  0.00            
ATOM   2705  CB  ILE   168      13.800   5.260-179.500  1.00  0.00            
ATOM   2706  CG1 ILE   168      12.650   4.570-178.760  1.00  0.00            
ATOM   2707  CG2 ILE   168      13.630   5.100-181.010  1.00  0.00            
ATOM   2708  CD  ILE   168      11.280   5.060-179.180  1.00  0.00            
ATOM   2709  HN  ILE   168      14.770   5.430-177.090  1.00  0.00            
ATOM   2710  HA  ILE   168      15.150   3.670-179.180  1.00  0.00            
ATOM   2711  HB  ILE   168      13.770   6.230-179.290  1.00  0.00            
ATOM   2712 HG11 ILE   168      12.700   3.590-178.940  1.00  0.00            
ATOM   2713 HG12 ILE   168      12.750   4.730-177.780  1.00  0.00            
ATOM   2714 HG21 ILE   168      12.750   5.490-181.290  1.00  0.00            
ATOM   2715 HG22 ILE   168      14.370   5.580-181.480  1.00  0.00            
ATOM   2716 HG23 ILE   168      13.660   4.130-181.240  1.00  0.00            
ATOM   2717  HD1 ILE   168      10.580   4.570-178.660  1.00  0.00            
ATOM   2718  HD2 ILE   168      11.210   6.040-179.000  1.00  0.00            
ATOM   2719  HD3 ILE   168      11.150   4.890-180.160  1.00  0.00            
ATOM   2720  N   GLU   169      16.720   6.500-179.410  1.00  0.00            
ATOM   2721  CA  GLU   169      17.820   7.200-180.070  1.00  0.00            
ATOM   2722  C   GLU   169      19.050   6.320-179.900  1.00  0.00            
ATOM   2723  O   GLU   169      19.850   6.160-180.830  1.00  0.00            
ATOM   2724  CB  GLU   169      18.090   8.550-179.400  1.00  0.00            
ATOM   2725  CG  GLU   169      16.860   9.430-179.170  1.00  0.00            
ATOM   2726  CD  GLU   169      16.430  10.200-180.410  1.00  0.00            
ATOM   2727  OE1 GLU   169      16.370   9.600-181.510  1.00  0.00            
ATOM   2728  OE2 GLU   169      16.120  11.400-180.270  1.00  0.00            
ATOM   2729  HN  GLU   169      16.280   6.920-178.610  1.00  0.00            
ATOM   2730  HA  GLU   169      17.560   7.350-181.020  1.00  0.00            
ATOM   2731  HB1 GLU   169      18.510   8.380-178.510  1.00  0.00            
ATOM   2732  HB2 GLU   169      18.730   9.060-179.970  1.00  0.00            
ATOM   2733  HG1 GLU   169      16.110   8.850-178.880  1.00  0.00            
ATOM   2734  HG2 GLU   169      17.070  10.090-178.450  1.00  0.00            
ATOM   2735  N   GLN   170      19.180   5.750-178.710  1.00  0.00            
ATOM   2736  CA  GLN   170      20.300   4.880-178.380  1.00  0.00            
ATOM   2737  C   GLN   170      20.380   3.700-179.330  1.00  0.00            
ATOM   2738  O   GLN   170      21.440   3.410-179.860  1.00  0.00            
ATOM   2739  CB  GLN   170      20.210   4.390-176.940  1.00  0.00            
ATOM   2740  CG  GLN   170      21.340   4.870-176.070  1.00  0.00            
ATOM   2741  CD  GLN   170      21.520   6.370-176.120  1.00  0.00            
ATOM   2742  NE2 GLN   170      20.450   7.100-175.790  1.00  0.00            
ATOM   2743  OE1 GLN   170      22.590   6.860-176.460  1.00  0.00            
ATOM   2744  HN  GLN   170      18.490   5.920-178.010  1.00  0.00            
ATOM   2745  HA  GLN   170      21.120   5.450-178.500  1.00  0.00            
ATOM   2746  HB1 GLN   170      19.350   4.710-176.550  1.00  0.00            
ATOM   2747  HB2 GLN   170      20.220   3.390-176.940  1.00  0.00            
ATOM   2748  HG1 GLN   170      21.150   4.600-175.120  1.00  0.00            
ATOM   2749  HG2 GLN   170      22.190   4.440-176.370  1.00  0.00            
ATOM   2750 HE21 GLN   170      19.600   6.660-175.540  1.00  0.00            
ATOM   2751 HE22 GLN   170      20.510   8.100-175.810  1.00  0.00            
ATOM   2752  N   ILE   171      19.250   3.030-179.550  1.00  0.00            
ATOM   2753  CA  ILE   171      19.220   1.890-180.460  1.00  0.00            
ATOM   2754  C   ILE   171      19.720   2.360-181.820  1.00  0.00            
ATOM   2755  O   ILE   171      20.570   1.720-182.430  1.00  0.00            
ATOM   2756  CB  ILE   171      17.780   1.350-180.630  1.00  0.00            
ATOM   2757  CG1 ILE   171      17.220   0.920-179.270  1.00  0.00            
ATOM   2758  CG2 ILE   171      17.760   0.190-181.620  1.00  0.00            
ATOM   2759  CD  ILE   171      15.780   0.470-179.320  1.00  0.00            
ATOM   2760  HN  ILE   171      18.410   3.320-179.090  1.00  0.00            
ATOM   2761  HA  ILE   171      19.800   1.190-180.060  1.00  0.00            
ATOM   2762  HB  ILE   171      17.190   2.080-180.990  1.00  0.00            
ATOM   2763 HG11 ILE   171      17.780   0.160-178.930  1.00  0.00            
ATOM   2764 HG12 ILE   171      17.290   1.690-178.640  1.00  0.00            
ATOM   2765 HG21 ILE   171      16.830  -0.150-181.720  1.00  0.00            
ATOM   2766 HG22 ILE   171      18.100   0.510-182.510  1.00  0.00            
ATOM   2767 HG23 ILE   171      18.350  -0.540-181.290  1.00  0.00            
ATOM   2768  HD1 ILE   171      15.490   0.200-178.400  1.00  0.00            
ATOM   2769  HD2 ILE   171      15.210   1.220-179.650  1.00  0.00            
ATOM   2770  HD3 ILE   171      15.700  -0.310-179.930  1.00  0.00            
ATOM   2771  N   LYS   172      19.220   3.510-182.260  1.00  0.00            
ATOM   2772  CA  LYS   172      19.600   4.090-183.540  1.00  0.00            
ATOM   2773  C   LYS   172      21.090   4.450-183.680  1.00  0.00            
ATOM   2774  O   LYS   172      21.690   4.190-184.720  1.00  0.00            
ATOM   2775  CB  LYS   172      18.760   5.340-183.820  1.00  0.00            
ATOM   2776  CG  LYS   172      17.280   5.080-183.960  1.00  0.00            
ATOM   2777  CD  LYS   172      16.520   6.400-183.990  1.00  0.00            
ATOM   2778  CE  LYS   172      15.070   6.210-184.380  1.00  0.00            
ATOM   2779  NZ  LYS   172      14.290   7.470-184.230  1.00  0.00            
ATOM   2780  HN  LYS   172      18.570   4.000-181.690  1.00  0.00            
ATOM   2781  HA  LYS   172      19.410   3.340-184.180  1.00  0.00            
ATOM   2782  HB1 LYS   172      18.890   5.980-183.060  1.00  0.00            
ATOM   2783  HB2 LYS   172      19.090   5.750-184.670  1.00  0.00            
ATOM   2784  HG1 LYS   172      17.110   4.590-184.820  1.00  0.00            
ATOM   2785  HG2 LYS   172      16.960   4.530-183.190  1.00  0.00            
ATOM   2786  HD1 LYS   172      16.560   6.810-183.080  1.00  0.00            
ATOM   2787  HD2 LYS   172      16.950   7.010-184.650  1.00  0.00            
ATOM   2788  HE1 LYS   172      15.020   5.910-185.330  1.00  0.00            
ATOM   2789  HE2 LYS   172      14.650   5.510-183.790  1.00  0.00            
ATOM   2790  HZ1 LYS   172      13.340   7.320-184.500  1.00  0.00            
ATOM   2791  HZ2 LYS   172      14.330   7.780-183.280  1.00  0.00            
ATOM   2792  HZ3 LYS   172      14.690   8.180-184.820  1.00  0.00            
ATOM   2793  N   THR   173      21.670   5.040-182.650  1.00  0.00            
ATOM   2794  CA  THR   173      23.070   5.460-182.710  1.00  0.00            
ATOM   2795  C   THR   173      24.080   4.550-182.010  1.00  0.00            
ATOM   2796  O   THR   173      25.290   4.760-182.120  1.00  0.00            
ATOM   2797  CB  THR   173      23.230   6.900-182.160  1.00  0.00            
ATOM   2798  CG2 THR   173      22.380   7.870-182.970  1.00  0.00            
ATOM   2799  OG1 THR   173      22.810   6.940-180.790  1.00  0.00            
ATOM   2800  HN  THR   173      21.140   5.200-181.810  1.00  0.00            
ATOM   2801  HA  THR   173      23.240   5.390-183.690  1.00  0.00            
ATOM   2802  HB  THR   173      24.190   7.180-182.170  1.00  0.00            
ATOM   2803  HG1 THR   173      22.910   7.870-180.440  1.00  0.00            
ATOM   2804 HG21 THR   173      22.490   8.800-182.600  1.00  0.00            
ATOM   2805 HG22 THR   173      22.660   7.860-183.920  1.00  0.00            
ATOM   2806 HG23 THR   173      21.410   7.610-182.900  1.00  0.00            
ATOM   2807  N   HIS   174      23.590   3.550-181.290  1.00  0.00            
ATOM   2808  CA  HIS   174      24.430   2.600-180.560  1.00  0.00            
ATOM   2809  C   HIS   174      23.600   1.340-180.330  1.00  0.00            
ATOM   2810  O   HIS   174      23.370   0.940-179.190  1.00  0.00            
ATOM   2811  CB  HIS   174      24.850   3.170-179.200  1.00  0.00            
ATOM   2812  CG  HIS   174      25.690   4.410-179.300  1.00  0.00            
ATOM   2813  CD2 HIS   174      27.010   4.580-179.560  1.00  0.00            
ATOM   2814  ND1 HIS   174      25.170   5.670-179.130  1.00  0.00            
ATOM   2815  CE1 HIS   174      26.130   6.570-179.290  1.00  0.00            
ATOM   2816  NE2 HIS   174      27.250   5.930-179.550  1.00  0.00            
ATOM   2817  HN  HIS   174      22.590   3.440-181.230  1.00  0.00            
ATOM   2818  HA  HIS   174      25.240   2.430-181.120  1.00  0.00            
ATOM   2819  HB1 HIS   174      24.030   3.400-178.680  1.00  0.00            
ATOM   2820  HB2 HIS   174      25.380   2.480-178.710  1.00  0.00            
ATOM   2821  HD2 HIS   174      27.680   3.850-179.720  1.00  0.00            
ATOM   2822  HE1 HIS   174      26.020   7.560-179.230  1.00  0.00            
ATOM   2823  HE2 HIS   174      28.140   6.360-179.720  1.00  0.00            
ATOM   2824  N   PRO   175      23.210   0.660-181.420  1.00  0.00            
ATOM   2825  CA  PRO   175      22.400  -0.560-181.370  1.00  0.00            
ATOM   2826  C   PRO   175      22.940  -1.700-180.510  1.00  0.00            
ATOM   2827  O   PRO   175      22.190  -2.360-179.800  1.00  0.00            
ATOM   2828  CB  PRO   175      22.290  -0.970-182.840  1.00  0.00            
ATOM   2829  CG  PRO   175      23.510  -0.380-183.470  1.00  0.00            
ATOM   2830  CD  PRO   175      23.630   0.960-182.800  1.00  0.00            
ATOM   2831  HA  PRO   175      21.540  -0.340-180.910  1.00  0.00            
ATOM   2832  HB1 PRO   175      22.290  -1.970-182.940  1.00  0.00            
ATOM   2833  HB2 PRO   175      21.460  -0.600-183.260  1.00  0.00            
ATOM   2834  HG1 PRO   175      24.320  -0.940-183.290  1.00  0.00            
ATOM   2835  HG2 PRO   175      23.390  -0.280-184.460  1.00  0.00            
ATOM   2836  HD1 PRO   175      24.570   1.290-182.820  1.00  0.00            
ATOM   2837  HD2 PRO   175      23.030   1.630-183.220  1.00  0.00            
ATOM   2838  N   TYR   176      24.260  -1.890-180.540  1.00  0.00            
ATOM   2839  CA  TYR   176      24.890  -2.960-179.780  1.00  0.00            
ATOM   2840  C   TYR   176      25.070  -2.660-178.300  1.00  0.00            
ATOM   2841  O   TYR   176      25.770  -3.380-177.590  1.00  0.00            
ATOM   2842  CB  TYR   176      26.220  -3.350-180.430  1.00  0.00            
ATOM   2843  CG  TYR   176      26.050  -3.910-181.830  1.00  0.00            
ATOM   2844  CD1 TYR   176      24.790  -4.220-182.330  1.00  0.00            
ATOM   2845  CD2 TYR   176      27.150  -4.130-182.660  1.00  0.00            
ATOM   2846  CE1 TYR   176      24.620  -4.730-183.610  1.00  0.00            
ATOM   2847  CE2 TYR   176      27.000  -4.640-183.940  1.00  0.00            
ATOM   2848  CZ  TYR   176      25.730  -4.940-184.410  1.00  0.00            
ATOM   2849  OH  TYR   176      25.550  -5.460-185.670  1.00  0.00            
ATOM   2850  HN  TYR   176      24.820  -1.290-181.100  1.00  0.00            
ATOM   2851  HA  TYR   176      24.220  -3.710-179.830  1.00  0.00            
ATOM   2852  HB1 TYR   176      26.790  -2.530-180.490  1.00  0.00            
ATOM   2853  HB2 TYR   176      26.670  -4.040-179.870  1.00  0.00            
ATOM   2854  HD1 TYR   176      23.980  -4.070-181.760  1.00  0.00            
ATOM   2855  HD2 TYR   176      28.070  -3.910-182.320  1.00  0.00            
ATOM   2856  HE1 TYR   176      23.710  -4.950-183.950  1.00  0.00            
ATOM   2857  HE2 TYR   176      27.800  -4.800-184.520  1.00  0.00            
ATOM   2858  HH  TYR   176      26.440  -5.550-186.120  1.00  0.00            
ATOM   2859  N   SER   177      24.410  -1.610-177.830  1.00  0.00            
ATOM   2860  CA  SER   177      24.490  -1.210-176.430  1.00  0.00            
ATOM   2861  C   SER   177      23.760  -2.200-175.530  1.00  0.00            
ATOM   2862  O   SER   177      22.610  -2.550-175.780  1.00  0.00            
ATOM   2863  CB  SER   177      23.880   0.190-176.270  1.00  0.00            
ATOM   2864  OG  SER   177      23.740   0.550-174.900  1.00  0.00            
ATOM   2865  HN  SER   177      23.850  -1.070-178.450  1.00  0.00            
ATOM   2866  HA  SER   177      25.460  -1.210-176.200  1.00  0.00            
ATOM   2867  HB1 SER   177      24.460   0.880-176.690  1.00  0.00            
ATOM   2868  HB2 SER   177      22.970   0.220-176.680  1.00  0.00            
ATOM   2869  HG1 SER   177      23.340   1.460-174.840  1.00  0.00            
ATOM   2870  N   ARG   178      24.440  -2.660-174.490  1.00  0.00            
ATOM   2871  CA  ARG   178      23.860  -3.590-173.540  1.00  0.00            
ATOM   2872  C   ARG   178      23.100  -2.820-172.460  1.00  0.00            
ATOM   2873  O   ARG   178      22.660  -3.400-171.470  1.00  0.00            
ATOM   2874  CB  ARG   178      24.970  -4.400-172.870  1.00  0.00            
ATOM   2875  CG  ARG   178      25.980  -5.050-173.810  1.00  0.00            
ATOM   2876  CD  ARG   178      27.030  -5.790-173.010  1.00  0.00            
ATOM   2877  NE  ARG   178      28.090  -6.360-173.840  1.00  0.00            
ATOM   2878  CZ  ARG   178      29.340  -5.910-173.860  1.00  0.00            
ATOM   2879  NH1 ARG   178      29.710  -4.890-173.100  1.00  0.00            
ATOM   2880  NH2 ARG   178      30.240  -6.500-174.640  1.00  0.00            
ATOM   2881  HN  ARG   178      25.380  -2.350-174.360  1.00  0.00            
ATOM   2882  HA  ARG   178      23.250  -4.180-174.070  1.00  0.00            
ATOM   2883  HB1 ARG   178      25.470  -3.790-172.250  1.00  0.00            
ATOM   2884  HB2 ARG   178      24.540  -5.130-172.330  1.00  0.00            
ATOM   2885  HG1 ARG   178      25.500  -5.690-174.420  1.00  0.00            
ATOM   2886  HG2 ARG   178      26.420  -4.340-174.360  1.00  0.00            
ATOM   2887  HD1 ARG   178      27.460  -5.170-172.360  1.00  0.00            
ATOM   2888  HD2 ARG   178      26.600  -6.550-172.520  1.00  0.00            
ATOM   2889  HE  ARG   178      27.860  -7.140-174.420  1.00  0.00            
ATOM   2890 HH11 ARG   178      29.050  -4.450-172.500  1.00  0.00            
ATOM   2891 HH12 ARG   178      30.660  -4.560-173.130  1.00  0.00            
ATOM   2892 HH21 ARG   178      29.980  -7.270-175.210  1.00  0.00            
ATOM   2893 HH22 ARG   178      31.180  -6.160-174.650  1.00  0.00            
ATOM   2894  N   ARG   179      22.930  -1.510-172.670  1.00  0.00            
ATOM   2895  CA  ARG   179      22.260  -0.650-171.700  1.00  0.00            
ATOM   2896  C   ARG   179      20.890  -0.150-172.150  1.00  0.00            
ATOM   2897  O   ARG   179      20.320   0.740-171.510  1.00  0.00            
ATOM   2898  CB  ARG   179      23.160   0.550-171.370  1.00  0.00            
ATOM   2899  CG  ARG   179      24.580   0.150-171.010  1.00  0.00            
ATOM   2900  CD  ARG   179      25.550   1.310-171.000  1.00  0.00            
ATOM   2901  NE  ARG   179      26.900   0.840-170.690  1.00  0.00            
ATOM   2902  CZ  ARG   179      27.930   1.620-170.380  1.00  0.00            
ATOM   2903  NH1 ARG   179      27.790   2.940-170.330  1.00  0.00            
ATOM   2904  NH2 ARG   179      29.110   1.080-170.120  1.00  0.00            
ATOM   2905  HN  ARG   179      23.280  -1.110-173.510  1.00  0.00            
ATOM   2906  HA  ARG   179      22.110  -1.240-170.910  1.00  0.00            
ATOM   2907  HB1 ARG   179      23.200   1.150-172.180  1.00  0.00            
ATOM   2908  HB2 ARG   179      22.760   1.050-170.610  1.00  0.00            
ATOM   2909  HG1 ARG   179      24.570  -0.270-170.100  1.00  0.00            
ATOM   2910  HG2 ARG   179      24.900  -0.530-171.670  1.00  0.00            
ATOM   2911  HD1 ARG   179      25.560   1.750-171.890  1.00  0.00            
ATOM   2912  HD2 ARG   179      25.280   1.970-170.300  1.00  0.00            
ATOM   2913  HE  ARG   179      27.060  -0.150-170.720  1.00  0.00            
ATOM   2914 HH11 ARG   179      26.900   3.350-170.540  1.00  0.00            
ATOM   2915 HH12 ARG   179      28.570   3.520-170.100  1.00  0.00            
ATOM   2916 HH21 ARG   179      29.230   0.090-170.160  1.00  0.00            
ATOM   2917 HH22 ARG   179      29.880   1.670-169.880  1.00  0.00            
ATOM   2918  N   LEU   180      20.370  -0.720-173.230  1.00  0.00            
ATOM   2919  CA  LEU   180      19.070  -0.320-173.750  1.00  0.00            
ATOM   2920  C   LEU   180      17.980  -0.810-172.790  1.00  0.00            
ATOM   2921  O   LEU   180      17.270  -1.780-173.070  1.00  0.00            
ATOM   2922  CB  LEU   180      18.860  -0.910-175.150  1.00  0.00            
ATOM   2923  CG  LEU   180      19.990  -0.630-176.150  1.00  0.00            
ATOM   2924  CD1 LEU   180      19.710  -1.280-177.500  1.00  0.00            
ATOM   2925  CD2 LEU   180      20.180   0.870-176.310  1.00  0.00            
ATOM   2926  HN  LEU   180      20.880  -1.440-173.700  1.00  0.00            
ATOM   2927  HA  LEU   180      19.060   0.680-173.810  1.00  0.00            
ATOM   2928  HB1 LEU   180      18.770  -1.900-175.050  1.00  0.00            
ATOM   2929  HB2 LEU   180      18.020  -0.530-175.520  1.00  0.00            
ATOM   2930  HG  LEU   180      20.840  -1.040-175.810  1.00  0.00            
ATOM   2931 HD11 LEU   180      20.460  -1.080-178.130  1.00  0.00            
ATOM   2932 HD12 LEU   180      19.620  -2.270-177.390  1.00  0.00            
ATOM   2933 HD13 LEU   180      18.860  -0.910-177.880  1.00  0.00            
ATOM   2934 HD21 LEU   180      20.910   1.040-176.960  1.00  0.00            
ATOM   2935 HD22 LEU   180      19.330   1.270-176.650  1.00  0.00            
ATOM   2936 HD23 LEU   180      20.410   1.270-175.430  1.00  0.00            
ATOM   2937  N   ILE   181      17.880  -0.130-171.650  1.00  0.00            
ATOM   2938  CA  ILE   181      16.930  -0.500-170.610  1.00  0.00            
ATOM   2939  C   ILE   181      15.950   0.620-170.260  1.00  0.00            
ATOM   2940  O   ILE   181      16.270   1.800-170.380  1.00  0.00            
ATOM   2941  CB  ILE   181      17.700  -0.930-169.320  1.00  0.00            
ATOM   2942  CG1 ILE   181      18.210  -2.360-169.450  1.00  0.00            
ATOM   2943  CG2 ILE   181      16.840  -0.770-168.080  1.00  0.00            
ATOM   2944  CD  ILE   181      18.850  -2.900-168.200  1.00  0.00            
ATOM   2945  HN  ILE   181      18.470   0.660-171.500  1.00  0.00            
ATOM   2946  HA  ILE   181      16.400  -1.240-171.030  1.00  0.00            
ATOM   2947  HB  ILE   181      18.480  -0.330-169.180  1.00  0.00            
ATOM   2948 HG11 ILE   181      17.440  -2.950-169.690  1.00  0.00            
ATOM   2949 HG12 ILE   181      18.890  -2.390-170.180  1.00  0.00            
ATOM   2950 HG21 ILE   181      17.360  -1.050-167.270  1.00  0.00            
ATOM   2951 HG22 ILE   181      16.560   0.190-167.980  1.00  0.00            
ATOM   2952 HG23 ILE   181      16.020  -1.340-168.160  1.00  0.00            
ATOM   2953  HD1 ILE   181      19.170  -3.830-168.360  1.00  0.00            
ATOM   2954  HD2 ILE   181      19.630  -2.320-167.950  1.00  0.00            
ATOM   2955  HD3 ILE   181      18.180  -2.890-167.450  1.00  0.00            
ATOM   2956  N   VAL   182      14.740   0.220-169.870  1.00  0.00            
ATOM   2957  CA  VAL   182      13.690   1.150-169.450  1.00  0.00            
ATOM   2958  C   VAL   182      13.070   0.520-168.210  1.00  0.00            
ATOM   2959  O   VAL   182      12.720  -0.660-168.220  1.00  0.00            
ATOM   2960  CB  VAL   182      12.610   1.330-170.530  1.00  0.00            
ATOM   2961  CG1 VAL   182      11.480   2.190-169.980  1.00  0.00            
ATOM   2962  CG2 VAL   182      13.200   1.970-171.770  1.00  0.00            
ATOM   2963  HN  VAL   182      14.540  -0.760-169.860  1.00  0.00            
ATOM   2964  HA  VAL   182      14.120   2.030-169.280  1.00  0.00            
ATOM   2965  HB  VAL   182      12.240   0.440-170.780  1.00  0.00            
ATOM   2966 HG11 VAL   182      10.780   2.310-170.690  1.00  0.00            
ATOM   2967 HG12 VAL   182      11.080   1.740-169.190  1.00  0.00            
ATOM   2968 HG13 VAL   182      11.840   3.080-169.720  1.00  0.00            
ATOM   2969 HG21 VAL   182      12.480   2.080-172.460  1.00  0.00            
ATOM   2970 HG22 VAL   182      13.580   2.870-171.540  1.00  0.00            
ATOM   2971 HG23 VAL   182      13.920   1.380-172.140  1.00  0.00            
ATOM   2972  N   SER   183      12.980   1.280-167.130  1.00  0.00            
ATOM   2973  CA  SER   183      12.420   0.780-165.880  1.00  0.00            
ATOM   2974  C   SER   183      11.180   1.530-165.430  1.00  0.00            
ATOM   2975  O   SER   183      11.100   2.750-165.570  1.00  0.00            
ATOM   2976  CB  SER   183      13.460   0.830-164.770  1.00  0.00            
ATOM   2977  OG  SER   183      12.880   0.470-163.520  1.00  0.00            
ATOM   2978  HN  SER   183      13.300   2.230-167.170  1.00  0.00            
ATOM   2979  HA  SER   183      12.160  -0.160-166.110  1.00  0.00            
ATOM   2980  HB1 SER   183      14.210   0.200-164.950  1.00  0.00            
ATOM   2981  HB2 SER   183      13.820   1.760-164.670  1.00  0.00            
ATOM   2982  HG1 SER   183      13.580   0.510-162.810  1.00  0.00            
ATOM   2983  N   ALA   184      10.220   0.800-164.870  1.00  0.00            
ATOM   2984  CA  ALA   184       8.990   1.390-164.360  1.00  0.00            
ATOM   2985  C   ALA   184       9.000   1.360-162.830  1.00  0.00            
ATOM   2986  O   ALA   184       8.060   1.800-162.180  1.00  0.00            
ATOM   2987  CB  ALA   184       7.780   0.640-164.900  1.00  0.00            
ATOM   2988  HN  ALA   184      10.350  -0.190-164.790  1.00  0.00            
ATOM   2989  HA  ALA   184       8.960   2.340-164.690  1.00  0.00            
ATOM   2990  HB1 ALA   184       6.940   1.050-164.540  1.00  0.00            
ATOM   2991  HB2 ALA   184       7.780   0.680-165.900  1.00  0.00            
ATOM   2992  HB3 ALA   184       7.830  -0.320-164.600  1.00  0.00            
ATOM   2993  N   TRP   185      10.090   0.840-162.280  1.00  0.00            
ATOM   2994  CA  TRP   185      10.240   0.730-160.830  1.00  0.00            
ATOM   2995  C   TRP   185      11.010   1.910-160.230  1.00  0.00            
ATOM   2996  O   TRP   185      12.150   2.190-160.610  1.00  0.00            
ATOM   2997  CB  TRP   185      10.940  -0.580-160.470  1.00  0.00            
ATOM   2998  CG  TRP   185      10.660  -1.030-159.080  1.00  0.00            
ATOM   2999  CD1 TRP   185      11.450  -0.830-157.980  1.00  0.00            
ATOM   3000  CD2 TRP   185       9.510  -1.750-158.630  1.00  0.00            
ATOM   3001  CE2 TRP   185       9.660  -1.950-157.240  1.00  0.00            
ATOM   3002  CE3 TRP   185       8.360  -2.240-159.260  1.00  0.00            
ATOM   3003  NE1 TRP   185      10.850  -1.390-156.870  1.00  0.00            
ATOM   3004  CZ2 TRP   185       8.710  -2.630-156.480  1.00  0.00            
ATOM   3005  CZ3 TRP   185       7.420  -2.910-158.500  1.00  0.00            
ATOM   3006  CH2 TRP   185       7.600  -3.100-157.120  1.00  0.00            
ATOM   3007  HN  TRP   185      10.830   0.520-162.860  1.00  0.00            
ATOM   3008  HA  TRP   185       9.300   0.750-160.490  1.00  0.00            
ATOM   3009  HB1 TRP   185      10.630  -1.300-161.100  1.00  0.00            
ATOM   3010  HB2 TRP   185      11.920  -0.460-160.570  1.00  0.00            
ATOM   3011  HD1 TRP   185      12.320  -0.350-157.980  1.00  0.00            
ATOM   3012  HE1 TRP   185      11.230  -1.370-155.950  1.00  0.00            
ATOM   3013  HE3 TRP   185       8.230  -2.110-160.250  1.00  0.00            
ATOM   3014  HZ2 TRP   185       8.840  -2.770-155.500  1.00  0.00            
ATOM   3015  HZ3 TRP   185       6.590  -3.260-158.940  1.00  0.00            
ATOM   3016  HH2 TRP   185       6.900  -3.590-156.600  1.00  0.00            
ATOM   3017  N   ASN   186      10.360   2.590-159.290  1.00  0.00            
ATOM   3018  CA  ASN   186      10.940   3.740-158.610  1.00  0.00            
ATOM   3019  C   ASN   186      10.770   3.540-157.110  1.00  0.00            
ATOM   3020  O   ASN   186       9.680   3.720-156.560  1.00  0.00            
ATOM   3021  CB  ASN   186      10.240   5.030-159.040  1.00  0.00            
ATOM   3022  CG  ASN   186      10.830   6.260-158.380  1.00  0.00            
ATOM   3023  ND2 ASN   186      10.390   7.430-158.820  1.00  0.00            
ATOM   3024  OD1 ASN   186      11.660   6.160-157.470  1.00  0.00            
ATOM   3025  HN  ASN   186       9.440   2.310-159.050  1.00  0.00            
ATOM   3026  HA  ASN   186      11.910   3.780-158.870  1.00  0.00            
ATOM   3027  HB1 ASN   186      10.340   5.130-160.030  1.00  0.00            
ATOM   3028  HB2 ASN   186       9.280   4.970-158.800  1.00  0.00            
ATOM   3029 HD21 ASN   186       9.710   7.470-159.550  1.00  0.00            
ATOM   3030 HD22 ASN   186      10.740   8.280-158.420  1.00  0.00            
ATOM   3031  N   PRO   187      11.870   3.220-156.400  1.00  0.00            
ATOM   3032  CA  PRO   187      11.920   2.990-154.960  1.00  0.00            
ATOM   3033  C   PRO   187      11.190   4.030-154.110  1.00  0.00            
ATOM   3034  O   PRO   187      10.690   3.710-153.030  1.00  0.00            
ATOM   3035  CB  PRO   187      13.410   3.000-154.660  1.00  0.00            
ATOM   3036  CG  PRO   187      13.990   2.420-155.890  1.00  0.00            
ATOM   3037  CD  PRO   187      13.210   3.080-157.000  1.00  0.00            
ATOM   3038  HA  PRO   187      11.440   2.130-154.750  1.00  0.00            
ATOM   3039  HB1 PRO   187      13.750   3.930-154.520  1.00  0.00            
ATOM   3040  HB2 PRO   187      13.640   2.430-153.870  1.00  0.00            
ATOM   3041  HG1 PRO   187      14.970   2.640-155.950  1.00  0.00            
ATOM   3042  HG2 PRO   187      13.880   1.430-155.900  1.00  0.00            
ATOM   3043  HD1 PRO   187      13.580   3.970-157.240  1.00  0.00            
ATOM   3044  HD2 PRO   187      13.170   2.500-157.820  1.00  0.00            
ATOM   3045  N   GLU   188      11.130   5.260-154.600  1.00  0.00            
ATOM   3046  CA  GLU   188      10.470   6.350-153.900  1.00  0.00            
ATOM   3047  C   GLU   188       8.950   6.260-153.880  1.00  0.00            
ATOM   3048  O   GLU   188       8.320   6.540-152.860  1.00  0.00            
ATOM   3049  CB  GLU   188      10.910   7.690-154.510  1.00  0.00            
ATOM   3050  CG  GLU   188      10.290   8.920-153.880  1.00  0.00            
ATOM   3051  CD  GLU   188      10.630  10.170-154.640  1.00  0.00            
ATOM   3052  OE1 GLU   188      10.780  10.110-155.880  1.00  0.00            
ATOM   3053  OE2 GLU   188      10.710  11.240-153.990  1.00  0.00            
ATOM   3054  HN  GLU   188      11.560   5.440-155.490  1.00  0.00            
ATOM   3055  HA  GLU   188      10.790   6.240-152.950  1.00  0.00            
ATOM   3056  HB1 GLU   188      11.900   7.770-154.420  1.00  0.00            
ATOM   3057  HB2 GLU   188      10.660   7.680-155.470  1.00  0.00            
ATOM   3058  HG1 GLU   188       9.300   8.810-153.860  1.00  0.00            
ATOM   3059  HG2 GLU   188      10.640   9.010-152.940  1.00  0.00            
ATOM   3060  N   ASP   189       8.370   5.870-155.010  1.00  0.00            
ATOM   3061  CA  ASP   189       6.920   5.760-155.160  1.00  0.00            
ATOM   3062  C   ASP   189       6.360   4.400-154.750  1.00  0.00            
ATOM   3063  O   ASP   189       5.240   4.310-154.260  1.00  0.00            
ATOM   3064  CB  ASP   189       6.520   6.040-156.610  1.00  0.00            
ATOM   3065  CG  ASP   189       6.990   7.400-157.110  1.00  0.00            
ATOM   3066  OD1 ASP   189       7.290   8.280-156.270  1.00  0.00            
ATOM   3067  OD2 ASP   189       7.050   7.600-158.340  1.00  0.00            
ATOM   3068  HN  ASP   189       8.950   5.640-155.800  1.00  0.00            
ATOM   3069  HA  ASP   189       6.570   6.440-154.520  1.00  0.00            
ATOM   3070  HB1 ASP   189       6.920   5.330-157.200  1.00  0.00            
ATOM   3071  HB2 ASP   189       5.520   6.000-156.690  1.00  0.00            
ATOM   3072  N   VAL   190       7.160   3.360-154.950  1.00  0.00            
ATOM   3073  CA  VAL   190       6.760   1.990-154.640  1.00  0.00            
ATOM   3074  C   VAL   190       6.180   1.710-153.240  1.00  0.00            
ATOM   3075  O   VAL   190       5.280   0.880-153.090  1.00  0.00            
ATOM   3076  CB  VAL   190       7.900   0.990-154.920  1.00  0.00            
ATOM   3077  CG1 VAL   190       7.480  -0.420-154.560  1.00  0.00            
ATOM   3078  CG2 VAL   190       8.290   1.070-156.380  1.00  0.00            
ATOM   3079  HN  VAL   190       8.070   3.520-155.330  1.00  0.00            
ATOM   3080  HA  VAL   190       5.980   1.910-155.270  1.00  0.00            
ATOM   3081  HB  VAL   190       8.700   1.230-154.370  1.00  0.00            
ATOM   3082 HG11 VAL   190       8.230  -1.050-154.750  1.00  0.00            
ATOM   3083 HG12 VAL   190       7.250  -0.460-153.590  1.00  0.00            
ATOM   3084 HG13 VAL   190       6.680  -0.680-155.100  1.00  0.00            
ATOM   3085 HG21 VAL   190       9.030   0.420-156.560  1.00  0.00            
ATOM   3086 HG22 VAL   190       7.500   0.830-156.940  1.00  0.00            
ATOM   3087 HG23 VAL   190       8.590   1.990-156.590  1.00  0.00            
ATOM   3088  N   PRO   191       6.700   2.380-152.190  1.00  0.00            
ATOM   3089  CA  PRO   191       6.150   2.110-150.860  1.00  0.00            
ATOM   3090  C   PRO   191       4.720   2.590-150.630  1.00  0.00            
ATOM   3091  O   PRO   191       4.060   2.120-149.690  1.00  0.00            
ATOM   3092  CB  PRO   191       7.130   2.850-149.940  1.00  0.00            
ATOM   3093  CG  PRO   191       8.400   2.900-150.720  1.00  0.00            
ATOM   3094  CD  PRO   191       7.910   3.210-152.110  1.00  0.00            
ATOM   3095  HA  PRO   191       6.100   1.120-150.730  1.00  0.00            
ATOM   3096  HB1 PRO   191       6.800   3.770-149.730  1.00  0.00            
ATOM   3097  HB2 PRO   191       7.270   2.350-149.080  1.00  0.00            
ATOM   3098  HG1 PRO   191       9.000   3.620-150.380  1.00  0.00            
ATOM   3099  HG2 PRO   191       8.880   2.020-150.700  1.00  0.00            
ATOM   3100  HD1 PRO   191       7.680   4.180-152.210  1.00  0.00            
ATOM   3101  HD2 PRO   191       8.570   2.940-152.800  1.00  0.00            
ATOM   3102  N   THR   192       4.230   3.500-151.460  1.00  0.00            
ATOM   3103  CA  THR   192       2.890   4.040-151.300  1.00  0.00            
ATOM   3104  C   THR   192       1.930   3.840-152.470  1.00  0.00            
ATOM   3105  O   THR   192       0.720   4.070-152.330  1.00  0.00            
ATOM   3106  CB  THR   192       2.950   5.540-150.960  1.00  0.00            
ATOM   3107  CG2 THR   192       3.310   5.730-149.490  1.00  0.00            
ATOM   3108  OG1 THR   192       3.940   6.180-151.780  1.00  0.00            
ATOM   3109  HN  THR   192       4.800   3.830-152.220  1.00  0.00            
ATOM   3110  HA  THR   192       2.550   3.470-150.550  1.00  0.00            
ATOM   3111  HB  THR   192       2.090   5.990-151.160  1.00  0.00            
ATOM   3112  HG1 THR   192       3.980   7.150-151.550  1.00  0.00            
ATOM   3113 HG21 THR   192       3.350   6.710-149.280  1.00  0.00            
ATOM   3114 HG22 THR   192       2.610   5.300-148.920  1.00  0.00            
ATOM   3115 HG23 THR   192       4.200   5.310-149.300  1.00  0.00            
ATOM   3116  N   MET   193       2.450   3.420-153.620  1.00  0.00            
ATOM   3117  CA  MET   193       1.630   3.200-154.800  1.00  0.00            
ATOM   3118  C   MET   193       0.540   2.160-154.530  1.00  0.00            
ATOM   3119  O   MET   193       0.720   1.270-153.700  1.00  0.00            
ATOM   3120  CB  MET   193       2.470   2.690-155.970  1.00  0.00            
ATOM   3121  CG  MET   193       3.330   3.720-156.640  1.00  0.00            
ATOM   3122  SD  MET   193       4.350   2.950-157.890  1.00  0.00            
ATOM   3123  CE  MET   193       3.470   3.450-159.370  1.00  0.00            
ATOM   3124  HN  MET   193       3.440   3.260-153.670  1.00  0.00            
ATOM   3125  HA  MET   193       1.220   4.090-155.000  1.00  0.00            
ATOM   3126  HB1 MET   193       3.080   1.970-155.630  1.00  0.00            
ATOM   3127  HB2 MET   193       1.860   2.310-156.660  1.00  0.00            
ATOM   3128  HG1 MET   193       2.700   4.400-157.010  1.00  0.00            
ATOM   3129  HG2 MET   193       3.870   4.140-155.900  1.00  0.00            
ATOM   3130  HE1 MET   193       3.940   3.080-160.180  1.00  0.00            
ATOM   3131  HE2 MET   193       2.540   3.090-159.340  1.00  0.00            
ATOM   3132  HE3 MET   193       3.450   4.450-159.430  1.00  0.00            
ATOM   3133  N   ALA   194      -0.580   2.290-155.230  1.00  0.00            
ATOM   3134  CA  ALA   194      -1.670   1.350-155.080  1.00  0.00            
ATOM   3135  C   ALA   194      -1.190   0.050-155.710  1.00  0.00            
ATOM   3136  O   ALA   194      -1.020  -0.950-155.030  1.00  0.00            
ATOM   3137  CB  ALA   194      -2.920   1.860-155.800  1.00  0.00            
ATOM   3138  HN  ALA   194      -0.670   3.050-155.880  1.00  0.00            
ATOM   3139  HA  ALA   194      -1.890   1.250-154.110  1.00  0.00            
ATOM   3140  HB1 ALA   194      -3.660   1.200-155.690  1.00  0.00            
ATOM   3141  HB2 ALA   194      -3.190   2.740-155.410  1.00  0.00            
ATOM   3142  HB3 ALA   194      -2.720   1.970-156.770  1.00  0.00            
ATOM   3143  N   LEU   195      -0.940   0.100-157.020  1.00  0.00            
ATOM   3144  CA  LEU   195      -0.450  -1.070-157.730  1.00  0.00            
ATOM   3145  C   LEU   195       0.900  -0.810-158.370  1.00  0.00            
ATOM   3146  O   LEU   195       0.990  -0.180-159.430  1.00  0.00            
ATOM   3147  CB  LEU   195      -1.440  -1.520-158.810  1.00  0.00            
ATOM   3148  CG  LEU   195      -0.980  -2.750-159.600  1.00  0.00            
ATOM   3149  CD1 LEU   195      -0.980  -3.990-158.720  1.00  0.00            
ATOM   3150  CD2 LEU   195      -1.880  -2.960-160.810  1.00  0.00            
ATOM   3151  HN  LEU   195      -1.090   0.950-157.520  1.00  0.00            
ATOM   3152  HA  LEU   195      -0.370  -1.770-157.020  1.00  0.00            
ATOM   3153  HB1 LEU   195      -2.310  -1.740-158.370  1.00  0.00            
ATOM   3154  HB2 LEU   195      -1.570  -0.760-159.450  1.00  0.00            
ATOM   3155  HG  LEU   195      -0.050  -2.610-159.930  1.00  0.00            
ATOM   3156 HD11 LEU   195      -0.680  -4.780-159.250  1.00  0.00            
ATOM   3157 HD12 LEU   195      -0.360  -3.840-157.950  1.00  0.00            
ATOM   3158 HD13 LEU   195      -1.900  -4.150-158.370  1.00  0.00            
ATOM   3159 HD21 LEU   195      -1.580  -3.760-161.320  1.00  0.00            
ATOM   3160 HD22 LEU   195      -2.820  -3.090-160.500  1.00  0.00            
ATOM   3161 HD23 LEU   195      -1.840  -2.150-161.390  1.00  0.00            
ATOM   3162  N   PRO   196       1.990  -1.210-157.680  1.00  0.00            
ATOM   3163  CA  PRO   196       3.350  -1.020-158.210  1.00  0.00            
ATOM   3164  C   PRO   196       3.430  -1.750-159.540  1.00  0.00            
ATOM   3165  O   PRO   196       2.770  -2.770-159.740  1.00  0.00            
ATOM   3166  CB  PRO   196       4.200  -1.700-157.140  1.00  0.00            
ATOM   3167  CG  PRO   196       3.440  -1.450-155.890  1.00  0.00            
ATOM   3168  CD  PRO   196       2.030  -1.740-156.320  1.00  0.00            
ATOM   3169  HA  PRO   196       3.600  -0.060-158.350  1.00  0.00            
ATOM   3170  HB1 PRO   196       4.290  -2.680-157.310  1.00  0.00            
ATOM   3171  HB2 PRO   196       5.110  -1.290-157.090  1.00  0.00            
ATOM   3172  HG1 PRO   196       3.730  -2.060-155.160  1.00  0.00            
ATOM   3173  HG2 PRO   196       3.540  -0.500-155.590  1.00  0.00            
ATOM   3174  HD1 PRO   196       1.840  -2.720-156.310  1.00  0.00            
ATOM   3175  HD2 PRO   196       1.360  -1.270-155.730  1.00  0.00            
ATOM   3176  N   PRO   197       4.200  -1.220-160.500  1.00  0.00            
ATOM   3177  CA  PRO   197       4.350  -1.820-161.820  1.00  0.00            
ATOM   3178  C   PRO   197       4.630  -3.320-161.810  1.00  0.00            
ATOM   3179  O   PRO   197       5.550  -3.800-161.140  1.00  0.00            
ATOM   3180  CB  PRO   197       5.520  -1.050-162.410  1.00  0.00            
ATOM   3181  CG  PRO   197       5.340   0.300-161.820  1.00  0.00            
ATOM   3182  CD  PRO   197       5.000   0.010-160.390  1.00  0.00            
ATOM   3183  HA  PRO   197       3.490  -1.750-162.310  1.00  0.00            
ATOM   3184  HB1 PRO   197       6.400  -1.440-162.140  1.00  0.00            
ATOM   3185  HB2 PRO   197       5.470  -1.010-163.410  1.00  0.00            
ATOM   3186  HG1 PRO   197       6.190   0.840-161.890  1.00  0.00            
ATOM   3187  HG2 PRO   197       4.600   0.800-162.280  1.00  0.00            
ATOM   3188  HD1 PRO   197       5.820  -0.150-159.840  1.00  0.00            
ATOM   3189  HD2 PRO   197       4.470   0.750-159.980  1.00  0.00            
ATOM   3190  N   CYS   198       3.780  -4.070-162.520  1.00  0.00            
ATOM   3191  CA  CYS   198       3.940  -5.510-162.640  1.00  0.00            
ATOM   3192  C   CYS   198       5.040  -5.770-163.670  1.00  0.00            
ATOM   3193  O   CYS   198       5.880  -6.660-163.500  1.00  0.00            
ATOM   3194  CB  CYS   198       2.640  -6.150-163.130  1.00  0.00            
ATOM   3195  SG  CYS   198       1.220  -5.880-162.060  1.00  0.00            
ATOM   3196  HN  CYS   198       3.020  -3.620-162.990  1.00  0.00            
ATOM   3197  HA  CYS   198       4.170  -5.880-161.740  1.00  0.00            
ATOM   3198  HB1 CYS   198       2.490  -5.760-164.040  1.00  0.00            
ATOM   3199  HB2 CYS   198       2.850  -7.130-163.220  1.00  0.00            
ATOM   3200  HG1 CYS   198       0.410  -6.330-162.450  1.00  0.00            
ATOM   3201  N   HIS   199       5.030  -4.970-164.730  1.00  0.00            
ATOM   3202  CA  HIS   199       6.010  -5.060-165.800  1.00  0.00            
ATOM   3203  C   HIS   199       7.130  -4.140-165.350  1.00  0.00            
ATOM   3204  O   HIS   199       7.330  -3.040-165.880  1.00  0.00            
ATOM   3205  CB  HIS   199       5.380  -4.580-167.110  1.00  0.00            
ATOM   3206  CG  HIS   199       4.050  -5.220-167.390  1.00  0.00            
ATOM   3207  CD2 HIS   199       3.660  -6.520-167.360  1.00  0.00            
ATOM   3208  ND1 HIS   199       2.910  -4.490-167.660  1.00  0.00            
ATOM   3209  CE1 HIS   199       1.880  -5.310-167.780  1.00  0.00            
ATOM   3210  NE2 HIS   199       2.310  -6.540-167.610  1.00  0.00            
ATOM   3211  HN  HIS   199       4.300  -4.280-164.800  1.00  0.00            
ATOM   3212  HA  HIS   199       6.320  -6.000-165.940  1.00  0.00            
ATOM   3213  HB1 HIS   199       5.240  -3.590-167.070  1.00  0.00            
ATOM   3214  HB2 HIS   199       5.990  -4.800-167.870  1.00  0.00            
ATOM   3215  HD2 HIS   199       4.250  -7.310-167.200  1.00  0.00            
ATOM   3216  HE1 HIS   199       0.940  -5.040-167.980  1.00  0.00            
ATOM   3217  HE2 HIS   199       1.740  -7.370-167.640  1.00  0.00            
ATOM   3218  N   THR   200       7.840  -4.610-164.330  1.00  0.00            
ATOM   3219  CA  THR   200       8.930  -3.900-163.680  1.00  0.00            
ATOM   3220  C   THR   200      10.030  -3.270-164.530  1.00  0.00            
ATOM   3221  O   THR   200      10.340  -2.090-164.370  1.00  0.00            
ATOM   3222  CB  THR   200       9.630  -4.830-162.660  1.00  0.00            
ATOM   3223  CG2 THR   200      10.710  -4.090-161.920  1.00  0.00            
ATOM   3224  OG1 THR   200       8.670  -5.320-161.710  1.00  0.00            
ATOM   3225  HN  THR   200       7.600  -5.520-163.980  1.00  0.00            
ATOM   3226  HA  THR   200       8.400  -3.140-163.310  1.00  0.00            
ATOM   3227  HB  THR   200      10.020  -5.630-163.110  1.00  0.00            
ATOM   3228  HG1 THR   200       9.130  -5.920-161.050  1.00  0.00            
ATOM   3229 HG21 THR   200      11.150  -4.710-161.270  1.00  0.00            
ATOM   3230 HG22 THR   200      11.390  -3.760-162.580  1.00  0.00            
ATOM   3231 HG23 THR   200      10.310  -3.320-161.430  1.00  0.00            
ATOM   3232  N   LEU   201      10.580  -4.040-165.450  1.00  0.00            
ATOM   3233  CA  LEU   201      11.700  -3.550-166.240  1.00  0.00            
ATOM   3234  C   LEU   201      11.880  -4.320-167.560  1.00  0.00            
ATOM   3235  O   LEU   201      11.640  -5.520-167.600  1.00  0.00            
ATOM   3236  CB  LEU   201      12.940  -3.710-165.340  1.00  0.00            
ATOM   3237  CG  LEU   201      14.420  -3.640-165.700  1.00  0.00            
ATOM   3238  CD1 LEU   201      14.830  -4.790-166.610  1.00  0.00            
ATOM   3239  CD2 LEU   201      14.720  -2.310-166.310  1.00  0.00            
ATOM   3240  HN  LEU   201      10.240  -4.970-165.610  1.00  0.00            
ATOM   3241  HA  LEU   201      11.500  -2.600-166.490  1.00  0.00            
ATOM   3242  HB1 LEU   201      12.830  -3.010-164.640  1.00  0.00            
ATOM   3243  HB2 LEU   201      12.830  -4.620-164.930  1.00  0.00            
ATOM   3244  HG  LEU   201      14.970  -3.720-164.870  1.00  0.00            
ATOM   3245 HD11 LEU   201      15.810  -4.720-166.820  1.00  0.00            
ATOM   3246 HD12 LEU   201      14.660  -5.660-166.150  1.00  0.00            
ATOM   3247 HD13 LEU   201      14.300  -4.750-167.460  1.00  0.00            
ATOM   3248 HD21 LEU   201      15.690  -2.260-166.540  1.00  0.00            
ATOM   3249 HD22 LEU   201      14.170  -2.190-167.140  1.00  0.00            
ATOM   3250 HD23 LEU   201      14.500  -1.590-165.650  1.00  0.00            
ATOM   3251  N   TYR   202      12.250  -3.620-168.630  1.00  0.00            
ATOM   3252  CA  TYR   202      12.500  -4.300-169.900  1.00  0.00            
ATOM   3253  C   TYR   202      13.770  -3.820-170.620  1.00  0.00            
ATOM   3254  O   TYR   202      14.250  -2.700-170.390  1.00  0.00            
ATOM   3255  CB  TYR   202      11.270  -4.300-170.820  1.00  0.00            
ATOM   3256  CG  TYR   202      10.740  -2.960-171.280  1.00  0.00            
ATOM   3257  CD1 TYR   202       9.930  -2.190-170.440  1.00  0.00            
ATOM   3258  CD2 TYR   202      10.960  -2.520-172.580  1.00  0.00            
ATOM   3259  CE1 TYR   202       9.350  -1.010-170.900  1.00  0.00            
ATOM   3260  CE2 TYR   202      10.380  -1.350-173.040  1.00  0.00            
ATOM   3261  CZ  TYR   202       9.580  -0.600-172.200  1.00  0.00            
ATOM   3262  OH  TYR   202       8.990   0.560-172.660  1.00  0.00            
ATOM   3263  HN  TYR   202      12.370  -2.630-168.560  1.00  0.00            
ATOM   3264  HA  TYR   202      12.670  -5.230-169.610  1.00  0.00            
ATOM   3265  HB1 TYR   202      11.500  -4.820-171.640  1.00  0.00            
ATOM   3266  HB2 TYR   202      10.530  -4.760-170.330  1.00  0.00            
ATOM   3267  HD1 TYR   202       9.770  -2.480-169.500  1.00  0.00            
ATOM   3268  HD2 TYR   202      11.540  -3.050-173.190  1.00  0.00            
ATOM   3269  HE1 TYR   202       8.770  -0.470-170.290  1.00  0.00            
ATOM   3270  HE2 TYR   202      10.540  -1.040-173.980  1.00  0.00            
ATOM   3271  HH  TYR   202       9.260   0.710-173.620  1.00  0.00            
ATOM   3272  N   GLN   203      14.320  -4.680-171.470  1.00  0.00            
ATOM   3273  CA  GLN   203      15.560  -4.400-172.170  1.00  0.00            
ATOM   3274  C   GLN   203      15.490  -4.740-173.660  1.00  0.00            
ATOM   3275  O   GLN   203      14.850  -5.710-174.050  1.00  0.00            
ATOM   3276  CB  GLN   203      16.690  -5.190-171.500  1.00  0.00            
ATOM   3277  CG  GLN   203      18.090  -4.960-172.050  1.00  0.00            
ATOM   3278  CD  GLN   203      19.140  -5.740-171.280  1.00  0.00            
ATOM   3279  NE2 GLN   203      20.400  -5.600-171.680  1.00  0.00            
ATOM   3280  OE1 GLN   203      18.830  -6.460-170.320  1.00  0.00            
ATOM   3281  HN  GLN   203      13.870  -5.560-171.620  1.00  0.00            
ATOM   3282  HA  GLN   203      15.690  -3.410-172.090  1.00  0.00            
ATOM   3283  HB1 GLN   203      16.700  -4.950-170.530  1.00  0.00            
ATOM   3284  HB2 GLN   203      16.480  -6.160-171.610  1.00  0.00            
ATOM   3285  HG1 GLN   203      18.120  -5.240-173.010  1.00  0.00            
ATOM   3286  HG2 GLN   203      18.300  -3.980-171.980  1.00  0.00            
ATOM   3287 HE21 GLN   203      20.610  -5.000-172.460  1.00  0.00            
ATOM   3288 HE22 GLN   203      21.130  -6.090-171.210  1.00  0.00            
ATOM   3289  N   PHE   204      16.140  -3.920-174.480  1.00  0.00            
ATOM   3290  CA  PHE   204      16.190  -4.130-175.910  1.00  0.00            
ATOM   3291  C   PHE   204      17.500  -4.810-176.260  1.00  0.00            
ATOM   3292  O   PHE   204      18.400  -4.900-175.420  1.00  0.00            
ATOM   3293  CB  PHE   204      16.080  -2.800-176.670  1.00  0.00            
ATOM   3294  CG  PHE   204      14.740  -2.140-176.550  1.00  0.00            
ATOM   3295  CD1 PHE   204      13.730  -2.430-177.450  1.00  0.00            
ATOM   3296  CD2 PHE   204      14.480  -1.240-175.520  1.00  0.00            
ATOM   3297  CE1 PHE   204      12.470  -1.840-177.330  1.00  0.00            
ATOM   3298  CE2 PHE   204      13.240  -0.640-175.390  1.00  0.00            
ATOM   3299  CZ  PHE   204      12.230  -0.950-176.300  1.00  0.00            
ATOM   3300  HN  PHE   204      16.630  -3.130-174.090  1.00  0.00            
ATOM   3301  HA  PHE   204      15.400  -4.700-176.150  1.00  0.00            
ATOM   3302  HB1 PHE   204      16.770  -2.170-176.300  1.00  0.00            
ATOM   3303  HB2 PHE   204      16.260  -2.960-177.640  1.00  0.00            
ATOM   3304  HD1 PHE   204      13.900  -3.080-178.200  1.00  0.00            
ATOM   3305  HD2 PHE   204      15.210  -1.020-174.860  1.00  0.00            
ATOM   3306  HE1 PHE   204      11.750  -2.060-177.990  1.00  0.00            
ATOM   3307  HE2 PHE   204      13.070  -0.000-174.650  1.00  0.00            
ATOM   3308  HZ  PHE   204      11.330  -0.520-176.210  1.00  0.00            
ATOM   3309  N   TYR   205      17.610  -5.260-177.500  1.00  0.00            
ATOM   3310  CA  TYR   205      18.800  -5.950-177.980  1.00  0.00            
ATOM   3311  C   TYR   205      18.760  -5.910-179.490  1.00  0.00            
ATOM   3312  O   TYR   205      17.690  -6.010-180.080  1.00  0.00            
ATOM   3313  CB  TYR   205      18.780  -7.400-177.520  1.00  0.00            
ATOM   3314  CG  TYR   205      20.030  -8.200-177.820  1.00  0.00            
ATOM   3315  CD1 TYR   205      21.160  -8.090-177.020  1.00  0.00            
ATOM   3316  CD2 TYR   205      20.060  -9.110-178.890  1.00  0.00            
ATOM   3317  CE1 TYR   205      22.290  -8.860-177.270  1.00  0.00            
ATOM   3318  CE2 TYR   205      21.190  -9.880-179.140  1.00  0.00            
ATOM   3319  CZ  TYR   205      22.300  -9.750-178.330  1.00  0.00            
ATOM   3320  OH  TYR   205      23.410 -10.530-178.550  1.00  0.00            
ATOM   3321  HN  TYR   205      16.860  -5.110-178.140  1.00  0.00            
ATOM   3322  HA  TYR   205      19.610  -5.480-177.610  1.00  0.00            
ATOM   3323  HB1 TYR   205      18.640  -7.410-176.530  1.00  0.00            
ATOM   3324  HB2 TYR   205      18.010  -7.860-177.960  1.00  0.00            
ATOM   3325  HD1 TYR   205      21.160  -7.440-176.260  1.00  0.00            
ATOM   3326  HD2 TYR   205      19.250  -9.200-179.480  1.00  0.00            
ATOM   3327  HE1 TYR   205      23.100  -8.770-176.680  1.00  0.00            
ATOM   3328  HE2 TYR   205      21.200 -10.520-179.910  1.00  0.00            
ATOM   3329  HH  TYR   205      23.260 -11.120-179.350  1.00  0.00            
ATOM   3330  N   VAL   206      19.920  -5.750-180.110  1.00  0.00            
ATOM   3331  CA  VAL   206      20.020  -5.710-181.560  1.00  0.00            
ATOM   3332  C   VAL   206      21.150  -6.660-181.960  1.00  0.00            
ATOM   3333  O   VAL   206      22.210  -6.680-181.350  1.00  0.00            
ATOM   3334  CB  VAL   206      20.340  -4.290-182.080  1.00  0.00            
ATOM   3335  CG1 VAL   206      20.390  -4.280-183.600  1.00  0.00            
ATOM   3336  CG2 VAL   206      19.290  -3.300-181.600  1.00  0.00            
ATOM   3337  HN  VAL   206      20.750  -5.640-179.560  1.00  0.00            
ATOM   3338  HA  VAL   206      19.130  -6.010-181.900  1.00  0.00            
ATOM   3339  HB  VAL   206      21.230  -3.990-181.740  1.00  0.00            
ATOM   3340 HG11 VAL   206      20.600  -3.360-183.920  1.00  0.00            
ATOM   3341 HG12 VAL   206      21.110  -4.910-183.910  1.00  0.00            
ATOM   3342 HG13 VAL   206      19.510  -4.570-183.970  1.00  0.00            
ATOM   3343 HG21 VAL   206      19.510  -2.380-181.950  1.00  0.00            
ATOM   3344 HG22 VAL   206      18.390  -3.580-181.930  1.00  0.00            
ATOM   3345 HG23 VAL   206      19.280  -3.280-180.600  1.00  0.00            
ATOM   3346  N   ASN   207      20.870  -7.490-182.960  1.00  0.00            
ATOM   3347  CA  ASN   207      21.860  -8.430-183.470  1.00  0.00            
ATOM   3348  C   ASN   207      21.450  -8.790-184.890  1.00  0.00            
ATOM   3349  O   ASN   207      20.270  -9.000-185.160  1.00  0.00            
ATOM   3350  CB  ASN   207      21.940  -9.690-182.590  1.00  0.00            
ATOM   3351  CG  ASN   207      20.790 -10.680-182.830  1.00  0.00            
ATOM   3352  ND2 ASN   207      19.560 -10.190-182.810  1.00  0.00            
ATOM   3353  OD1 ASN   207      21.030 -11.870-183.000  1.00  0.00            
ATOM   3354  HN  ASN   207      19.960  -7.460-183.380  1.00  0.00            
ATOM   3355  HA  ASN   207      22.750  -7.980-183.450  1.00  0.00            
ATOM   3356  HB1 ASN   207      22.800 -10.160-182.780  1.00  0.00            
ATOM   3357  HB2 ASN   207      21.910  -9.410-181.630  1.00  0.00            
ATOM   3358 HD21 ASN   207      19.410  -9.210-182.640  1.00  0.00            
ATOM   3359 HD22 ASN   207      18.780 -10.790-182.960  1.00  0.00            
ATOM   3360  N   ASP   208      22.410  -8.750-185.800  1.00  0.00            
ATOM   3361  CA  ASP   208      22.180  -9.060-187.210  1.00  0.00            
ATOM   3362  C   ASP   208      20.940  -8.350-187.760  1.00  0.00            
ATOM   3363  O   ASP   208      20.200  -8.910-188.560  1.00  0.00            
ATOM   3364  CB  ASP   208      22.050 -10.570-187.410  1.00  0.00            
ATOM   3365  CG  ASP   208      23.210 -11.340-186.820  1.00  0.00            
ATOM   3366  OD1 ASP   208      24.260 -11.430-187.490  1.00  0.00            
ATOM   3367  OD2 ASP   208      23.080 -11.860-185.690  1.00  0.00            
ATOM   3368  HN  ASP   208      23.340  -8.500-185.510  1.00  0.00            
ATOM   3369  HA  ASP   208      22.990  -8.710-187.680  1.00  0.00            
ATOM   3370  HB1 ASP   208      21.210 -10.880-186.970  1.00  0.00            
ATOM   3371  HB2 ASP   208      22.000 -10.770-188.390  1.00  0.00            
ATOM   3372  N   GLY   209      20.710  -7.120-187.310  1.00  0.00            
ATOM   3373  CA  GLY   209      19.580  -6.350-187.780  1.00  0.00            
ATOM   3374  C   GLY   209      18.240  -6.610-187.100  1.00  0.00            
ATOM   3375  O   GLY   209      17.320  -5.800-187.230  1.00  0.00            
ATOM   3376  HN  GLY   209      21.340  -6.720-186.640  1.00  0.00            
ATOM   3377  HA1 GLY   209      19.820  -5.390-187.660  1.00  0.00            
ATOM   3378  HA2 GLY   209      19.480  -6.560-188.750  1.00  0.00            
ATOM   3379  N   LYS   210      18.120  -7.720-186.380  1.00  0.00            
ATOM   3380  CA  LYS   210      16.870  -8.050-185.690  1.00  0.00            
ATOM   3381  C   LYS   210      16.840  -7.530-184.260  1.00  0.00            
ATOM   3382  O   LYS   210      17.770  -7.770-183.480  1.00  0.00            
ATOM   3383  CB  LYS   210      16.640  -9.560-185.700  1.00  0.00            
ATOM   3384  CG  LYS   210      16.560 -10.170-187.090  1.00  0.00            
ATOM   3385  CD  LYS   210      16.250 -11.660-187.020  1.00  0.00            
ATOM   3386  CE  LYS   210      16.430 -12.340-188.370  1.00  0.00            
ATOM   3387  NZ  LYS   210      17.850 -12.310-188.840  1.00  0.00            
ATOM   3388  HN  LYS   210      18.900  -8.340-186.300  1.00  0.00            
ATOM   3389  HA  LYS   210      16.170  -7.570-186.220  1.00  0.00            
ATOM   3390  HB1 LYS   210      17.390 -10.010-185.220  1.00  0.00            
ATOM   3391  HB2 LYS   210      15.780  -9.750-185.230  1.00  0.00            
ATOM   3392  HG1 LYS   210      15.830  -9.720-187.610  1.00  0.00            
ATOM   3393  HG2 LYS   210      17.430 -10.040-187.560  1.00  0.00            
ATOM   3394  HD1 LYS   210      16.870 -12.090-186.360  1.00  0.00            
ATOM   3395  HD2 LYS   210      15.300 -11.780-186.720  1.00  0.00            
ATOM   3396  HE1 LYS   210      16.140 -13.290-188.300  1.00  0.00            
ATOM   3397  HE2 LYS   210      15.870 -11.870-189.050  1.00  0.00            
ATOM   3398  HZ1 LYS   210      17.920 -12.760-189.730  1.00  0.00            
ATOM   3399  HZ2 LYS   210      18.160 -11.360-188.930  1.00  0.00            
ATOM   3400  HZ3 LYS   210      18.440 -12.780-188.180  1.00  0.00            
ATOM   3401  N   LEU   211      15.770  -6.820-183.930  1.00  0.00            
ATOM   3402  CA  LEU   211      15.560  -6.260-182.590  1.00  0.00            
ATOM   3403  C   LEU   211      14.830  -7.270-181.710  1.00  0.00            
ATOM   3404  O   LEU   211      13.970  -8.010-182.180  1.00  0.00            
ATOM   3405  CB  LEU   211      14.710  -4.980-182.680  1.00  0.00            
ATOM   3406  CG  LEU   211      14.360  -4.290-181.360  1.00  0.00            
ATOM   3407  CD1 LEU   211      15.550  -3.480-180.860  1.00  0.00            
ATOM   3408  CD2 LEU   211      13.160  -3.370-181.550  1.00  0.00            
ATOM   3409  HN  LEU   211      15.070  -6.660-184.620  1.00  0.00            
ATOM   3410  HA  LEU   211      16.470  -6.060-182.230  1.00  0.00            
ATOM   3411  HB1 LEU   211      15.220  -4.320-183.240  1.00  0.00            
ATOM   3412  HB2 LEU   211      13.860  -5.220-183.140  1.00  0.00            
ATOM   3413  HG  LEU   211      14.120  -4.970-180.680  1.00  0.00            
ATOM   3414 HD11 LEU   211      15.310  -3.030-180.000  1.00  0.00            
ATOM   3415 HD12 LEU   211      16.320  -4.090-180.710  1.00  0.00            
ATOM   3416 HD13 LEU   211      15.790  -2.790-181.540  1.00  0.00            
ATOM   3417 HD21 LEU   211      12.940  -2.930-180.690  1.00  0.00            
ATOM   3418 HD22 LEU   211      13.380  -2.680-182.240  1.00  0.00            
ATOM   3419 HD23 LEU   211      12.380  -3.910-181.860  1.00  0.00            
ATOM   3420  N   SER   212      15.160  -7.280-180.420  1.00  0.00            
ATOM   3421  CA  SER   212      14.540  -8.180-179.460  1.00  0.00            
ATOM   3422  C   SER   212      14.310  -7.430-178.150  1.00  0.00            
ATOM   3423  O   SER   212      15.020  -6.460-177.860  1.00  0.00            
ATOM   3424  CB  SER   212      15.420  -9.410-179.240  1.00  0.00            
ATOM   3425  OG  SER   212      15.600 -10.120-180.450  1.00  0.00            
ATOM   3426  HN  SER   212      15.870  -6.650-180.100  1.00  0.00            
ATOM   3427  HA  SER   212      13.660  -8.470-179.850  1.00  0.00            
ATOM   3428  HB1 SER   212      16.330  -9.140-178.910  1.00  0.00            
ATOM   3429  HB2 SER   212      15.000 -10.030-178.580  1.00  0.00            
ATOM   3430  HG1 SER   212      16.170 -10.920-180.290  1.00  0.00            
ATOM   3431  N   LEU   213      13.350  -7.890-177.360  1.00  0.00            
ATOM   3432  CA  LEU   213      13.020  -7.250-176.090  1.00  0.00            
ATOM   3433  C   LEU   213      12.760  -8.270-174.990  1.00  0.00            
ATOM   3434  O   LEU   213      12.090  -9.280-175.220  1.00  0.00            
ATOM   3435  CB  LEU   213      11.770  -6.360-176.290  1.00  0.00            
ATOM   3436  CG  LEU   213      11.120  -5.550-175.160  1.00  0.00            
ATOM   3437  CD1 LEU   213      10.200  -4.520-175.780  1.00  0.00            
ATOM   3438  CD2 LEU   213      10.340  -6.420-174.200  1.00  0.00            
ATOM   3439  HN  LEU   213      12.830  -8.690-177.650  1.00  0.00            
ATOM   3440  HA  LEU   213      13.820  -6.710-175.840  1.00  0.00            
ATOM   3441  HB1 LEU   213      12.010  -5.700-177.000  1.00  0.00            
ATOM   3442  HB2 LEU   213      11.060  -6.970-176.630  1.00  0.00            
ATOM   3443  HG  LEU   213      11.840  -5.090-174.630  1.00  0.00            
ATOM   3444 HD11 LEU   213       9.770  -3.980-175.050  1.00  0.00            
ATOM   3445 HD12 LEU   213      10.720  -3.910-176.380  1.00  0.00            
ATOM   3446 HD13 LEU   213       9.490  -4.980-176.310  1.00  0.00            
ATOM   3447 HD21 LEU   213       9.930  -5.860-173.490  1.00  0.00            
ATOM   3448 HD22 LEU   213       9.620  -6.900-174.700  1.00  0.00            
ATOM   3449 HD23 LEU   213      10.960  -7.090-173.790  1.00  0.00            
ATOM   3450  N   GLN   214      13.320  -8.050-173.800  1.00  0.00            
ATOM   3451  CA  GLN   214      13.070  -8.950-172.680  1.00  0.00            
ATOM   3452  C   GLN   214      12.260  -8.170-171.660  1.00  0.00            
ATOM   3453  O   GLN   214      12.520  -6.990-171.430  1.00  0.00            
ATOM   3454  CB  GLN   214      14.360  -9.470-172.040  1.00  0.00            
ATOM   3455  CG  GLN   214      14.060 -10.550-170.990  1.00  0.00            
ATOM   3456  CD  GLN   214      15.280 -11.220-170.380  1.00  0.00            
ATOM   3457  NE2 GLN   214      16.450 -11.050-171.000  1.00  0.00            
ATOM   3458  OE1 GLN   214      15.170 -11.910-169.370  1.00  0.00            
ATOM   3459  HN  GLN   214      13.920  -7.260-173.680  1.00  0.00            
ATOM   3460  HA  GLN   214      12.590  -9.740-173.050  1.00  0.00            
ATOM   3461  HB1 GLN   214      14.950  -9.860-172.750  1.00  0.00            
ATOM   3462  HB2 GLN   214      14.840  -8.710-171.600  1.00  0.00            
ATOM   3463  HG1 GLN   214      13.540 -10.130-170.250  1.00  0.00            
ATOM   3464  HG2 GLN   214      13.510 -11.270-171.420  1.00  0.00            
ATOM   3465 HE21 GLN   214      16.500 -10.490-171.820  1.00  0.00            
ATOM   3466 HE22 GLN   214      17.280 -11.470-170.630  1.00  0.00            
ATOM   3467  N   LEU   215      11.270  -8.820-171.060  1.00  0.00            
ATOM   3468  CA  LEU   215      10.410  -8.170-170.090  1.00  0.00            
ATOM   3469  C   LEU   215      10.430  -8.910-168.770  1.00  0.00            
ATOM   3470  O   LEU   215      10.190 -10.120-168.720  1.00  0.00            
ATOM   3471  CB  LEU   215       8.970  -8.100-170.640  1.00  0.00            
ATOM   3472  CG  LEU   215       7.810  -7.500-169.840  1.00  0.00            
ATOM   3473  CD1 LEU   215       7.170  -8.540-168.960  1.00  0.00            
ATOM   3474  CD2 LEU   215       8.250  -6.290-169.050  1.00  0.00            
ATOM   3475  HN  LEU   215      11.110  -9.780-171.280  1.00  0.00            
ATOM   3476  HA  LEU   215      10.780  -7.250-169.940  1.00  0.00            
ATOM   3477  HB1 LEU   215       9.030  -7.580-171.490  1.00  0.00            
ATOM   3478  HB2 LEU   215       8.710  -9.050-170.840  1.00  0.00            
ATOM   3479  HG  LEU   215       7.100  -7.200-170.490  1.00  0.00            
ATOM   3480 HD11 LEU   215       6.410  -8.120-168.450  1.00  0.00            
ATOM   3481 HD12 LEU   215       6.820  -9.290-169.520  1.00  0.00            
ATOM   3482 HD13 LEU   215       7.850  -8.890-168.310  1.00  0.00            
ATOM   3483 HD21 LEU   215       7.470  -5.920-168.550  1.00  0.00            
ATOM   3484 HD22 LEU   215       8.970  -6.560-168.410  1.00  0.00            
ATOM   3485 HD23 LEU   215       8.600  -5.600-169.680  1.00  0.00            
ATOM   3486  N   TYR   216      10.720  -8.190-167.700  1.00  0.00            
ATOM   3487  CA  TYR   216      10.740  -8.770-166.370  1.00  0.00            
ATOM   3488  C   TYR   216       9.430  -8.410-165.700  1.00  0.00            
ATOM   3489  O   TYR   216       9.180  -7.250-165.380  1.00  0.00            
ATOM   3490  CB  TYR   216      11.920  -8.250-165.540  1.00  0.00            
ATOM   3491  CG  TYR   216      12.110  -9.060-164.270  1.00  0.00            
ATOM   3492  CD1 TYR   216      12.770 -10.280-164.300  1.00  0.00            
ATOM   3493  CD2 TYR   216      11.550  -8.640-163.060  1.00  0.00            
ATOM   3494  CE1 TYR   216      12.860 -11.070-163.170  1.00  0.00            
ATOM   3495  CE2 TYR   216      11.640  -9.430-161.920  1.00  0.00            
ATOM   3496  CZ  TYR   216      12.290 -10.650-161.980  1.00  0.00            
ATOM   3497  OH  TYR   216      12.360 -11.460-160.870  1.00  0.00            
ATOM   3498  HN  TYR   216      10.940  -7.220-167.810  1.00  0.00            
ATOM   3499  HA  TYR   216      10.850  -9.760-166.500  1.00  0.00            
ATOM   3500  HB1 TYR   216      12.750  -8.310-166.080  1.00  0.00            
ATOM   3501  HB2 TYR   216      11.740  -7.300-165.290  1.00  0.00            
ATOM   3502  HD1 TYR   216      13.180 -10.600-165.160  1.00  0.00            
ATOM   3503  HD2 TYR   216      11.080  -7.760-163.020  1.00  0.00            
ATOM   3504  HE1 TYR   216      13.340 -11.950-163.210  1.00  0.00            
ATOM   3505  HE2 TYR   216      11.240  -9.120-161.060  1.00  0.00            
ATOM   3506  HH  TYR   216      11.900 -11.010-160.100  1.00  0.00            
ATOM   3507  N   GLN   217       8.590  -9.420-165.520  1.00  0.00            
ATOM   3508  CA  GLN   217       7.290  -9.240-164.890  1.00  0.00            
ATOM   3509  C   GLN   217       7.350  -9.870-163.500  1.00  0.00            
ATOM   3510  O   GLN   217       7.400 -11.100-163.370  1.00  0.00            
ATOM   3511  CB  GLN   217       6.210  -9.890-165.740  1.00  0.00            
ATOM   3512  CG  GLN   217       4.840  -9.330-165.510  1.00  0.00            
ATOM   3513  CD  GLN   217       3.850  -9.770-166.560  1.00  0.00            
ATOM   3514  NE2 GLN   217       2.660 -10.140-166.110  1.00  0.00            
ATOM   3515  OE1 GLN   217       4.140  -9.750-167.750  1.00  0.00            
ATOM   3516  HN  GLN   217       8.850 -10.330-165.830  1.00  0.00            
ATOM   3517  HA  GLN   217       7.110  -8.250-164.820  1.00  0.00            
ATOM   3518  HB1 GLN   217       6.440  -9.760-166.700  1.00  0.00            
ATOM   3519  HB2 GLN   217       6.180 -10.870-165.530  1.00  0.00            
ATOM   3520  HG1 GLN   217       4.510  -9.630-164.610  1.00  0.00            
ATOM   3521  HG2 GLN   217       4.900  -8.330-165.520  1.00  0.00            
ATOM   3522 HE21 GLN   217       2.460 -10.110-165.130  1.00  0.00            
ATOM   3523 HE22 GLN   217       1.960 -10.440-166.760  1.00  0.00            
ATOM   3524  N   ARG   218       7.350  -9.040-162.470  1.00  0.00            
ATOM   3525  CA  ARG   218       7.430  -9.530-161.100  1.00  0.00            
ATOM   3526  C   ARG   218       6.220 -10.350-160.670  1.00  0.00            
ATOM   3527  O   ARG   218       6.300 -11.160-159.750  1.00  0.00            
ATOM   3528  CB  ARG   218       7.620  -8.360-160.140  1.00  0.00            
ATOM   3529  CG  ARG   218       6.460  -7.390-160.120  1.00  0.00            
ATOM   3530  CD  ARG   218       6.570  -6.440-158.950  1.00  0.00            
ATOM   3531  NE  ARG   218       5.410  -5.570-158.860  1.00  0.00            
ATOM   3532  CZ  ARG   218       4.230  -5.930-158.350  1.00  0.00            
ATOM   3533  NH1 ARG   218       4.060  -7.160-157.870  1.00  0.00            
ATOM   3534  NH2 ARG   218       3.240  -5.060-158.310  1.00  0.00            
ATOM   3535  HN  ARG   218       7.290  -8.050-162.630  1.00  0.00            
ATOM   3536  HA  ARG   218       8.230 -10.130-161.110  1.00  0.00            
ATOM   3537  HB1 ARG   218       7.730  -8.730-159.210  1.00  0.00            
ATOM   3538  HB2 ARG   218       8.450  -7.860-160.400  1.00  0.00            
ATOM   3539  HG1 ARG   218       6.470  -6.860-160.970  1.00  0.00            
ATOM   3540  HG2 ARG   218       5.610  -7.900-160.050  1.00  0.00            
ATOM   3541  HD1 ARG   218       6.650  -6.950-158.100  1.00  0.00            
ATOM   3542  HD2 ARG   218       7.380  -5.860-159.060  1.00  0.00            
ATOM   3543  HE  ARG   218       5.500  -4.630-159.190  1.00  0.00            
ATOM   3544 HH11 ARG   218       4.810  -7.810-157.880  1.00  0.00            
ATOM   3545 HH12 ARG   218       3.170  -7.420-157.490  1.00  0.00            
ATOM   3546 HH21 ARG   218       3.370  -4.130-158.660  1.00  0.00            
ATOM   3547 HH22 ARG   218       2.350  -5.330-157.940  1.00  0.00            
ATOM   3548  N   SER   219       5.090 -10.120-161.340  1.00  0.00            
ATOM   3549  CA  SER   219       3.850 -10.810-161.020  1.00  0.00            
ATOM   3550  C   SER   219       3.070 -11.030-162.310  1.00  0.00            
ATOM   3551  O   SER   219       3.120 -10.210-163.230  1.00  0.00            
ATOM   3552  CB  SER   219       3.050  -9.950-160.050  1.00  0.00            
ATOM   3553  OG  SER   219       2.000 -10.680-159.450  1.00  0.00            
ATOM   3554  HN  SER   219       5.100  -9.460-162.090  1.00  0.00            
ATOM   3555  HA  SER   219       4.080 -11.690-160.600  1.00  0.00            
ATOM   3556  HB1 SER   219       3.630  -9.610-159.320  1.00  0.00            
ATOM   3557  HB2 SER   219       2.630  -9.180-160.530  1.00  0.00            
ATOM   3558  HG1 SER   219       1.500 -10.090-158.820  1.00  0.00            
ATOM   3559  N   ALA   220       2.350 -12.150-162.390  1.00  0.00            
ATOM   3560  CA  ALA   220       1.570 -12.470-163.570  1.00  0.00            
ATOM   3561  C   ALA   220       0.340 -13.310-163.260  1.00  0.00            
ATOM   3562  O   ALA   220       0.390 -14.240-162.460  1.00  0.00            
ATOM   3563  CB  ALA   220       2.420 -13.190-164.580  1.00  0.00            
ATOM   3564  HN  ALA   220       2.340 -12.780-161.610  1.00  0.00            
ATOM   3565  HA  ALA   220       1.270 -11.590-163.920  1.00  0.00            
ATOM   3566  HB1 ALA   220       1.880 -13.410-165.390  1.00  0.00            
ATOM   3567  HB2 ALA   220       3.190 -12.610-164.840  1.00  0.00            
ATOM   3568  HB3 ALA   220       2.770 -14.040-164.180  1.00  0.00            
ATOM   3569  N   ASP   221      -0.770 -12.960-163.920  1.00  0.00            
ATOM   3570  CA  ASP   221      -2.040 -13.650-163.780  1.00  0.00            
ATOM   3571  C   ASP   221      -2.220 -14.470-165.050  1.00  0.00            
ATOM   3572  O   ASP   221      -2.900 -14.040-165.980  1.00  0.00            
ATOM   3573  CB  ASP   221      -3.160 -12.600-163.650  1.00  0.00            
ATOM   3574  CG  ASP   221      -4.530 -13.200-163.380  1.00  0.00            
ATOM   3575  OD1 ASP   221      -4.730 -14.430-163.570  1.00  0.00            
ATOM   3576  OD2 ASP   221      -5.430 -12.430-162.990  1.00  0.00            
ATOM   3577  HN  ASP   221      -0.720 -12.190-164.550  1.00  0.00            
ATOM   3578  HA  ASP   221      -2.040 -14.230-162.960  1.00  0.00            
ATOM   3579  HB1 ASP   221      -2.940 -11.990-162.890  1.00  0.00            
ATOM   3580  HB2 ASP   221      -3.210 -12.070-164.500  1.00  0.00            
ATOM   3581  N   ILE   222      -1.620 -15.660-165.070  1.00  0.00            
ATOM   3582  CA  ILE   222      -1.640 -16.560-166.220  1.00  0.00            
ATOM   3583  C   ILE   222      -2.890 -16.620-167.100  1.00  0.00            
ATOM   3584  O   ILE   222      -2.790 -16.500-168.320  1.00  0.00            
ATOM   3585  CB  ILE   222      -1.210 -17.990-165.800  1.00  0.00            
ATOM   3586  CG1 ILE   222       0.280 -17.960-165.430  1.00  0.00            
ATOM   3587  CG2 ILE   222      -1.450 -19.010-166.910  1.00  0.00            
ATOM   3588  CD  ILE   222       0.740 -19.200-164.750  1.00  0.00            
ATOM   3589  HN  ILE   222      -1.130 -15.950-164.250  1.00  0.00            
ATOM   3590  HA  ILE   222      -0.990 -16.080-166.800  1.00  0.00            
ATOM   3591  HB  ILE   222      -1.750 -18.280-165.010  1.00  0.00            
ATOM   3592 HG11 ILE   222       0.820 -17.850-166.270  1.00  0.00            
ATOM   3593 HG12 ILE   222       0.450 -17.190-164.820  1.00  0.00            
ATOM   3594 HG21 ILE   222      -1.160 -19.920-166.600  1.00  0.00            
ATOM   3595 HG22 ILE   222      -2.430 -19.030-167.130  1.00  0.00            
ATOM   3596 HG23 ILE   222      -0.930 -18.750-167.720  1.00  0.00            
ATOM   3597  HD1 ILE   222       1.710 -19.120-164.540  1.00  0.00            
ATOM   3598  HD2 ILE   222       0.220 -19.330-163.910  1.00  0.00            
ATOM   3599  HD3 ILE   222       0.590 -19.990-165.350  1.00  0.00            
ATOM   3600  N   PHE   223      -4.060 -16.810-166.500  1.00  0.00            
ATOM   3601  CA  PHE   223      -5.280 -16.900-167.300  1.00  0.00            
ATOM   3602  C   PHE   223      -5.760 -15.580-167.890  1.00  0.00            
ATOM   3603  O   PHE   223      -6.020 -15.490-169.080  1.00  0.00            
ATOM   3604  CB  PHE   223      -6.430 -17.550-166.510  1.00  0.00            
ATOM   3605  CG  PHE   223      -7.610 -17.890-167.370  1.00  0.00            
ATOM   3606  CD1 PHE   223      -7.620 -19.050-168.130  1.00  0.00            
ATOM   3607  CD2 PHE   223      -8.690 -17.020-167.470  1.00  0.00            
ATOM   3608  CE1 PHE   223      -8.670 -19.340-168.990  1.00  0.00            
ATOM   3609  CE2 PHE   223      -9.750 -17.300-168.330  1.00  0.00            
ATOM   3610  CZ  PHE   223      -9.740 -18.460-169.090  1.00  0.00            
ATOM   3611  HN  PHE   223      -4.100 -16.900-165.510  1.00  0.00            
ATOM   3612  HA  PHE   223      -4.970 -17.480-168.050  1.00  0.00            
ATOM   3613  HB1 PHE   223      -6.100 -18.400-166.090  1.00  0.00            
ATOM   3614  HB2 PHE   223      -6.730 -16.920-165.800  1.00  0.00            
ATOM   3615  HD1 PHE   223      -6.860 -19.700-168.060  1.00  0.00            
ATOM   3616  HD2 PHE   223      -8.710 -16.190-166.920  1.00  0.00            
ATOM   3617  HE1 PHE   223      -8.660 -20.180-169.540  1.00  0.00            
ATOM   3618  HE2 PHE   223     -10.520 -16.660-168.400  1.00  0.00            
ATOM   3619  HZ  PHE   223     -10.500 -18.660-169.710  1.00  0.00            
ATOM   3620  N   LEU   224      -5.900 -14.560-167.040  1.00  0.00            
ATOM   3621  CA  LEU   224      -6.400 -13.270-167.500  1.00  0.00            
ATOM   3622  C   LEU   224      -5.340 -12.310-168.020  1.00  0.00            
ATOM   3623  O   LEU   224      -5.430 -11.840-169.160  1.00  0.00            
ATOM   3624  CB  LEU   224      -7.220 -12.600-166.400  1.00  0.00            
ATOM   3625  CG  LEU   224      -8.400 -13.420-165.840  1.00  0.00            
ATOM   3626  CD1 LEU   224      -9.040 -12.680-164.690  1.00  0.00            
ATOM   3627  CD2 LEU   224      -9.420 -13.700-166.930  1.00  0.00            
ATOM   3628  HN  LEU   224      -5.660 -14.690-166.080  1.00  0.00            
ATOM   3629  HA  LEU   224      -6.950 -13.530-168.300  1.00  0.00            
ATOM   3630  HB1 LEU   224      -6.600 -12.400-165.640  1.00  0.00            
ATOM   3631  HB2 LEU   224      -7.590 -11.750-166.770  1.00  0.00            
ATOM   3632  HG  LEU   224      -8.060 -14.300-165.510  1.00  0.00            
ATOM   3633 HD11 LEU   224      -9.800 -13.220-164.330  1.00  0.00            
ATOM   3634 HD12 LEU   224      -8.360 -12.540-163.960  1.00  0.00            
ATOM   3635 HD13 LEU   224      -9.380 -11.800-165.000  1.00  0.00            
ATOM   3636 HD21 LEU   224     -10.180 -14.240-166.550  1.00  0.00            
ATOM   3637 HD22 LEU   224      -9.770 -12.840-167.290  1.00  0.00            
ATOM   3638 HD23 LEU   224      -8.990 -14.220-167.670  1.00  0.00            
ATOM   3639  N   GLY   225      -4.320 -12.040-167.210  1.00  0.00            
ATOM   3640  CA  GLY   225      -3.270 -11.100-167.570  1.00  0.00            
ATOM   3641  C   GLY   225      -2.270 -11.460-168.670  1.00  0.00            
ATOM   3642  O   GLY   225      -2.170 -10.730-169.660  1.00  0.00            
ATOM   3643  HN  GLY   225      -4.280 -12.490-166.320  1.00  0.00            
ATOM   3644  HA1 GLY   225      -3.740 -10.270-167.850  1.00  0.00            
ATOM   3645  HA2 GLY   225      -2.750 -10.940-166.730  1.00  0.00            
ATOM   3646  N   VAL   226      -1.530 -12.550-168.500  1.00  0.00            
ATOM   3647  CA  VAL   226      -0.510 -12.970-169.470  1.00  0.00            
ATOM   3648  C   VAL   226      -0.890 -12.910-170.960  1.00  0.00            
ATOM   3649  O   VAL   226      -0.080 -12.460-171.780  1.00  0.00            
ATOM   3650  CB  VAL   226       0.090 -14.370-169.120  1.00  0.00            
ATOM   3651  CG1 VAL   226       1.130 -14.780-170.140  1.00  0.00            
ATOM   3652  CG2 VAL   226       0.720 -14.330-167.740  1.00  0.00            
ATOM   3653  HN  VAL   226      -1.680 -13.110-167.680  1.00  0.00            
ATOM   3654  HA  VAL   226       0.140 -12.220-169.330  1.00  0.00            
ATOM   3655  HB  VAL   226      -0.640 -15.050-169.120  1.00  0.00            
ATOM   3656 HG11 VAL   226       1.500 -15.680-169.890  1.00  0.00            
ATOM   3657 HG12 VAL   226       0.710 -14.830-171.040  1.00  0.00            
ATOM   3658 HG13 VAL   226       1.870 -14.110-170.150  1.00  0.00            
ATOM   3659 HG21 VAL   226       1.100 -15.230-167.530  1.00  0.00            
ATOM   3660 HG22 VAL   226       1.450 -13.650-167.730  1.00  0.00            
ATOM   3661 HG23 VAL   226       0.030 -14.090-167.060  1.00  0.00            
ATOM   3662  N   PRO   227      -2.100 -13.350-171.340  1.00  0.00            
ATOM   3663  CA  PRO   227      -2.470 -13.290-172.760  1.00  0.00            
ATOM   3664  C   PRO   227      -2.370 -11.870-173.320  1.00  0.00            
ATOM   3665  O   PRO   227      -1.960 -11.670-174.470  1.00  0.00            
ATOM   3666  CB  PRO   227      -3.910 -13.800-172.780  1.00  0.00            
ATOM   3667  CG  PRO   227      -3.920 -14.780-171.650  1.00  0.00            
ATOM   3668  CD  PRO   227      -3.130 -14.080-170.570  1.00  0.00            
ATOM   3669  HA  PRO   227      -1.840 -13.830-173.320  1.00  0.00            
ATOM   3670  HB1 PRO   227      -4.560 -13.060-172.610  1.00  0.00            
ATOM   3671  HB2 PRO   227      -4.130 -14.250-173.640  1.00  0.00            
ATOM   3672  HG1 PRO   227      -4.850 -14.970-171.360  1.00  0.00            
ATOM   3673  HG2 PRO   227      -3.470 -15.640-171.930  1.00  0.00            
ATOM   3674  HD1 PRO   227      -3.700 -13.440-170.050  1.00  0.00            
ATOM   3675  HD2 PRO   227      -2.710 -14.720-169.940  1.00  0.00            
ATOM   3676  N   PHE   228      -2.740 -10.880-172.510  1.00  0.00            
ATOM   3677  CA  PHE   228      -2.660  -9.480-172.910  1.00  0.00            
ATOM   3678  C   PHE   228      -1.190  -9.060-172.910  1.00  0.00            
ATOM   3679  O   PHE   228      -0.660  -8.610-173.920  1.00  0.00            
ATOM   3680  CB  PHE   228      -3.420  -8.580-171.920  1.00  0.00            
ATOM   3681  CG  PHE   228      -4.910  -8.770-171.920  1.00  0.00            
ATOM   3682  CD1 PHE   228      -5.470  -9.980-171.560  1.00  0.00            
ATOM   3683  CD2 PHE   228      -5.760  -7.720-172.270  1.00  0.00            
ATOM   3684  CE1 PHE   228      -6.850 -10.150-171.540  1.00  0.00            
ATOM   3685  CE2 PHE   228      -7.140  -7.870-172.250  1.00  0.00            
ATOM   3686  CZ  PHE   228      -7.690  -9.100-171.890  1.00  0.00            
ATOM   3687  HN  PHE   228      -3.080 -11.110-171.600  1.00  0.00            
ATOM   3688  HA  PHE   228      -3.080  -9.420-173.810  1.00  0.00            
ATOM   3689  HB1 PHE   228      -3.090  -8.770-171.000  1.00  0.00            
ATOM   3690  HB2 PHE   228      -3.230  -7.620-172.150  1.00  0.00            
ATOM   3691  HD1 PHE   228      -4.880 -10.750-171.300  1.00  0.00            
ATOM   3692  HD2 PHE   228      -5.360  -6.840-172.530  1.00  0.00            
ATOM   3693  HE1 PHE   228      -7.250 -11.030-171.270  1.00  0.00            
ATOM   3694  HE2 PHE   228      -7.740  -7.110-172.500  1.00  0.00            
ATOM   3695  HZ  PHE   228      -8.680  -9.220-171.870  1.00  0.00            
ATOM   3696  N   ASN   229      -0.550  -9.240-171.760  1.00  0.00            
ATOM   3697  CA  ASN   229       0.860  -8.890-171.550  1.00  0.00            
ATOM   3698  C   ASN   229       1.760  -9.230-172.720  1.00  0.00            
ATOM   3699  O   ASN   229       2.530  -8.390-173.190  1.00  0.00            
ATOM   3700  CB  ASN   229       1.400  -9.540-170.280  1.00  0.00            
ATOM   3701  CG  ASN   229       0.670  -9.060-169.030  1.00  0.00            
ATOM   3702  ND2 ASN   229       0.050  -7.890-169.100  1.00  0.00            
ATOM   3703  OD1 ASN   229       0.690  -9.740-168.000  1.00  0.00            
ATOM   3704  HN  ASN   229      -1.050  -9.650-170.990  1.00  0.00            
ATOM   3705  HA  ASN   229       0.830  -7.890-171.480  1.00  0.00            
ATOM   3706  HB1 ASN   229       1.290 -10.530-170.350  1.00  0.00            
ATOM   3707  HB2 ASN   229       2.370  -9.310-170.180  1.00  0.00            
ATOM   3708 HD21 ASN   229       0.080  -7.370-169.960  1.00  0.00            
ATOM   3709 HD22 ASN   229      -0.440  -7.530-168.310  1.00  0.00            
ATOM   3710  N   ILE   230       1.670 -10.470-173.190  1.00  0.00            
ATOM   3711  CA  ILE   230       2.470 -10.940-174.310  1.00  0.00            
ATOM   3712  C   ILE   230       2.240 -10.020-175.520  1.00  0.00            
ATOM   3713  O   ILE   230       3.190  -9.480-176.090  1.00  0.00            
ATOM   3714  CB  ILE   230       2.080 -12.380-174.710  1.00  0.00            
ATOM   3715  CG1 ILE   230       2.330 -13.340-173.540  1.00  0.00            
ATOM   3716  CG2 ILE   230       2.860 -12.820-175.930  1.00  0.00            
ATOM   3717  CD  ILE   230       1.740 -14.720-173.760  1.00  0.00            
ATOM   3718  HN  ILE   230       1.030 -11.100-172.750  1.00  0.00            
ATOM   3719  HA  ILE   230       3.420 -10.890-173.990  1.00  0.00            
ATOM   3720  HB  ILE   230       1.110 -12.410-174.940  1.00  0.00            
ATOM   3721 HG11 ILE   230       3.320 -13.430-173.410  1.00  0.00            
ATOM   3722 HG12 ILE   230       1.920 -12.940-172.720  1.00  0.00            
ATOM   3723 HG21 ILE   230       2.600 -13.760-176.170  1.00  0.00            
ATOM   3724 HG22 ILE   230       2.660 -12.210-176.690  1.00  0.00            
ATOM   3725 HG23 ILE   230       3.840 -12.790-175.720  1.00  0.00            
ATOM   3726  HD1 ILE   230       1.930 -15.290-172.960  1.00  0.00            
ATOM   3727  HD2 ILE   230       0.750 -14.640-173.880  1.00  0.00            
ATOM   3728  HD3 ILE   230       2.140 -15.130-174.570  1.00  0.00            
ATOM   3729  N   ALA   231       0.960  -9.820-175.860  1.00  0.00            
ATOM   3730  CA  ALA   231       0.570  -8.990-177.000  1.00  0.00            
ATOM   3731  C   ALA   231       1.110  -7.570-176.920  1.00  0.00            
ATOM   3732  O   ALA   231       1.650  -7.060-177.900  1.00  0.00            
ATOM   3733  CB  ALA   231      -0.950  -8.960-177.120  1.00  0.00            
ATOM   3734  HN  ALA   231       0.250 -10.260-175.310  1.00  0.00            
ATOM   3735  HA  ALA   231       0.980  -9.440-177.780  1.00  0.00            
ATOM   3736  HB1 ALA   231      -1.210  -8.390-177.900  1.00  0.00            
ATOM   3737  HB2 ALA   231      -1.290  -9.890-177.260  1.00  0.00            
ATOM   3738  HB3 ALA   231      -1.340  -8.580-176.280  1.00  0.00            
ATOM   3739  N   SER   232       0.970  -6.930-175.760  1.00  0.00            
ATOM   3740  CA  SER   232       1.460  -5.570-175.550  1.00  0.00            
ATOM   3741  C   SER   232       2.940  -5.460-175.910  1.00  0.00            
ATOM   3742  O   SER   232       3.330  -4.610-176.700  1.00  0.00            
ATOM   3743  CB  SER   232       1.290  -5.150-174.090  1.00  0.00            
ATOM   3744  OG  SER   232      -0.040  -5.310-173.640  1.00  0.00            
ATOM   3745  HN  SER   232       0.520  -7.400-175.000  1.00  0.00            
ATOM   3746  HA  SER   232       0.900  -5.000-176.160  1.00  0.00            
ATOM   3747  HB1 SER   232       1.870  -5.710-173.500  1.00  0.00            
ATOM   3748  HB2 SER   232       1.530  -4.180-173.970  1.00  0.00            
ATOM   3749  HG1 SER   232      -0.100  -5.020-172.680  1.00  0.00            
ATOM   3750  N   TYR   233       3.750  -6.340-175.340  1.00  0.00            
ATOM   3751  CA  TYR   233       5.180  -6.300-175.580  1.00  0.00            
ATOM   3752  C   TYR   233       5.650  -6.810-176.930  1.00  0.00            
ATOM   3753  O   TYR   233       6.660  -6.340-177.450  1.00  0.00            
ATOM   3754  CB  TYR   233       5.930  -6.890-174.400  1.00  0.00            
ATOM   3755  CG  TYR   233       5.870  -5.950-173.210  1.00  0.00            
ATOM   3756  CD1 TYR   233       4.730  -5.920-172.400  1.00  0.00            
ATOM   3757  CD2 TYR   233       6.880  -5.030-172.970  1.00  0.00            
ATOM   3758  CE1 TYR   233       4.610  -4.980-171.380  1.00  0.00            
ATOM   3759  CE2 TYR   233       6.760  -4.080-171.960  1.00  0.00            
ATOM   3760  CZ  TYR   233       5.620  -4.050-171.160  1.00  0.00            
ATOM   3761  OH  TYR   233       5.490  -3.110-170.170  1.00  0.00            
ATOM   3762  HN  TYR   233       3.370  -7.050-174.750  1.00  0.00            
ATOM   3763  HA  TYR   233       5.350  -5.310-175.650  1.00  0.00            
ATOM   3764  HB1 TYR   233       5.530  -7.770-174.140  1.00  0.00            
ATOM   3765  HB2 TYR   233       6.890  -7.030-174.650  1.00  0.00            
ATOM   3766  HD1 TYR   233       4.000  -6.590-172.540  1.00  0.00            
ATOM   3767  HD2 TYR   233       7.700  -5.040-173.540  1.00  0.00            
ATOM   3768  HE1 TYR   233       3.790  -4.960-170.810  1.00  0.00            
ATOM   3769  HE2 TYR   233       7.490  -3.410-171.800  1.00  0.00            
ATOM   3770  HH  TYR   233       6.300  -2.520-170.150  1.00  0.00            
ATOM   3771  N   ALA   234       4.880  -7.720-177.530  1.00  0.00            
ATOM   3772  CA  ALA   234       5.220  -8.220-178.850  1.00  0.00            
ATOM   3773  C   ALA   234       4.990  -7.050-179.820  1.00  0.00            
ATOM   3774  O   ALA   234       5.740  -6.860-180.780  1.00  0.00            
ATOM   3775  CB  ALA   234       4.320  -9.370-179.220  1.00  0.00            
ATOM   3776  HN  ALA   234       4.070  -8.060-177.060  1.00  0.00            
ATOM   3777  HA  ALA   234       6.170  -8.550-178.850  1.00  0.00            
ATOM   3778  HB1 ALA   234       4.560  -9.700-180.130  1.00  0.00            
ATOM   3779  HB2 ALA   234       4.440 -10.110-178.550  1.00  0.00            
ATOM   3780  HB3 ALA   234       3.370  -9.060-179.220  1.00  0.00            
ATOM   3781  N   LEU   235       3.950  -6.270-179.530  1.00  0.00            
ATOM   3782  CA  LEU   235       3.590  -5.100-180.330  1.00  0.00            
ATOM   3783  C   LEU   235       4.640  -4.000-180.140  1.00  0.00            
ATOM   3784  O   LEU   235       5.180  -3.480-181.120  1.00  0.00            
ATOM   3785  CB  LEU   235       2.210  -4.600-179.920  1.00  0.00            
ATOM   3786  CG  LEU   235       1.590  -3.430-180.690  1.00  0.00            
ATOM   3787  CD1 LEU   235       1.600  -3.690-182.180  1.00  0.00            
ATOM   3788  CD2 LEU   235       0.170  -3.190-180.190  1.00  0.00            
ATOM   3789  HN  LEU   235       3.390  -6.500-178.740  1.00  0.00            
ATOM   3790  HA  LEU   235       3.580  -5.400-181.290  1.00  0.00            
ATOM   3791  HB1 LEU   235       1.570  -5.370-180.010  1.00  0.00            
ATOM   3792  HB2 LEU   235       2.260  -4.320-178.970  1.00  0.00            
ATOM   3793  HG  LEU   235       2.130  -2.600-180.530  1.00  0.00            
ATOM   3794 HD11 LEU   235       1.200  -2.910-182.660  1.00  0.00            
ATOM   3795 HD12 LEU   235       2.550  -3.820-182.490  1.00  0.00            
ATOM   3796 HD13 LEU   235       1.070  -4.520-182.380  1.00  0.00            
ATOM   3797 HD21 LEU   235      -0.230  -2.420-180.690  1.00  0.00            
ATOM   3798 HD22 LEU   235      -0.380  -4.010-180.340  1.00  0.00            
ATOM   3799 HD23 LEU   235       0.190  -2.970-179.220  1.00  0.00            
ATOM   3800  N   LEU   236       4.930  -3.680-178.880  1.00  0.00            
ATOM   3801  CA  LEU   236       5.920  -2.660-178.540  1.00  0.00            
ATOM   3802  C   LEU   236       7.230  -2.890-179.290  1.00  0.00            
ATOM   3803  O   LEU   236       7.840  -1.950-179.790  1.00  0.00            
ATOM   3804  CB  LEU   236       6.150  -2.660-177.020  1.00  0.00            
ATOM   3805  CG  LEU   236       7.210  -1.760-176.390  1.00  0.00            
ATOM   3806  CD1 LEU   236       7.000  -0.310-176.770  1.00  0.00            
ATOM   3807  CD2 LEU   236       7.150  -1.920-174.880  1.00  0.00            
ATOM   3808  HN  LEU   236       4.450  -4.160-178.150  1.00  0.00            
ATOM   3809  HA  LEU   236       5.530  -1.790-178.830  1.00  0.00            
ATOM   3810  HB1 LEU   236       5.280  -2.420-176.600  1.00  0.00            
ATOM   3811  HB2 LEU   236       6.400  -3.600-176.770  1.00  0.00            
ATOM   3812  HG  LEU   236       8.120  -2.020-176.720  1.00  0.00            
ATOM   3813 HD11 LEU   236       7.700   0.260-176.340  1.00  0.00            
ATOM   3814 HD12 LEU   236       7.050  -0.210-177.760  1.00  0.00            
ATOM   3815 HD13 LEU   236       6.100  -0.010-176.460  1.00  0.00            
ATOM   3816 HD21 LEU   236       7.840  -1.330-174.450  1.00  0.00            
ATOM   3817 HD22 LEU   236       6.240  -1.660-174.550  1.00  0.00            
ATOM   3818 HD23 LEU   236       7.330  -2.870-174.640  1.00  0.00            
ATOM   3819  N   THR   237       7.630  -4.160-179.400  1.00  0.00            
ATOM   3820  CA  THR   237       8.860  -4.510-180.100  1.00  0.00            
ATOM   3821  C   THR   237       8.730  -4.130-181.580  1.00  0.00            
ATOM   3822  O   THR   237       9.640  -3.520-182.140  1.00  0.00            
ATOM   3823  CB  THR   237       9.140  -6.030-179.990  1.00  0.00            
ATOM   3824  CG2 THR   237      10.470  -6.380-180.630  1.00  0.00            
ATOM   3825  OG1 THR   237       9.180  -6.400-178.610  1.00  0.00            
ATOM   3826  HN  THR   237       7.070  -4.880-179.000  1.00  0.00            
ATOM   3827  HA  THR   237       9.580  -3.990-179.650  1.00  0.00            
ATOM   3828  HB  THR   237       8.410  -6.560-180.410  1.00  0.00            
ATOM   3829  HG1 THR   237       9.370  -7.380-178.540  1.00  0.00            
ATOM   3830 HG21 THR   237      10.640  -7.360-180.550  1.00  0.00            
ATOM   3831 HG22 THR   237      10.450  -6.130-181.600  1.00  0.00            
ATOM   3832 HG23 THR   237      11.210  -5.880-180.180  1.00  0.00            
ATOM   3833  N   HIS   238       7.600  -4.460-182.190  1.00  0.00            
ATOM   3834  CA  HIS   238       7.370  -4.140-183.600  1.00  0.00            
ATOM   3835  C   HIS   238       7.470  -2.640-183.840  1.00  0.00            
ATOM   3836  O   HIS   238       8.100  -2.200-184.800  1.00  0.00            
ATOM   3837  CB  HIS   238       6.000  -4.640-184.060  1.00  0.00            
ATOM   3838  CG  HIS   238       6.000  -6.050-184.550  1.00  0.00            
ATOM   3839  CD2 HIS   238       6.320  -6.580-185.750  1.00  0.00            
ATOM   3840  ND1 HIS   238       5.630  -7.120-183.750  1.00  0.00            
ATOM   3841  CE1 HIS   238       5.710  -8.240-184.450  1.00  0.00            
ATOM   3842  NE2 HIS   238       6.130  -7.940-185.660  1.00  0.00            
ATOM   3843  HN  HIS   238       6.890  -4.940-181.680  1.00  0.00            
ATOM   3844  HA  HIS   238       8.110  -4.610-184.090  1.00  0.00            
ATOM   3845  HB1 HIS   238       5.360  -4.580-183.300  1.00  0.00            
ATOM   3846  HB2 HIS   238       5.680  -4.060-184.810  1.00  0.00            
ATOM   3847  HD1 HIS   238       5.340  -7.050-182.800  1.00  0.00            
ATOM   3848  HD2 HIS   238       6.640  -6.080-186.560  1.00  0.00            
ATOM   3849  HE1 HIS   238       5.500  -9.150-184.110  1.00  0.00            
ATOM   3850  N   LEU   239       6.860  -1.870-182.940  1.00  0.00            
ATOM   3851  CA  LEU   239       6.850  -0.420-183.030  1.00  0.00            
ATOM   3852  C   LEU   239       8.270   0.130-183.010  1.00  0.00            
ATOM   3853  O   LEU   239       8.680   0.830-183.940  1.00  0.00            
ATOM   3854  CB  LEU   239       6.020   0.170-181.890  1.00  0.00            
ATOM   3855  CG  LEU   239       4.520  -0.130-181.990  1.00  0.00            
ATOM   3856  CD1 LEU   239       3.820   0.250-180.710  1.00  0.00            
ATOM   3857  CD2 LEU   239       3.920   0.610-183.180  1.00  0.00            
ATOM   3858  HN  LEU   239       6.380  -2.310-182.180  1.00  0.00            
ATOM   3859  HA  LEU   239       6.440  -0.200-183.920  1.00  0.00            
ATOM   3860  HB1 LEU   239       6.360  -0.210-181.030  1.00  0.00            
ATOM   3861  HB2 LEU   239       6.150   1.160-181.900  1.00  0.00            
ATOM   3862  HG  LEU   239       4.390  -1.110-182.130  1.00  0.00            
ATOM   3863 HD11 LEU   239       2.840   0.050-180.790  1.00  0.00            
ATOM   3864 HD12 LEU   239       4.200  -0.270-179.950  1.00  0.00            
ATOM   3865 HD13 LEU   239       3.940   1.230-180.540  1.00  0.00            
ATOM   3866 HD21 LEU   239       2.940   0.410-183.230  1.00  0.00            
ATOM   3867 HD22 LEU   239       4.050   1.590-183.060  1.00  0.00            
ATOM   3868 HD23 LEU   239       4.360   0.310-184.020  1.00  0.00            
ATOM   3869  N   VAL   240       9.030  -0.220-181.980  1.00  0.00            
ATOM   3870  CA  VAL   240      10.420   0.230-181.850  1.00  0.00            
ATOM   3871  C   VAL   240      11.260  -0.220-183.060  1.00  0.00            
ATOM   3872  O   VAL   240      12.190   0.460-183.470  1.00  0.00            
ATOM   3873  CB  VAL   240      11.040  -0.280-180.530  1.00  0.00            
ATOM   3874  CG1 VAL   240      12.490   0.190-180.400  1.00  0.00            
ATOM   3875  CG2 VAL   240      10.210   0.200-179.350  1.00  0.00            
ATOM   3876  HN  VAL   240       8.650  -0.810-181.280  1.00  0.00            
ATOM   3877  HA  VAL   240      10.360   1.230-181.850  1.00  0.00            
ATOM   3878  HB  VAL   240      11.050  -1.280-180.530  1.00  0.00            
ATOM   3879 HG11 VAL   240      12.870  -0.150-179.540  1.00  0.00            
ATOM   3880 HG12 VAL   240      13.020  -0.160-181.170  1.00  0.00            
ATOM   3881 HG13 VAL   240      12.510   1.190-180.410  1.00  0.00            
ATOM   3882 HG21 VAL   240      10.620  -0.140-178.500  1.00  0.00            
ATOM   3883 HG22 VAL   240      10.190   1.200-179.340  1.00  0.00            
ATOM   3884 HG23 VAL   240       9.280  -0.160-179.440  1.00  0.00            
ATOM   3885  N   ALA   241      10.920  -1.370-183.620  1.00  0.00            
ATOM   3886  CA  ALA   241      11.630  -1.900-184.780  1.00  0.00            
ATOM   3887  C   ALA   241      11.270  -1.090-186.020  1.00  0.00            
ATOM   3888  O   ALA   241      12.140  -0.740-186.820  1.00  0.00            
ATOM   3889  CB  ALA   241      11.270  -3.370-184.980  1.00  0.00            
ATOM   3890  HN  ALA   241      10.160  -1.900-183.230  1.00  0.00            
ATOM   3891  HA  ALA   241      12.610  -1.820-184.580  1.00  0.00            
ATOM   3892  HB1 ALA   241      11.760  -3.730-185.780  1.00  0.00            
ATOM   3893  HB2 ALA   241      11.530  -3.900-184.170  1.00  0.00            
ATOM   3894  HB3 ALA   241      10.280  -3.450-185.130  1.00  0.00            
ATOM   3895  N   HIS   242       9.980  -0.750-186.140  1.00  0.00            
ATOM   3896  CA  HIS   242       9.440   0.010-187.270  1.00  0.00            
ATOM   3897  C   HIS   242      10.150   1.340-187.410  1.00  0.00            
ATOM   3898  O   HIS   242      10.510   1.750-188.520  1.00  0.00            
ATOM   3899  CB  HIS   242       7.940   0.250-187.060  1.00  0.00            
ATOM   3900  CG  HIS   242       7.230   0.780-188.270  1.00  0.00            
ATOM   3901  CD2 HIS   242       6.730   2.010-188.530  1.00  0.00            
ATOM   3902  ND1 HIS   242       6.940  -0.000-189.360  1.00  0.00            
ATOM   3903  CE1 HIS   242       6.280   0.720-190.250  1.00  0.00            
ATOM   3904  NE2 HIS   242       6.140   1.950-189.780  1.00  0.00            
ATOM   3905  HN  HIS   242       9.350  -1.040-185.410  1.00  0.00            
ATOM   3906  HA  HIS   242       9.620  -0.550-188.080  1.00  0.00            
ATOM   3907  HB1 HIS   242       7.510  -0.610-186.800  1.00  0.00            
ATOM   3908  HB2 HIS   242       7.830   0.920-186.320  1.00  0.00            
ATOM   3909  HD2 HIS   242       6.770   2.810-187.940  1.00  0.00            
ATOM   3910  HE1 HIS   242       5.950   0.400-191.140  1.00  0.00            
ATOM   3911  HE2 HIS   242       5.680   2.700-190.240  1.00  0.00            
ATOM   3912  N   GLU   243      10.310   2.040-186.290  1.00  0.00            
ATOM   3913  CA  GLU   243      10.950   3.340-186.290  1.00  0.00            
ATOM   3914  C   GLU   243      12.440   3.240-186.570  1.00  0.00            
ATOM   3915  O   GLU   243      12.970   3.960-187.410  1.00  0.00            
ATOM   3916  CB  GLU   243      10.720   4.050-184.960  1.00  0.00            
ATOM   3917  CG  GLU   243      11.350   5.430-184.900  1.00  0.00            
ATOM   3918  CD  GLU   243      10.960   6.240-183.680  1.00  0.00            
ATOM   3919  OE1 GLU   243      10.360   5.680-182.750  1.00  0.00            
ATOM   3920  OE2 GLU   243      11.260   7.450-183.680  1.00  0.00            
ATOM   3921  HN  GLU   243       9.990   1.650-185.430  1.00  0.00            
ATOM   3922  HA  GLU   243      10.510   3.850-187.040  1.00  0.00            
ATOM   3923  HB1 GLU   243       9.740   4.150-184.810  1.00  0.00            
ATOM   3924  HB2 GLU   243      11.110   3.500-184.230  1.00  0.00            
ATOM   3925  HG1 GLU   243      12.340   5.320-184.900  1.00  0.00            
ATOM   3926  HG2 GLU   243      11.070   5.940-185.720  1.00  0.00            
ATOM   3927  N   CYS   244      13.100   2.310-185.890  1.00  0.00            
ATOM   3928  CA  CYS   244      14.530   2.100-186.050  1.00  0.00            
ATOM   3929  C   CYS   244      14.890   1.380-187.340  1.00  0.00            
ATOM   3930  O   CYS   244      16.050   1.000-187.540  1.00  0.00            
ATOM   3931  CB  CYS   244      15.080   1.350-184.840  1.00  0.00            
ATOM   3932  SG  CYS   244      14.840   2.220-183.280  1.00  0.00            
ATOM   3933  HN  CYS   244      12.590   1.740-185.240  1.00  0.00            
ATOM   3934  HA  CYS   244      14.900   3.030-186.100  1.00  0.00            
ATOM   3935  HB1 CYS   244      14.600   0.470-184.850  1.00  0.00            
ATOM   3936  HB2 CYS   244      16.040   1.200-185.050  1.00  0.00            
ATOM   3937  HG1 CYS   244      15.220   1.680-182.530  1.00  0.00            
ATOM   3938  N   GLY   245      13.910   1.180-188.210  1.00  0.00            
ATOM   3939  CA  GLY   245      14.150   0.510-189.470  1.00  0.00            
ATOM   3940  C   GLY   245      14.790  -0.860-189.330  1.00  0.00            
ATOM   3941  O   GLY   245      15.450  -1.350-190.260  1.00  0.00            
ATOM   3942  HN  GLY   245      12.990   1.500-187.990  1.00  0.00            
ATOM   3943  HA1 GLY   245      13.270   0.410-189.930  1.00  0.00            
ATOM   3944  HA2 GLY   245      14.750   1.100-190.020  1.00  0.00            
ATOM   3945  N   LEU   246      14.620  -1.480-188.170  1.00  0.00            
ATOM   3946  CA  LEU   246      15.180  -2.800-187.900  1.00  0.00            
ATOM   3947  C   LEU   246      14.130  -3.870-188.140  1.00  0.00            
ATOM   3948  O   LEU   246      12.930  -3.580-188.190  1.00  0.00            
ATOM   3949  CB  LEU   246      15.660  -2.880-186.450  1.00  0.00            
ATOM   3950  CG  LEU   246      16.860  -2.030-186.010  1.00  0.00            
ATOM   3951  CD1 LEU   246      17.040  -2.150-184.510  1.00  0.00            
ATOM   3952  CD2 LEU   246      18.120  -2.480-186.740  1.00  0.00            
ATOM   3953  HN  LEU   246      14.070  -1.030-187.460  1.00  0.00            
ATOM   3954  HA  LEU   246      15.940  -2.910-188.540  1.00  0.00            
ATOM   3955  HB1 LEU   246      14.890  -2.620-185.870  1.00  0.00            
ATOM   3956  HB2 LEU   246      15.900  -3.840-186.270  1.00  0.00            
ATOM   3957  HG  LEU   246      16.690  -1.080-186.240  1.00  0.00            
ATOM   3958 HD11 LEU   246      17.820  -1.600-184.220  1.00  0.00            
ATOM   3959 HD12 LEU   246      16.220  -1.830-184.040  1.00  0.00            
ATOM   3960 HD13 LEU   246      17.210  -3.110-184.260  1.00  0.00            
ATOM   3961 HD21 LEU   246      18.890  -1.910-186.440  1.00  0.00            
ATOM   3962 HD22 LEU   246      18.310  -3.440-186.530  1.00  0.00            
ATOM   3963 HD23 LEU   246      18.000  -2.370-187.720  1.00  0.00            
ATOM   3964  N   GLU   247      14.590  -5.100-188.340  1.00  0.00            
ATOM   3965  CA  GLU   247      13.680  -6.220-188.540  1.00  0.00            
ATOM   3966  C   GLU   247      13.330  -6.690-187.140  1.00  0.00            
ATOM   3967  O   GLU   247      14.030  -6.380-186.180  1.00  0.00            
ATOM   3968  CB  GLU   247      14.370  -7.350-189.320  1.00  0.00            
ATOM   3969  CG  GLU   247      14.550  -7.070-190.800  1.00  0.00            
ATOM   3970  CD  GLU   247      13.280  -7.290-191.600  1.00  0.00            
ATOM   3971  OE1 GLU   247      12.990  -8.460-191.930  1.00  0.00            
ATOM   3972  OE2 GLU   247      12.590  -6.310-191.920  1.00  0.00            
ATOM   3973  HN  GLU   247      15.570  -5.260-188.350  1.00  0.00            
ATOM   3974  HA  GLU   247      12.890  -5.930-189.070  1.00  0.00            
ATOM   3975  HB1 GLU   247      15.280  -7.500-188.920  1.00  0.00            
ATOM   3976  HB2 GLU   247      13.820  -8.180-189.220  1.00  0.00            
ATOM   3977  HG1 GLU   247      14.840  -6.120-190.910  1.00  0.00            
ATOM   3978  HG2 GLU   247      15.260  -7.680-191.150  1.00  0.00            
ATOM   3979  N   VAL   248      12.240  -7.440-187.010  1.00  0.00            
ATOM   3980  CA  VAL   248      11.830  -7.910-185.700  1.00  0.00            
ATOM   3981  C   VAL   248      12.420  -9.290-185.360  1.00  0.00            
ATOM   3982  O   VAL   248      12.510 -10.160-186.230  1.00  0.00            
ATOM   3983  CB  VAL   248      10.290  -7.890-185.590  1.00  0.00            
ATOM   3984  CG1 VAL   248       9.690  -9.150-186.190  1.00  0.00            
ATOM   3985  CG2 VAL   248       9.870  -7.670-184.160  1.00  0.00            
ATOM   3986  HN  VAL   248      11.710  -7.690-187.820  1.00  0.00            
ATOM   3987  HA  VAL   248      12.210  -7.240-185.060  1.00  0.00            
ATOM   3988  HB  VAL   248       9.920  -7.130-186.110  1.00  0.00            
ATOM   3989 HG11 VAL   248       8.690  -9.110-186.110  1.00  0.00            
ATOM   3990 HG12 VAL   248       9.940  -9.210-187.160  1.00  0.00            
ATOM   3991 HG13 VAL   248      10.040  -9.950-185.700  1.00  0.00            
ATOM   3992 HG21 VAL   248       8.870  -7.660-184.110  1.00  0.00            
ATOM   3993 HG22 VAL   248      10.230  -8.400-183.590  1.00  0.00            
ATOM   3994 HG23 VAL   248      10.230  -6.790-183.840  1.00  0.00            
ATOM   3995  N   GLY   249      12.850  -9.460-184.120  1.00  0.00            
ATOM   3996  CA  GLY   249      13.460 -10.710-183.700  1.00  0.00            
ATOM   3997  C   GLY   249      12.620 -11.510-182.730  1.00  0.00            
ATOM   3998  O   GLY   249      11.680 -12.170-183.140  1.00  0.00            
ATOM   3999  HN  GLY   249      12.740  -8.720-183.450  1.00  0.00            
ATOM   4000  HA1 GLY   249      13.620 -11.250-184.520  1.00  0.00            
ATOM   4001  HA2 GLY   249      14.330 -10.480-183.270  1.00  0.00            
ATOM   4002  N   GLU   250      12.980 -11.470-181.450  1.00  0.00            
ATOM   4003  CA  GLU   250      12.260 -12.230-180.430  1.00  0.00            
ATOM   4004  C   GLU   250      11.780 -11.400-179.250  1.00  0.00            
ATOM   4005  O   GLU   250      12.270 -10.300-178.980  1.00  0.00            
ATOM   4006  CB  GLU   250      13.150 -13.330-179.860  1.00  0.00            
ATOM   4007  CG  GLU   250      13.680 -14.310-180.860  1.00  0.00            
ATOM   4008  CD  GLU   250      14.750 -15.170-180.260  1.00  0.00            
ATOM   4009  OE1 GLU   250      15.920 -14.720-180.230  1.00  0.00            
ATOM   4010  OE2 GLU   250      14.430 -16.280-179.810  1.00  0.00            
ATOM   4011  HN  GLU   250      13.760 -10.900-181.180  1.00  0.00            
ATOM   4012  HA  GLU   250      11.470 -12.570-180.940  1.00  0.00            
ATOM   4013  HB1 GLU   250      13.930 -12.900-179.410  1.00  0.00            
ATOM   4014  HB2 GLU   250      12.620 -13.840-179.190  1.00  0.00            
ATOM   4015  HG1 GLU   250      12.930 -14.900-181.170  1.00  0.00            
ATOM   4016  HG2 GLU   250      14.060 -13.810-181.640  1.00  0.00            
ATOM   4017  N   PHE   251      10.830 -11.970-178.530  1.00  0.00            
ATOM   4018  CA  PHE   251      10.260 -11.370-177.340  1.00  0.00            
ATOM   4019  C   PHE   251      10.500 -12.400-176.250  1.00  0.00            
ATOM   4020  O   PHE   251      10.040 -13.540-176.370  1.00  0.00            
ATOM   4021  CB  PHE   251       8.750 -11.120-177.520  1.00  0.00            
ATOM   4022  CG  PHE   251       8.040 -10.800-176.250  1.00  0.00            
ATOM   4023  CD1 PHE   251       8.550  -9.860-175.350  1.00  0.00            
ATOM   4024  CD2 PHE   251       6.860 -11.460-175.910  1.00  0.00            
ATOM   4025  CE1 PHE   251       7.920  -9.590-174.150  1.00  0.00            
ATOM   4026  CE2 PHE   251       6.220 -11.190-174.710  1.00  0.00            
ATOM   4027  CZ  PHE   251       6.750 -10.260-173.830  1.00  0.00            
ATOM   4028  HN  PHE   251      10.490 -12.870-178.810  1.00  0.00            
ATOM   4029  HA  PHE   251      10.690 -10.480-177.160  1.00  0.00            
ATOM   4030  HB1 PHE   251       8.630 -10.360-178.150  1.00  0.00            
ATOM   4031  HB2 PHE   251       8.340 -11.950-177.910  1.00  0.00            
ATOM   4032  HD1 PHE   251       9.400  -9.370-175.580  1.00  0.00            
ATOM   4033  HD2 PHE   251       6.470 -12.130-176.540  1.00  0.00            
ATOM   4034  HE1 PHE   251       8.300  -8.920-173.520  1.00  0.00            
ATOM   4035  HE2 PHE   251       5.370 -11.680-174.480  1.00  0.00            
ATOM   4036  HZ  PHE   251       6.290 -10.070-172.960  1.00  0.00            
ATOM   4037  N   ILE   252      11.260 -12.020-175.230  1.00  0.00            
ATOM   4038  CA  ILE   252      11.570 -12.910-174.130  1.00  0.00            
ATOM   4039  C   ILE   252      10.790 -12.440-172.910  1.00  0.00            
ATOM   4040  O   ILE   252      10.980 -11.320-172.430  1.00  0.00            
ATOM   4041  CB  ILE   252      13.090 -12.940-173.810  1.00  0.00            
ATOM   4042  CG1 ILE   252      13.900 -13.390-175.040  1.00  0.00            
ATOM   4043  CG2 ILE   252      13.380 -13.910-172.690  1.00  0.00            
ATOM   4044  CD  ILE   252      14.160 -12.290-176.040  1.00  0.00            
ATOM   4045  HN  ILE   252      11.640 -11.090-175.230  1.00  0.00            
ATOM   4046  HA  ILE   252      11.280 -13.820-174.410  1.00  0.00            
ATOM   4047  HB  ILE   252      13.380 -12.020-173.540  1.00  0.00            
ATOM   4048 HG11 ILE   252      14.780 -13.750-174.730  1.00  0.00            
ATOM   4049 HG12 ILE   252      13.390 -14.110-175.510  1.00  0.00            
ATOM   4050 HG21 ILE   252      14.360 -13.920-172.500  1.00  0.00            
ATOM   4051 HG22 ILE   252      12.890 -13.630-171.870  1.00  0.00            
ATOM   4052 HG23 ILE   252      13.090 -14.830-172.960  1.00  0.00            
ATOM   4053  HD1 ILE   252      14.690 -12.660-176.810  1.00  0.00            
ATOM   4054  HD2 ILE   252      13.300 -11.930-176.370  1.00  0.00            
ATOM   4055  HD3 ILE   252      14.690 -11.560-175.600  1.00  0.00            
ATOM   4056  N   HIS   253       9.880 -13.290-172.430  1.00  0.00            
ATOM   4057  CA  HIS   253       9.030 -12.980-171.290  1.00  0.00            
ATOM   4058  C   HIS   253       9.530 -13.680-170.030  1.00  0.00            
ATOM   4059  O   HIS   253       9.370 -14.890-169.870  1.00  0.00            
ATOM   4060  CB  HIS   253       7.600 -13.450-171.590  1.00  0.00            
ATOM   4061  CG  HIS   253       6.560 -12.790-170.750  1.00  0.00            
ATOM   4062  CD2 HIS   253       6.640 -12.160-169.550  1.00  0.00            
ATOM   4063  ND1 HIS   253       5.240 -12.690-171.150  1.00  0.00            
ATOM   4064  CE1 HIS   253       4.560 -12.020-170.230  1.00  0.00            
ATOM   4065  NE2 HIS   253       5.380 -11.690-169.250  1.00  0.00            
ATOM   4066  HN  HIS   253       9.790 -14.180-172.880  1.00  0.00            
ATOM   4067  HA  HIS   253       9.080 -11.990-171.180  1.00  0.00            
ATOM   4068  HB1 HIS   253       7.390 -13.260-172.550  1.00  0.00            
ATOM   4069  HB2 HIS   253       7.540 -14.440-171.420  1.00  0.00            
ATOM   4070  HD2 HIS   253       7.460 -12.060-168.990  1.00  0.00            
ATOM   4071  HE1 HIS   253       3.580 -11.800-170.270  1.00  0.00            
ATOM   4072  HE2 HIS   253       5.130 -11.180-168.430  1.00  0.00            
ATOM   4073  N   THR   254      10.130 -12.910-169.120  1.00  0.00            
ATOM   4074  CA  THR   254      10.650 -13.430-167.870  1.00  0.00            
ATOM   4075  C   THR   254       9.710 -13.080-166.730  1.00  0.00            
ATOM   4076  O   THR   254       9.220 -11.940-166.640  1.00  0.00            
ATOM   4077  CB  THR   254      12.060 -12.890-167.610  1.00  0.00            
ATOM   4078  CG2 THR   254      12.660 -13.520-166.370  1.00  0.00            
ATOM   4079  OG1 THR   254      12.890 -13.210-168.730  1.00  0.00            
ATOM   4080  HN  THR   254      10.220 -11.930-169.310  1.00  0.00            
ATOM   4081  HA  THR   254      10.700 -14.430-167.980  1.00  0.00            
ATOM   4082  HB  THR   254      12.050 -11.900-167.520  1.00  0.00            
ATOM   4083  HG1 THR   254      13.820 -12.860-168.570  1.00  0.00            
ATOM   4084 HG21 THR   254      13.580 -13.150-166.220  1.00  0.00            
ATOM   4085 HG22 THR   254      12.090 -13.310-165.580  1.00  0.00            
ATOM   4086 HG23 THR   254      12.710 -14.510-166.490  1.00  0.00            
ATOM   4087  N   PHE   255       9.430 -14.050-165.880  1.00  0.00            
ATOM   4088  CA  PHE   255       8.520 -13.880-164.770  1.00  0.00            
ATOM   4089  C   PHE   255       9.180 -14.000-163.400  1.00  0.00            
ATOM   4090  O   PHE   255      10.130 -14.760-163.210  1.00  0.00            
ATOM   4091  CB  PHE   255       7.420 -14.950-164.810  1.00  0.00            
ATOM   4092  CG  PHE   255       6.510 -14.860-165.990  1.00  0.00            
ATOM   4093  CD1 PHE   255       5.420 -14.010-165.980  1.00  0.00            
ATOM   4094  CD2 PHE   255       6.710 -15.690-167.090  1.00  0.00            
ATOM   4095  CE1 PHE   255       4.530 -13.980-167.050  1.00  0.00            
ATOM   4096  CE2 PHE   255       5.820 -15.670-168.160  1.00  0.00            
ATOM   4097  CZ  PHE   255       4.730 -14.820-168.140  1.00  0.00            
ATOM   4098  HN  PHE   255       9.880 -14.940-166.010  1.00  0.00            
ATOM   4099  HA  PHE   255       8.190 -12.940-164.910  1.00  0.00            
ATOM   4100  HB1 PHE   255       7.850 -15.850-164.820  1.00  0.00            
ATOM   4101  HB2 PHE   255       6.860 -14.860-163.990  1.00  0.00            
ATOM   4102  HD1 PHE   255       5.270 -13.400-165.200  1.00  0.00            
ATOM   4103  HD2 PHE   255       7.490 -16.310-167.110  1.00  0.00            
ATOM   4104  HE1 PHE   255       3.750 -13.360-167.030  1.00  0.00            
ATOM   4105  HE2 PHE   255       5.980 -16.280-168.940  1.00  0.00            
ATOM   4106  HZ  PHE   255       4.090 -14.800-168.910  1.00  0.00            
ATOM   4107  N   GLY   256       8.620 -13.270-162.450  1.00  0.00            
ATOM   4108  CA  GLY   256       9.090 -13.360-161.090  1.00  0.00            
ATOM   4109  C   GLY   256       8.120 -14.410-160.580  1.00  0.00            
ATOM   4110  O   GLY   256       8.330 -15.600-160.790  1.00  0.00            
ATOM   4111  HN  GLY   256       7.860 -12.660-162.670  1.00  0.00            
ATOM   4112  HA1 GLY   256      10.040 -13.660-161.050  1.00  0.00            
ATOM   4113  HA2 GLY   256       9.000 -12.490-160.610  1.00  0.00            
ATOM   4114  N   ASP   257       7.000 -13.950-160.040  1.00  0.00            
ATOM   4115  CA  ASP   257       5.960 -14.830-159.540  1.00  0.00            
ATOM   4116  C   ASP   257       4.870 -14.950-160.600  1.00  0.00            
ATOM   4117  O   ASP   257       4.140 -13.990-160.860  1.00  0.00            
ATOM   4118  CB  ASP   257       5.360 -14.260-158.250  1.00  0.00            
ATOM   4119  CG  ASP   257       4.200 -15.100-157.710  1.00  0.00            
ATOM   4120  OD1 ASP   257       3.120 -15.130-158.350  1.00  0.00            
ATOM   4121  OD2 ASP   257       4.360 -15.710-156.630  1.00  0.00            
ATOM   4122  HN  ASP   257       6.860 -12.960-159.980  1.00  0.00            
ATOM   4123  HA  ASP   257       6.390 -15.720-159.370  1.00  0.00            
ATOM   4124  HB1 ASP   257       6.080 -14.230-157.560  1.00  0.00            
ATOM   4125  HB2 ASP   257       5.030 -13.340-158.440  1.00  0.00            
ATOM   4126  N   ALA   258       4.780 -16.110-161.250  1.00  0.00            
ATOM   4127  CA  ALA   258       3.750 -16.370-162.250  1.00  0.00            
ATOM   4128  C   ALA   258       2.720 -17.220-161.510  1.00  0.00            
ATOM   4129  O   ALA   258       3.080 -18.240-160.920  1.00  0.00            
ATOM   4130  CB  ALA   258       4.320 -17.140-163.430  1.00  0.00            
ATOM   4131  HN  ALA   258       5.450 -16.830-161.040  1.00  0.00            
ATOM   4132  HA  ALA   258       3.380 -15.510-162.600  1.00  0.00            
ATOM   4133  HB1 ALA   258       3.600 -17.300-164.100  1.00  0.00            
ATOM   4134  HB2 ALA   258       5.050 -16.610-163.860  1.00  0.00            
ATOM   4135  HB3 ALA   258       4.680 -18.020-163.110  1.00  0.00            
ATOM   4136  N   HIS   259       1.460 -16.790-161.500  1.00  0.00            
ATOM   4137  CA  HIS   259       0.440 -17.530-160.760  1.00  0.00            
ATOM   4138  C   HIS   259      -0.890 -17.740-161.480  1.00  0.00            
ATOM   4139  O   HIS   259      -1.170 -17.110-162.500  1.00  0.00            
ATOM   4140  CB  HIS   259       0.200 -16.880-159.400  1.00  0.00            
ATOM   4141  CG  HIS   259      -0.230 -15.450-159.460  1.00  0.00            
ATOM   4142  CD2 HIS   259      -1.470 -14.890-159.470  1.00  0.00            
ATOM   4143  ND1 HIS   259       0.660 -14.400-159.480  1.00  0.00            
ATOM   4144  CE1 HIS   259       0.000 -13.260-159.480  1.00  0.00            
ATOM   4145  NE2 HIS   259      -1.290 -13.520-159.480  1.00  0.00            
ATOM   4146  HN  HIS   259       1.220 -15.960-162.000  1.00  0.00            
ATOM   4147  HA  HIS   259       0.860 -18.440-160.710  1.00  0.00            
ATOM   4148  HB1 HIS   259      -0.520 -17.400-158.920  1.00  0.00            
ATOM   4149  HB2 HIS   259       1.040 -16.920-158.870  1.00  0.00            
ATOM   4150  HD1 HIS   259       1.660 -14.490-159.480  1.00  0.00            
ATOM   4151  HD2 HIS   259      -2.340 -15.370-159.460  1.00  0.00            
ATOM   4152  HE1 HIS   259       0.410 -12.340-159.490  1.00  0.00            
ATOM   4153  N   LEU   260      -1.710 -18.600-160.880  1.00  0.00            
ATOM   4154  CA  LEU   260      -3.030 -18.940-161.400  1.00  0.00            
ATOM   4155  C   LEU   260      -4.020 -18.970-160.250  1.00  0.00            
ATOM   4156  O   LEU   260      -3.830 -19.710-159.280  1.00  0.00            
ATOM   4157  CB  LEU   260      -2.990 -20.320-162.070  1.00  0.00            
ATOM   4158  CG  LEU   260      -4.290 -20.870-162.670  1.00  0.00            
ATOM   4159  CD1 LEU   260      -4.680 -20.070-163.900  1.00  0.00            
ATOM   4160  CD2 LEU   260      -4.080 -22.320-163.050  1.00  0.00            
ATOM   4161  HN  LEU   260      -1.410 -19.040-160.040  1.00  0.00            
ATOM   4162  HA  LEU   260      -3.270 -18.240-162.070  1.00  0.00            
ATOM   4163  HB1 LEU   260      -2.320 -20.270-162.800  1.00  0.00            
ATOM   4164  HB2 LEU   260      -2.680 -20.970-161.370  1.00  0.00            
ATOM   4165  HG  LEU   260      -5.020 -20.810-161.990  1.00  0.00            
ATOM   4166 HD11 LEU   260      -5.530 -20.450-164.280  1.00  0.00            
ATOM   4167 HD12 LEU   260      -4.830 -19.120-163.640  1.00  0.00            
ATOM   4168 HD13 LEU   260      -3.950 -20.130-164.580  1.00  0.00            
ATOM   4169 HD21 LEU   260      -4.930 -22.690-163.440  1.00  0.00            
ATOM   4170 HD22 LEU   260      -3.340 -22.390-163.720  1.00  0.00            
ATOM   4171 HD23 LEU   260      -3.840 -22.850-162.230  1.00  0.00            
ATOM   4172  N   TYR   261      -5.040 -18.120-160.320  1.00  0.00            
ATOM   4173  CA  TYR   261      -6.060 -18.070-159.280  1.00  0.00            
ATOM   4174  C   TYR   261      -6.950 -19.300-159.360  1.00  0.00            
ATOM   4175  O   TYR   261      -7.400 -19.690-160.440  1.00  0.00            
ATOM   4176  CB  TYR   261      -6.890 -16.790-159.390  1.00  0.00            
ATOM   4177  CG  TYR   261      -6.140 -15.570-158.930  1.00  0.00            
ATOM   4178  CD1 TYR   261      -6.120 -15.210-157.590  1.00  0.00            
ATOM   4179  CD2 TYR   261      -5.420 -14.780-159.840  1.00  0.00            
ATOM   4180  CE1 TYR   261      -5.400 -14.100-157.150  1.00  0.00            
ATOM   4181  CE2 TYR   261      -4.700 -13.670-159.410  1.00  0.00            
ATOM   4182  CZ  TYR   261      -4.690 -13.340-158.070  1.00  0.00            
ATOM   4183  OH  TYR   261      -3.940 -12.260-157.640  1.00  0.00            
ATOM   4184  HN  TYR   261      -5.110 -17.510-161.110  1.00  0.00            
ATOM   4185  HA  TYR   261      -5.560 -18.070-158.420  1.00  0.00            
ATOM   4186  HB1 TYR   261      -7.150 -16.660-160.350  1.00  0.00            
ATOM   4187  HB2 TYR   261      -7.710 -16.890-158.830  1.00  0.00            
ATOM   4188  HD1 TYR   261      -6.630 -15.750-156.920  1.00  0.00            
ATOM   4189  HD2 TYR   261      -5.420 -15.030-160.810  1.00  0.00            
ATOM   4190  HE1 TYR   261      -5.390 -13.850-156.180  1.00  0.00            
ATOM   4191  HE2 TYR   261      -4.190 -13.120-160.070  1.00  0.00            
ATOM   4192  HH  TYR   261      -3.500 -11.830-158.420  1.00  0.00            
ATOM   4193  N   VAL   262      -7.190 -19.900-158.200  1.00  0.00            
ATOM   4194  CA  VAL   262      -7.990 -21.110-158.060  1.00  0.00            
ATOM   4195  C   VAL   262      -9.280 -21.180-158.890  1.00  0.00            
ATOM   4196  O   VAL   262      -9.600 -22.230-159.440  1.00  0.00            
ATOM   4197  CB  VAL   262      -8.310 -21.360-156.580  1.00  0.00            
ATOM   4198  CG1 VAL   262      -9.290 -22.520-156.420  1.00  0.00            
ATOM   4199  CG2 VAL   262      -7.030 -21.670-155.830  1.00  0.00            
ATOM   4200  HN  VAL   262      -6.800 -19.500-157.370  1.00  0.00            
ATOM   4201  HA  VAL   262      -7.380 -21.780-158.460  1.00  0.00            
ATOM   4202  HB  VAL   262      -8.720 -20.540-156.180  1.00  0.00            
ATOM   4203 HG11 VAL   262      -9.480 -22.660-155.450  1.00  0.00            
ATOM   4204 HG12 VAL   262     -10.140 -22.290-156.890  1.00  0.00            
ATOM   4205 HG13 VAL   262      -8.900 -23.350-156.810  1.00  0.00            
ATOM   4206 HG21 VAL   262      -7.230 -21.840-154.870  1.00  0.00            
ATOM   4207 HG22 VAL   262      -6.600 -22.490-156.220  1.00  0.00            
ATOM   4208 HG23 VAL   262      -6.400 -20.890-155.910  1.00  0.00            
ATOM   4209  N   ASN   263     -10.020 -20.080-158.990  1.00  0.00            
ATOM   4210  CA  ASN   263     -11.270 -20.090-159.750  1.00  0.00            
ATOM   4211  C   ASN   263     -11.110 -19.990-161.260  1.00  0.00            
ATOM   4212  O   ASN   263     -12.070 -19.700-161.990  1.00  0.00            
ATOM   4213  CB  ASN   263     -12.240 -19.010-159.220  1.00  0.00            
ATOM   4214  CG  ASN   263     -11.630 -17.630-159.200  1.00  0.00            
ATOM   4215  ND2 ASN   263     -12.110 -16.800-158.280  1.00  0.00            
ATOM   4216  OD1 ASN   263     -10.730 -17.300-159.990  1.00  0.00            
ATOM   4217  HN  ASN   263      -9.710 -19.230-158.550  1.00  0.00            
ATOM   4218  HA  ASN   263     -11.630 -21.000-159.560  1.00  0.00            
ATOM   4219  HB1 ASN   263     -13.050 -18.990-159.820  1.00  0.00            
ATOM   4220  HB2 ASN   263     -12.520 -19.250-158.290  1.00  0.00            
ATOM   4221 HD21 ASN   263     -12.830 -17.110-157.650  1.00  0.00            
ATOM   4222 HD22 ASN   263     -11.750 -15.870-158.210  1.00  0.00            
ATOM   4223  N   HIS   264      -9.890 -20.230-161.740  1.00  0.00            
ATOM   4224  CA  HIS   264      -9.590 -20.200-163.160  1.00  0.00            
ATOM   4225  C   HIS   264      -9.150 -21.590-163.640  1.00  0.00            
ATOM   4226  O   HIS   264      -8.900 -21.790-164.830  1.00  0.00            
ATOM   4227  CB  HIS   264      -8.480 -19.190-163.450  1.00  0.00            
ATOM   4228  CG  HIS   264      -8.820 -17.780-163.080  1.00  0.00            
ATOM   4229  CD2 HIS   264      -9.990 -17.100-163.130  1.00  0.00            
ATOM   4230  ND1 HIS   264      -7.880 -16.880-162.640  1.00  0.00            
ATOM   4231  CE1 HIS   264      -8.450 -15.700-162.430  1.00  0.00            
ATOM   4232  NE2 HIS   264      -9.730 -15.810-162.730  1.00  0.00            
ATOM   4233  HN  HIS   264      -9.160 -20.450-161.100  1.00  0.00            
ATOM   4234  HA  HIS   264     -10.450 -19.930-163.610  1.00  0.00            
ATOM   4235  HB1 HIS   264      -7.670 -19.450-162.930  1.00  0.00            
ATOM   4236  HB2 HIS   264      -8.270 -19.210-164.430  1.00  0.00            
ATOM   4237  HD2 HIS   264     -10.880 -17.460-163.410  1.00  0.00            
ATOM   4238  HE1 HIS   264      -7.990 -14.880-162.110  1.00  0.00            
ATOM   4239  HE2 HIS   264     -10.410 -15.080-162.660  1.00  0.00            
ATOM   4240  N   LEU   265      -9.080 -22.550-162.720  1.00  0.00            
ATOM   4241  CA  LEU   265      -8.640 -23.910-163.020  1.00  0.00            
ATOM   4242  C   LEU   265      -9.370 -24.580-164.180  1.00  0.00            
ATOM   4243  O   LEU   265      -8.740 -24.960-165.160  1.00  0.00            
ATOM   4244  CB  LEU   265      -8.730 -24.800-161.780  1.00  0.00            
ATOM   4245  CG  LEU   265      -7.860 -24.490-160.560  1.00  0.00            
ATOM   4246  CD1 LEU   265      -8.050 -25.590-159.510  1.00  0.00            
ATOM   4247  CD2 LEU   265      -6.400 -24.370-160.950  1.00  0.00            
ATOM   4248  HN  LEU   265      -9.330 -22.320-161.780  1.00  0.00            
ATOM   4249  HA  LEU   265      -7.690 -23.760-163.310  1.00  0.00            
ATOM   4250  HB1 LEU   265      -9.680 -24.770-161.470  1.00  0.00            
ATOM   4251  HB2 LEU   265      -8.500 -25.730-162.070  1.00  0.00            
ATOM   4252  HG  LEU   265      -8.140 -23.610-160.170  1.00  0.00            
ATOM   4253 HD11 LEU   265      -7.490 -25.380-158.720  1.00  0.00            
ATOM   4254 HD12 LEU   265      -9.010 -25.630-159.240  1.00  0.00            
ATOM   4255 HD13 LEU   265      -7.780 -26.460-159.910  1.00  0.00            
ATOM   4256 HD21 LEU   265      -5.850 -24.160-160.140  1.00  0.00            
ATOM   4257 HD22 LEU   265      -6.090 -25.230-161.350  1.00  0.00            
ATOM   4258 HD23 LEU   265      -6.290 -23.630-161.620  1.00  0.00            
ATOM   4259  N   ASP   266     -10.680 -24.720-164.060  1.00  0.00            
ATOM   4260  CA  ASP   266     -11.480 -25.360-165.100  1.00  0.00            
ATOM   4261  C   ASP   266     -11.390 -24.660-166.450  1.00  0.00            
ATOM   4262  O   ASP   266     -11.360 -25.310-167.490  1.00  0.00            
ATOM   4263  CB  ASP   266     -12.950 -25.470-164.650  1.00  0.00            
ATOM   4264  CG  ASP   266     -13.150 -26.450-163.510  1.00  0.00            
ATOM   4265  OD1 ASP   266     -12.920 -26.080-162.340  1.00  0.00            
ATOM   4266  OD2 ASP   266     -13.540 -27.610-163.770  1.00  0.00            
ATOM   4267  HN  ASP   266     -11.130 -24.380-163.230  1.00  0.00            
ATOM   4268  HA  ASP   266     -11.060 -26.260-165.190  1.00  0.00            
ATOM   4269  HB1 ASP   266     -13.260 -24.570-164.350  1.00  0.00            
ATOM   4270  HB2 ASP   266     -13.500 -25.770-165.430  1.00  0.00            
ATOM   4271  N   GLN   267     -11.330 -23.330-166.440  1.00  0.00            
ATOM   4272  CA  GLN   267     -11.250 -22.560-167.680  1.00  0.00            
ATOM   4273  C   GLN   267      -9.940 -22.820-168.390  1.00  0.00            
ATOM   4274  O   GLN   267      -9.920 -23.120-169.580  1.00  0.00            
ATOM   4275  CB  GLN   267     -11.400 -21.060-167.440  1.00  0.00            
ATOM   4276  CG  GLN   267     -12.750 -20.620-166.890  1.00  0.00            
ATOM   4277  CD  GLN   267     -12.780 -20.650-165.380  1.00  0.00            
ATOM   4278  NE2 GLN   267     -13.620 -19.800-164.800  1.00  0.00            
ATOM   4279  OE1 GLN   267     -12.060 -21.400-164.740  1.00  0.00            
ATOM   4280  HN  GLN   267     -11.340 -22.840-165.560  1.00  0.00            
ATOM   4281  HA  GLN   267     -12.010 -22.900-168.230  1.00  0.00            
ATOM   4282  HB1 GLN   267     -10.700 -20.770-166.790  1.00  0.00            
ATOM   4283  HB2 GLN   267     -11.260 -20.580-168.310  1.00  0.00            
ATOM   4284  HG1 GLN   267     -12.940 -19.690-167.200  1.00  0.00            
ATOM   4285  HG2 GLN   267     -13.450 -21.240-167.240  1.00  0.00            
ATOM   4286 HE21 GLN   267     -14.180 -19.180-165.360  1.00  0.00            
ATOM   4287 HE22 GLN   267     -13.690 -19.760-163.810  1.00  0.00            
ATOM   4288  N   ILE   268      -8.830 -22.710-167.650  1.00  0.00            
ATOM   4289  CA  ILE   268      -7.520 -22.940-168.230  1.00  0.00            
ATOM   4290  C   ILE   268      -7.410 -24.380-168.720  1.00  0.00            
ATOM   4291  O   ILE   268      -6.870 -24.630-169.790  1.00  0.00            
ATOM   4292  CB  ILE   268      -6.380 -22.580-167.240  1.00  0.00            
ATOM   4293  CG1 ILE   268      -5.030 -22.580-167.970  1.00  0.00            
ATOM   4294  CG2 ILE   268      -6.350 -23.530-166.070  1.00  0.00            
ATOM   4295  CD  ILE   268      -4.890 -21.500-169.010  1.00  0.00            
ATOM   4296  HN  ILE   268      -8.910 -22.460-166.690  1.00  0.00            
ATOM   4297  HA  ILE   268      -7.480 -22.320-169.020  1.00  0.00            
ATOM   4298  HB  ILE   268      -6.540 -21.660-166.870  1.00  0.00            
ATOM   4299 HG11 ILE   268      -4.300 -22.450-167.290  1.00  0.00            
ATOM   4300 HG12 ILE   268      -4.910 -23.460-168.420  1.00  0.00            
ATOM   4301 HG21 ILE   268      -5.600 -23.280-165.450  1.00  0.00            
ATOM   4302 HG22 ILE   268      -7.220 -23.480-165.580  1.00  0.00            
ATOM   4303 HG23 ILE   268      -6.200 -24.460-166.400  1.00  0.00            
ATOM   4304  HD1 ILE   268      -3.990 -21.550-169.440  1.00  0.00            
ATOM   4305  HD2 ILE   268      -5.600 -21.610-169.700  1.00  0.00            
ATOM   4306  HD3 ILE   268      -4.990 -20.600-168.570  1.00  0.00            
ATOM   4307  N   LYS   269      -7.990 -25.310-167.960  1.00  0.00            
ATOM   4308  CA  LYS   269      -7.960 -26.730-168.320  1.00  0.00            
ATOM   4309  C   LYS   269      -8.690 -26.950-169.640  1.00  0.00            
ATOM   4310  O   LYS   269      -8.250 -27.750-170.490  1.00  0.00            
ATOM   4311  CB  LYS   269      -8.620 -27.580-167.230  1.00  0.00            
ATOM   4312  CG  LYS   269      -7.810 -27.720-165.950  1.00  0.00            
ATOM   4313  CD  LYS   269      -8.540 -28.610-164.960  1.00  0.00            
ATOM   4314  CE  LYS   269      -7.780 -28.740-163.650  1.00  0.00            
ATOM   4315  NZ  LYS   269      -8.510 -29.600-162.670  1.00  0.00            
ATOM   4316  HN  LYS   269      -8.450 -25.030-167.120  1.00  0.00            
ATOM   4317  HA  LYS   269      -7.000 -26.970-168.410  1.00  0.00            
ATOM   4318  HB1 LYS   269      -9.500 -27.160-167.000  1.00  0.00            
ATOM   4319  HB2 LYS   269      -8.770 -28.500-167.600  1.00  0.00            
ATOM   4320  HG1 LYS   269      -6.920 -28.120-166.170  1.00  0.00            
ATOM   4321  HG2 LYS   269      -7.670 -26.810-165.550  1.00  0.00            
ATOM   4322  HD1 LYS   269      -9.440 -28.210-164.770  1.00  0.00            
ATOM   4323  HD2 LYS   269      -8.650 -29.510-165.360  1.00  0.00            
ATOM   4324  HE1 LYS   269      -6.890 -29.150-163.830  1.00  0.00            
ATOM   4325  HE2 LYS   269      -7.660 -27.830-163.250  1.00  0.00            
ATOM   4326  HZ1 LYS   269      -7.990 -29.670-161.830  1.00  0.00            
ATOM   4327  HZ2 LYS   269      -9.410 -29.200-162.480  1.00  0.00            
ATOM   4328  HZ3 LYS   269      -8.640 -30.520-163.060  1.00  0.00            
ATOM   4329  N   GLU   270      -9.800 -26.250-169.810  1.00  0.00            
ATOM   4330  CA  GLU   270     -10.610 -26.350-171.020  1.00  0.00            
ATOM   4331  C   GLU   270      -9.840 -25.730-172.170  1.00  0.00            
ATOM   4332  O   GLU   270      -9.950 -26.170-173.310  1.00  0.00            
ATOM   4333  CB  GLU   270     -11.950 -25.650-170.820  1.00  0.00            
ATOM   4334  CG  GLU   270     -12.920 -25.760-171.990  1.00  0.00            
ATOM   4335  CD  GLU   270     -13.110 -24.450-172.730  1.00  0.00            
ATOM   4336  OE1 GLU   270     -12.310 -24.160-173.640  1.00  0.00            
ATOM   4337  OE2 GLU   270     -14.060 -23.710-172.400  1.00  0.00            
ATOM   4338  HN  GLU   270     -10.100 -25.640-169.080  1.00  0.00            
ATOM   4339  HA  GLU   270     -10.760 -27.330-171.200  1.00  0.00            
ATOM   4340  HB1 GLU   270     -12.400 -26.050-170.010  1.00  0.00            
ATOM   4341  HB2 GLU   270     -11.780 -24.680-170.650  1.00  0.00            
ATOM   4342  HG1 GLU   270     -12.570 -26.440-172.630  1.00  0.00            
ATOM   4343  HG2 GLU   270     -13.810 -26.060-171.640  1.00  0.00            
ATOM   4344  N   GLN   271      -9.050 -24.700-171.870  1.00  0.00            
ATOM   4345  CA  GLN   271      -8.250 -24.030-172.890  1.00  0.00            
ATOM   4346  C   GLN   271      -7.130 -24.950-173.370  1.00  0.00            
ATOM   4347  O   GLN   271      -6.810 -24.970-174.560  1.00  0.00            
ATOM   4348  CB  GLN   271      -7.660 -22.730-172.330  1.00  0.00            
ATOM   4349  CG  GLN   271      -6.990 -21.860-173.380  1.00  0.00            
ATOM   4350  CD  GLN   271      -6.460 -20.550-172.830  1.00  0.00            
ATOM   4351  NE2 GLN   271      -7.000 -20.120-171.690  1.00  0.00            
ATOM   4352  OE1 GLN   271      -5.580 -19.930-173.420  1.00  0.00            
ATOM   4353  HN  GLN   271      -9.000 -24.380-170.920  1.00  0.00            
ATOM   4354  HA  GLN   271      -8.880 -23.820-173.640  1.00  0.00            
ATOM   4355  HB1 GLN   271      -8.400 -22.200-171.910  1.00  0.00            
ATOM   4356  HB2 GLN   271      -6.980 -22.960-171.640  1.00  0.00            
ATOM   4357  HG1 GLN   271      -6.220 -22.370-173.780  1.00  0.00            
ATOM   4358  HG2 GLN   271      -7.660 -21.650-174.100  1.00  0.00            
ATOM   4359 HE21 GLN   271      -7.720 -20.660-171.240  1.00  0.00            
ATOM   4360 HE22 GLN   271      -6.690 -19.270-171.280  1.00  0.00            
ATOM   4361  N   LEU   272      -6.560 -25.720-172.450  1.00  0.00            
ATOM   4362  CA  LEU   272      -5.490 -26.650-172.770  1.00  0.00            
ATOM   4363  C   LEU   272      -5.900 -27.770-173.720  1.00  0.00            
ATOM   4364  O   LEU   272      -5.050 -28.440-174.290  1.00  0.00            
ATOM   4365  CB  LEU   272      -4.890 -27.250-171.490  1.00  0.00            
ATOM   4366  CG  LEU   272      -3.930 -26.370-170.690  1.00  0.00            
ATOM   4367  CD1 LEU   272      -3.640 -27.010-169.340  1.00  0.00            
ATOM   4368  CD2 LEU   272      -2.650 -26.160-171.470  1.00  0.00            
ATOM   4369  HN  LEU   272      -6.880 -25.650-171.500  1.00  0.00            
ATOM   4370  HA  LEU   272      -4.820 -26.080-173.240  1.00  0.00            
ATOM   4371  HB1 LEU   272      -5.650 -27.490-170.890  1.00  0.00            
ATOM   4372  HB2 LEU   272      -4.400 -28.080-171.750  1.00  0.00            
ATOM   4373  HG  LEU   272      -4.350 -25.470-170.530  1.00  0.00            
ATOM   4374 HD11 LEU   272      -3.010 -26.430-168.820  1.00  0.00            
ATOM   4375 HD12 LEU   272      -4.490 -27.120-168.830  1.00  0.00            
ATOM   4376 HD13 LEU   272      -3.220 -27.900-169.480  1.00  0.00            
ATOM   4377 HD21 LEU   272      -2.030 -25.580-170.930  1.00  0.00            
ATOM   4378 HD22 LEU   272      -2.210 -27.040-171.640  1.00  0.00            
ATOM   4379 HD23 LEU   272      -2.850 -25.710-172.340  1.00  0.00            
ATOM   4380  N   SER   273      -7.210 -27.990-173.880  1.00  0.00            
ATOM   4381  CA  SER   273      -7.690 -29.020-174.800  1.00  0.00            
ATOM   4382  C   SER   273      -8.070 -28.400-176.150  1.00  0.00            
ATOM   4383  O   SER   273      -8.910 -28.940-176.870  1.00  0.00            
ATOM   4384  CB  SER   273      -8.880 -29.770-174.200  1.00  0.00            
ATOM   4385  OG  SER   273     -10.020 -28.930-174.060  1.00  0.00            
ATOM   4386  HN  SER   273      -7.860 -27.440-173.370  1.00  0.00            
ATOM   4387  HA  SER   273      -6.920 -29.640-174.920  1.00  0.00            
ATOM   4388  HB1 SER   273      -9.150 -30.530-174.790  1.00  0.00            
ATOM   4389  HB2 SER   273      -8.660 -30.120-173.290  1.00  0.00            
ATOM   4390  HG1 SER   273     -10.770 -29.450-173.660  1.00  0.00            
ATOM   4391  N   ARG   274      -7.480 -27.250-176.450  1.00  0.00            
ATOM   4392  CA  ARG   274      -7.740 -26.550-177.700  1.00  0.00            
ATOM   4393  C   ARG   274      -6.490 -26.510-178.560  1.00  0.00            
ATOM   4394  O   ARG   274      -5.420 -26.090-178.100  1.00  0.00            
ATOM   4395  CB  ARG   274      -8.200 -25.120-177.420  1.00  0.00            
ATOM   4396  CG  ARG   274      -9.570 -24.990-176.790  1.00  0.00            
ATOM   4397  CD  ARG   274      -9.940 -23.530-176.610  1.00  0.00            
ATOM   4398  NE  ARG   274     -11.330 -23.340-176.230  1.00  0.00            
ATOM   4399  CZ  ARG   274     -11.910 -22.150-176.080  1.00  0.00            
ATOM   4400  NH1 ARG   274     -11.230 -21.040-176.290  1.00  0.00            
ATOM   4401  NH2 ARG   274     -13.190 -22.080-175.730  1.00  0.00            
ATOM   4402  HN  ARG   274      -6.830 -26.850-175.810  1.00  0.00            
ATOM   4403  HA  ARG   274      -8.470 -27.060-178.160  1.00  0.00            
ATOM   4404  HB1 ARG   274      -7.540 -24.690-176.810  1.00  0.00            
ATOM   4405  HB2 ARG   274      -8.210 -24.620-178.290  1.00  0.00            
ATOM   4406  HG1 ARG   274     -10.240 -25.440-177.380  1.00  0.00            
ATOM   4407  HG2 ARG   274      -9.560 -25.450-175.900  1.00  0.00            
ATOM   4408  HD1 ARG   274      -9.360 -23.120-175.900  1.00  0.00            
ATOM   4409  HD2 ARG   274      -9.790 -23.040-177.470  1.00  0.00            
ATOM   4410  HE  ARG   274     -11.890 -24.150-176.070  1.00  0.00            
ATOM   4411 HH11 ARG   274     -10.270 -21.080-176.560  1.00  0.00            
ATOM   4412 HH12 ARG   274     -11.680 -20.150-176.180  1.00  0.00            
ATOM   4413 HH21 ARG   274     -13.710 -22.910-175.580  1.00  0.00            
ATOM   4414 HH22 ARG   274     -13.630 -21.180-175.620  1.00  0.00            
ATOM   4415  N   THR   275      -6.600 -26.960-179.810  1.00  0.00            
ATOM   4416  CA  THR   275      -5.470 -26.970-180.720  1.00  0.00            
ATOM   4417  C   THR   275      -5.280 -25.570-181.300  1.00  0.00            
ATOM   4418  O   THR   275      -6.230 -24.960-181.800  1.00  0.00            
ATOM   4419  CB  THR   275      -5.690 -27.960-181.870  1.00  0.00            
ATOM   4420  CG2 THR   275      -4.380 -28.280-182.570  1.00  0.00            
ATOM   4421  OG1 THR   275      -6.250 -29.180-181.360  1.00  0.00            
ATOM   4422  HN  THR   275      -7.490 -27.290-180.130  1.00  0.00            
ATOM   4423  HA  THR   275      -4.680 -27.240-180.170  1.00  0.00            
ATOM   4424  HB  THR   275      -6.360 -27.600-182.530  1.00  0.00            
ATOM   4425  HG1 THR   275      -6.390 -29.820-182.110  1.00  0.00            
ATOM   4426 HG21 THR   275      -4.550 -28.930-183.320  1.00  0.00            
ATOM   4427 HG22 THR   275      -3.990 -27.440-182.940  1.00  0.00            
ATOM   4428 HG23 THR   275      -3.740 -28.680-181.910  1.00  0.00            
ATOM   4429  N   PRO   276      -4.060 -25.000-181.180  1.00  0.00            
ATOM   4430  CA  PRO   276      -3.760 -23.670-181.700  1.00  0.00            
ATOM   4431  C   PRO   276      -3.760 -23.590-183.230  1.00  0.00            
ATOM   4432  O   PRO   276      -3.260 -24.490-183.910  1.00  0.00            
ATOM   4433  CB  PRO   276      -2.350 -23.400-181.160  1.00  0.00            
ATOM   4434  CG  PRO   276      -2.300 -24.230-179.920  1.00  0.00            
ATOM   4435  CD  PRO   276      -2.960 -25.500-180.350  1.00  0.00            
ATOM   4436  HA  PRO   276      -4.460 -23.020-181.400  1.00  0.00            
ATOM   4437  HB1 PRO   276      -1.650 -23.700-181.810  1.00  0.00            
ATOM   4438  HB2 PRO   276      -2.220 -22.430-180.940  1.00  0.00            
ATOM   4439  HG1 PRO   276      -1.350 -24.380-179.630  1.00  0.00            
ATOM   4440  HG2 PRO   276      -2.800 -23.790-179.170  1.00  0.00            
ATOM   4441  HD1 PRO   276      -2.340 -26.080-180.880  1.00  0.00            
ATOM   4442  HD2 PRO   276      -3.300 -26.020-179.570  1.00  0.00            
ATOM   4443  N   ARG   277      -4.360 -22.530-183.760  1.00  0.00            
ATOM   4444  CA  ARG   277      -4.410 -22.320-185.210  1.00  0.00            
ATOM   4445  C   ARG   277      -3.150 -21.530-185.600  1.00  0.00            
ATOM   4446  O   ARG   277      -2.400 -21.080-184.730  1.00  0.00            
ATOM   4447  CB  ARG   277      -5.660 -21.510-185.580  1.00  0.00            
ATOM   4448  CG  ARG   277      -6.960 -22.260-185.490  1.00  0.00            
ATOM   4449  CD  ARG   277      -7.450 -22.360-184.060  1.00  0.00            
ATOM   4450  NE  ARG   277      -8.660 -23.170-183.950  1.00  0.00            
ATOM   4451  CZ  ARG   277      -9.890 -22.740-184.230  1.00  0.00            
ATOM   4452  NH1 ARG   277     -10.090 -21.510-184.650  1.00  0.00            
ATOM   4453  NH2 ARG   277     -10.920 -23.570-184.080  1.00  0.00            
ATOM   4454  HN  ARG   277      -4.790 -21.860-183.160  1.00  0.00            
ATOM   4455  HA  ARG   277      -4.450 -23.220-185.650  1.00  0.00            
ATOM   4456  HB1 ARG   277      -5.720 -20.720-184.970  1.00  0.00            
ATOM   4457  HB2 ARG   277      -5.550 -21.180-186.520  1.00  0.00            
ATOM   4458  HG1 ARG   277      -7.650 -21.780-186.030  1.00  0.00            
ATOM   4459  HG2 ARG   277      -6.840 -23.180-185.860  1.00  0.00            
ATOM   4460  HD1 ARG   277      -6.740 -22.790-183.500  1.00  0.00            
ATOM   4461  HD2 ARG   277      -7.650 -21.450-183.710  1.00  0.00            
ATOM   4462  HE  ARG   277      -8.560 -24.110-183.640  1.00  0.00            
ATOM   4463 HH11 ARG   277      -9.320 -20.880-184.760  1.00  0.00            
ATOM   4464 HH12 ARG   277     -11.020 -21.200-184.860  1.00  0.00            
ATOM   4465 HH21 ARG   277     -10.770 -24.500-183.750  1.00  0.00            
ATOM   4466 HH22 ARG   277     -11.840 -23.250-184.290  1.00  0.00            
ATOM   4467  N   PRO   278      -2.890 -21.380-186.910  1.00  0.00            
ATOM   4468  CA  PRO   278      -1.700 -20.620-187.320  1.00  0.00            
ATOM   4469  C   PRO   278      -1.770 -19.190-186.750  1.00  0.00            
ATOM   4470  O   PRO   278      -2.860 -18.610-186.660  1.00  0.00            
ATOM   4471  CB  PRO   278      -1.830 -20.610-188.840  1.00  0.00            
ATOM   4472  CG  PRO   278      -2.470 -21.910-189.130  1.00  0.00            
ATOM   4473  CD  PRO   278      -3.540 -22.000-188.070  1.00  0.00            
ATOM   4474  HA  PRO   278      -0.860 -21.030-186.990  1.00  0.00            
ATOM   4475  HB1 PRO   278      -2.400 -19.860-189.170  1.00  0.00            
ATOM   4476  HB2 PRO   278      -0.930 -20.560-189.290  1.00  0.00            
ATOM   4477  HG1 PRO   278      -2.860 -21.910-190.050  1.00  0.00            
ATOM   4478  HG2 PRO   278      -1.810 -22.650-189.050  1.00  0.00            
ATOM   4479  HD1 PRO   278      -4.360 -21.490-188.330  1.00  0.00            
ATOM   4480  HD2 PRO   278      -3.790 -22.950-187.870  1.00  0.00            
ATOM   4481  N   ALA   279      -0.620 -18.660-186.350  1.00  0.00            
ATOM   4482  CA  ALA   279      -0.560 -17.320-185.780  1.00  0.00            
ATOM   4483  C   ALA   279      -0.920 -16.230-186.770  1.00  0.00            
ATOM   4484  O   ALA   279      -0.750 -16.410-187.980  1.00  0.00            
ATOM   4485  CB  ALA   279       0.840 -17.060-185.230  1.00  0.00            
ATOM   4486  HN  ALA   279       0.220 -19.190-186.450  1.00  0.00            
ATOM   4487  HA  ALA   279      -1.240 -17.320-185.050  1.00  0.00            
ATOM   4488  HB1 ALA   279       0.870 -16.140-184.830  1.00  0.00            
ATOM   4489  HB2 ALA   279       1.050 -17.730-184.520  1.00  0.00            
ATOM   4490  HB3 ALA   279       1.510 -17.130-185.960  1.00  0.00            
ATOM   4491  N   PRO   280      -1.470 -15.100-186.280  1.00  0.00            
ATOM   4492  CA  PRO   280      -1.850 -13.970-187.120  1.00  0.00            
ATOM   4493  C   PRO   280      -0.620 -13.180-187.550  1.00  0.00            
ATOM   4494  O   PRO   280       0.520 -13.570-187.270  1.00  0.00            
ATOM   4495  CB  PRO   280      -2.740 -13.150-186.200  1.00  0.00            
ATOM   4496  CG  PRO   280      -2.160 -13.410-184.860  1.00  0.00            
ATOM   4497  CD  PRO   280      -1.900 -14.890-184.890  1.00  0.00            
ATOM   4498  HA  PRO   280      -2.320 -14.280-187.960  1.00  0.00            
ATOM   4499  HB1 PRO   280      -2.690 -12.170-186.420  1.00  0.00            
ATOM   4500  HB2 PRO   280      -3.690 -13.450-186.230  1.00  0.00            
ATOM   4501  HG1 PRO   280      -1.310 -12.890-184.730  1.00  0.00            
ATOM   4502  HG2 PRO   280      -2.810 -13.160-184.140  1.00  0.00            
ATOM   4503  HD1 PRO   280      -1.180 -15.150-184.250  1.00  0.00            
ATOM   4504  HD2 PRO   280      -2.730 -15.410-184.700  1.00  0.00            
ATOM   4505  N   THR   281      -0.840 -12.050-188.200  1.00  0.00            
ATOM   4506  CA  THR   281       0.240 -11.200-188.670  1.00  0.00            
ATOM   4507  C   THR   281      -0.080  -9.750-188.310  1.00  0.00            
ATOM   4508  O   THR   281      -1.240  -9.420-188.060  1.00  0.00            
ATOM   4509  CB  THR   281       0.410 -11.370-190.190  1.00  0.00            
ATOM   4510  CG2 THR   281       1.490 -10.450-190.740  1.00  0.00            
ATOM   4511  OG1 THR   281       0.750 -12.730-190.480  1.00  0.00            
ATOM   4512  HN  THR   281      -1.790 -11.760-188.370  1.00  0.00            
ATOM   4513  HA  THR   281       1.070 -11.500-188.210  1.00  0.00            
ATOM   4514  HB  THR   281      -0.460 -11.180-190.660  1.00  0.00            
ATOM   4515  HG1 THR   281       0.860 -12.850-191.460  1.00  0.00            
ATOM   4516 HG21 THR   281       1.580 -10.590-191.730  1.00  0.00            
ATOM   4517 HG22 THR   281       1.250  -9.500-190.550  1.00  0.00            
ATOM   4518 HG23 THR   281       2.360 -10.670-190.300  1.00  0.00            
ATOM   4519  N   LEU   282       0.940  -8.910-188.220  1.00  0.00            
ATOM   4520  CA  LEU   282       0.760  -7.510-187.870  1.00  0.00            
ATOM   4521  C   LEU   282       1.190  -6.610-189.030  1.00  0.00            
ATOM   4522  O   LEU   282       2.230  -6.830-189.650  1.00  0.00            
ATOM   4523  CB  LEU   282       1.570  -7.160-186.630  1.00  0.00            
ATOM   4524  CG  LEU   282       1.320  -5.790-186.000  1.00  0.00            
ATOM   4525  CD1 LEU   282       0.010  -5.790-185.230  1.00  0.00            
ATOM   4526  CD2 LEU   282       2.470  -5.460-185.080  1.00  0.00            
ATOM   4527  HN  LEU   282       1.870  -9.260-188.390  1.00  0.00            
ATOM   4528  HA  LEU   282      -0.220  -7.400-187.700  1.00  0.00            
ATOM   4529  HB1 LEU   282       1.360  -7.850-185.930  1.00  0.00            
ATOM   4530  HB2 LEU   282       2.530  -7.220-186.870  1.00  0.00            
ATOM   4531  HG  LEU   282       1.270  -5.100-186.720  1.00  0.00            
ATOM   4532 HD11 LEU   282      -0.130  -4.890-184.830  1.00  0.00            
ATOM   4533 HD12 LEU   282      -0.740  -6.010-185.860  1.00  0.00            
ATOM   4534 HD13 LEU   282       0.050  -6.480-184.510  1.00  0.00            
ATOM   4535 HD21 LEU   282       2.320  -4.560-184.670  1.00  0.00            
ATOM   4536 HD22 LEU   282       2.540  -6.150-184.360  1.00  0.00            
ATOM   4537 HD23 LEU   282       3.330  -5.440-185.600  1.00  0.00            
ATOM   4538  N   GLN   283       0.380  -5.600-189.320  1.00  0.00            
ATOM   4539  CA  GLN   283       0.650  -4.660-190.400  1.00  0.00            
ATOM   4540  C   GLN   283       0.800  -3.270-189.810  1.00  0.00            
ATOM   4541  O   GLN   283      -0.140  -2.740-189.230  1.00  0.00            
ATOM   4542  CB  GLN   283      -0.510  -4.650-191.400  1.00  0.00            
ATOM   4543  CG  GLN   283      -0.680  -5.920-192.210  1.00  0.00            
ATOM   4544  CD  GLN   283      -0.070  -5.810-193.600  1.00  0.00            
ATOM   4545  NE2 GLN   283       1.120  -6.360-193.770  1.00  0.00            
ATOM   4546  OE1 GLN   283      -0.670  -5.230-194.510  1.00  0.00            
ATOM   4547  HN  GLN   283      -0.460  -5.480-188.780  1.00  0.00            
ATOM   4548  HA  GLN   283       1.490  -4.970-190.840  1.00  0.00            
ATOM   4549  HB1 GLN   283      -1.360  -4.500-190.900  1.00  0.00            
ATOM   4550  HB2 GLN   283      -0.360  -3.900-192.040  1.00  0.00            
ATOM   4551  HG1 GLN   283      -0.230  -6.670-191.730  1.00  0.00            
ATOM   4552  HG2 GLN   283      -1.650  -6.110-192.310  1.00  0.00            
ATOM   4553 HE21 GLN   283       1.580  -6.810-193.000  1.00  0.00            
ATOM   4554 HE22 GLN   283       1.570  -6.310-194.660  1.00  0.00            
ATOM   4555  N   LEU   284       1.990  -2.690-189.940  1.00  0.00            
ATOM   4556  CA  LEU   284       2.230  -1.350-189.430  1.00  0.00            
ATOM   4557  C   LEU   284       2.340  -0.400-190.610  1.00  0.00            
ATOM   4558  O   LEU   284       3.050  -0.680-191.570  1.00  0.00            
ATOM   4559  CB  LEU   284       3.510  -1.300-188.590  1.00  0.00            
ATOM   4560  CG  LEU   284       3.490  -2.040-187.260  1.00  0.00            
ATOM   4561  CD1 LEU   284       4.740  -1.700-186.480  1.00  0.00            
ATOM   4562  CD2 LEU   284       2.270  -1.630-186.470  1.00  0.00            
ATOM   4563  HN  LEU   284       2.730  -3.190-190.390  1.00  0.00            
ATOM   4564  HA  LEU   284       1.440  -1.120-188.850  1.00  0.00            
ATOM   4565  HB1 LEU   284       4.240  -1.700-189.140  1.00  0.00            
ATOM   4566  HB2 LEU   284       3.710  -0.340-188.400  1.00  0.00            
ATOM   4567  HG  LEU   284       3.460  -3.030-187.420  1.00  0.00            
ATOM   4568 HD11 LEU   284       4.720  -2.180-185.600  1.00  0.00            
ATOM   4569 HD12 LEU   284       5.540  -1.980-187.000  1.00  0.00            
ATOM   4570 HD13 LEU   284       4.770  -0.710-186.310  1.00  0.00            
ATOM   4571 HD21 LEU   284       2.260  -2.120-185.590  1.00  0.00            
ATOM   4572 HD22 LEU   284       2.290  -0.650-186.300  1.00  0.00            
ATOM   4573 HD23 LEU   284       1.440  -1.860-186.980  1.00  0.00            
ATOM   4574  N   ASN   285       1.640   0.730-190.520  1.00  0.00            
ATOM   4575  CA  ASN   285       1.650   1.750-191.570  1.00  0.00            
ATOM   4576  C   ASN   285       3.070   1.990-192.070  1.00  0.00            
ATOM   4577  O   ASN   285       3.920   2.500-191.330  1.00  0.00            
ATOM   4578  CB  ASN   285       1.050   3.050-191.040  1.00  0.00            
ATOM   4579  CG  ASN   285       0.810   4.070-192.140  1.00  0.00            
ATOM   4580  ND2 ASN   285      -0.240   4.850-191.990  1.00  0.00            
ATOM   4581  OD1 ASN   285       1.560   4.150-193.110  1.00  0.00            
ATOM   4582  HN  ASN   285       1.090   0.890-189.700  1.00  0.00            
ATOM   4583  HA  ASN   285       1.090   1.380-192.310  1.00  0.00            
ATOM   4584  HB1 ASN   285       0.180   2.850-190.590  1.00  0.00            
ATOM   4585  HB2 ASN   285       1.690   3.450-190.370  1.00  0.00            
ATOM   4586 HD21 ASN   285      -0.830   4.750-191.180  1.00  0.00            
ATOM   4587 HD22 ASN   285      -0.450   5.540-192.680  1.00  0.00            
ATOM   4588  N   PRO   286       3.350   1.620-193.330  1.00  0.00            
ATOM   4589  CA  PRO   286       4.670   1.780-193.950  1.00  0.00            
ATOM   4590  C   PRO   286       5.100   3.220-194.160  1.00  0.00            
ATOM   4591  O   PRO   286       6.290   3.490-194.290  1.00  0.00            
ATOM   4592  CB  PRO   286       4.520   1.040-195.280  1.00  0.00            
ATOM   4593  CG  PRO   286       3.090   1.230-195.610  1.00  0.00            
ATOM   4594  CD  PRO   286       2.400   1.030-194.290  1.00  0.00            
ATOM   4595  HA  PRO   286       5.370   1.410-193.330  1.00  0.00            
ATOM   4596  HB1 PRO   286       5.100   1.440-195.990  1.00  0.00            
ATOM   4597  HB2 PRO   286       4.730   0.070-195.190  1.00  0.00            
ATOM   4598  HG1 PRO   286       2.920   2.150-195.970  1.00  0.00            
ATOM   4599  HG2 PRO   286       2.790   0.550-196.280  1.00  0.00            
ATOM   4600  HD1 PRO   286       1.520   1.500-194.250  1.00  0.00            
ATOM   4601  HD2 PRO   286       2.250   0.050-194.090  1.00  0.00            
ATOM   4602  N   ASP   287       4.150   4.140-194.210  1.00  0.00            
ATOM   4603  CA  ASP   287       4.450   5.550-194.410  1.00  0.00            
ATOM   4604  C   ASP   287       4.880   6.250-193.120  1.00  0.00            
ATOM   4605  O   ASP   287       5.950   6.880-193.080  1.00  0.00            
ATOM   4606  CB  ASP   287       3.260   6.270-195.040  1.00  0.00            
ATOM   4607  CG  ASP   287       3.020   5.860-196.490  1.00  0.00            
ATOM   4608  OD1 ASP   287       3.310   4.690-196.840  1.00  0.00            
ATOM   4609  OD2 ASP   287       2.530   6.700-197.270  1.00  0.00            
ATOM   4610  HN  ASP   287       3.190   3.850-194.110  1.00  0.00            
ATOM   4611  HA  ASP   287       5.230   5.540-195.030  1.00  0.00            
ATOM   4612  HB1 ASP   287       2.430   6.060-194.510  1.00  0.00            
ATOM   4613  HB2 ASP   287       3.420   7.260-195.010  1.00  0.00            
ATOM   4614  N   LYS   288       4.070   6.140-192.070  1.00  0.00            
ATOM   4615  CA  LYS   288       4.370   6.760-190.780  1.00  0.00            
ATOM   4616  C   LYS   288       5.450   5.970-190.030  1.00  0.00            
ATOM   4617  O   LYS   288       5.330   4.760-189.860  1.00  0.00            
ATOM   4618  CB  LYS   288       3.100   6.870-189.920  1.00  0.00            
ATOM   4619  CG  LYS   288       2.020   7.770-190.510  1.00  0.00            
ATOM   4620  CD  LYS   288       0.800   7.880-189.590  1.00  0.00            
ATOM   4621  CE  LYS   288       1.170   8.410-188.210  1.00  0.00            
ATOM   4622  NZ  LYS   288      -0.020   8.520-187.320  1.00  0.00            
ATOM   4623  HN  LYS   288       3.220   5.610-192.170  1.00  0.00            
ATOM   4624  HA  LYS   288       4.710   7.670-191.010  1.00  0.00            
ATOM   4625  HB1 LYS   288       2.710   5.950-189.820  1.00  0.00            
ATOM   4626  HB2 LYS   288       3.360   7.230-189.030  1.00  0.00            
ATOM   4627  HG1 LYS   288       2.400   8.690-190.640  1.00  0.00            
ATOM   4628  HG2 LYS   288       1.730   7.400-191.390  1.00  0.00            
ATOM   4629  HD1 LYS   288       0.140   8.500-190.010  1.00  0.00            
ATOM   4630  HD2 LYS   288       0.390   6.970-189.490  1.00  0.00            
ATOM   4631  HE1 LYS   288       1.830   7.790-187.790  1.00  0.00            
ATOM   4632  HE2 LYS   288       1.580   9.320-188.310  1.00  0.00            
ATOM   4633  HZ1 LYS   288       0.270   8.870-186.430  1.00  0.00            
ATOM   4634  HZ2 LYS   288      -0.680   9.150-187.720  1.00  0.00            
ATOM   4635  HZ3 LYS   288      -0.430   7.620-187.200  1.00  0.00            
ATOM   4636  N   HIS   289       6.510   6.660-189.620  1.00  0.00            
ATOM   4637  CA  HIS   289       7.600   6.010-188.900  1.00  0.00            
ATOM   4638  C   HIS   289       7.860   6.480-187.460  1.00  0.00            
ATOM   4639  O   HIS   289       8.670   5.870-186.760  1.00  0.00            
ATOM   4640  CB  HIS   289       8.900   6.050-189.720  1.00  0.00            
ATOM   4641  CG  HIS   289       8.920   5.100-190.880  1.00  0.00            
ATOM   4642  CD2 HIS   289       9.360   3.830-190.980  1.00  0.00            
ATOM   4643  ND1 HIS   289       8.460   5.450-192.140  1.00  0.00            
ATOM   4644  CE1 HIS   289       8.620   4.430-192.960  1.00  0.00            
ATOM   4645  NE2 HIS   289       9.170   3.430-192.290  1.00  0.00            
ATOM   4646  HN  HIS   289       6.560   7.640-189.800  1.00  0.00            
ATOM   4647  HA  HIS   289       7.230   5.080-188.820  1.00  0.00            
ATOM   4648  HB1 HIS   289       9.020   6.980-190.080  1.00  0.00            
ATOM   4649  HB2 HIS   289       9.670   5.820-189.120  1.00  0.00            
ATOM   4650  HD2 HIS   289       9.750   3.280-190.250  1.00  0.00            
ATOM   4651  HE1 HIS   289       8.370   4.410-193.930  1.00  0.00            
ATOM   4652  HE2 HIS   289       9.400   2.540-192.660  1.00  0.00            
ATOM   4653  N   ASP   290       7.210   7.550-187.020  1.00  0.00            
ATOM   4654  CA  ASP   290       7.390   8.050-185.660  1.00  0.00            
ATOM   4655  C   ASP   290       6.270   7.560-184.750  1.00  0.00            
ATOM   4656  O   ASP   290       5.280   8.260-184.530  1.00  0.00            
ATOM   4657  CB  ASP   290       7.540   9.580-185.610  1.00  0.00            
ATOM   4658  CG  ASP   290       6.630  10.300-186.600  1.00  0.00            
ATOM   4659  OD1 ASP   290       5.400  10.060-186.600  1.00  0.00            
ATOM   4660  OD2 ASP   290       7.160  11.120-187.370  1.00  0.00            
ATOM   4661  HN  ASP   290       6.580   8.020-187.640  1.00  0.00            
ATOM   4662  HA  ASP   290       8.260   7.640-185.350  1.00  0.00            
ATOM   4663  HB1 ASP   290       7.310   9.890-184.690  1.00  0.00            
ATOM   4664  HB2 ASP   290       8.490   9.820-185.820  1.00  0.00            
ATOM   4665  N   ILE   291       6.470   6.370-184.190  1.00  0.00            
ATOM   4666  CA  ILE   291       5.490   5.700-183.330  1.00  0.00            
ATOM   4667  C   ILE   291       4.770   6.510-182.250  1.00  0.00            
ATOM   4668  O   ILE   291       3.640   6.180-181.900  1.00  0.00            
ATOM   4669  CB  ILE   291       6.090   4.420-182.710  1.00  0.00            
ATOM   4670  CG1 ILE   291       7.150   4.780-181.660  1.00  0.00            
ATOM   4671  CG2 ILE   291       6.690   3.540-183.810  1.00  0.00            
ATOM   4672  CD  ILE   291       7.760   3.560-180.980  1.00  0.00            
ATOM   4673  HN  ILE   291       7.330   5.900-184.370  1.00  0.00            
ATOM   4674  HA  ILE   291       4.790   5.540-184.020  1.00  0.00            
ATOM   4675  HB  ILE   291       5.370   3.910-182.250  1.00  0.00            
ATOM   4676 HG11 ILE   291       7.890   5.280-182.110  1.00  0.00            
ATOM   4677 HG12 ILE   291       6.730   5.350-180.960  1.00  0.00            
ATOM   4678 HG21 ILE   291       7.080   2.720-183.410  1.00  0.00            
ATOM   4679 HG22 ILE   291       5.970   3.290-184.460  1.00  0.00            
ATOM   4680 HG23 ILE   291       7.410   4.050-184.290  1.00  0.00            
ATOM   4681  HD1 ILE   291       8.440   3.860-180.310  1.00  0.00            
ATOM   4682  HD2 ILE   291       7.040   3.040-180.510  1.00  0.00            
ATOM   4683  HD3 ILE   291       8.200   2.980-181.660  1.00  0.00            
ATOM   4684  N   PHE   292       5.410   7.540-181.700  1.00  0.00            
ATOM   4685  CA  PHE   292       4.750   8.350-180.670  1.00  0.00            
ATOM   4686  C   PHE   292       3.500   9.010-181.250  1.00  0.00            
ATOM   4687  O   PHE   292       2.500   9.200-180.540  1.00  0.00            
ATOM   4688  CB  PHE   292       5.700   9.420-180.110  1.00  0.00            
ATOM   4689  CG  PHE   292       6.900   8.860-179.390  1.00  0.00            
ATOM   4690  CD1 PHE   292       6.970   7.520-179.040  1.00  0.00            
ATOM   4691  CD2 PHE   292       7.980   9.690-179.090  1.00  0.00            
ATOM   4692  CE1 PHE   292       8.090   7.010-178.390  1.00  0.00            
ATOM   4693  CE2 PHE   292       9.110   9.180-178.440  1.00  0.00            
ATOM   4694  CZ  PHE   292       9.160   7.840-178.090  1.00  0.00            
ATOM   4695  HN  PHE   292       6.330   7.780-182.000  1.00  0.00            
ATOM   4696  HA  PHE   292       4.510   7.710-179.950  1.00  0.00            
ATOM   4697  HB1 PHE   292       6.030   9.980-180.870  1.00  0.00            
ATOM   4698  HB2 PHE   292       5.190   9.990-179.470  1.00  0.00            
ATOM   4699  HD1 PHE   292       6.200   6.920-179.250  1.00  0.00            
ATOM   4700  HD2 PHE   292       7.950  10.650-179.340  1.00  0.00            
ATOM   4701  HE1 PHE   292       8.120   6.040-178.140  1.00  0.00            
ATOM   4702  HE2 PHE   292       9.880   9.780-178.220  1.00  0.00            
ATOM   4703  HZ  PHE   292       9.970   7.470-177.630  1.00  0.00            
ATOM   4704  N   ASP   293       3.550   9.350-182.530  1.00  0.00            
ATOM   4705  CA  ASP   293       2.430   9.980-183.210  1.00  0.00            
ATOM   4706  C   ASP   293       1.490   8.940-183.810  1.00  0.00            
ATOM   4707  O   ASP   293       0.510   9.290-184.480  1.00  0.00            
ATOM   4708  CB  ASP   293       2.910  10.940-184.310  1.00  0.00            
ATOM   4709  CG  ASP   293       3.800  12.040-183.790  1.00  0.00            
ATOM   4710  OD1 ASP   293       3.650  12.450-182.610  1.00  0.00            
ATOM   4711  OD2 ASP   293       4.670  12.510-184.560  1.00  0.00            
ATOM   4712  HN  ASP   293       4.390   9.170-183.050  1.00  0.00            
ATOM   4713  HA  ASP   293       1.950  10.490-182.490  1.00  0.00            
ATOM   4714  HB1 ASP   293       3.420  10.410-184.990  1.00  0.00            
ATOM   4715  HB2 ASP   293       2.110  11.350-184.750  1.00  0.00            
ATOM   4716  N   PHE   294       1.800   7.670-183.610  1.00  0.00            
ATOM   4717  CA  PHE   294       0.980   6.580-184.130  1.00  0.00            
ATOM   4718  C   PHE   294      -0.430   6.670-183.550  1.00  0.00            
ATOM   4719  O   PHE   294      -0.630   7.210-182.450  1.00  0.00            
ATOM   4720  CB  PHE   294       1.580   5.220-183.770  1.00  0.00            
ATOM   4721  CG  PHE   294       2.180   4.480-184.940  1.00  0.00            
ATOM   4722  CD1 PHE   294       3.020   5.130-185.840  1.00  0.00            
ATOM   4723  CD2 PHE   294       1.920   3.130-185.130  1.00  0.00            
ATOM   4724  CE1 PHE   294       3.590   4.450-186.910  1.00  0.00            
ATOM   4725  CE2 PHE   294       2.480   2.430-186.200  1.00  0.00            
ATOM   4726  CZ  PHE   294       3.320   3.100-187.090  1.00  0.00            
ATOM   4727  HN  PHE   294       2.630   7.450-183.090  1.00  0.00            
ATOM   4728  HA  PHE   294       0.960   6.710-185.120  1.00  0.00            
ATOM   4729  HB1 PHE   294       2.310   5.360-183.090  1.00  0.00            
ATOM   4730  HB2 PHE   294       0.870   4.640-183.380  1.00  0.00            
ATOM   4731  HD1 PHE   294       3.220   6.110-185.720  1.00  0.00            
ATOM   4732  HD2 PHE   294       1.310   2.650-184.490  1.00  0.00            
ATOM   4733  HE1 PHE   294       4.190   4.930-187.550  1.00  0.00            
ATOM   4734  HE2 PHE   294       2.280   1.460-186.330  1.00  0.00            
ATOM   4735  HZ  PHE   294       3.730   2.600-187.860  1.00  0.00            
ATOM   4736  N   ASP   295      -1.390   6.140-184.290  1.00  0.00            
ATOM   4737  CA  ASP   295      -2.780   6.130-183.880  1.00  0.00            
ATOM   4738  C   ASP   295      -3.320   4.740-184.220  1.00  0.00            
ATOM   4739  O   ASP   295      -2.730   4.020-185.030  1.00  0.00            
ATOM   4740  CB  ASP   295      -3.550   7.210-184.650  1.00  0.00            
ATOM   4741  CG  ASP   295      -4.960   7.420-184.110  1.00  0.00            
ATOM   4742  OD1 ASP   295      -5.130   7.460-182.870  1.00  0.00            
ATOM   4743  OD2 ASP   295      -5.890   7.560-184.930  1.00  0.00            
ATOM   4744  HN  ASP   295      -1.140   5.720-185.160  1.00  0.00            
ATOM   4745  HA  ASP   295      -2.830   6.330-182.910  1.00  0.00            
ATOM   4746  HB1 ASP   295      -3.050   8.070-184.580  1.00  0.00            
ATOM   4747  HB2 ASP   295      -3.620   6.940-185.610  1.00  0.00            
ATOM   4748  N   MET   296      -4.430   4.370-183.590  1.00  0.00            
ATOM   4749  CA  MET   296      -5.100   3.080-183.770  1.00  0.00            
ATOM   4750  C   MET   296      -5.020   2.490-185.180  1.00  0.00            
ATOM   4751  O   MET   296      -4.510   1.390-185.380  1.00  0.00            
ATOM   4752  CB  MET   296      -6.570   3.200-183.380  1.00  0.00            
ATOM   4753  CG  MET   296      -6.810   3.700-181.980  1.00  0.00            
ATOM   4754  SD  MET   296      -6.440   2.460-180.750  1.00  0.00            
ATOM   4755  CE  MET   296      -7.970   1.500-180.770  1.00  0.00            
ATOM   4756  HN  MET   296      -4.850   5.020-182.950  1.00  0.00            
ATOM   4757  HA  MET   296      -4.570   2.480-183.170  1.00  0.00            
ATOM   4758  HB1 MET   296      -7.010   3.840-184.020  1.00  0.00            
ATOM   4759  HB2 MET   296      -7.000   2.300-183.460  1.00  0.00            
ATOM   4760  HG1 MET   296      -6.230   4.510-181.880  1.00  0.00            
ATOM   4761  HG2 MET   296      -7.770   3.980-181.960  1.00  0.00            
ATOM   4762  HE1 MET   296      -7.900   0.750-180.110  1.00  0.00            
ATOM   4763  HE2 MET   296      -8.740   2.090-180.520  1.00  0.00            
ATOM   4764  HE3 MET   296      -8.120   1.130-181.680  1.00  0.00            
ATOM   4765  N   LYS   297      -5.530   3.240-186.150  1.00  0.00            
ATOM   4766  CA  LYS   297      -5.570   2.840-187.550  1.00  0.00            
ATOM   4767  C   LYS   297      -4.220   2.390-188.140  1.00  0.00            
ATOM   4768  O   LYS   297      -4.180   1.630-189.100  1.00  0.00            
ATOM   4769  CB  LYS   297      -6.140   4.010-188.370  1.00  0.00            
ATOM   4770  CG  LYS   297      -6.110   3.840-189.890  1.00  0.00            
ATOM   4771  CD  LYS   297      -7.320   3.100-190.430  1.00  0.00            
ATOM   4772  CE  LYS   297      -7.280   3.060-191.950  1.00  0.00            
ATOM   4773  NZ  LYS   297      -8.480   2.410-192.540  1.00  0.00            
ATOM   4774  HN  LYS   297      -5.910   4.140-185.900  1.00  0.00            
ATOM   4775  HA  LYS   297      -6.160   2.040-187.550  1.00  0.00            
ATOM   4776  HB1 LYS   297      -7.090   4.130-188.110  1.00  0.00            
ATOM   4777  HB2 LYS   297      -5.620   4.830-188.150  1.00  0.00            
ATOM   4778  HG1 LYS   297      -6.080   4.750-190.310  1.00  0.00            
ATOM   4779  HG2 LYS   297      -5.280   3.330-190.140  1.00  0.00            
ATOM   4780  HD1 LYS   297      -7.310   2.160-190.080  1.00  0.00            
ATOM   4781  HD2 LYS   297      -8.150   3.560-190.130  1.00  0.00            
ATOM   4782  HE1 LYS   297      -7.230   4.000-192.300  1.00  0.00            
ATOM   4783  HE2 LYS   297      -6.470   2.560-192.250  1.00  0.00            
ATOM   4784  HZ1 LYS   297      -8.400   2.410-193.540  1.00  0.00            
ATOM   4785  HZ2 LYS   297      -8.530   1.470-192.220  1.00  0.00            
ATOM   4786  HZ3 LYS   297      -9.300   2.910-192.270  1.00  0.00            
ATOM   4787  N   ASP   298      -3.120   2.840-187.540  1.00  0.00            
ATOM   4788  CA  ASP   298      -1.790   2.500-188.020  1.00  0.00            
ATOM   4789  C   ASP   298      -1.290   1.110-187.670  1.00  0.00            
ATOM   4790  O   ASP   298      -0.150   0.750-187.990  1.00  0.00            
ATOM   4791  CB  ASP   298      -0.790   3.550-187.540  1.00  0.00            
ATOM   4792  CG  ASP   298      -1.170   4.950-187.970  1.00  0.00            
ATOM   4793  OD1 ASP   298      -1.090   5.240-189.180  1.00  0.00            
ATOM   4794  OD2 ASP   298      -1.580   5.750-187.110  1.00  0.00            
ATOM   4795  HN  ASP   298      -3.210   3.420-186.730  1.00  0.00            
ATOM   4796  HA  ASP   298      -1.910   2.520-189.020  1.00  0.00            
ATOM   4797  HB1 ASP   298      -0.750   3.530-186.540  1.00  0.00            
ATOM   4798  HB2 ASP   298       0.110   3.340-187.920  1.00  0.00            
ATOM   4799  N   ILE   299      -2.140   0.320-187.020  1.00  0.00            
ATOM   4800  CA  ILE   299      -1.790  -1.040-186.630  1.00  0.00            
ATOM   4801  C   ILE   299      -2.900  -1.990-187.080  1.00  0.00            
ATOM   4802  O   ILE   299      -4.070  -1.770-186.780  1.00  0.00            
ATOM   4803  CB  ILE   299      -1.570  -1.140-185.110  1.00  0.00            
ATOM   4804  CG1 ILE   299      -0.520  -0.120-184.660  1.00  0.00            
ATOM   4805  CG2 ILE   299      -1.120  -2.540-184.740  1.00  0.00            
ATOM   4806  CD  ILE   299      -0.380   0.020-183.170  1.00  0.00            
ATOM   4807  HN  ILE   299      -3.050   0.670-186.800  1.00  0.00            
ATOM   4808  HA  ILE   299      -0.930  -1.250-187.100  1.00  0.00            
ATOM   4809  HB  ILE   299      -2.440  -0.960-184.640  1.00  0.00            
ATOM   4810 HG11 ILE   299       0.370  -0.390-185.030  1.00  0.00            
ATOM   4811 HG12 ILE   299      -0.770   0.780-185.030  1.00  0.00            
ATOM   4812 HG21 ILE   299      -0.980  -2.590-183.750  1.00  0.00            
ATOM   4813 HG22 ILE   299      -1.810  -3.200-185.010  1.00  0.00            
ATOM   4814 HG23 ILE   299      -0.260  -2.740-185.200  1.00  0.00            
ATOM   4815  HD1 ILE   299       0.320   0.700-182.960  1.00  0.00            
ATOM   4816  HD2 ILE   299      -1.260   0.300-182.780  1.00  0.00            
ATOM   4817  HD3 ILE   299      -0.120  -0.870-182.780  1.00  0.00            
ATOM   4818  N   LYS   300      -2.520  -3.020-187.830  1.00  0.00            
ATOM   4819  CA  LYS   300      -3.460  -4.000-188.350  1.00  0.00            
ATOM   4820  C   LYS   300      -3.080  -5.400-187.920  1.00  0.00            
ATOM   4821  O   LYS   300      -1.900  -5.740-187.850  1.00  0.00            
ATOM   4822  CB  LYS   300      -3.470  -3.960-189.880  1.00  0.00            
ATOM   4823  CG  LYS   300      -4.600  -3.180-190.540  1.00  0.00            
ATOM   4824  CD  LYS   300      -4.420  -1.670-190.420  1.00  0.00            
ATOM   4825  CE  LYS   300      -5.510  -0.950-191.200  1.00  0.00            
ATOM   4826  NZ  LYS   300      -5.530   0.510-190.950  1.00  0.00            
ATOM   4827  HN  LYS   300      -1.550  -3.130-188.040  1.00  0.00            
ATOM   4828  HA  LYS   300      -4.350  -3.730-187.960  1.00  0.00            
ATOM   4829  HB1 LYS   300      -2.610  -3.560-190.180  1.00  0.00            
ATOM   4830  HB2 LYS   300      -3.540  -4.900-190.210  1.00  0.00            
ATOM   4831  HG1 LYS   300      -4.640  -3.420-191.510  1.00  0.00            
ATOM   4832  HG2 LYS   300      -5.460  -3.430-190.100  1.00  0.00            
ATOM   4833  HD1 LYS   300      -4.480  -1.410-189.460  1.00  0.00            
ATOM   4834  HD2 LYS   300      -3.520  -1.420-190.780  1.00  0.00            
ATOM   4835  HE1 LYS   300      -5.350  -1.090-192.180  1.00  0.00            
ATOM   4836  HE2 LYS   300      -6.400  -1.330-190.950  1.00  0.00            
ATOM   4837  HZ1 LYS   300      -6.260   0.930-191.490  1.00  0.00            
ATOM   4838  HZ2 LYS   300      -5.700   0.670-189.980  1.00  0.00            
ATOM   4839  HZ3 LYS   300      -4.650   0.900-191.210  1.00  0.00            
ATOM   4840  N   LEU   301      -4.080  -6.240-187.670  1.00  0.00            
ATOM   4841  CA  LEU   301      -3.860  -7.620-187.280  1.00  0.00            
ATOM   4842  C   LEU   301      -4.610  -8.450-188.310  1.00  0.00            
ATOM   4843  O   LEU   301      -5.830  -8.290-188.460  1.00  0.00            
ATOM   4844  CB  LEU   301      -4.410  -7.890-185.890  1.00  0.00            
ATOM   4845  CG  LEU   301      -4.020  -9.250-185.290  1.00  0.00            
ATOM   4846  CD1 LEU   301      -2.530  -9.240-184.950  1.00  0.00            
ATOM   4847  CD2 LEU   301      -4.840  -9.540-184.050  1.00  0.00            
ATOM   4848  HN  LEU   301      -5.020  -5.900-187.750  1.00  0.00            
ATOM   4849  HA  LEU   301      -2.870  -7.800-187.270  1.00  0.00            
ATOM   4850  HB1 LEU   301      -4.080  -7.180-185.280  1.00  0.00            
ATOM   4851  HB2 LEU   301      -5.410  -7.850-185.940  1.00  0.00            
ATOM   4852  HG  LEU   301      -4.200  -9.970-185.960  1.00  0.00            
ATOM   4853 HD11 LEU   301      -2.270 -10.120-184.570  1.00  0.00            
ATOM   4854 HD12 LEU   301      -2.000  -9.070-185.780  1.00  0.00            
ATOM   4855 HD13 LEU   301      -2.350  -8.510-184.290  1.00  0.00            
ATOM   4856 HD21 LEU   301      -4.570 -10.420-183.670  1.00  0.00            
ATOM   4857 HD22 LEU   301      -4.670  -8.820-183.370  1.00  0.00            
ATOM   4858 HD23 LEU   301      -5.810  -9.550-184.290  1.00  0.00            
ATOM   4859  N   LEU   302      -3.900  -9.300-189.040  1.00  0.00            
ATOM   4860  CA  LEU   302      -4.510 -10.130-190.070  1.00  0.00            
ATOM   4861  C   LEU   302      -4.570 -11.600-189.660  1.00  0.00            
ATOM   4862  O   LEU   302      -3.890 -12.020-188.720  1.00  0.00            
ATOM   4863  CB  LEU   302      -3.710 -10.010-191.370  1.00  0.00            
ATOM   4864  CG  LEU   302      -3.370  -8.620-191.910  1.00  0.00            
ATOM   4865  CD1 LEU   302      -2.590  -8.770-193.210  1.00  0.00            
ATOM   4866  CD2 LEU   302      -4.640  -7.820-192.140  1.00  0.00            
ATOM   4867  HN  LEU   302      -2.910  -9.370-188.870  1.00  0.00            
ATOM   4868  HA  LEU   302      -5.440  -9.770-190.160  1.00  0.00            
ATOM   4869  HB1 LEU   302      -2.850 -10.490-191.240  1.00  0.00            
ATOM   4870  HB2 LEU   302      -4.240 -10.480-192.080  1.00  0.00            
ATOM   4871  HG  LEU   302      -2.810  -8.130-191.250  1.00  0.00            
ATOM   4872 HD11 LEU   302      -2.370  -7.860-193.570  1.00  0.00            
ATOM   4873 HD12 LEU   302      -1.750  -9.280-193.040  1.00  0.00            
ATOM   4874 HD13 LEU   302      -3.150  -9.260-193.880  1.00  0.00            
ATOM   4875 HD21 LEU   302      -4.400  -6.920-192.500  1.00  0.00            
ATOM   4876 HD22 LEU   302      -5.220  -8.300-192.800  1.00  0.00            
ATOM   4877 HD23 LEU   302      -5.130  -7.720-191.280  1.00  0.00            
ATOM   4878  N   ASN   303      -5.380 -12.370-190.370  1.00  0.00            
ATOM   4879  CA  ASN   303      -5.550 -13.810-190.160  1.00  0.00            
ATOM   4880  C   ASN   303      -5.800 -14.240-188.700  1.00  0.00            
ATOM   4881  O   ASN   303      -5.470 -15.360-188.300  1.00  0.00            
ATOM   4882  CB  ASN   303      -4.350 -14.560-190.750  1.00  0.00            
ATOM   4883  CG  ASN   303      -4.530 -16.070-190.720  1.00  0.00            
ATOM   4884  ND2 ASN   303      -3.790 -16.740-189.850  1.00  0.00            
ATOM   4885  OD1 ASN   303      -5.330 -16.630-191.480  1.00  0.00            
ATOM   4886  HN  ASN   303      -5.920 -11.940-191.100  1.00  0.00            
ATOM   4887  HA  ASN   303      -6.400 -14.000-190.640  1.00  0.00            
ATOM   4888  HB1 ASN   303      -4.230 -14.280-191.700  1.00  0.00            
ATOM   4889  HB2 ASN   303      -3.530 -14.330-190.220  1.00  0.00            
ATOM   4890 HD21 ASN   303      -3.160 -16.250-189.250  1.00  0.00            
ATOM   4891 HD22 ASN   303      -3.870 -17.740-189.790  1.00  0.00            
ATOM   4892  N   TYR   304      -6.350 -13.350-187.890  1.00  0.00            
ATOM   4893  CA  TYR   304      -6.650 -13.700-186.510  1.00  0.00            
ATOM   4894  C   TYR   304      -8.000 -14.390-186.500  1.00  0.00            
ATOM   4895  O   TYR   304      -9.040 -13.750-186.670  1.00  0.00            
ATOM   4896  CB  TYR   304      -6.670 -12.460-185.620  1.00  0.00            
ATOM   4897  CG  TYR   304      -6.900 -12.750-184.150  1.00  0.00            
ATOM   4898  CD1 TYR   304      -6.110 -13.680-183.480  1.00  0.00            
ATOM   4899  CD2 TYR   304      -7.910 -12.100-183.440  1.00  0.00            
ATOM   4900  CE1 TYR   304      -6.320 -13.970-182.140  1.00  0.00            
ATOM   4901  CE2 TYR   304      -8.130 -12.380-182.100  1.00  0.00            
ATOM   4902  CZ  TYR   304      -7.330 -13.310-181.460  1.00  0.00            
ATOM   4903  OH  TYR   304      -7.580 -13.600-180.130  1.00  0.00            
ATOM   4904  HN  TYR   304      -6.570 -12.430-188.230  1.00  0.00            
ATOM   4905  HA  TYR   304      -5.920 -14.300-186.200  1.00  0.00            
ATOM   4906  HB1 TYR   304      -5.790 -11.990-185.710  1.00  0.00            
ATOM   4907  HB2 TYR   304      -7.400 -11.850-185.930  1.00  0.00            
ATOM   4908  HD1 TYR   304      -5.380 -14.150-183.970  1.00  0.00            
ATOM   4909  HD2 TYR   304      -8.480 -11.430-183.900  1.00  0.00            
ATOM   4910  HE1 TYR   304      -5.750 -14.640-181.670  1.00  0.00            
ATOM   4911  HE2 TYR   304      -8.860 -11.910-181.600  1.00  0.00            
ATOM   4912  HH  TYR   304      -8.340 -13.040-179.800  1.00  0.00            
ATOM   4913  N   ASP   305      -7.980 -15.720-186.340  1.00  0.00            
ATOM   4914  CA  ASP   305      -9.210 -16.530-186.310  1.00  0.00            
ATOM   4915  C   ASP   305      -9.170 -17.420-185.070  1.00  0.00            
ATOM   4916  O   ASP   305      -9.010 -18.640-185.160  1.00  0.00            
ATOM   4917  CB  ASP   305      -9.300 -17.390-187.580  1.00  0.00            
ATOM   4918  CG  ASP   305     -10.650 -18.070-187.720  1.00  0.00            
ATOM   4919  OD1 ASP   305     -11.670 -17.360-187.740  1.00  0.00            
ATOM   4920  OD2 ASP   305     -10.680 -19.320-187.830  1.00  0.00            
ATOM   4921  HN  ASP   305      -7.100 -16.180-186.240  1.00  0.00            
ATOM   4922  HA  ASP   305      -9.980 -15.900-186.270  1.00  0.00            
ATOM   4923  HB1 ASP   305      -9.160 -16.800-188.380  1.00  0.00            
ATOM   4924  HB2 ASP   305      -8.590 -18.090-187.550  1.00  0.00            
ATOM   4925  N   PRO   306      -9.330 -16.810-183.880  1.00  0.00            
ATOM   4926  CA  PRO   306      -9.310 -17.510-182.590  1.00  0.00            
ATOM   4927  C   PRO   306     -10.570 -18.280-182.230  1.00  0.00            
ATOM   4928  O   PRO   306     -11.590 -18.190-182.910  1.00  0.00            
ATOM   4929  CB  PRO   306      -9.100 -16.370-181.610  1.00  0.00            
ATOM   4930  CG  PRO   306      -9.950 -15.300-182.210  1.00  0.00            
ATOM   4931  CD  PRO   306      -9.640 -15.390-183.690  1.00  0.00            
ATOM   4932  HA  PRO   306      -8.600 -18.220-182.630  1.00  0.00            
ATOM   4933  HB1 PRO   306      -9.410 -16.610-180.690  1.00  0.00            
ATOM   4934  HB2 PRO   306      -8.140 -16.090-181.570  1.00  0.00            
ATOM   4935  HG1 PRO   306     -10.920 -15.480-182.030  1.00  0.00            
ATOM   4936  HG2 PRO   306      -9.700 -14.400-181.840  1.00  0.00            
ATOM   4937  HD1 PRO   306     -10.430 -15.120-184.250  1.00  0.00            
ATOM   4938  HD2 PRO   306      -8.850 -14.820-183.940  1.00  0.00            
ATOM   4939  N   TYR   307     -10.460 -19.050-181.150  1.00  0.00            
ATOM   4940  CA  TYR   307     -11.560 -19.840-180.610  1.00  0.00            
ATOM   4941  C   TYR   307     -12.440 -18.840-179.870  1.00  0.00            
ATOM   4942  O   TYR   307     -12.070 -17.670-179.740  1.00  0.00            
ATOM   4943  CB  TYR   307     -11.020 -20.850-179.590  1.00  0.00            
ATOM   4944  CG  TYR   307     -10.530 -22.170-180.150  1.00  0.00            
ATOM   4945  CD1 TYR   307      -9.250 -22.310-180.660  1.00  0.00            
ATOM   4946  CD2 TYR   307     -11.350 -23.300-180.110  1.00  0.00            
ATOM   4947  CE1 TYR   307      -8.780 -23.540-181.120  1.00  0.00            
ATOM   4948  CE2 TYR   307     -10.900 -24.540-180.570  1.00  0.00            
ATOM   4949  CZ  TYR   307      -9.610 -24.650-181.070  1.00  0.00            
ATOM   4950  OH  TYR   307      -9.170 -25.860-181.550  1.00  0.00            
ATOM   4951  HN  TYR   307      -9.580 -19.090-180.680  1.00  0.00            
ATOM   4952  HA  TYR   307     -12.020 -20.310-181.360  1.00  0.00            
ATOM   4953  HB1 TYR   307     -10.240 -20.430-179.110  1.00  0.00            
ATOM   4954  HB2 TYR   307     -11.740 -21.050-178.930  1.00  0.00            
ATOM   4955  HD1 TYR   307      -8.640 -21.510-180.690  1.00  0.00            
ATOM   4956  HD2 TYR   307     -12.280 -23.220-179.750  1.00  0.00            
ATOM   4957  HE1 TYR   307      -7.850 -23.620-181.480  1.00  0.00            
ATOM   4958  HE2 TYR   307     -11.500 -25.340-180.540  1.00  0.00            
ATOM   4959  HH  TYR   307      -9.880 -26.550-181.440  1.00  0.00            
ATOM   4960  N   PRO   308     -13.610 -19.260-179.380  1.00  0.00            
ATOM   4961  CA  PRO   308     -14.480 -18.320-178.650  1.00  0.00            
ATOM   4962  C   PRO   308     -13.790 -17.900-177.340  1.00  0.00            
ATOM   4963  O   PRO   308     -12.890 -18.580-176.850  1.00  0.00            
ATOM   4964  CB  PRO   308     -15.720 -19.150-178.350  1.00  0.00            
ATOM   4965  CG  PRO   308     -15.730 -20.180-179.420  1.00  0.00            
ATOM   4966  CD  PRO   308     -14.290 -20.560-179.560  1.00  0.00            
ATOM   4967  HA  PRO   308     -14.660 -17.500-179.180  1.00  0.00            
ATOM   4968  HB1 PRO   308     -15.660 -19.590-177.450  1.00  0.00            
ATOM   4969  HB2 PRO   308     -16.550 -18.600-178.390  1.00  0.00            
ATOM   4970  HG1 PRO   308     -16.290 -20.970-179.150  1.00  0.00            
ATOM   4971  HG2 PRO   308     -16.090 -19.800-180.280  1.00  0.00            
ATOM   4972  HD1 PRO   308     -14.020 -21.210-178.850  1.00  0.00            
ATOM   4973  HD2 PRO   308     -14.100 -20.950-180.460  1.00  0.00            
ATOM   4974  N   ALA   309     -14.210 -16.770-176.790  1.00  0.00            
ATOM   4975  CA  ALA   309     -13.640 -16.280-175.540  1.00  0.00            
ATOM   4976  C   ALA   309     -14.030 -17.210-174.390  1.00  0.00            
ATOM   4977  O   ALA   309     -15.010 -17.950-174.500  1.00  0.00            
ATOM   4978  CB  ALA   309     -14.130 -14.870-175.250  1.00  0.00            
ATOM   4979  HN  ALA   309     -14.930 -16.240-177.240  1.00  0.00            
ATOM   4980  HA  ALA   309     -12.640 -16.280-175.660  1.00  0.00            
ATOM   4981  HB1 ALA   309     -13.740 -14.540-174.400  1.00  0.00            
ATOM   4982  HB2 ALA   309     -13.860 -14.260-176.000  1.00  0.00            
ATOM   4983  HB3 ALA   309     -15.130 -14.880-175.180  1.00  0.00            
ATOM   4984  N   ILE   310     -13.250 -17.190-173.310  1.00  0.00            
ATOM   4985  CA  ILE   310     -13.540 -18.020-172.140  1.00  0.00            
ATOM   4986  C   ILE   310     -13.820 -17.110-170.940  1.00  0.00            
ATOM   4987  O   ILE   310     -12.920 -16.450-170.420  1.00  0.00            
ATOM   4988  CB  ILE   310     -12.380 -18.960-171.780  1.00  0.00            
ATOM   4989  CG1 ILE   310     -12.090 -19.910-172.950  1.00  0.00            
ATOM   4990  CG2 ILE   310     -12.740 -19.770-170.550  1.00  0.00            
ATOM   4991  CD  ILE   310     -11.060 -20.980-172.640  1.00  0.00            
ATOM   4992  HN  ILE   310     -12.450 -16.600-173.300  1.00  0.00            
ATOM   4993  HA  ILE   310     -14.350 -18.550-172.400  1.00  0.00            
ATOM   4994  HB  ILE   310     -11.560 -18.420-171.600  1.00  0.00            
ATOM   4995 HG11 ILE   310     -12.940 -20.370-173.200  1.00  0.00            
ATOM   4996 HG12 ILE   310     -11.750 -19.370-173.720  1.00  0.00            
ATOM   4997 HG21 ILE   310     -11.980 -20.380-170.320  1.00  0.00            
ATOM   4998 HG22 ILE   310     -12.900 -19.150-169.780  1.00  0.00            
ATOM   4999 HG23 ILE   310     -13.560 -20.310-170.720  1.00  0.00            
ATOM   5000  HD1 ILE   310     -10.920 -21.560-173.440  1.00  0.00            
ATOM   5001  HD2 ILE   310     -10.190 -20.550-172.390  1.00  0.00            
ATOM   5002  HD3 ILE   310     -11.380 -21.540-171.870  1.00  0.00            
ATOM   5003  N   LYS   311     -15.080 -17.090-170.500  1.00  0.00            
ATOM   5004  CA  LYS   311     -15.500 -16.270-169.370  1.00  0.00            
ATOM   5005  C   LYS   311     -14.920 -16.830-168.070  1.00  0.00            
ATOM   5006  O   LYS   311     -14.990 -18.030-167.820  1.00  0.00            
ATOM   5007  CB  LYS   311     -17.030 -16.240-169.280  1.00  0.00            
ATOM   5008  CG  LYS   311     -17.730 -15.860-170.580  1.00  0.00            
ATOM   5009  CD  LYS   311     -19.240 -16.020-170.470  1.00  0.00            
ATOM   5010  CE  LYS   311     -19.910 -15.790-171.820  1.00  0.00            
ATOM   5011  NZ  LYS   311     -21.390 -15.990-171.780  1.00  0.00            
ATOM   5012  HN  LYS   311     -15.760 -17.650-170.970  1.00  0.00            
ATOM   5013  HA  LYS   311     -15.140 -15.350-169.540  1.00  0.00            
ATOM   5014  HB1 LYS   311     -17.350 -17.140-169.000  1.00  0.00            
ATOM   5015  HB2 LYS   311     -17.290 -15.560-168.580  1.00  0.00            
ATOM   5016  HG1 LYS   311     -17.520 -14.910-170.800  1.00  0.00            
ATOM   5017  HG2 LYS   311     -17.390 -16.460-171.310  1.00  0.00            
ATOM   5018  HD1 LYS   311     -19.450 -16.940-170.160  1.00  0.00            
ATOM   5019  HD2 LYS   311     -19.590 -15.350-169.820  1.00  0.00            
ATOM   5020  HE1 LYS   311     -19.730 -14.850-172.120  1.00  0.00            
ATOM   5021  HE2 LYS   311     -19.530 -16.430-172.490  1.00  0.00            
ATOM   5022  HZ1 LYS   311     -21.780 -15.830-172.690  1.00  0.00            
ATOM   5023  HZ2 LYS   311     -21.590 -16.930-171.490  1.00  0.00            
ATOM   5024  HZ3 LYS   311     -21.790 -15.350-171.130  1.00  0.00            
ATOM   5025  N   ALA   312     -14.360 -15.950-167.250  1.00  0.00            
ATOM   5026  CA  ALA   312     -13.770 -16.350-165.980  1.00  0.00            
ATOM   5027  C   ALA   312     -13.860 -15.190-165.010  1.00  0.00            
ATOM   5028  O   ALA   312     -13.640 -14.030-165.380  1.00  0.00            
ATOM   5029  CB  ALA   312     -12.320 -16.750-166.170  1.00  0.00            
ATOM   5030  HN  ALA   312     -14.340 -14.990-167.520  1.00  0.00            
ATOM   5031  HA  ALA   312     -14.290 -17.130-165.650  1.00  0.00            
ATOM   5032  HB1 ALA   312     -11.930 -17.020-165.290  1.00  0.00            
ATOM   5033  HB2 ALA   312     -12.260 -17.520-166.810  1.00  0.00            
ATOM   5034  HB3 ALA   312     -11.800 -15.980-166.540  1.00  0.00            
ATOM   5035  N   PRO   313     -14.220 -15.470-163.740  1.00  0.00            
ATOM   5036  CA  PRO   313     -14.330 -14.420-162.730  1.00  0.00            
ATOM   5037  C   PRO   313     -13.000 -13.750-162.400  1.00  0.00            
ATOM   5038  O   PRO   313     -11.970 -14.430-162.260  1.00  0.00            
ATOM   5039  CB  PRO   313     -14.900 -15.170-161.520  1.00  0.00            
ATOM   5040  CG  PRO   313     -14.410 -16.570-161.720  1.00  0.00            
ATOM   5041  CD  PRO   313     -14.580 -16.780-163.190  1.00  0.00            
ATOM   5042  HA  PRO   313     -14.910 -13.670-163.070  1.00  0.00            
ATOM   5043  HB1 PRO   313     -14.550 -14.790-160.660  1.00  0.00            
ATOM   5044  HB2 PRO   313     -15.900 -15.140-161.510  1.00  0.00            
ATOM   5045  HG1 PRO   313     -13.450 -16.660-161.450  1.00  0.00            
ATOM   5046  HG2 PRO   313     -14.960 -17.220-161.190  1.00  0.00            
ATOM   5047  HD1 PRO   313     -13.960 -17.490-163.530  1.00  0.00            
ATOM   5048  HD2 PRO   313     -15.520 -17.020-163.420  1.00  0.00            
ATOM   5049  N   VAL   314     -13.000 -12.430-162.310  1.00  0.00            
ATOM   5050  CA  VAL   314     -11.790 -11.680-161.990  1.00  0.00            
ATOM   5051  C   VAL   314     -11.500 -11.890-160.510  1.00  0.00            
ATOM   5052  O   VAL   314     -12.400 -11.810-159.680  1.00  0.00            
ATOM   5053  CB  VAL   314     -11.960 -10.170-162.300  1.00  0.00            
ATOM   5054  CG1 VAL   314     -10.700  -9.410-161.940  1.00  0.00            
ATOM   5055  CG2 VAL   314     -12.290  -9.980-163.780  1.00  0.00            
ATOM   5056  HN  VAL   314     -13.850 -11.930-162.470  1.00  0.00            
ATOM   5057  HA  VAL   314     -11.060 -12.050-162.570  1.00  0.00            
ATOM   5058  HB  VAL   314     -12.720  -9.810-161.760  1.00  0.00            
ATOM   5059 HG11 VAL   314     -10.830  -8.440-162.140  1.00  0.00            
ATOM   5060 HG12 VAL   314     -10.520  -9.520-160.960  1.00  0.00            
ATOM   5061 HG13 VAL   314      -9.930  -9.760-162.460  1.00  0.00
[truncated: 408,047 more chars]
