# Supplementary material for: Treatment of flexibility of protein backbone in simulations of protein–ligand interactions using steered molecular dynamics
Source: Sci Rep. 2024 May 7;14:10475. doi: 10.1038/s41598-024-59899-3 (PMC11076533; doi:10.1038/s41598-024-59899-3)
Supplement: Supplementary file 1 — Supplementary Information 1. [file 41598_2024_59899_MOESM1_ESM.gz › complex/1pye/lig.itp]

; LIG_GMX.top of 1PYE created by acpype 

[ defaults ]
; nbfunc        comb-rule       gen-pairs       fudgeLJ fudgeQQ
1               2               yes             0.5     0.8333333333

[ atomtypes ]
;name   bond_type     mass     charge   ptype   sigma         epsilon       Amb
 CA       CA          0.00000  0.00000   A     3.39967e-01   3.59824e-01 ; 1.91  0.0860
 CM       CM          0.00000  0.00000   A     3.39967e-01   3.59824e-01 ; 1.91  0.0860
 N*       N*          0.00000  0.00000   A     3.25000e-01   7.11280e-01 ; 1.82  0.1700
 CB       CB          0.00000  0.00000   A     3.39967e-01   3.59824e-01 ; 1.91  0.0860
 C*       C*          0.00000  0.00000   A     3.39967e-01   3.59824e-01 ; 1.91  0.0860
 CR       CR          0.00000  0.00000   A     3.39967e-01   3.59824e-01 ; 1.91  0.0860
 NB       NB          0.00000  0.00000   A     3.25000e-01   7.11280e-01 ; 1.82  0.1700
 C        C           0.00000  0.00000   A     3.39967e-01   3.59824e-01 ; 1.91  0.0860
 O        O           0.00000  0.00000   A     2.95992e-01   8.78640e-01 ; 1.66  0.2100
 N2       N2          0.00000  0.00000   A     3.25000e-01   7.11280e-01 ; 1.82  0.1700
 F        F           0.00000  0.00000   A     3.11815e-01   2.55224e-01 ; 1.75  0.0610
 H4       H4          0.00000  0.00000   A     2.51055e-01   6.27600e-02 ; 1.41  0.0150
 HA       HA          0.00000  0.00000   A     2.59964e-01   6.27600e-02 ; 1.46  0.0150
 H        H           0.00000  0.00000   A     1.06908e-01   6.56888e-02 ; 0.60  0.0157

[ moleculetype ]
;name            nrexcl
 LIG              3

[ atoms ]
;   nr  type  resi  res  atom  cgnr     charge      mass       ; qtot   bond_type
     1   CA     1   LIG    C1    1    -0.242024     12.01000 ; qtot -0.242
     2   CM     1   LIG    C2    2    -0.198837     12.01000 ; qtot -0.441
     3   N*     1   LIG    N1    3     0.492139     14.01000 ; qtot 0.051
     4   CB     1   LIG    C3    4     0.424168     12.01000 ; qtot 0.475
     5   CA     1   LIG    C4    5    -0.291572     12.01000 ; qtot 0.184
     6   CA     1   LIG    C5    6    -0.102996     12.01000 ; qtot 0.081
     7   C*     1   LIG    C6    7    -0.940745     12.01000 ; qtot -0.860
     8   CR     1   LIG    C7    8     1.080546     12.01000 ; qtot 0.221
     9   NB     1   LIG    N2    9    -0.810196     14.01000 ; qtot -0.590
    10    C     1   LIG    C8   10     0.851379     12.01000 ; qtot 0.262
    11   CA     1   LIG    C9   11    -0.224033     12.01000 ; qtot 0.038
    12   CA     1   LIG   C10   12    -0.017138     12.01000 ; qtot 0.021
    13   CA     1   LIG   C11   13    -0.122092     12.01000 ; qtot -0.101
    14   CA     1   LIG   C12   14    -0.076742     12.01000 ; qtot -0.178
    15   CA     1   LIG   C13   15    -0.122092     12.01000 ; qtot -0.300
    16   CA     1   LIG   C14   16    -0.017138     12.01000 ; qtot -0.317
    17    C     1   LIG   C15   17     0.793976     12.01000 ; qtot 0.477
    18   CA     1   LIG   C16   18    -0.463696     12.01000 ; qtot 0.013
    19   CA     1   LIG   C17   19     0.477835     12.01000 ; qtot 0.491
    20   CA     1   LIG   C18   20    -0.342554     12.01000 ; qtot 0.148
    21   CA     1   LIG   C19   21    -0.020766     12.01000 ; qtot 0.127
    22   CA     1   LIG   C20   22    -0.342554     12.01000 ; qtot -0.215
    23   CA     1   LIG   C21   23     0.477835     12.01000 ; qtot 0.263
    24    O     1   LIG    O1   24    -0.531693     16.00000 ; qtot -0.269
    25    O     1   LIG    O2   25    -0.507449     16.00000 ; qtot -0.776
    26   N2     1   LIG    N3   26    -1.234019     14.01000 ; qtot -2.010
    27    F     1   LIG    F1   27    -0.229045     19.00000 ; qtot -2.240
    28    F     1   LIG    F2   28    -0.229045     19.00000 ; qtot -2.469
    29   H4     1   LIG    H1   29     0.197073      1.00800 ; qtot -2.271
    30   HA     1   LIG    H2   30     0.188767      1.00800 ; qtot -2.083
    31   HA     1   LIG    H3   31     0.119115      1.00800 ; qtot -1.964
    32   HA     1   LIG    H4   32     0.081005      1.00800 ; qtot -1.883
    33   HA     1   LIG    H5   33     0.114726      1.00800 ; qtot -1.768
    34   HA     1   LIG    H6   34     0.110396      1.00800 ; qtot -1.657
    35   HA     1   LIG    H7   35     0.114726      1.00800 ; qtot -1.543
    36   HA     1   LIG    H8   36     0.081005      1.00800 ; qtot -1.462
    37   HA     1   LIG    H9   37     0.175632      1.00800 ; qtot -1.286
    38   HA     1   LIG   H10   38     0.136791      1.00800 ; qtot -1.149
    39   HA     1   LIG   H11   39     0.175632      1.00800 ; qtot -0.974
    40    H     1   LIG   H12   40     0.486840      1.00800 ; qtot -0.487
    41    H     1   LIG   H13   41     0.486840      1.00800 ; qtot -0.000

[ bonds ]
;   ai     aj funct   r             k
     1      2   1    1.3980e-01    3.8585e+05 ;     C1 - C2    
     1      6   1    1.3980e-01    3.8585e+05 ;     C1 - C5    
     1     17   1    1.4910e-01    2.8945e+05 ;     C1 - C15   
     2      3   1    1.3520e-01    3.9137e+05 ;     C2 - N1    
     2     29   1    1.0890e-01    2.8577e+05 ;     C2 - H1    
     3      4   1    1.3520e-01    3.9137e+05 ;     N1 - C3    
     3      7   1    1.3690e-01    3.6911e+05 ;     N1 - C6    
     4      5   1    1.3980e-01    3.8585e+05 ;     C3 - C4    
     4      9   1    1.3520e-01    3.9137e+05 ;     C3 - N2    
     5      6   1    1.3980e-01    3.8585e+05 ;     C4 - C5    
     5     30   1    1.0860e-01    2.8937e+05 ;     C4 - H2    
     6     31   1    1.0860e-01    2.8937e+05 ;     C5 - H3    
     7      8   1    1.4280e-01    3.5129e+05 ;     C6 - C7    
     7     10   1    1.4680e-01    3.1045e+05 ;     C6 - C8    
     8      9   1    1.3690e-01    3.6911e+05 ;     C7 - N2    
     8     26   1    1.3730e-01    3.6418e+05 ;     C7 - N3    
    10     11   1    1.4910e-01    2.8945e+05 ;     C8 - C9    
    10     25   1    1.2180e-01    5.3363e+05 ;     C8 - O2    
    11     12   1    1.3980e-01    3.8585e+05 ;     C9 - C10   
    11     16   1    1.3980e-01    3.8585e+05 ;     C9 - C14   
    12     13   1    1.3980e-01    3.8585e+05 ;    C10 - C11   
    12     32   1    1.0860e-01    2.8937e+05 ;    C10 - H4    
    13     14   1    1.3980e-01    3.8585e+05 ;    C11 - C12   
    13     33   1    1.0860e-01    2.8937e+05 ;    C11 - H5    
    14     15   1    1.3980e-01    3.8585e+05 ;    C12 - C13   
    14     34   1    1.0860e-01    2.8937e+05 ;    C12 - H6    
    15     16   1    1.3980e-01    3.8585e+05 ;    C13 - C14   
    15     35   1    1.0860e-01    2.8937e+05 ;    C13 - H7    
    16     36   1    1.0860e-01    2.8937e+05 ;    C14 - H8    
    17     18   1    1.4910e-01    2.8945e+05 ;    C15 - C16   
    17     24   1    1.2180e-01    5.3363e+05 ;    C15 - O1    
    18     19   1    1.3980e-01    3.8585e+05 ;    C16 - C17   
    18     23   1    1.3980e-01    3.8585e+05 ;    C16 - C21   
    19     20   1    1.3980e-01    3.8585e+05 ;    C17 - C18   
    19     27   1    1.3490e-01    2.9941e+05 ;    C17 - F1    
    20     21   1    1.3980e-01    3.8585e+05 ;    C18 - C19   
    20     37   1    1.0860e-01    2.8937e+05 ;    C18 - H9    
    21     22   1    1.3980e-01    3.8585e+05 ;    C19 - C20   
    21     38   1    1.0860e-01    2.8937e+05 ;    C19 - H10   
    22     23   1    1.3980e-01    3.8585e+05 ;    C20 - C21   
    22     39   1    1.0860e-01    2.8937e+05 ;    C20 - H11   
    23     28   1    1.3490e-01    2.9941e+05 ;    C21 - F2    
    26     40   1    1.0120e-01    3.3857e+05 ;     N3 - H12   
    26     41   1    1.0120e-01    3.3857e+05 ;     N3 - H13   

[ pairs ]
;   ai     aj    funct
     1      4      1 ;     C1 - C3    
     1      7      1 ;     C1 - C6    
     1     19      1 ;     C1 - C17   
     1     23      1 ;     C1 - C21   
     1     30      1 ;     C1 - H2    
     2      5      1 ;     C2 - C4    
     2      8      1 ;     C2 - C7    
     2      9      1 ;     C2 - N2    
     2     10      1 ;     C2 - C8    
     2     18      1 ;     C2 - C16   
     2     24      1 ;     C2 - O1    
     2     31      1 ;     C2 - H3    
     3     11      1 ;     N1 - C9    
     3     25      1 ;     N1 - O2    
     3     26      1 ;     N1 - N3    
     3     30      1 ;     N1 - H2    
     4     10      1 ;     C3 - C8    
     4     26      1 ;     C3 - N3    
     4     29      1 ;     C3 - H1    
     4     31      1 ;     C3 - H3    
     5      7      1 ;     C4 - C6    
     5      8      1 ;     C4 - C7    
     6      3      1 ;     C5 - N1    
     6      9      1 ;     C5 - N2    
     6     18      1 ;     C5 - C16   
     6     24      1 ;     C5 - O1    
     6     29      1 ;     C5 - H1    
     7     12      1 ;     C6 - C10   
     7     16      1 ;     C6 - C14   
     7     29      1 ;     C6 - H1    
     7     40      1 ;     C6 - H12   
     7     41      1 ;     C6 - H13   
     8     11      1 ;     C7 - C9    
     8     25      1 ;     C7 - O2    
     9     10      1 ;     N2 - C8    
     9     30      1 ;     N2 - H2    
     9     40      1 ;     N2 - H12   
     9     41      1 ;     N2 - H13   
    10     13      1 ;     C8 - C11   
    10     15      1 ;     C8 - C13   
    10     26      1 ;     C8 - N3    
    10     32      1 ;     C8 - H4    
    10     36      1 ;     C8 - H8    
    11     14      1 ;     C9 - C12   
    11     33      1 ;     C9 - H5    
    11     35      1 ;     C9 - H7    
    12     15      1 ;    C10 - C13   
    12     25      1 ;    C10 - O2    
    12     34      1 ;    C10 - H6    
    12     36      1 ;    C10 - H8    
    13     16      1 ;    C11 - C14   
    13     35      1 ;    C11 - H7    
    14     32      1 ;    C12 - H4    
    14     36      1 ;    C12 - H8    
    15     33      1 ;    C13 - H5    
    16     25      1 ;    C14 - O2    
    16     32      1 ;    C14 - H4    
    16     34      1 ;    C14 - H6    
    17      3      1 ;    C15 - N1    
    17      5      1 ;    C15 - C4    
    17     20      1 ;    C15 - C18   
    17     22      1 ;    C15 - C20   
    17     27      1 ;    C15 - F1    
    17     28      1 ;    C15 - F2    
    17     29      1 ;    C15 - H1    
    17     31      1 ;    C15 - H3    
    18     21      1 ;    C16 - C19   
    18     37      1 ;    C16 - H9    
    18     39      1 ;    C16 - H11   
    19     22      1 ;    C17 - C20   
    19     24      1 ;    C17 - O1    
    19     28      1 ;    C17 - F2    
    19     38      1 ;    C17 - H10   
    20     23      1 ;    C18 - C21   
    20     39      1 ;    C18 - H11   
    21     27      1 ;    C19 - F1    
    21     28      1 ;    C19 - F2    
    22     37      1 ;    C20 - H9    
    23     24      1 ;    C21 - O1    
    23     27      1 ;    C21 - F1    
    23     38      1 ;    C21 - H10   
    27     37      1 ;     F1 - H9    
    28     39      1 ;     F2 - H11   
    30     31      1 ;     H2 - H3    
    32     33      1 ;     H4 - H5    
    33     34      1 ;     H5 - H6    
    34     35      1 ;     H6 - H7    
    35     36      1 ;     H7 - H8    
    37     38      1 ;     H9 - H10   
    38     39      1 ;    H10 - H11   

[ angles ]
;   ai     aj     ak    funct   theta         cth
     1      2      3      1    1.1972e+02    5.8158e+02 ;     C1 - C2     - N1    
     1      2     29      1    1.2034e+02    4.0250e+02 ;     C1 - C2     - H1    
     1      6      5      1    1.2002e+02    5.5731e+02 ;     C1 - C5     - C4    
     1      6     31      1    1.1988e+02    4.0334e+02 ;     C1 - C5     - H3    
     1     17     18      1    1.1811e+02    5.2718e+02 ;     C1 - C15    - C16   
     1     17     24      1    1.2260e+02    5.7488e+02 ;     C1 - C15    - O1    
     2      1      6      1    1.2002e+02    5.5731e+02 ;     C2 - C1     - C5    
     2      1     17      1    1.2033e+02    5.3806e+02 ;     C2 - C1     - C15   
     2      3      4      1    1.0995e+02    5.8492e+02 ;     C2 - N1     - C3    
     2      3      7      1    1.0424e+02    5.9664e+02 ;     C2 - N1     - C6    
     3      2     29      1    1.1836e+02    4.2677e+02 ;     N1 - C2     - H1    
     3      4      5      1    1.1972e+02    5.8158e+02 ;     N1 - C3     - C4    
     3      4      9      1    1.2874e+02    5.8409e+02 ;     N1 - C3     - N2    
     3      7      8      1    1.2198e+02    5.6568e+02 ;     N1 - C6     - C7    
     3      7     10      1    1.2332e+02    5.5396e+02 ;     N1 - C6     - C8    
     4      3      7      1    1.0424e+02    5.9664e+02 ;     C3 - N1     - C6    
     4      5      6      1    1.2002e+02    5.5731e+02 ;     C3 - C4     - C5    
     4      5     30      1    1.1988e+02    4.0334e+02 ;     C3 - C4     - H2    
     4      9      8      1    1.0424e+02    5.9664e+02 ;     C3 - N2     - C7    
     5      4      9      1    1.1972e+02    5.8158e+02 ;     C4 - C3     - N2    
     5      6     31      1    1.1988e+02    4.0334e+02 ;     C4 - C5     - H3    
     6      1     17      1    1.2033e+02    5.3806e+02 ;     C5 - C1     - C15   
     6      5     30      1    1.1988e+02    4.0334e+02 ;     C5 - C4     - H2    
     7      8      9      1    1.2198e+02    5.6568e+02 ;     C6 - C7     - N2    
     7      8     26      1    1.1972e+02    5.7070e+02 ;     C6 - C7     - N3    
     7     10     11      1    1.1600e+02    5.3639e+02 ;     C6 - C8     - C9    
     7     10     25      1    1.2393e+02    5.7823e+02 ;     C6 - C8     - O2    
     8      7     10      1    1.2269e+02    5.3220e+02 ;     C7 - C6     - C8    
     8     26     40      1    1.1563e+02    4.0920e+02 ;     C7 - N3     - H12   
     8     26     41      1    1.1563e+02    4.0920e+02 ;     C7 - N3     - H13   
     9      8     26      1    1.1723e+02    6.0333e+02 ;     N2 - C7     - N3    
    10     11     12      1    1.2033e+02    5.3806e+02 ;     C8 - C9     - C10   
    10     11     16      1    1.2033e+02    5.3806e+02 ;     C8 - C9     - C14   
    11     10     25      1    1.2260e+02    5.7488e+02 ;     C9 - C8     - O2    
    11     12     13      1    1.2002e+02    5.5731e+02 ;     C9 - C10    - C11   
    11     12     32      1    1.1988e+02    4.0334e+02 ;     C9 - C10    - H4    
    11     16     15      1    1.2002e+02    5.5731e+02 ;     C9 - C14    - C13   
    11     16     36      1    1.1988e+02    4.0334e+02 ;     C9 - C14    - H8    
    12     11     16      1    1.2002e+02    5.5731e+02 ;    C10 - C9     - C14   
    12     13     14      1    1.2002e+02    5.5731e+02 ;    C10 - C11    - C12   
    12     13     33      1    1.1988e+02    4.0334e+02 ;    C10 - C11    - H5    
    13     12     32      1    1.1988e+02    4.0334e+02 ;    C11 - C10    - H4    
    13     14     15      1    1.2002e+02    5.5731e+02 ;    C11 - C12    - C13   
    13     14     34      1    1.1988e+02    4.0334e+02 ;    C11 - C12    - H6    
    14     13     33      1    1.1988e+02    4.0334e+02 ;    C12 - C11    - H5    
    14     15     16      1    1.2002e+02    5.5731e+02 ;    C12 - C13    - C14   
    14     15     35      1    1.1988e+02    4.0334e+02 ;    C12 - C13    - H7    
    15     14     34      1    1.1988e+02    4.0334e+02 ;    C13 - C12    - H6    
    15     16     36      1    1.1988e+02    4.0334e+02 ;    C13 - C14    - H8    
    16     15     35      1    1.1988e+02    4.0334e+02 ;    C14 - C13    - H7    
    17     18     19      1    1.2033e+02    5.3806e+02 ;    C15 - C16    - C17   
    17     18     23      1    1.2033e+02    5.3806e+02 ;    C15 - C16    - C21   
    18     17     24      1    1.2260e+02    5.7488e+02 ;    C16 - C15    - O1    
    18     19     20      1    1.2002e+02    5.5731e+02 ;    C16 - C17    - C18   
    18     19     27      1    1.1896e+02    5.6149e+02 ;    C16 - C17    - F1    
    18     23     22      1    1.2002e+02    5.5731e+02 ;    C16 - C21    - C20   
    18     23     28      1    1.1896e+02    5.6149e+02 ;    C16 - C21    - F2    
    19     18     23      1    1.2002e+02    5.5731e+02 ;    C17 - C16    - C21   
    19     20     21      1    1.2002e+02    5.5731e+02 ;    C17 - C18    - C19   
    19     20     37      1    1.1988e+02    4.0334e+02 ;    C17 - C18    - H9    
    20     19     27      1    1.1896e+02    5.6149e+02 ;    C18 - C17    - F1    
    20     21     22      1    1.2002e+02    5.5731e+02 ;    C18 - C19    - C20   
    20     21     38      1    1.1988e+02    4.0334e+02 ;    C18 - C19    - H10   
    21     20     37      1    1.1988e+02    4.0334e+02 ;    C19 - C18    - H9    
    21     22     23      1    1.2002e+02    5.5731e+02 ;    C19 - C20    - C21   
    21     22     39      1    1.1988e+02    4.0334e+02 ;    C19 - C20    - H11   
    22     21     38      1    1.1988e+02    4.0334e+02 ;    C20 - C19    - H10   
    22     23     28      1    1.1896e+02    5.6149e+02 ;    C20 - C21    - F2    
    23     22     39      1    1.1988e+02    4.0334e+02 ;    C21 - C20    - H11   
    40     26     41      1    1.1512e+02    3.3556e+02 ;    H12 - N3     - H13   

[ dihedrals ] ; propers
; for gromacs 4.5 or higher, using funct 9
;    i      j      k      l   func   phase     kd      pn
     1      2      3      4      9   180.00  20.08320   2 ;     C1-    C2-    N1-    C3
     1      2      3      7      9   180.00  20.08320   2 ;     C1-    C2-    N1-    C6
     1      6      5      4      9   180.00  15.16700   2 ;     C1-    C5-    C4-    C3
     1      6      5     30      9   180.00  15.16700   2 ;     C1-    C5-    C4-    H2
     1     17     18     19      9   180.00   4.18400   2 ;     C1-   C15-   C16-   C17
     1     17     18     23      9   180.00   4.18400   2 ;     C1-   C15-   C16-   C21
     2      1      6      5      9   180.00  15.16700   2 ;     C2-    C1-    C5-    C4
     2      1      6     31      9   180.00  15.16700   2 ;     C2-    C1-    C5-    H3
     2      1     17     18      9   180.00   4.18400   2 ;     C2-    C1-   C15-   C16
     2      1     17     24      9   180.00   4.18400   2 ;     C2-    C1-   C15-    O1
     2      3      4      5      9   180.00  20.08320   2 ;     C2-    N1-    C3-    C4
     2      3      4      9      9   180.00  20.08320   2 ;     C2-    N1-    C3-    N2
     2      3      7      8      9   180.00  19.87400   2 ;     C2-    N1-    C6-    C7
     2      3      7     10      9   180.00  19.87400   2 ;     C2-    N1-    C6-    C8
     3      4      5      6      9   180.00  15.16700   2 ;     N1-    C3-    C4-    C5
     3      4      5     30      9   180.00  15.16700   2 ;     N1-    C3-    C4-    H2
     3      4      9      8      9   180.00  20.08320   2 ;     N1-    C3-    N2-    C7
     3      7      8      9      9   180.00  16.73600   2 ;     N1-    C6-    C7-    N2
     3      7      8     26      9   180.00  16.73600   2 ;     N1-    C6-    C7-    N3
     3      7     10     11      9   180.00  12.02900   2 ;     N1-    C6-    C8-    C9
     3      7     10     25      9   180.00  12.02900   2 ;     N1-    C6-    C8-    O2
     4      3      2     29      9   180.00  20.08320   2 ;     C3-    N1-    C2-    H1
     4      3      7      8      9   180.00  19.87400   2 ;     C3-    N1-    C6-    C7
     4      3      7     10      9   180.00  19.87400   2 ;     C3-    N1-    C6-    C8
     4      5      6     31      9   180.00  15.16700   2 ;     C3-    C4-    C5-    H3
     4      9      8      7      9   180.00  19.87400   2 ;     C3-    N2-    C7-    C6
     4      9      8     26      9   180.00  19.87400   2 ;     C3-    N2-    C7-    N3
     5      4      3      7      9   180.00  20.08320   2 ;     C4-    C3-    N1-    C6
     5      4      9      8      9   180.00  20.08320   2 ;     C4-    C3-    N2-    C7
     6      1      2      3      9   180.00  15.16700   2 ;     C5-    C1-    C2-    N1
     6      1      2     29      9   180.00  15.16700   2 ;     C5-    C1-    C2-    H1
     6      1     17     18      9   180.00   4.18400   2 ;     C5-    C1-   C15-   C16
     6      1     17     24      9   180.00   4.18400   2 ;     C5-    C1-   C15-    O1
     6      5      4      9      9   180.00  15.16700   2 ;     C5-    C4-    C3-    N2
     7      3      2     29      9   180.00  20.08320   2 ;     C6-    N1-    C2-    H1
     7      3      4      9      9   180.00  20.08320   2 ;     C6-    N1-    C3-    N2
     7      8     26     40      9   180.00   4.39320   2 ;     C6-    C7-    N3-   H12
     7      8     26     41      9   180.00   4.39320   2 ;     C6-    C7-    N3-   H13
     7     10     11     12      9   180.00   4.18400   2 ;     C6-    C8-    C9-   C10
     7     10     11     16      9   180.00   4.18400   2 ;     C6-    C8-    C9-   C14
     8      7     10     11      9   180.00  12.02900   2 ;     C7-    C6-    C8-    C9
     8      7     10     25      9   180.00  12.02900   2 ;     C7-    C6-    C8-    O2
     9      4      5     30      9   180.00  15.16700   2 ;     N2-    C3-    C4-    H2
     9      8      7     10      9   180.00  16.73600   2 ;     N2-    C7-    C6-    C8
     9      8     26     40      9   180.00   4.39320   2 ;     N2-    C7-    N3-   H12
     9      8     26     41      9   180.00   4.39320   2 ;     N2-    C7-    N3-   H13
    10      7      8     26      9   180.00  16.73600   2 ;     C8-    C6-    C7-    N3
    10     11     12     13      9   180.00  15.16700   2 ;     C8-    C9-   C10-   C11
    10     11     12     32      9   180.00  15.16700   2 ;     C8-    C9-   C10-    H4
    10     11     16     15      9   180.00  15.16700   2 ;     C8-    C9-   C14-   C13
    10     11     16     36      9   180.00  15.16700   2 ;     C8-    C9-   C14-    H8
    11     12     13     14      9   180.00  15.16700   2 ;     C9-   C10-   C11-   C12
    11     12     13     33      9   180.00  15.16700   2 ;     C9-   C10-   C11-    H5
    11     16     15     14      9   180.00  15.16700   2 ;     C9-   C14-   C13-   C12
    11     16     15     35      9   180.00  15.16700   2 ;     C9-   C14-   C13-    H7
    12     11     10     25      9   180.00   4.18400   2 ;    C10-    C9-    C8-    O2
    12     11     16     15      9   180.00  15.16700   2 ;    C10-    C9-   C14-   C13
    12     11     16     36      9   180.00  15.16700   2 ;    C10-    C9-   C14-    H8
    12     13     14     15      9   180.00  15.16700   2 ;    C10-   C11-   C12-   C13
    12     13     14     34      9   180.00  15.16700   2 ;    C10-   C11-   C12-    H6
    13     12     11     16      9   180.00  15.16700   2 ;    C11-   C10-    C9-   C14
    13     14     15     16      9   180.00  15.16700   2 ;    C11-   C12-   C13-   C14
    13     14     15     35      9   180.00  15.16700   2 ;    C11-   C12-   C13-    H7
    14     13     12     32      9   180.00  15.16700   2 ;    C12-   C11-   C10-    H4
    14     15     16     36      9   180.00  15.16700   2 ;    C12-   C13-   C14-    H8
    15     14     13     33      9   180.00  15.16700   2 ;    C13-   C12-   C11-    H5
    16     11     10     25      9   180.00   4.18400   2 ;    C14-    C9-    C8-    O2
    16     11     12     32      9   180.00  15.16700   2 ;    C14-    C9-   C10-    H4
    16     15     14     34      9   180.00  15.16700   2 ;    C14-   C13-   C12-    H6
    17      1      2      3      9   180.00  15.16700   2 ;    C15-    C1-    C2-    N1
    17      1      2     29      9   180.00  15.16700   2 ;    C15-    C1-    C2-    H1
    17      1      6      5      9   180.00  15.16700   2 ;    C15-    C1-    C5-    C4
    17      1      6     31      9   180.00  15.16700   2 ;    C15-    C1-    C5-    H3
    17     18     19     20      9   180.00  15.16700   2 ;    C15-   C16-   C17-   C18
    17     18     19     27      9   180.00  15.16700   2 ;    C15-   C16-   C17-    F1
    17     18     23     22      9   180.00  15.16700   2 ;    C15-   C16-   C21-   C20
    17     18     23     28      9   180.00  15.16700   2 ;    C15-   C16-   C21-    F2
    18     19     20     21      9   180.00  15.16700   2 ;    C16-   C17-   C18-   C19
    18     19     20     37      9   180.00  15.16700   2 ;    C16-   C17-   C18-    H9
    18     23     22     21      9   180.00  15.16700   2 ;    C16-   C21-   C20-   C19
    18     23     22     39      9   180.00  15.16700   2 ;    C16-   C21-   C20-   H11
    19     18     17     24      9   180.00   4.18400   2 ;    C17-   C16-   C15-    O1
    19     18     23     22      9   180.00  15.16700   2 ;    C17-   C16-   C21-   C20
    19     18     23     28      9   180.00  15.16700   2 ;    C17-   C16-   C21-    F2
    19     20     21     22      9   180.00  15.16700   2 ;    C17-   C18-   C19-   C20
    19     20     21     38      9   180.00  15.16700   2 ;    C17-   C18-   C19-   H10
    20     19     18     23      9   180.00  15.16700   2 ;    C18-   C17-   C16-   C21
    20     21     22     23      9   180.00  15.16700   2 ;    C18-   C19-   C20-   C21
    20     21     22     39      9   180.00  15.16700   2 ;    C18-   C19-   C20-   H11
    21     20     19     27      9   180.00  15.16700   2 ;    C19-   C18-   C17-    F1
    21     22     23     28      9   180.00  15.16700   2 ;    C19-   C20-   C21-    F2
    22     21     20     37      9   180.00  15.16700   2 ;    C20-   C19-   C18-    H9
    23     18     17     24      9   180.00   4.18400   2 ;    C21-   C16-   C15-    O1
    23     18     19     27      9   180.00  15.16700   2 ;    C21-   C16-   C17-    F1
    23     22     21     38      9   180.00  15.16700   2 ;    C21-   C20-   C19-   H10
    27     19     20     37      9   180.00  15.16700   2 ;     F1-   C17-   C18-    H9
    28     23     22     39      9   180.00  15.16700   2 ;     F2-   C21-   C20-   H11
    30      5      6     31      9   180.00  15.16700   2 ;     H2-    C4-    C5-    H3
    32     12     13     33      9   180.00  15.16700   2 ;     H4-   C10-   C11-    H5
    33     13     14     34      9   180.00  15.16700   2 ;     H5-   C11-   C12-    H6
    34     14     15     35      9   180.00  15.16700   2 ;     H6-   C12-   C13-    H7
    35     15     16     36      9   180.00  15.16700   2 ;     H7-   C13-   C14-    H8
    37     20     21     38      9   180.00  15.16700   2 ;     H9-   C18-   C19-   H10
    38     21     22     39      9   180.00  15.16700   2 ;    H10-   C19-   C20-   H11

[ dihedrals ] ; impropers
; treated as propers in GROMACS to use correct AMBER analytical function
;    i      j      k      l   func   phase     kd      pn
     1      5      6     31      4   180.00   4.60240   2 ;     C1-    C4-    C5-    H3
     1     18     17     24      4   180.00  43.93200   2 ;     C1-   C16-   C15-    O1
     1     29      2      3      4   180.00   4.60240   2 ;     C1-    H1-    C2-    N1
     2      1      6     17      4   180.00   4.60240   2 ;     C2-    C1-    C5-   C15
     5      3      4      9      4   180.00   4.60240   2 ;     C4-    N1-    C3-    N2
     6      4      5     30      4   180.00   4.60240   2 ;     C5-    C3-    C4-    H2
     7      4      3      2      4   180.00   4.60240   2 ;     C6-    C3-    N1-    C2
     7     11     10     25      4   180.00  43.93200   2 ;     C6-    C9-    C8-    O2
     7     26      8      9      4   180.00   4.60240   2 ;     C6-    N3-    C7-    N2
     8     40     26     41      4   180.00   4.60240   2 ;     C7-   H12-    N3-   H13
    10      8      7      3      4   180.00   4.60240   2 ;     C8-    C7-    C6-    N1
    10     12     11     16      4   180.00   4.60240   2 ;     C8-   C10-    C9-   C14
    11     13     12     32      4   180.00   4.60240   2 ;     C9-   C11-   C10-    H4
    11     15     16     36      4   180.00   4.60240   2 ;     C9-   C13-   C14-    H8
    12     14     13     33      4   180.00   4.60240   2 ;    C10-   C12-   C11-    H5
    13     15     14     34      4   180.00   4.60240   2 ;    C11-   C13-   C12-    H6
    14     16     15     35      4   180.00   4.60240   2 ;    C12-   C14-   C13-    H7
    17     19     18     23      4   180.00   4.60240   2 ;    C15-   C17-   C16-   C21
    18     20     19     27      4   180.00   4.60240   2 ;    C16-   C18-   C17-    F1
    18     22     23     28      4   180.00   4.60240   2 ;    C16-   C20-   C21-    F2
    19     21     20     37      4   180.00   4.60240   2 ;    C17-   C19-   C18-    H9
    20     22     21     38      4   180.00   4.60240   2 ;    C18-   C20-   C19-   H10
    21     23     22     39      4   180.00   4.60240   2 ;    C19-   C21-   C20-   H11

[ system ]
 LIG

[ molecules ]
; Compound        nmols
 LIG              1     
