# Supplementary material for: Treatment of flexibility of protein backbone in simulations of protein–ligand interactions using steered molecular dynamics
Source: Sci Rep. 2024 May 7;14:10475. doi: 10.1038/s41598-024-59899-3 (PMC11076533; doi:10.1038/s41598-024-59899-3)
Supplement: Supplementary file 1 — Supplementary Information 1. [file 41598_2024_59899_MOESM1_ESM.gz › complex/1pye/center.pdb]

TITLE     Protein in water
REMARK    THIS IS A SIMULATION BOX
CRYST1  100.000  100.000  100.000  90.00  90.00  90.00 P 1           1
MODEL        1
ATOM      1  N   MET     1      13.800  10.140  -6.280  1.00  0.00            
ATOM      2  H1  MET     1      14.530   9.890  -5.640  1.00  0.00            
ATOM      3  H2  MET     1      12.910   9.920  -5.870  1.00  0.00            
ATOM      4  H3  MET     1      13.910   9.620  -7.130  1.00  0.00            
ATOM      5  CA  MET     1      13.870  11.590  -6.570  1.00  0.00            
ATOM      6  HA  MET     1      14.760  11.660  -7.020  1.00  0.00            
ATOM      7  CB  MET     1      12.810  12.130  -7.540  1.00  0.00            
ATOM      8  HB1 MET     1      11.920  12.150  -7.090  1.00  0.00            
ATOM      9  HB2 MET     1      12.770  11.550  -8.350  1.00  0.00            
ATOM     10  CG  MET     1      13.160  13.560  -7.980  1.00  0.00            
ATOM     11  HG1 MET     1      14.150  13.530  -8.150  1.00  0.00            
ATOM     12  HG2 MET     1      12.980  14.120  -7.180  1.00  0.00            
ATOM     13  SD  MET     1      12.220  14.100  -9.440  1.00  0.00            
ATOM     14  CE  MET     1      12.990  13.200 -10.810  1.00  0.00            
ATOM     15  HE1 MET     1      12.530  13.450 -11.670  1.00  0.00            
ATOM     16  HE2 MET     1      13.960  13.450 -10.870  1.00  0.00            
ATOM     17  HE3 MET     1      12.910  12.220 -10.650  1.00  0.00            
ATOM     18  C   MET     1      13.870  12.390  -5.320  1.00  0.00            
ATOM     19  O   MET     1      13.120  12.130  -4.380  1.00  0.00            
ATOM     20  N   GLU     2      14.660  13.490  -5.310  1.00  0.00            
ATOM     21  H   GLU     2      15.140  13.700  -6.170  1.00  0.00            
ATOM     22  CA  GLU     2      14.890  14.360  -4.210  1.00  0.00            
ATOM     23  HA  GLU     2      14.660  13.740  -3.460  1.00  0.00            
ATOM     24  CB  GLU     2      16.340  14.890  -4.220  1.00  0.00            
ATOM     25  HB1 GLU     2      16.950  14.090  -4.190  1.00  0.00            
ATOM     26  HB2 GLU     2      16.470  15.430  -3.400  1.00  0.00            
ATOM     27  CG  GLU     2      16.780  15.740  -5.410  1.00  0.00            
ATOM     28  HG1 GLU     2      17.610  16.240  -5.150  1.00  0.00            
ATOM     29  HG2 GLU     2      16.050  16.400  -5.610  1.00  0.00            
ATOM     30  CD  GLU     2      17.090  14.980  -6.690  1.00  0.00            
ATOM     31  OE1 GLU     2      18.250  14.500  -6.840  1.00  0.00            
ATOM     32  OE2 GLU     2      16.180  14.890  -7.550  1.00  0.00            
ATOM     33  C   GLU     2      13.960  15.500  -4.040  1.00  0.00            
ATOM     34  O   GLU     2      14.260  16.450  -3.290  1.00  0.00            
ATOM     35  N   ASN     3      12.680  15.410  -4.430  1.00  0.00            
ATOM     36  H   ASN     3      12.460  14.600  -4.980  1.00  0.00            
ATOM     37  CA  ASN     3      11.590  16.280  -4.170  1.00  0.00            
ATOM     38  HA  ASN     3      12.080  17.090  -3.830  1.00  0.00            
ATOM     39  CB  ASN     3      10.760  16.510  -5.450  1.00  0.00            
ATOM     40  HB1 ASN     3      10.000  17.120  -5.240  1.00  0.00            
ATOM     41  HB2 ASN     3      10.400  15.620  -5.750  1.00  0.00            
ATOM     42  CG  ASN     3      11.540  17.120  -6.610  1.00  0.00            
ATOM     43  OD1 ASN     3      12.610  17.700  -6.470  1.00  0.00            
ATOM     44  ND2 ASN     3      11.050  16.820  -7.840  1.00  0.00            
ATOM     45 HD21 ASN     3      10.240  16.250  -7.930  1.00  0.00            
ATOM     46 HD22 ASN     3      11.500  17.190  -8.660  1.00  0.00            
ATOM     47  C   ASN     3      10.650  15.820  -3.100  1.00  0.00            
ATOM     48  O   ASN     3       9.690  16.510  -2.740  1.00  0.00            
ATOM     49  N   PHE     4      10.940  14.600  -2.620  1.00  0.00            
ATOM     50  H   PHE     4      11.800  14.150  -2.890  1.00  0.00            
ATOM     51  CA  PHE     4      10.050  13.910  -1.740  1.00  0.00            
ATOM     52  HA  PHE     4       9.320  14.570  -1.530  1.00  0.00            
ATOM     53  CB  PHE     4       9.470  12.650  -2.380  1.00  0.00            
ATOM     54  HB1 PHE     4       8.900  12.150  -1.730  1.00  0.00            
ATOM     55  HB2 PHE     4      10.200  12.050  -2.710  1.00  0.00            
ATOM     56  CG  PHE     4       8.640  13.090  -3.530  1.00  0.00            
ATOM     57  CD1 PHE     4       7.280  13.260  -3.380  1.00  0.00            
ATOM     58  HD1 PHE     4       6.840  13.170  -2.490  1.00  0.00            
ATOM     59  CE1 PHE     4       6.550  13.580  -4.510  1.00  0.00            
ATOM     60  HE1 PHE     4       5.600  13.890  -4.400  1.00  0.00            
ATOM     61  CZ  PHE     4       7.060  13.510  -5.780  1.00  0.00            
ATOM     62  HZ  PHE     4       6.480  13.640  -6.590  1.00  0.00            
ATOM     63  CE2 PHE     4       8.410  13.240  -5.890  1.00  0.00            
ATOM     64  HE2 PHE     4       8.820  13.140  -6.800  1.00  0.00            
ATOM     65  CD2 PHE     4       9.200  13.100  -4.780  1.00  0.00            
ATOM     66  HD2 PHE     4      10.190  13.000  -4.880  1.00  0.00            
ATOM     67  C   PHE     4      10.820  13.530  -0.530  1.00  0.00            
ATOM     68  O   PHE     4      12.030  13.310  -0.610  1.00  0.00            
ATOM     69  N   GLN     5      10.260  13.490   0.700  1.00  0.00            
ATOM     70  H   GLN     5       9.340  13.870   0.780  1.00  0.00            
ATOM     71  CA  GLN     5      10.820  12.960   1.900  1.00  0.00            
ATOM     72  HA  GLN     5      11.740  12.650   1.670  1.00  0.00            
ATOM     73  CB  GLN     5      10.770  14.080   2.950  1.00  0.00            
ATOM     74  HB1 GLN     5       9.830  14.160   3.270  1.00  0.00            
ATOM     75  HB2 GLN     5      11.050  14.930   2.510  1.00  0.00            
ATOM     76  CG  GLN     5      11.670  13.840   4.160  1.00  0.00            
ATOM     77  HG1 GLN     5      11.710  12.860   4.350  1.00  0.00            
ATOM     78  HG2 GLN     5      11.280  14.320   4.940  1.00  0.00            
ATOM     79  CD  GLN     5      13.090  14.350   3.950  1.00  0.00            
ATOM     80  OE1 GLN     5      13.320  15.280   3.180  1.00  0.00            
ATOM     81  NE2 GLN     5      14.110  13.790   4.660  1.00  0.00            
ATOM     82 HE21 GLN     5      13.930  13.060   5.310  1.00  0.00            
ATOM     83 HE22 GLN     5      15.050  14.120   4.520  1.00  0.00            
ATOM     84  C   GLN     5      10.120  11.730   2.380  1.00  0.00            
ATOM     85  O   GLN     5       8.890  11.670   2.480  1.00  0.00            
ATOM     86  N   LYS     6      10.860  10.670   2.700  1.00  0.00            
ATOM     87  H   LYS     6      11.820  10.620   2.420  1.00  0.00            
ATOM     88  CA  LYS     6      10.290   9.580   3.440  1.00  0.00            
ATOM     89  HA  LYS     6       9.480   9.420   2.870  1.00  0.00            
ATOM     90  CB  LYS     6      11.370   8.510   3.620  1.00  0.00            
ATOM     91  HB1 LYS     6      10.970   7.710   4.080  1.00  0.00            
ATOM     92  HB2 LYS     6      12.120   8.870   4.170  1.00  0.00            
ATOM     93  CG  LYS     6      11.920   8.070   2.260  1.00  0.00            
ATOM     94  HG1 LYS     6      12.170   8.880   1.710  1.00  0.00            
ATOM     95  HG2 LYS     6      11.240   7.530   1.760  1.00  0.00            
ATOM     96  CD  LYS     6      13.160   7.240   2.560  1.00  0.00            
ATOM     97  HD1 LYS     6      13.000   6.680   3.380  1.00  0.00            
ATOM     98  HD2 LYS     6      13.940   7.840   2.710  1.00  0.00            
ATOM     99  CE  LYS     6      13.440   6.320   1.360  1.00  0.00            
ATOM    100  HE1 LYS     6      13.700   6.860   0.560  1.00  0.00            
ATOM    101  HE2 LYS     6      12.630   5.770   1.150  1.00  0.00            
ATOM    102  NZ  LYS     6      14.560   5.410   1.700  1.00  0.00            
ATOM    103  HZ1 LYS     6      14.750   4.800   0.920  1.00  0.00            
ATOM    104  HZ2 LYS     6      15.380   5.940   1.910  1.00  0.00            
ATOM    105  HZ3 LYS     6      14.310   4.850   2.490  1.00  0.00            
ATOM    106  C   LYS     6       9.820   9.820   4.830  1.00  0.00            
ATOM    107  O   LYS     6      10.430  10.610   5.560  1.00  0.00            
ATOM    108  N   VAL     7       8.750   9.170   5.320  1.00  0.00            
ATOM    109  H   VAL     7       8.370   8.440   4.740  1.00  0.00            
ATOM    110  CA  VAL     7       8.100   9.380   6.580  1.00  0.00            
ATOM    111  HA  VAL     7       8.640  10.030   7.130  1.00  0.00            
ATOM    112  CB  VAL     7       6.730   9.940   6.280  1.00  0.00            
ATOM    113  HB  VAL     7       6.250   9.340   5.640  1.00  0.00            
ATOM    114  CG1 VAL     7       6.040  10.060   7.650  1.00  0.00            
ATOM    115 HG11 VAL     7       5.120  10.420   7.530  1.00  0.00            
ATOM    116 HG12 VAL     7       5.990   9.150   8.080  1.00  0.00            
ATOM    117 HG13 VAL     7       6.570  10.670   8.230  1.00  0.00            
ATOM    118  CG2 VAL     7       6.830  11.340   5.650  1.00  0.00            
ATOM    119 HG21 VAL     7       5.910  11.680   5.460  1.00  0.00            
ATOM    120 HG22 VAL     7       7.300  11.950   6.280  1.00  0.00            
ATOM    121 HG23 VAL     7       7.350  11.280   4.790  1.00  0.00            
ATOM    122  C   VAL     7       8.030   8.110   7.330  1.00  0.00            
ATOM    123  O   VAL     7       8.410   7.940   8.490  1.00  0.00            
ATOM    124  N   GLU     8       7.640   7.020   6.640  1.00  0.00            
ATOM    125  H   GLU     8       7.390   7.130   5.670  1.00  0.00            
ATOM    126  CA  GLU     8       7.570   5.730   7.240  1.00  0.00            
ATOM    127  HA  GLU     8       8.380   5.610   7.810  1.00  0.00            
ATOM    128  CB  GLU     8       6.230   5.660   7.990  1.00  0.00            
ATOM    129  HB1 GLU     8       5.500   5.800   7.320  1.00  0.00            
ATOM    130  HB2 GLU     8       6.220   6.390   8.660  1.00  0.00            
ATOM    131  CG  GLU     8       5.930   4.350   8.730  1.00  0.00            
ATOM    132  HG1 GLU     8       6.660   4.170   9.390  1.00  0.00            
ATOM    133  HG2 GLU     8       5.900   3.600   8.060  1.00  0.00            
ATOM    134  CD  GLU     8       4.600   4.380   9.480  1.00  0.00            
ATOM    135  OE1 GLU     8       4.470   5.260  10.370  1.00  0.00            
ATOM    136  OE2 GLU     8       3.660   3.640   9.100  1.00  0.00            
ATOM    137  C   GLU     8       7.560   4.690   6.180  1.00  0.00            
ATOM    138  O   GLU     8       7.100   4.940   5.060  1.00  0.00            
ATOM    139  N   LYS     9       8.130   3.490   6.380  1.00  0.00            
ATOM    140  H   LYS     9       8.630   3.330   7.230  1.00  0.00            
ATOM    141  CA  LYS     9       8.050   2.430   5.430  1.00  0.00            
ATOM    142  HA  LYS     9       7.940   2.880   4.540  1.00  0.00            
ATOM    143  CB  LYS     9       9.330   1.560   5.450  1.00  0.00            
ATOM    144  HB1 LYS     9       9.360   1.060   6.310  1.00  0.00            
ATOM    145  HB2 LYS     9      10.130   2.170   5.390  1.00  0.00            
ATOM    146  CG  LYS     9       9.400   0.560   4.290  1.00  0.00            
ATOM    147  HG1 LYS     9       9.370   1.070   3.430  1.00  0.00            
ATOM    148  HG2 LYS     9       8.610  -0.040   4.340  1.00  0.00            
ATOM    149  CD  LYS     9      10.670  -0.300   4.310  1.00  0.00            
ATOM    150  HD1 LYS     9      11.430   0.260   4.640  1.00  0.00            
ATOM    151  HD2 LYS     9      10.870  -0.610   3.380  1.00  0.00            
ATOM    152  CE  LYS     9      10.520  -1.510   5.220  1.00  0.00            
ATOM    153  HE1 LYS     9       9.790  -2.100   4.870  1.00  0.00            
ATOM    154  HE2 LYS     9      10.290  -1.210   6.140  1.00  0.00            
ATOM    155  NZ  LYS     9      11.740  -2.340   5.310  1.00  0.00            
ATOM    156  HZ1 LYS     9      11.580  -3.110   5.910  1.00  0.00            
ATOM    157  HZ2 LYS     9      11.990  -2.670   4.400  1.00  0.00            
ATOM    158  HZ3 LYS     9      12.490  -1.780   5.670  1.00  0.00            
ATOM    159  C   LYS     9       6.850   1.590   5.710  1.00  0.00            
ATOM    160  O   LYS     9       6.670   1.330   6.900  1.00  0.00            
ATOM    161  N   ILE    10       5.900   1.360   4.780  1.00  0.00            
ATOM    162  H   ILE    10       6.130   1.560   3.820  1.00  0.00            
ATOM    163  CA  ILE    10       4.590   0.880   5.070  1.00  0.00            
ATOM    164  HA  ILE    10       4.650   0.740   6.060  1.00  0.00            
ATOM    165  CB  ILE    10       3.510   1.840   4.690  1.00  0.00            
ATOM    166  HB  ILE    10       2.620   1.380   4.760  1.00  0.00            
ATOM    167  CG2 ILE    10       3.560   3.020   5.680  1.00  0.00            
ATOM    168 HG21 ILE    10       2.850   3.680   5.450  1.00  0.00            
ATOM    169 HG22 ILE    10       3.410   2.680   6.610  1.00  0.00            
ATOM    170 HG23 ILE    10       4.460   3.460   5.620  1.00  0.00            
ATOM    171  CG1 ILE    10       3.640   2.260   3.220  1.00  0.00            
ATOM    172 HG11 ILE    10       3.600   1.440   2.650  1.00  0.00            
ATOM    173 HG12 ILE    10       4.530   2.710   3.090  1.00  0.00            
ATOM    174  CD  ILE    10       2.540   3.220   2.770  1.00  0.00            
ATOM    175  HD1 ILE    10       2.680   3.450   1.810  1.00  0.00            
ATOM    176  HD2 ILE    10       1.650   2.780   2.880  1.00  0.00            
ATOM    177  HD3 ILE    10       2.580   4.050   3.320  1.00  0.00            
ATOM    178  C   ILE    10       4.280  -0.380   4.330  1.00  0.00            
ATOM    179  O   ILE    10       3.160  -0.890   4.400  1.00  0.00            
ATOM    180  N   GLY    11       5.230  -0.950   3.550  1.00  0.00            
ATOM    181  H   GLY    11       6.010  -0.390   3.270  1.00  0.00            
ATOM    182  CA  GLY    11       5.160  -2.290   3.110  1.00  0.00            
ATOM    183  HA1 GLY    11       4.310  -2.420   2.600  1.00  0.00            
ATOM    184  HA2 GLY    11       5.160  -2.890   3.910  1.00  0.00            
ATOM    185  C   GLY    11       6.330  -2.590   2.240  1.00  0.00            
ATOM    186  O   GLY    11       7.000  -1.680   1.760  1.00  0.00            
ATOM    187  N   GLU    12       6.560  -3.900   2.010  1.00  0.00            
ATOM    188  H   GLU    12       5.920  -4.560   2.400  1.00  0.00            
ATOM    189  CA  GLU    12       7.660  -4.390   1.240  1.00  0.00            
ATOM    190  HA  GLU    12       8.150  -3.560   0.990  1.00  0.00            
ATOM    191  CB  GLU    12       8.630  -5.350   1.970  1.00  0.00            
ATOM    192  HB1 GLU    12       9.170  -5.840   1.290  1.00  0.00            
ATOM    193  HB2 GLU    12       8.100  -5.990   2.510  1.00  0.00            
ATOM    194  CG  GLU    12       9.600  -4.610   2.910  1.00  0.00            
ATOM    195  HG1 GLU    12       9.940  -5.270   3.580  1.00  0.00            
ATOM    196  HG2 GLU    12       9.090  -3.890   3.380  1.00  0.00            
ATOM    197  CD  GLU    12      10.810  -3.980   2.250  1.00  0.00            
ATOM    198  OE1 GLU    12      10.810  -3.580   1.060  1.00  0.00            
ATOM    199  OE2 GLU    12      11.740  -3.690   3.050  1.00  0.00            
ATOM    200  C   GLU    12       7.080  -5.160   0.100  1.00  0.00            
ATOM    201  O   GLU    12       6.090  -5.880   0.240  1.00  0.00            
ATOM    202  N   GLY    16       7.610  -5.110  -1.130  1.00  0.00            
ATOM    203  H   GLY    16       7.090  -5.600  -1.820  1.00  0.00            
ATOM    204  CA  GLY    16       8.790  -4.460  -1.630  1.00  0.00            
ATOM    205  HA1 GLY    16       9.040  -4.900  -2.500  1.00  0.00            
ATOM    206  HA2 GLY    16       9.530  -4.600  -0.970  1.00  0.00            
ATOM    207  C   GLY    16       8.570  -3.010  -1.840  1.00  0.00            
ATOM    208  O   GLY    16       7.750  -2.590  -2.660  1.00  0.00            
ATOM    209  N   VAL    17       9.320  -2.190  -1.080  1.00  0.00            
ATOM    210  H   VAL    17       9.900  -2.660  -0.420  1.00  0.00            
ATOM    211  CA  VAL    17       9.450  -0.770  -1.040  1.00  0.00            
ATOM    212  HA  VAL    17       9.390  -0.690  -0.050  1.00  0.00            
ATOM    213  CB  VAL    17      10.810  -0.240  -1.390  1.00  0.00            
ATOM    214  HB  VAL    17      10.780   0.760  -1.330  1.00  0.00            
ATOM    215  CG1 VAL    17      11.850  -0.690  -0.350  1.00  0.00            
ATOM    216 HG11 VAL    17      12.750  -0.320  -0.600  1.00  0.00            
ATOM    217 HG12 VAL    17      11.590  -0.340   0.550  1.00  0.00            
ATOM    218 HG13 VAL    17      11.890  -1.680  -0.330  1.00  0.00            
ATOM    219  CG2 VAL    17      11.170  -0.550  -2.860  1.00  0.00            
ATOM    220 HG21 VAL    17      12.080  -0.180  -3.070  1.00  0.00            
ATOM    221 HG22 VAL    17      11.170  -1.540  -3.000  1.00  0.00            
ATOM    222 HG23 VAL    17      10.500  -0.120  -3.470  1.00  0.00            
ATOM    223  C   VAL    17       8.270   0.070  -1.410  1.00  0.00            
ATOM    224  O   VAL    17       8.150   0.680  -2.470  1.00  0.00            
ATOM    225  N   VAL    18       7.330   0.080  -0.450  1.00  0.00            
ATOM    226  H   VAL    18       7.350  -0.600   0.290  1.00  0.00            
ATOM    227  CA  VAL    18       6.300   1.070  -0.500  1.00  0.00            
ATOM    228  HA  VAL    18       6.290   1.510  -1.400  1.00  0.00            
ATOM    229  CB  VAL    18       4.930   0.500  -0.290  1.00  0.00            
ATOM    230  HB  VAL    18       4.780   0.230   0.660  1.00  0.00            
ATOM    231  CG1 VAL    18       3.920   1.600  -0.660  1.00  0.00            
ATOM    232 HG11 VAL    18       2.990   1.260  -0.530  1.00  0.00            
ATOM    233 HG12 VAL    18       4.070   2.400  -0.080  1.00  0.00            
ATOM    234 HG13 VAL    18       4.050   1.870  -1.620  1.00  0.00            
ATOM    235  CG2 VAL    18       4.800  -0.730  -1.190  1.00  0.00            
ATOM    236 HG21 VAL    18       3.890  -1.140  -1.080  1.00  0.00            
ATOM    237 HG22 VAL    18       4.930  -0.470  -2.150  1.00  0.00            
ATOM    238 HG23 VAL    18       5.500  -1.410  -0.940  1.00  0.00            
ATOM    239  C   VAL    18       6.660   1.910   0.680  1.00  0.00            
ATOM    240  O   VAL    18       6.930   1.400   1.760  1.00  0.00            
ATOM    241  N   TYR    19       6.770   3.230   0.450  1.00  0.00            
ATOM    242  H   TYR    19       6.730   3.600  -0.480  1.00  0.00            
ATOM    243  CA  TYR    19       6.950   4.080   1.590  1.00  0.00            
ATOM    244  HA  TYR    19       7.060   3.460   2.370  1.00  0.00            
ATOM    245  CB  TYR    19       8.130   5.020   1.330  1.00  0.00            
ATOM    246  HB1 TYR    19       8.150   5.730   2.040  1.00  0.00            
ATOM    247  HB2 TYR    19       8.020   5.460   0.430  1.00  0.00            
ATOM    248  CG  TYR    19       9.450   4.340   1.340  1.00  0.00            
ATOM    249  CD1 TYR    19      10.000   3.960   2.540  1.00  0.00            
ATOM    250  HD1 TYR    19       9.630   4.330   3.390  1.00  0.00            
ATOM    251  CE1 TYR    19      11.050   3.060   2.600  1.00  0.00            
ATOM    252  HE1 TYR    19      11.330   2.670   3.470  1.00  0.00            
ATOM    253  CZ  TYR    19      11.700   2.720   1.440  1.00  0.00            
ATOM    254  OH  TYR    19      12.790   1.840   1.570  1.00  0.00            
ATOM    255  HH  TYR    19      13.190   1.660   0.670  1.00  0.00            
ATOM    256  CE2 TYR    19      11.230   3.190   0.230  1.00  0.00            
ATOM    257  HE2 TYR    19      11.690   2.940  -0.620  1.00  0.00            
ATOM    258  CD2 TYR    19      10.130   4.020   0.190  1.00  0.00            
ATOM    259  HD2 TYR    19       9.820   4.380  -0.690  1.00  0.00            
ATOM    260  C   TYR    19       5.770   4.980   1.690  1.00  0.00            
ATOM    261  O   TYR    19       5.070   5.150   0.690  1.00  0.00            
ATOM    262  N   LYS    20       5.560   5.600   2.860  1.00  0.00            
ATOM    263  H   LYS    20       6.000   5.220   3.670  1.00  0.00            
ATOM    264  CA  LYS    20       4.730   6.750   3.000  1.00  0.00            
ATOM    265  HA  LYS    20       4.010   6.760   2.310  1.00  0.00            
ATOM    266  CB  LYS    20       4.230   6.800   4.450  1.00  0.00            
ATOM    267  HB1 LYS    20       5.030   6.720   5.040  1.00  0.00            
ATOM    268  HB2 LYS    20       3.630   6.020   4.590  1.00  0.00            
ATOM    269  CG  LYS    20       3.460   8.050   4.900  1.00  0.00            
ATOM    270  HG1 LYS    20       2.710   8.200   4.260  1.00  0.00            
ATOM    271  HG2 LYS    20       4.080   8.830   4.880  1.00  0.00            
ATOM    272  CD  LYS    20       2.880   7.910   6.310  1.00  0.00            
ATOM    273  HD1 LYS    20       3.650   7.750   6.930  1.00  0.00            
ATOM    274  HD2 LYS    20       2.280   7.100   6.310  1.00  0.00            
ATOM    275  CE  LYS    20       2.070   9.080   6.870  1.00  0.00            
ATOM    276  HE1 LYS    20       1.260   9.230   6.310  1.00  0.00            
ATOM    277  HE2 LYS    20       2.630   9.900   6.880  1.00  0.00            
ATOM    278  NZ  LYS    20       1.640   8.770   8.250  1.00  0.00            
ATOM    279  HZ1 LYS    20       1.110   9.530   8.610  1.00  0.00            
ATOM    280  HZ2 LYS    20       1.070   7.940   8.240  1.00  0.00            
ATOM    281  HZ3 LYS    20       2.450   8.610   8.820  1.00  0.00            
ATOM    282  C   LYS    20       5.740   7.850   2.960  1.00  0.00            
ATOM    283  O   LYS    20       6.790   7.710   3.570  1.00  0.00            
ATOM    284  N   ALA    21       5.400   8.940   2.230  1.00  0.00            
ATOM    285  H   ALA    21       4.460   9.000   1.890  1.00  0.00            
ATOM    286  CA  ALA    21       6.310  10.000   1.920  1.00  0.00            
ATOM    287  HA  ALA    21       6.960   9.980   2.680  1.00  0.00            
ATOM    288  CB  ALA    21       6.970   9.770   0.550  1.00  0.00            
ATOM    289  HB1 ALA    21       7.600  10.530   0.360  1.00  0.00            
ATOM    290  HB2 ALA    21       7.480   8.910   0.560  1.00  0.00            
ATOM    291  HB3 ALA    21       6.270   9.740  -0.160  1.00  0.00            
ATOM    292  C   ALA    21       5.580  11.290   1.840  1.00  0.00            
ATOM    293  O   ALA    21       4.380  11.200   1.610  1.00  0.00            
ATOM    294  N   ARG    22       6.260  12.450   2.010  1.00  0.00            
ATOM    295  H   ARG    22       7.150  12.420   2.460  1.00  0.00            
ATOM    296  CA  ARG    22       5.740  13.700   1.560  1.00  0.00            
ATOM    297  HA  ARG    22       4.880  13.440   1.110  1.00  0.00            
ATOM    298  CB  ARG    22       5.720  14.630   2.800  1.00  0.00            
ATOM    299  HB1 ARG    22       6.630  15.030   2.890  1.00  0.00            
ATOM    300  HB2 ARG    22       5.530  14.050   3.600  1.00  0.00            
ATOM    301  CG  ARG    22       4.710  15.770   2.820  1.00  0.00            
ATOM    302  HG1 ARG    22       3.790  15.390   2.820  1.00  0.00            
ATOM    303  HG2 ARG    22       4.840  16.330   1.990  1.00  0.00            
ATOM    304  CD  ARG    22       4.860  16.680   4.030  1.00  0.00            
ATOM    305  HD1 ARG    22       4.310  17.510   3.900  1.00  0.00            
ATOM    306  HD2 ARG    22       5.820  16.940   4.150  1.00  0.00            
ATOM    307  NE  ARG    22       4.390  15.960   5.250  1.00  0.00            
ATOM    308  HE  ARG    22       5.030  15.330   5.670  1.00  0.00            
ATOM    309  CZ  ARG    22       3.170  16.090   5.840  1.00  0.00            
ATOM    310  NH1 ARG    22       2.190  16.890   5.340  1.00  0.00            
ATOM    311 HH11 ARG    22       2.350  17.420   4.500  1.00  0.00            
ATOM    312 HH12 ARG    22       1.310  16.960   5.810  1.00  0.00            
ATOM    313  NH2 ARG    22       2.880  15.350   6.940  1.00  0.00            
ATOM    314 HH21 ARG    22       3.560  14.710   7.300  1.00  0.00            
ATOM    315 HH22 ARG    22       1.990  15.430   7.380  1.00  0.00            
ATOM    316  C   ARG    22       6.550  14.440   0.550  1.00  0.00            
ATOM    317  O   ARG    22       7.780  14.450   0.520  1.00  0.00            
ATOM    318  N   ASN    23       5.860  15.110  -0.390  1.00  0.00            
ATOM    319  H   ASN    23       4.890  14.890  -0.510  1.00  0.00            
ATOM    320  CA  ASN    23       6.420  16.130  -1.230  1.00  0.00            
ATOM    321  HA  ASN    23       7.260  15.760  -1.640  1.00  0.00            
ATOM    322  CB  ASN    23       5.440  16.470  -2.370  1.00  0.00            
ATOM    323  HB1 ASN    23       4.650  16.940  -1.980  1.00  0.00            
ATOM    324  HB2 ASN    23       5.140  15.620  -2.800  1.00  0.00            
ATOM    325  CG  ASN    23       6.010  17.380  -3.460  1.00  0.00            
ATOM    326  OD1 ASN    23       6.810  18.260  -3.190  1.00  0.00            
ATOM    327  ND2 ASN    23       5.710  17.150  -4.770  1.00  0.00            
ATOM    328 HD21 ASN    23       5.110  16.400  -5.030  1.00  0.00            
ATOM    329 HD22 ASN    23       6.090  17.750  -5.480  1.00  0.00            
ATOM    330  C   ASN    23       6.790  17.280  -0.370  1.00  0.00            
ATOM    331  O   ASN    23       6.080  17.780   0.510  1.00  0.00            
ATOM    332  N   LYS    24       8.010  17.780  -0.620  1.00  0.00            
ATOM    333  H   LYS    24       8.550  17.390  -1.360  1.00  0.00            
ATOM    334  CA  LYS    24       8.570  18.860   0.130  1.00  0.00            
ATOM    335  HA  LYS    24       8.330  18.810   1.100  1.00  0.00            
ATOM    336  CB  LYS    24      10.100  18.760  -0.000  1.00  0.00            
ATOM    337  HB1 LYS    24      10.500  19.630   0.260  1.00  0.00            
ATOM    338  HB2 LYS    24      10.320  18.560  -0.960  1.00  0.00            
ATOM    339  CG  LYS    24      10.740  17.660   0.860  1.00  0.00            
ATOM    340  HG1 LYS    24      10.460  16.770   0.500  1.00  0.00            
ATOM    341  HG2 LYS    24      10.410  17.770   1.800  1.00  0.00            
ATOM    342  CD  LYS    24      12.270  17.730   0.860  1.00  0.00            
ATOM    343  HD1 LYS    24      12.610  17.030   1.480  1.00  0.00            
ATOM    344  HD2 LYS    24      12.540  18.640   1.200  1.00  0.00            
ATOM    345  CE  LYS    24      12.940  17.520  -0.500  1.00  0.00            
ATOM    346  HE1 LYS    24      12.580  18.210  -1.140  1.00  0.00            
ATOM    347  HE2 LYS    24      12.700  16.610  -0.830  1.00  0.00            
ATOM    348  NZ  LYS    24      14.420  17.630  -0.550  1.00  0.00            
ATOM    349  HZ1 LYS    24      14.730  17.470  -1.490  1.00  0.00            
ATOM    350  HZ2 LYS    24      14.700  18.540  -0.250  1.00  0.00            
ATOM    351  HZ3 LYS    24      14.820  16.940   0.050  1.00  0.00            
ATOM    352  C   LYS    24       7.930  20.140  -0.300  1.00  0.00            
ATOM    353  O   LYS    24       7.770  21.050   0.510  1.00  0.00            
ATOM    354  N   LEU    25       7.590  20.280  -1.600  1.00  0.00            
ATOM    355  H   LEU    25       7.580  19.430  -2.140  1.00  0.00            
ATOM    356  CA  LEU    25       7.240  21.470  -2.300  1.00  0.00            
ATOM    357  HA  LEU    25       7.800  22.190  -1.880  1.00  0.00            
ATOM    358  CB  LEU    25       7.580  21.400  -3.800  1.00  0.00            
ATOM    359  HB1 LEU    25       7.520  22.320  -4.170  1.00  0.00            
ATOM    360  HB2 LEU    25       6.890  20.810  -4.240  1.00  0.00            
ATOM    361  CG  LEU    25       8.970  20.830  -4.170  1.00  0.00            
ATOM    362  HG  LEU    25       9.030  19.880  -3.870  1.00  0.00            
ATOM    363  CD1 LEU    25       9.150  20.720  -5.690  1.00  0.00            
ATOM    364 HD11 LEU    25      10.060  20.350  -5.890  1.00  0.00            
ATOM    365 HD12 LEU    25       8.460  20.100  -6.060  1.00  0.00            
ATOM    366 HD13 LEU    25       9.050  21.620  -6.110  1.00  0.00            
ATOM    367  CD2 LEU    25      10.110  21.470  -3.360  1.00  0.00            
ATOM    368 HD21 LEU    25      10.980  21.080  -3.640  1.00  0.00            
ATOM    369 HD22 LEU    25      10.130  22.460  -3.530  1.00  0.00            
ATOM    370 HD23 LEU    25       9.960  21.300  -2.390  1.00  0.00            
ATOM    371  C   LEU    25       5.810  21.810  -2.060  1.00  0.00            
ATOM    372  O   LEU    25       5.450  22.970  -1.800  1.00  0.00            
ATOM    373  N   THR    26       4.900  20.820  -2.010  1.00  0.00            
ATOM    374  H   THR    26       5.240  19.880  -2.020  1.00  0.00            
ATOM    375  CA  THR    26       3.480  21.020  -1.940  1.00  0.00            
ATOM    376  HA  THR    26       3.320  22.010  -1.980  1.00  0.00            
ATOM    377  CB  THR    26       2.820  20.400  -3.130  1.00  0.00            
ATOM    378  HB  THR    26       1.840  20.430  -2.970  1.00  0.00            
ATOM    379  CG2 THR    26       3.200  21.130  -4.430  1.00  0.00            
ATOM    380 HG21 THR    26       2.750  20.680  -5.210  1.00  0.00            
ATOM    381 HG22 THR    26       2.910  22.080  -4.370  1.00  0.00            
ATOM    382 HG23 THR    26       4.190  21.080  -4.560  1.00  0.00            
ATOM    383  OG1 THR    26       3.000  18.990  -3.220  1.00  0.00            
ATOM    384  HG1 THR    26       2.530  18.650  -4.040  1.00  0.00            
ATOM    385  C   THR    26       2.930  20.570  -0.630  1.00  0.00            
ATOM    386  O   THR    26       1.860  21.020  -0.240  1.00  0.00            
ATOM    387  N   GLY    27       3.760  19.840   0.150  1.00  0.00            
ATOM    388  H   GLY    27       4.670  19.640  -0.220  1.00  0.00            
ATOM    389  CA  GLY    27       3.460  19.350   1.450  1.00  0.00            
ATOM    390  HA1 GLY    27       3.060  20.110   1.960  1.00  0.00            
ATOM    391  HA2 GLY    27       4.340  19.090   1.860  1.00  0.00            
ATOM    392  C   GLY    27       2.530  18.180   1.530  1.00  0.00            
ATOM    393  O   GLY    27       2.000  17.870   2.590  1.00  0.00            
ATOM    394  N   GLU    28       2.120  17.570   0.410  1.00  0.00            
ATOM    395  H   GLU    28       2.550  17.900  -0.430  1.00  0.00            
ATOM    396  CA  GLU    28       1.170  16.510   0.220  1.00  0.00            
ATOM    397  HA  GLU    28       0.470  16.660   0.910  1.00  0.00            
ATOM    398  CB  GLU    28       0.510  16.540  -1.170  1.00  0.00            
ATOM    399  HB1 GLU    28       1.180  16.280  -1.870  1.00  0.00            
ATOM    400  HB2 GLU    28       0.180  17.470  -1.360  1.00  0.00            
ATOM    401  CG  GLU    28      -0.670  15.560  -1.180  1.00  0.00            
ATOM    402  HG1 GLU    28      -1.140  15.640  -0.300  1.00  0.00            
ATOM    403  HG2 GLU    28      -0.300  14.640  -1.280  1.00  0.00            
ATOM    404  CD  GLU    28      -1.710  15.760  -2.280  1.00  0.00            
ATOM    405  OE1 GLU    28      -1.400  16.450  -3.290  1.00  0.00            
ATOM    406  OE2 GLU    28      -2.830  15.200  -2.170  1.00  0.00            
ATOM    407  C   GLU    28       1.810  15.200   0.510  1.00  0.00            
ATOM    408  O   GLU    28       2.790  14.810  -0.110  1.00  0.00            
ATOM    409  N   VAL    29       1.240  14.440   1.480  1.00  0.00            
ATOM    410  H   VAL    29       0.560  14.900   2.050  1.00  0.00            
ATOM    411  CA  VAL    29       1.500  13.070   1.780  1.00  0.00            
ATOM    412  HA  VAL    29       2.500  13.140   1.830  1.00  0.00            
ATOM    413  CB  VAL    29       0.870  12.600   3.060  1.00  0.00            
ATOM    414  HB  VAL    29       1.040  11.620   3.130  1.00  0.00            
ATOM    415  CG1 VAL    29       1.470  13.370   4.250  1.00  0.00            
ATOM    416 HG11 VAL    29       1.050  13.050   5.100  1.00  0.00            
ATOM    417 HG12 VAL    29       2.460  13.200   4.290  1.00  0.00            
ATOM    418 HG13 VAL    29       1.300  14.340   4.140  1.00  0.00            
ATOM    419  CG2 VAL    29      -0.630  12.960   3.040  1.00  0.00            
ATOM    420 HG21 VAL    29      -1.050  12.650   3.890  1.00  0.00            
ATOM    421 HG22 VAL    29      -0.740  13.950   2.950  1.00  0.00            
ATOM    422 HG23 VAL    29      -1.070  12.500   2.260  1.00  0.00            
ATOM    423  C   VAL    29       1.110  12.100   0.730  1.00  0.00            
ATOM    424  O   VAL    29       0.040  12.170   0.130  1.00  0.00            
ATOM    425  N   VAL    30       1.970  11.140   0.340  1.00  0.00            
ATOM    426  H   VAL    30       2.790  11.060   0.910  1.00  0.00            
ATOM    427  CA  VAL    30       1.910  10.210  -0.750  1.00  0.00            
ATOM    428  HA  VAL    30       0.930  10.130  -0.950  1.00  0.00            
ATOM    429  CB  VAL    30       2.590  10.700  -1.990  1.00  0.00            
ATOM    430  HB  VAL    30       2.630   9.930  -2.620  1.00  0.00            
ATOM    431  CG1 VAL    30       1.760  11.880  -2.520  1.00  0.00            
ATOM    432 HG11 VAL    30       2.190  12.250  -3.350  1.00  0.00            
ATOM    433 HG12 VAL    30       0.830  11.570  -2.730  1.00  0.00            
ATOM    434 HG13 VAL    30       1.720  12.600  -1.830  1.00  0.00            
ATOM    435  CG2 VAL    30       4.040  11.160  -1.780  1.00  0.00            
ATOM    436 HG21 VAL    30       4.420  11.480  -2.650  1.00  0.00            
ATOM    437 HG22 VAL    30       4.060  11.910  -1.120  1.00  0.00            
ATOM    438 HG23 VAL    30       4.590  10.400  -1.440  1.00  0.00            
ATOM    439  C   VAL    30       2.450   8.880  -0.340  1.00  0.00            
ATOM    440  O   VAL    30       3.080   8.790   0.710  1.00  0.00            
ATOM    441  N   ALA    31       2.110   7.850  -1.140  1.00  0.00            
ATOM    442  H   ALA    31       1.360   7.960  -1.790  1.00  0.00            
ATOM    443  CA  ALA    31       2.790   6.600  -1.080  1.00  0.00            
ATOM    444  HA  ALA    31       3.440   6.770  -0.340  1.00  0.00            
ATOM    445  CB  ALA    31       1.910   5.390  -0.690  1.00  0.00            
ATOM    446  HB1 ALA    31       2.470   4.560  -0.680  1.00  0.00            
ATOM    447  HB2 ALA    31       1.520   5.540   0.210  1.00  0.00            
ATOM    448  HB3 ALA    31       1.180   5.280  -1.360  1.00  0.00            
ATOM    449  C   ALA    31       3.550   6.340  -2.330  1.00  0.00            
ATOM    450  O   ALA    31       3.220   6.780  -3.430  1.00  0.00            
ATOM    451  N   LEU    32       4.760   5.770  -2.150  1.00  0.00            
ATOM    452  H   LEU    32       4.920   5.320  -1.280  1.00  0.00            
ATOM    453  CA  LEU    32       5.850   5.760  -3.080  1.00  0.00            
ATOM    454  HA  LEU    32       5.440   6.180  -3.900  1.00  0.00            
ATOM    455  CB  LEU    32       7.060   6.540  -2.540  1.00  0.00            
ATOM    456  HB1 LEU    32       7.460   6.000  -1.810  1.00  0.00            
ATOM    457  HB2 LEU    32       6.720   7.410  -2.170  1.00  0.00            
ATOM    458  CG  LEU    32       8.190   6.890  -3.520  1.00  0.00            
ATOM    459  HG  LEU    32       8.590   6.010  -3.760  1.00  0.00            
ATOM    460  CD1 LEU    32       7.710   7.630  -4.790  1.00  0.00            
ATOM    461 HD11 LEU    32       8.500   7.820  -5.380  1.00  0.00            
ATOM    462 HD12 LEU    32       7.060   7.050  -5.280  1.00  0.00            
ATOM    463 HD13 LEU    32       7.260   8.480  -4.540  1.00  0.00            
ATOM    464  CD2 LEU    32       9.180   7.870  -2.860  1.00  0.00            
ATOM    465 HD21 LEU    32       9.910   8.100  -3.510  1.00  0.00            
ATOM    466 HD22 LEU    32       8.700   8.710  -2.600  1.00  0.00            
ATOM    467 HD23 LEU    32       9.570   7.450  -2.050  1.00  0.00            
ATOM    468  C   LEU    32       6.310   4.380  -3.390  1.00  0.00            
ATOM    469  O   LEU    32       6.590   3.620  -2.470  1.00  0.00            
ATOM    470  N   LYS    33       6.460   4.060  -4.690  1.00  0.00            
ATOM    471  H   LYS    33       6.520   4.810  -5.350  1.00  0.00            
ATOM    472  CA  LYS    33       6.540   2.720  -5.190  1.00  0.00            
ATOM    473  HA  LYS    33       6.880   2.060  -4.530  1.00  0.00            
ATOM    474  CB  LYS    33       5.100   2.390  -5.630  1.00  0.00            
ATOM    475  HB1 LYS    33       4.760   3.190  -6.140  1.00  0.00            
ATOM    476  HB2 LYS    33       4.560   2.270  -4.800  1.00  0.00            
ATOM    477  CG  LYS    33       4.840   1.160  -6.510  1.00  0.00            
ATOM    478  HG1 LYS    33       5.540   1.130  -7.230  1.00  0.00            
ATOM    479  HG2 LYS    33       3.940   1.260  -6.930  1.00  0.00            
ATOM    480  CD  LYS    33       4.880  -0.150  -5.730  1.00  0.00            
ATOM    481  HD1 LYS    33       4.120  -0.140  -5.080  1.00  0.00            
ATOM    482  HD2 LYS    33       5.750  -0.190  -5.240  1.00  0.00            
ATOM    483  CE  LYS    33       4.760  -1.400  -6.600  1.00  0.00            
ATOM    484  HE1 LYS    33       5.670  -1.670  -6.910  1.00  0.00            
ATOM    485  HE2 LYS    33       4.190  -1.190  -7.390  1.00  0.00            
ATOM    486  NZ  LYS    33       4.160  -2.550  -5.910  1.00  0.00            
ATOM    487  HZ1 LYS    33       4.120  -3.330  -6.540  1.00  0.00            
ATOM    488  HZ2 LYS    33       4.720  -2.800  -5.120  1.00  0.00            
ATOM    489  HZ3 LYS    33       3.240  -2.320  -5.610  1.00  0.00            
ATOM    490  C   LYS    33       7.520   2.780  -6.310  1.00  0.00            
ATOM    491  O   LYS    33       7.830   3.860  -6.790  1.00  0.00            
ATOM    492  N   LYS    34       8.010   1.650  -6.840  1.00  0.00            
ATOM    493  H   LYS    34       7.650   0.800  -6.460  1.00  0.00            
ATOM    494  CA  LYS    34       8.980   1.480  -7.880  1.00  0.00            
ATOM    495  HA  LYS    34       8.950   2.350  -8.380  1.00  0.00            
ATOM    496  CB  LYS    34      10.410   1.250  -7.360  1.00  0.00            
ATOM    497  HB1 LYS    34      11.040   1.320  -8.130  1.00  0.00            
ATOM    498  HB2 LYS    34      10.460   0.320  -6.980  1.00  0.00            
ATOM    499  CG  LYS    34      10.850   2.250  -6.280  1.00  0.00            
ATOM    500  HG1 LYS    34      10.180   2.270  -5.540  1.00  0.00            
ATOM    501  HG2 LYS    34      10.940   3.160  -6.680  1.00  0.00            
ATOM    502  CD  LYS    34      12.200   1.780  -5.740  1.00  0.00            
ATOM    503  HD1 LYS    34      12.820   1.610  -6.510  1.00  0.00            
ATOM    504  HD2 LYS    34      12.070   0.930  -5.230  1.00  0.00            
ATOM    505  CE  LYS    34      12.810   2.830  -4.820  1.00  0.00            
ATOM    506  HE1 LYS    34      12.480   2.690  -3.890  1.00  0.00            
ATOM    507  HE2 LYS    34      12.560   3.740  -5.140  1.00  0.00            
ATOM    508  NZ  LYS    34      14.280   2.710  -4.830  1.00  0.00            
ATOM    509  HZ1 LYS    34      14.680   3.400  -4.230  1.00  0.00            
ATOM    510  HZ2 LYS    34      14.540   1.790  -4.510  1.00  0.00            
ATOM    511  HZ3 LYS    34      14.620   2.840  -5.760  1.00  0.00            
ATOM    512  C   LYS    34       8.560   0.350  -8.740  1.00  0.00            
ATOM    513  O   LYS    34       8.230  -0.720  -8.230  1.00  0.00            
ATOM    514  N   ILE    35       8.510   0.470 -10.080  1.00  0.00            
ATOM    515  H   ILE    35       8.750   1.360 -10.460  1.00  0.00            
ATOM    516  CA  ILE    35       8.150  -0.550 -11.030  1.00  0.00            
ATOM    517  HA  ILE    35       8.460  -1.400 -10.610  1.00  0.00            
ATOM    518  CB  ILE    35       6.690  -0.840 -11.210  1.00  0.00            
ATOM    519  HB  ILE    35       6.460  -0.120 -11.860  1.00  0.00            
ATOM    520  CG2 ILE    35       6.440  -2.280 -11.710  1.00  0.00            
ATOM    521 HG21 ILE    35       5.460  -2.420 -11.820  1.00  0.00            
ATOM    522 HG22 ILE    35       6.890  -2.400 -12.590  1.00  0.00            
ATOM    523 HG23 ILE    35       6.810  -2.930 -11.050  1.00  0.00            
ATOM    524  CG1 ILE    35       5.820  -0.780  -9.940  1.00  0.00            
ATOM    525 HG11 ILE    35       5.920   0.110  -9.510  1.00  0.00            
ATOM    526 HG12 ILE    35       6.120  -1.500  -9.300  1.00  0.00            
ATOM    527  CD  ILE    35       4.350  -1.010 -10.270  1.00  0.00            
ATOM    528  HD1 ILE    35       3.810  -0.960  -9.430  1.00  0.00            
ATOM    529  HD2 ILE    35       4.040  -0.300 -10.900  1.00  0.00            
ATOM    530  HD3 ILE    35       4.230  -1.900 -10.700  1.00  0.00            
ATOM    531  C   ILE    35       8.890  -0.250 -12.290  1.00  0.00            
ATOM    532  O   ILE    35       9.930   0.410 -12.250  1.00  0.00            
ATOM    533  N   THR    47       8.540  -0.830 -13.460  1.00  0.00            
ATOM    534  H   THR    47       7.790  -1.480 -13.420  1.00  0.00            
ATOM    535  CA  THR    47       9.110  -0.610 -14.750  1.00  0.00            
ATOM    536  HA  THR    47       9.700   0.200 -14.690  1.00  0.00            
ATOM    537  CB  THR    47       9.900  -1.810 -15.200  1.00  0.00            
ATOM    538  HB  THR    47      10.640  -1.940 -14.540  1.00  0.00            
ATOM    539  CG2 THR    47       9.060  -3.080 -15.270  1.00  0.00            
ATOM    540 HG21 THR    47       9.640  -3.850 -15.570  1.00  0.00            
ATOM    541 HG22 THR    47       8.690  -3.290 -14.370  1.00  0.00            
ATOM    542 HG23 THR    47       8.310  -2.960 -15.920  1.00  0.00            
ATOM    543  OG1 THR    47      10.600  -1.560 -16.420  1.00  0.00            
ATOM    544  HG1 THR    47      11.110  -2.370 -16.690  1.00  0.00            
ATOM    545  C   THR    47       7.950  -0.450 -15.680  1.00  0.00            
ATOM    546  O   THR    47       6.840  -0.880 -15.370  1.00  0.00            
ATOM    547  N   ALA    48       8.180   0.100 -16.880  1.00  0.00            
ATOM    548  H   ALA    48       9.130   0.400 -17.020  1.00  0.00            
ATOM    549  CA  ALA    48       7.310   0.350 -17.990  1.00  0.00            
ATOM    550  HA  ALA    48       8.090   0.720 -18.500  1.00  0.00            
ATOM    551  CB  ALA    48       6.620  -0.920 -18.500  1.00  0.00            
ATOM    552  HB1 ALA    48       6.030  -0.700 -19.270  1.00  0.00            
ATOM    553  HB2 ALA    48       7.310  -1.580 -18.800  1.00  0.00            
ATOM    554  HB3 ALA    48       6.070  -1.320 -17.770  1.00  0.00            
ATOM    555  C   ALA    48       6.490   1.590 -18.170  1.00  0.00            
ATOM    556  O   ALA    48       5.290   1.670 -17.920  1.00  0.00            
ATOM    557  N   ILE    49       7.000   2.650 -18.820  1.00  0.00            
ATOM    558  H   ILE    49       7.860   2.490 -19.310  1.00  0.00            
ATOM    559  CA  ILE    49       6.460   3.970 -18.890  1.00  0.00            
ATOM    560  HA  ILE    49       6.210   4.180 -17.950  1.00  0.00            
ATOM    561  CB  ILE    49       7.500   4.930 -19.390  1.00  0.00            
ATOM    562  HB  ILE    49       7.670   4.630 -20.330  1.00  0.00            
ATOM    563  CG2 ILE    49       6.960   6.360 -19.470  1.00  0.00            
ATOM    564 HG21 ILE    49       7.680   6.970 -19.810  1.00  0.00            
ATOM    565 HG22 ILE    49       6.180   6.390 -20.100  1.00  0.00            
ATOM    566 HG23 ILE    49       6.670   6.660 -18.560  1.00  0.00            
ATOM    567  CG1 ILE    49       8.880   4.800 -18.710  1.00  0.00            
ATOM    568 HG11 ILE    49       9.580   5.180 -19.310  1.00  0.00            
ATOM    569 HG12 ILE    49       9.080   3.830 -18.540  1.00  0.00            
ATOM    570  CD  ILE    49       8.890   5.550 -17.380  1.00  0.00            
ATOM    571  HD1 ILE    49       9.790   5.450 -16.950  1.00  0.00            
ATOM    572  HD2 ILE    49       8.700   6.510 -17.540  1.00  0.00            
ATOM    573  HD3 ILE    49       8.190   5.160 -16.780  1.00  0.00            
ATOM    574  C   ILE    49       5.210   4.040 -19.690  1.00  0.00            
ATOM    575  O   ILE    49       4.310   4.740 -19.210  1.00  0.00            
ATOM    576  N   ARG    50       5.080   3.380 -20.860  1.00  0.00            
ATOM    577  H   ARG    50       5.760   2.710 -21.150  1.00  0.00            
ATOM    578  CA  ARG    50       3.940   3.680 -21.680  1.00  0.00            
ATOM    579  HA  ARG    50       3.930   4.650 -21.480  1.00  0.00            
ATOM    580  CB  ARG    50       4.100   3.440 -23.190  1.00  0.00            
ATOM    581  HB1 ARG    50       4.790   4.080 -23.540  1.00  0.00            
ATOM    582  HB2 ARG    50       3.220   3.630 -23.630  1.00  0.00            
ATOM    583  CG  ARG    50       4.530   2.040 -23.570  1.00  0.00            
ATOM    584  HG1 ARG    50       3.820   1.390 -23.300  1.00  0.00            
ATOM    585  HG2 ARG    50       5.380   1.810 -23.090  1.00  0.00            
ATOM    586  CD  ARG    50       4.760   1.920 -25.080  1.00  0.00            
ATOM    587  HD1 ARG    50       5.330   2.670 -25.410  1.00  0.00            
ATOM    588  HD2 ARG    50       3.890   1.920 -25.570  1.00  0.00            
ATOM    589  NE  ARG    50       5.460   0.620 -25.350  1.00  0.00            
ATOM    590  HE  ARG    50       4.910  -0.210 -25.360  1.00  0.00            
ATOM    591  CZ  ARG    50       6.800   0.490 -25.590  1.00  0.00            
ATOM    592  NH1 ARG    50       7.740   1.470 -25.740  1.00  0.00            
ATOM    593 HH11 ARG    50       7.480   2.430 -25.680  1.00  0.00            
ATOM    594 HH12 ARG    50       8.690   1.210 -25.920  1.00  0.00            
ATOM    595  NH2 ARG    50       7.120  -0.790 -25.910  1.00  0.00            
ATOM    596 HH21 ARG    50       6.410  -1.490 -25.940  1.00  0.00            
ATOM    597 HH22 ARG    50       8.070  -1.040 -26.110  1.00  0.00            
ATOM    598  C   ARG    50       2.650   3.090 -21.220  1.00  0.00            
ATOM    599  O   ARG    50       1.590   3.660 -21.450  1.00  0.00            
ATOM    600  N   GLU    51       2.660   1.890 -20.600  1.00  0.00            
ATOM    601  H   GLU    51       3.550   1.430 -20.550  1.00  0.00            
ATOM    602  CA  GLU    51       1.550   1.210 -20.010  1.00  0.00            
ATOM    603  HA  GLU    51       0.790   1.200 -20.660  1.00  0.00            
ATOM    604  CB  GLU    51       2.110  -0.160 -19.630  1.00  0.00            
ATOM    605  HB1 GLU    51       2.610  -0.070 -18.770  1.00  0.00            
ATOM    606  HB2 GLU    51       2.740  -0.450 -20.350  1.00  0.00            
ATOM    607  CG  GLU    51       1.020  -1.220 -19.460  1.00  0.00            
ATOM    608  HG1 GLU    51       0.400  -1.150 -20.250  1.00  0.00            
ATOM    609  HG2 GLU    51       0.520  -1.010 -18.620  1.00  0.00            
ATOM    610  CD  GLU    51       1.490  -2.670 -19.370  1.00  0.00            
ATOM    611  OE1 GLU    51       1.320  -3.330 -18.320  1.00  0.00            
ATOM    612  OE2 GLU    51       1.960  -3.120 -20.450  1.00  0.00            
ATOM    613  C   GLU    51       1.070   1.930 -18.780  1.00  0.00            
ATOM    614  O   GLU    51      -0.110   2.230 -18.650  1.00  0.00            
ATOM    615  N   ILE    52       1.980   2.280 -17.860  1.00  0.00            
ATOM    616  H   ILE    52       2.920   2.000 -18.070  1.00  0.00            
ATOM    617  CA  ILE    52       1.830   3.000 -16.630  1.00  0.00            
ATOM    618  HA  ILE    52       1.180   2.530 -16.040  1.00  0.00            
ATOM    619  CB  ILE    52       3.140   3.030 -15.900  1.00  0.00            
ATOM    620  HB  ILE    52       3.880   3.240 -16.540  1.00  0.00            
ATOM    621  CG2 ILE    52       3.150   4.120 -14.820  1.00  0.00            
ATOM    622 HG21 ILE    52       4.030   4.120 -14.350  1.00  0.00            
ATOM    623 HG22 ILE    52       3.010   5.020 -15.250  1.00  0.00            
ATOM    624 HG23 ILE    52       2.420   3.950 -14.160  1.00  0.00            
ATOM    625  CG1 ILE    52       3.330   1.620 -15.300  1.00  0.00            
ATOM    626 HG11 ILE    52       3.330   0.960 -16.050  1.00  0.00            
ATOM    627 HG12 ILE    52       2.570   1.440 -14.690  1.00  0.00            
ATOM    628  CD  ILE    52       4.630   1.460 -14.510  1.00  0.00            
ATOM    629  HD1 ILE    52       4.680   0.520 -14.150  1.00  0.00            
ATOM    630  HD2 ILE    52       5.410   1.630 -15.110  1.00  0.00            
ATOM    631  HD3 ILE    52       4.650   2.110 -13.750  1.00  0.00            
ATOM    632  C   ILE    52       1.240   4.340 -16.930  1.00  0.00            
ATOM    633  O   ILE    52       0.300   4.780 -16.280  1.00  0.00            
ATOM    634  N   SER    53       1.580   5.060 -18.020  1.00  0.00            
ATOM    635  H   SER    53       2.350   4.700 -18.560  1.00  0.00            
ATOM    636  CA  SER    53       0.980   6.260 -18.500  1.00  0.00            
ATOM    637  HA  SER    53       1.120   6.780 -17.660  1.00  0.00            
ATOM    638  CB  SER    53       1.680   6.750 -19.770  1.00  0.00            
ATOM    639  HB1 SER    53       1.210   7.550 -20.170  1.00  0.00            
ATOM    640  HB2 SER    53       1.750   6.030 -20.460  1.00  0.00            
ATOM    641  OG  SER    53       2.990   7.140 -19.370  1.00  0.00            
ATOM    642  HG  SER    53       3.500   7.480 -20.170  1.00  0.00            
ATOM    643  C   SER    53      -0.490   6.310 -18.740  1.00  0.00            
ATOM    644  O   SER    53      -1.150   7.320 -18.560  1.00  0.00            
ATOM    645  N   LEU    54      -1.060   5.220 -19.280  1.00  0.00            
ATOM    646  H   LEU    54      -0.440   4.490 -19.590  1.00  0.00            
ATOM    647  CA  LEU    54      -2.460   4.970 -19.460  1.00  0.00            
ATOM    648  HA  LEU    54      -2.740   5.830 -19.900  1.00  0.00            
ATOM    649  CB  LEU    54      -2.770   3.710 -20.290  1.00  0.00            
ATOM    650  HB1 LEU    54      -3.760   3.560 -20.270  1.00  0.00            
ATOM    651  HB2 LEU    54      -2.290   2.940 -19.880  1.00  0.00            
ATOM    652  CG  LEU    54      -2.330   3.830 -21.760  1.00  0.00            
ATOM    653  HG  LEU    54      -1.360   4.070 -21.750  1.00  0.00            
ATOM    654  CD1 LEU    54      -2.510   2.460 -22.460  1.00  0.00            
ATOM    655 HD11 LEU    54      -2.220   2.540 -23.420  1.00  0.00            
ATOM    656 HD12 LEU    54      -1.950   1.780 -22.000  1.00  0.00            
ATOM    657 HD13 LEU    54      -3.470   2.190 -22.420  1.00  0.00            
ATOM    658  CD2 LEU    54      -3.000   4.960 -22.550  1.00  0.00            
ATOM    659 HD21 LEU    54      -2.660   4.960 -23.490  1.00  0.00            
ATOM    660 HD22 LEU    54      -3.990   4.830 -22.560  1.00  0.00            
ATOM    661 HD23 LEU    54      -2.780   5.840 -22.120  1.00  0.00            
ATOM    662  C   LEU    54      -3.140   4.740 -18.160  1.00  0.00            
ATOM    663  O   LEU    54      -4.250   5.210 -17.900  1.00  0.00            
ATOM    664  N   LEU    55      -2.470   4.040 -17.220  1.00  0.00            
ATOM    665  H   LEU    55      -1.570   3.680 -17.460  1.00  0.00            
ATOM    666  CA  LEU    55      -2.960   3.790 -15.900  1.00  0.00            
ATOM    667  HA  LEU    55      -3.870   3.400 -16.050  1.00  0.00            
ATOM    668  CB  LEU    55      -2.080   2.800 -15.130  1.00  0.00            
ATOM    669  HB1 LEU    55      -1.160   3.200 -15.060  1.00  0.00            
ATOM    670  HB2 LEU    55      -2.030   1.960 -15.670  1.00  0.00            
ATOM    671  CG  LEU    55      -2.550   2.450 -13.710  1.00  0.00            
ATOM    672  HG  LEU    55      -2.690   3.310 -13.240  1.00  0.00            
ATOM    673  CD1 LEU    55      -3.800   1.550 -13.770  1.00  0.00            
ATOM    674 HD11 LEU    55      -4.090   1.330 -12.840  1.00  0.00            
ATOM    675 HD12 LEU    55      -4.530   2.040 -14.240  1.00  0.00            
ATOM    676 HD13 LEU    55      -3.590   0.710 -14.270  1.00  0.00            
ATOM    677  CD2 LEU    55      -1.540   1.510 -13.030  1.00  0.00            
ATOM    678 HD21 LEU    55      -1.860   1.280 -12.110  1.00  0.00            
ATOM    679 HD22 LEU    55      -1.450   0.670 -13.570  1.00  0.00            
ATOM    680 HD23 LEU    55      -0.650   1.960 -12.980  1.00  0.00            
ATOM    681  C   LEU    55      -3.100   5.070 -15.150  1.00  0.00            
ATOM    682  O   LEU    55      -4.100   5.220 -14.450  1.00  0.00            
ATOM    683  N   LYS    56      -2.180   6.010 -15.410  1.00  0.00            
ATOM    684  H   LYS    56      -1.420   5.780 -16.020  1.00  0.00            
ATOM    685  CA  LYS    56      -2.250   7.320 -14.850  1.00  0.00            
ATOM    686  HA  LYS    56      -2.340   7.100 -13.880  1.00  0.00            
ATOM    687  CB  LYS    56      -1.010   8.170 -15.200  1.00  0.00            
ATOM    688  HB1 LYS    56      -1.090   8.420 -16.170  1.00  0.00            
ATOM    689  HB2 LYS    56      -0.210   7.580 -15.080  1.00  0.00            
ATOM    690  CG  LYS    56      -0.750   9.450 -14.410  1.00  0.00            
ATOM    691  HG1 LYS    56      -0.370   9.200 -13.520  1.00  0.00            
ATOM    692  HG2 LYS    56      -1.630   9.910 -14.280  1.00  0.00            
ATOM    693  CD  LYS    56       0.210  10.460 -15.070  1.00  0.00            
ATOM    694  HD1 LYS    56      -0.230  10.850 -15.880  1.00  0.00            
ATOM    695  HD2 LYS    56       1.050   9.980 -15.340  1.00  0.00            
ATOM    696  CE  LYS    56       0.560  11.580 -14.090  1.00  0.00            
ATOM    697  HE1 LYS    56       0.920  11.180 -13.240  1.00  0.00            
ATOM    698  HE2 LYS    56      -0.250  12.120 -13.890  1.00  0.00            
ATOM    699  NZ  LYS    56       1.580  12.470 -14.650  1.00  0.00            
ATOM    700  HZ1 LYS    56       1.790  13.200 -13.990  1.00  0.00            
ATOM    701  HZ2 LYS    56       2.410  11.950 -14.850  1.00  0.00            
ATOM    702  HZ3 LYS    56       1.240  12.890 -15.500  1.00  0.00            
ATOM    703  C   LYS    56      -3.430   8.090 -15.340  1.00  0.00            
ATOM    704  O   LYS    56      -3.970   8.840 -14.550  1.00  0.00            
ATOM    705  N   GLU    57      -3.860   7.890 -16.600  1.00  0.00            
ATOM    706  H   GLU    57      -3.330   7.260 -17.180  1.00  0.00            
ATOM    707  CA  GLU    57      -5.020   8.510 -17.170  1.00  0.00            
ATOM    708  HA  GLU    57      -5.030   9.440 -16.830  1.00  0.00            
ATOM    709  CB  GLU    57      -4.900   8.440 -18.700  1.00  0.00            
ATOM    710  HB1 GLU    57      -5.770   8.700 -19.110  1.00  0.00            
ATOM    711  HB2 GLU    57      -4.660   7.510 -18.980  1.00  0.00            
ATOM    712  CG  GLU    57      -3.810   9.410 -19.190  1.00  0.00            
ATOM    713  HG1 GLU    57      -3.780   9.350 -20.190  1.00  0.00            
ATOM    714  HG2 GLU    57      -2.940   9.090 -18.820  1.00  0.00            
ATOM    715  CD  GLU    57      -3.960  10.880 -18.820  1.00  0.00            
ATOM    716  OE1 GLU    57      -5.080  11.400 -19.030  1.00  0.00            
ATOM    717  OE2 GLU    57      -3.030  11.550 -18.310  1.00  0.00            
ATOM    718  C   GLU    57      -6.280   7.850 -16.700  1.00  0.00            
ATOM    719  O   GLU    57      -7.400   8.370 -16.730  1.00  0.00            
ATOM    720  N   LEU    58      -6.210   6.600 -16.230  1.00  0.00            
ATOM    721  H   LEU    58      -5.310   6.170 -16.250  1.00  0.00            
ATOM    722  CA  LEU    58      -7.290   5.820 -15.710  1.00  0.00            
ATOM    723  HA  LEU    58      -8.020   6.030 -16.360  1.00  0.00            
ATOM    724  CB  LEU    58      -6.890   4.340 -15.690  1.00  0.00            
ATOM    725  HB1 LEU    58      -6.490   4.110 -14.800  1.00  0.00            
ATOM    726  HB2 LEU    58      -6.210   4.170 -16.410  1.00  0.00            
ATOM    727  CG  LEU    58      -8.100   3.430 -15.930  1.00  0.00            
ATOM    728  HG  LEU    58      -8.830   3.650 -15.290  1.00  0.00            
ATOM    729  CD1 LEU    58      -8.750   3.580 -17.310  1.00  0.00            
ATOM    730 HD11 LEU    58      -9.530   2.960 -17.390  1.00  0.00            
ATOM    731 HD12 LEU    58      -9.070   4.530 -17.420  1.00  0.00            
ATOM    732 HD13 LEU    58      -8.080   3.370 -18.020  1.00  0.00            
ATOM    733  CD2 LEU    58      -7.530   2.000 -15.780  1.00  0.00            
ATOM    734 HD21 LEU    58      -8.260   1.340 -15.920  1.00  0.00            
ATOM    735 HD22 LEU    58      -6.810   1.860 -16.460  1.00  0.00            
ATOM    736 HD23 LEU    58      -7.150   1.890 -14.860  1.00  0.00            
ATOM    737  C   LEU    58      -7.870   6.280 -14.420  1.00  0.00            
ATOM    738  O   LEU    58      -7.330   5.810 -13.420  1.00  0.00            
ATOM    739  N   ASN    59      -8.840   7.210 -14.360  1.00  0.00            
ATOM    740  H   ASN    59      -9.360   7.400 -15.190  1.00  0.00            
ATOM    741  CA  ASN    59      -9.170   7.960 -13.180  1.00  0.00            
ATOM    742  HA  ASN    59      -8.540   7.570 -12.510  1.00  0.00            
ATOM    743  CB  ASN    59      -8.940   9.480 -13.270  1.00  0.00            
ATOM    744  HB1 ASN    59      -9.210   9.890 -12.400  1.00  0.00            
ATOM    745  HB2 ASN    59      -9.510   9.840 -14.010  1.00  0.00            
ATOM    746  CG  ASN    59      -7.500   9.890 -13.550  1.00  0.00            
ATOM    747  OD1 ASN    59      -7.290  10.930 -14.180  1.00  0.00            
ATOM    748  ND2 ASN    59      -6.530   9.090 -13.040  1.00  0.00            
ATOM    749 HD21 ASN    59      -6.780   8.270 -12.520  1.00  0.00            
ATOM    750 HD22 ASN    59      -5.570   9.300 -13.190  1.00  0.00            
ATOM    751  C   ASN    59     -10.590   7.700 -12.830  1.00  0.00            
ATOM    752  O   ASN    59     -11.510   7.560 -13.640  1.00  0.00            
ATOM    753  N   HIS    60     -10.940   7.530 -11.530  1.00  0.00            
ATOM    754  H   HIS    60     -10.260   7.710 -10.820  1.00  0.00            
ATOM    755  CA  HIS    60     -12.250   7.130 -11.140  1.00  0.00            
ATOM    756  HA  HIS    60     -12.850   7.850 -11.480  1.00  0.00            
ATOM    757  CB  HIS    60     -12.640   5.740 -11.700  1.00  0.00            
ATOM    758  HB1 HIS    60     -11.970   5.070 -11.400  1.00  0.00            
ATOM    759  HB2 HIS    60     -12.650   5.790 -12.700  1.00  0.00            
ATOM    760  CG  HIS    60     -14.000   5.300 -11.230  1.00  0.00            
ATOM    761  ND1 HIS    60     -15.140   5.680 -11.900  1.00  0.00            
ATOM    762  CE1 HIS    60     -16.130   5.150 -11.210  1.00  0.00            
ATOM    763  HE1 HIS    60     -17.100   5.280 -11.440  1.00  0.00            
ATOM    764  NE2 HIS    60     -15.680   4.420 -10.150  1.00  0.00            
ATOM    765  HE2 HIS    60     -16.240   3.910  -9.490  1.00  0.00            
ATOM    766  CD2 HIS    60     -14.310   4.500 -10.170  1.00  0.00            
ATOM    767  HD2 HIS    60     -13.670   4.070  -9.540  1.00  0.00            
ATOM    768  C   HIS    60     -12.230   6.980  -9.660  1.00  0.00            
ATOM    769  O   HIS    60     -11.220   6.510  -9.140  1.00  0.00            
ATOM    770  N   PRO    61     -13.170   7.380  -8.860  1.00  0.00            
ATOM    771  CD  PRO    61     -14.480   7.900  -9.240  1.00  0.00            
ATOM    772  HD1 PRO    61     -14.860   7.350  -9.990  1.00  0.00            
ATOM    773  HD2 PRO    61     -14.400   8.850  -9.530  1.00  0.00            
ATOM    774  CG  PRO    61     -15.320   7.760  -7.960  1.00  0.00            
ATOM    775  HG1 PRO    61     -15.610   6.810  -7.810  1.00  0.00            
ATOM    776  HG2 PRO    61     -16.120   8.350  -7.980  1.00  0.00            
ATOM    777  CB  PRO    61     -14.300   8.220  -6.910  1.00  0.00            
ATOM    778  HB1 PRO    61     -14.500   7.820  -6.020  1.00  0.00            
ATOM    779  HB2 PRO    61     -14.280   9.210  -6.840  1.00  0.00            
ATOM    780  CA  PRO    61     -12.980   7.670  -7.480  1.00  0.00            
ATOM    781  HA  PRO    61     -12.230   8.340  -7.480  1.00  0.00            
ATOM    782  C   PRO    61     -12.510   6.520  -6.670  1.00  0.00            
ATOM    783  O   PRO    61     -11.850   6.790  -5.660  1.00  0.00            
ATOM    784  N   ASN    62     -12.670   5.240  -7.050  1.00  0.00            
ATOM    785  H   ASN    62     -13.010   5.060  -7.980  1.00  0.00            
ATOM    786  CA  ASN    62     -12.380   4.140  -6.200  1.00  0.00            
ATOM    787  HA  ASN    62     -12.190   4.560  -5.320  1.00  0.00            
ATOM    788  CB  ASN    62     -13.560   3.180  -6.000  1.00  0.00            
ATOM    789  HB1 ASN    62     -13.230   2.360  -5.520  1.00  0.00            
ATOM    790  HB2 ASN    62     -13.910   2.910  -6.900  1.00  0.00            
ATOM    791  CG  ASN    62     -14.700   3.780  -5.190  1.00  0.00            
ATOM    792  OD1 ASN    62     -15.660   4.240  -5.810  1.00  0.00            
ATOM    793  ND2 ASN    62     -14.640   3.660  -3.840  1.00  0.00            
ATOM    794 HD21 ASN    62     -13.870   3.190  -3.420  1.00  0.00            
ATOM    795 HD22 ASN    62     -15.370   4.050  -3.270  1.00  0.00            
ATOM    796  C   ASN    62     -11.150   3.440  -6.690  1.00  0.00            
ATOM    797  O   ASN    62     -10.930   2.260  -6.390  1.00  0.00            
ATOM    798  N   ILE    63     -10.310   4.170  -7.430  1.00  0.00            
ATOM    799  H   ILE    63     -10.580   5.090  -7.690  1.00  0.00            
ATOM    800  CA  ILE    63      -9.050   3.660  -7.860  1.00  0.00            
ATOM    801  HA  ILE    63      -8.970   2.700  -7.630  1.00  0.00            
ATOM    802  CB  ILE    63      -8.920   3.760  -9.350  1.00  0.00            
ATOM    803  HB  ILE    63      -8.950   4.730  -9.580  1.00  0.00            
ATOM    804  CG2 ILE    63      -7.570   3.200  -9.850  1.00  0.00            
ATOM    805 HG21 ILE    63      -7.530   3.280 -10.850  1.00  0.00            
ATOM    806 HG22 ILE    63      -6.820   3.730  -9.440  1.00  0.00            
ATOM    807 HG23 ILE    63      -7.480   2.240  -9.590  1.00  0.00            
ATOM    808  CG1 ILE    63     -10.090   3.020 -10.010  1.00  0.00            
ATOM    809 HG11 ILE    63     -10.940   3.450  -9.710  1.00  0.00            
ATOM    810 HG12 ILE    63     -10.070   2.060  -9.700  1.00  0.00            
ATOM    811  CD  ILE    63     -10.080   3.020 -11.540  1.00  0.00            
ATOM    812  HD1 ILE    63     -10.870   2.510 -11.880  1.00  0.00            
ATOM    813  HD2 ILE    63     -10.110   3.960 -11.880  1.00  0.00            
ATOM    814  HD3 ILE    63      -9.240   2.580 -11.870  1.00  0.00            
ATOM    815  C   ILE    63      -8.040   4.490  -7.140  1.00  0.00            
ATOM    816  O   ILE    63      -8.200   5.700  -6.980  1.00  0.00            
ATOM    817  N   VAL    64      -6.910   3.970  -6.640  1.00  0.00            
ATOM    818  H   VAL    64      -6.770   2.980  -6.700  1.00  0.00            
ATOM    819  CA  VAL    64      -5.900   4.760  -6.030  1.00  0.00            
ATOM    820  HA  VAL    64      -6.290   5.440  -5.410  1.00  0.00            
ATOM    821  CB  VAL    64      -5.050   3.850  -5.180  1.00  0.00            
ATOM    822  HB  VAL    64      -4.590   3.190  -5.770  1.00  0.00            
ATOM    823  CG1 VAL    64      -4.090   4.760  -4.390  1.00  0.00            
ATOM    824 HG11 VAL    64      -3.500   4.190  -3.810  1.00  0.00            
ATOM    825 HG12 VAL    64      -3.520   5.280  -5.030  1.00  0.00            
ATOM    826 HG13 VAL    64      -4.620   5.390  -3.820  1.00  0.00            
ATOM    827  CG2 VAL    64      -5.950   3.180  -4.120  1.00  0.00            
ATOM    828 HG21 VAL    64      -5.390   2.580  -3.550  1.00  0.00            
ATOM    829 HG22 VAL    64      -6.370   3.890  -3.550  1.00  0.00            
ATOM    830 HG23 VAL    64      -6.660   2.650  -4.580  1.00  0.00            
ATOM    831  C   VAL    64      -5.210   5.520  -7.110  1.00  0.00            
ATOM    832  O   VAL    64      -4.500   4.890  -7.910  1.00  0.00            
ATOM    833  N   LYS    65      -5.380   6.850  -7.170  1.00  0.00            
ATOM    834  H   LYS    65      -5.920   7.290  -6.460  1.00  0.00            
ATOM    835  CA  LYS    65      -4.820   7.650  -8.210  1.00  0.00            
ATOM    836  HA  LYS    65      -5.100   7.090  -9.000  1.00  0.00            
ATOM    837  CB  LYS    65      -5.360   9.090  -8.130  1.00  0.00            
ATOM    838  HB1 LYS    65      -4.930   9.520  -7.340  1.00  0.00            
ATOM    839  HB2 LYS    65      -6.350   9.020  -7.990  1.00  0.00            
ATOM    840  CG  LYS    65      -5.140  10.020  -9.310  1.00  0.00            
ATOM    841  HG1 LYS    65      -5.360   9.540 -10.160  1.00  0.00            
ATOM    842  HG2 LYS    65      -4.180  10.300  -9.330  1.00  0.00            
ATOM    843  CD  LYS    65      -6.020  11.270  -9.200  1.00  0.00            
ATOM    844  HD1 LYS    65      -5.910  11.650  -8.280  1.00  0.00            
ATOM    845  HD2 LYS    65      -6.970  11.000  -9.340  1.00  0.00            
ATOM    846  CE  LYS    65      -5.700  12.390 -10.200  1.00  0.00            
ATOM    847  HE1 LYS    65      -5.890  12.070 -11.130  1.00  0.00            
ATOM    848  HE2 LYS    65      -4.730  12.640 -10.130  1.00  0.00            
ATOM    849  NZ  LYS    65      -6.520  13.580  -9.940  1.00  0.00            
ATOM    850  HZ1 LYS    65      -6.290  14.300 -10.610  1.00  0.00            
ATOM    851  HZ2 LYS    65      -7.490  13.350 -10.020  1.00  0.00            
ATOM    852  HZ3 LYS    65      -6.330  13.920  -9.020  1.00  0.00            
ATOM    853  C   LYS    65      -3.340   7.760  -8.260  1.00  0.00            
ATOM    854  O   LYS    65      -2.660   8.130  -7.310  1.00  0.00            
ATOM    855  N   LEU    66      -2.850   7.480  -9.480  1.00  0.00            
ATOM    856  H   LEU    66      -3.460   7.250 -10.240  1.00  0.00            
ATOM    857  CA  LEU    66      -1.430   7.540  -9.680  1.00  0.00            
ATOM    858  HA  LEU    66      -0.980   7.350  -8.810  1.00  0.00            
ATOM    859  CB  LEU    66      -0.960   6.490 -10.700  1.00  0.00            
ATOM    860  HB1 LEU    66      -1.630   6.500 -11.440  1.00  0.00            
ATOM    861  HB2 LEU    66      -0.980   5.610 -10.230  1.00  0.00            
ATOM    862  CG  LEU    66       0.410   6.580 -11.380  1.00  0.00            
ATOM    863  HG  LEU    66       0.520   7.490 -11.760  1.00  0.00            
ATOM    864  CD1 LEU    66       1.570   6.340 -10.400  1.00  0.00            
ATOM    865 HD11 LEU    66       2.440   6.400 -10.890  1.00  0.00            
ATOM    866 HD12 LEU    66       1.550   7.030  -9.680  1.00  0.00            
ATOM    867 HD13 LEU    66       1.480   5.420 -10.000  1.00  0.00            
ATOM    868  CD2 LEU    66       0.450   5.460 -12.440  1.00  0.00            
ATOM    869 HD21 LEU    66       1.330   5.470 -12.910  1.00  0.00            
ATOM    870 HD22 LEU    66       0.330   4.570 -11.990  1.00  0.00            
ATOM    871 HD23 LEU    66      -0.280   5.600 -13.110  1.00  0.00            
ATOM    872  C   LEU    66      -1.140   8.940 -10.130  1.00  0.00            
ATOM    873  O   LEU    66      -1.630   9.350 -11.180  1.00  0.00            
ATOM    874  N   LEU    67      -0.420   9.670  -9.270  1.00  0.00            
ATOM    875  H   LEU    67       0.080   9.180  -8.560  1.00  0.00            
ATOM    876  CA  LEU    67      -0.320  11.090  -9.300  1.00  0.00            
ATOM    877  HA  LEU    67      -1.150  11.510  -9.690  1.00  0.00            
ATOM    878  CB  LEU    67      -0.080  11.540  -7.850  1.00  0.00            
ATOM    879  HB1 LEU    67       0.090  12.530  -7.860  1.00  0.00            
ATOM    880  HB2 LEU    67       0.740  11.070  -7.510  1.00  0.00            
ATOM    881  CG  LEU    67      -1.230  11.270  -6.870  1.00  0.00            
ATOM    882  HG  LEU    67      -1.480  10.300  -6.920  1.00  0.00            
ATOM    883  CD1 LEU    67      -0.710  11.710  -5.490  1.00  0.00            
ATOM    884 HD11 LEU    67      -1.420  11.550  -4.800  1.00  0.00            
ATOM    885 HD12 LEU    67       0.110  11.180  -5.260  1.00  0.00            
ATOM    886 HD13 LEU    67      -0.480  12.680  -5.520  1.00  0.00            
ATOM    887  CD2 LEU    67      -2.510  12.050  -7.190  1.00  0.00            
ATOM    888 HD21 LEU    67      -3.210  11.820  -6.520  1.00  0.00            
ATOM    889 HD22 LEU    67      -2.320  13.030  -7.160  1.00  0.00            
ATOM    890 HD23 LEU    67      -2.830  11.800  -8.110  1.00  0.00            
ATOM    891  C   LEU    67       0.830  11.440 -10.180  1.00  0.00            
ATOM    892  O   LEU    67       0.590  12.400 -10.910  1.00  0.00            
ATOM    893  N   ASP    68       1.950  10.690 -10.220  1.00  0.00            
ATOM    894  H   ASP    68       2.050   9.900  -9.630  1.00  0.00            
ATOM    895  CA  ASP    68       3.010  11.060 -11.120  1.00  0.00            
ATOM    896  HA  ASP    68       2.540  11.290 -11.970  1.00  0.00            
ATOM    897  CB  ASP    68       3.790  12.320 -10.690  1.00  0.00            
ATOM    898  HB1 ASP    68       4.630  12.040 -10.230  1.00  0.00            
ATOM    899  HB2 ASP    68       3.230  12.850 -10.070  1.00  0.00            
ATOM    900  CG  ASP    68       4.160  13.180 -11.880  1.00  0.00            
ATOM    901  OD1 ASP    68       4.530  12.730 -12.990  1.00  0.00            
ATOM    902  OD2 ASP    68       3.890  14.410 -11.690  1.00  0.00            
ATOM    903  C   ASP    68       3.860   9.870 -11.410  1.00  0.00            
ATOM    904  O   ASP    68       3.850   8.920 -10.630  1.00  0.00            
ATOM    905  N   VAL    69       4.590   9.890 -12.540  1.00  0.00            
ATOM    906  H   VAL    69       4.680  10.780 -12.990  1.00  0.00            
ATOM    907  CA  VAL    69       5.260   8.790 -13.170  1.00  0.00            
ATOM    908  HA  VAL    69       5.190   8.000 -12.570  1.00  0.00            
ATOM    909  CB  VAL    69       4.670   8.300 -14.450  1.00  0.00            
ATOM    910  HB  VAL    69       4.750   8.940 -15.210  1.00  0.00            
ATOM    911  CG1 VAL    69       5.430   6.990 -14.690  1.00  0.00            
ATOM    912 HG11 VAL    69       5.110   6.560 -15.540  1.00  0.00            
ATOM    913 HG12 VAL    69       6.410   7.180 -14.770  1.00  0.00            
ATOM    914 HG13 VAL    69       5.270   6.360 -13.930  1.00  0.00            
ATOM    915  CG2 VAL    69       3.190   7.980 -14.170  1.00  0.00            
ATOM    916 HG21 VAL    69       2.760   7.650 -15.010  1.00  0.00            
ATOM    917 HG22 VAL    69       3.130   7.290 -13.460  1.00  0.00            
ATOM    918 HG23 VAL    69       2.730   8.820 -13.870  1.00  0.00            
ATOM    919  C   VAL    69       6.620   9.360 -13.400  1.00  0.00            
ATOM    920  O   VAL    69       6.830  10.270 -14.200  1.00  0.00            
ATOM    921  N   ILE    70       7.630   8.920 -12.620  1.00  0.00            
ATOM    922  H   ILE    70       7.540   8.070 -12.100  1.00  0.00            
ATOM    923  CA  ILE    70       8.830   9.690 -12.550  1.00  0.00            
ATOM    924  HA  ILE    70       8.670  10.390 -13.260  1.00  0.00            
ATOM    925  CB  ILE    70       9.090  10.370 -11.230  1.00  0.00            
ATOM    926  HB  ILE    70       9.180   9.630 -10.570  1.00  0.00            
ATOM    927  CG2 ILE    70      10.420  11.140 -11.260  1.00  0.00            
ATOM    928 HG21 ILE    70      10.570  11.580 -10.380  1.00  0.00            
ATOM    929 HG22 ILE    70      11.170  10.490 -11.450  1.00  0.00            
ATOM    930 HG23 ILE    70      10.390  11.830 -11.980  1.00  0.00            
ATOM    931  CG1 ILE    70       7.910  11.200 -10.670  1.00  0.00            
ATOM    932 HG11 ILE    70       7.090  10.630 -10.680  1.00  0.00            
ATOM    933 HG12 ILE    70       7.770  12.000 -11.250  1.00  0.00            
ATOM    934  CD  ILE    70       8.180  11.660  -9.240  1.00  0.00            
ATOM    935  HD1 ILE    70       7.400  12.180  -8.910  1.00  0.00            
ATOM    936  HD2 ILE    70       8.320  10.860  -8.660  1.00  0.00            
ATOM    937  HD3 ILE    70       9.000  12.230  -9.230  1.00  0.00            
ATOM    938  C   ILE    70      10.000   8.810 -12.800  1.00  0.00            
ATOM    939  O   ILE    70      10.370   7.910 -12.050  1.00  0.00            
ATOM    940  N   HIS    71      10.700   9.090 -13.920  1.00  0.00            
ATOM    941  H   HIS    71      10.530   9.940 -14.400  1.00  0.00            
ATOM    942  CA  HIS    71      11.680   8.180 -14.430  1.00  0.00            
ATOM    943  HA  HIS    71      11.410   7.440 -13.810  1.00  0.00            
ATOM    944  CB  HIS    71      11.570   7.850 -15.930  1.00  0.00            
ATOM    945  HB1 HIS    71      11.720   8.700 -16.440  1.00  0.00            
ATOM    946  HB2 HIS    71      10.650   7.520 -16.110  1.00  0.00            
ATOM    947  CG  HIS    71      12.520   6.840 -16.490  1.00  0.00            
ATOM    948  ND1 HIS    71      12.720   5.620 -15.840  1.00  0.00            
ATOM    949  CE1 HIS    71      13.370   4.930 -16.750  1.00  0.00            
ATOM    950  HE1 HIS    71      13.670   3.980 -16.600  1.00  0.00            
ATOM    951  NE2 HIS    71      13.600   5.590 -17.920  1.00  0.00            
ATOM    952  HE2 HIS    71      14.090   5.250 -18.730  1.00  0.00            
ATOM    953  CD2 HIS    71      13.010   6.820 -17.750  1.00  0.00            
ATOM    954  HD2 HIS    71      12.960   7.560 -18.420  1.00  0.00            
ATOM    955  C   HIS    71      13.110   8.510 -14.230  1.00  0.00            
ATOM    956  O   HIS    71      13.900   8.780 -15.130  1.00  0.00            
ATOM    957  N   THR    72      13.530   8.440 -12.950  1.00  0.00            
ATOM    958  H   THR    72      12.850   8.520 -12.230  1.00  0.00            
ATOM    959  CA  THR    72      14.900   8.260 -12.570  1.00  0.00            
ATOM    960  HA  THR    72      15.420   8.100 -13.410  1.00  0.00            
ATOM    961  CB  THR    72      15.570   9.490 -12.040  1.00  0.00            
ATOM    962  HB  THR    72      16.370   9.170 -11.540  1.00  0.00            
ATOM    963  CG2 THR    72      15.810  10.470 -13.200  1.00  0.00            
ATOM    964 HG21 THR    72      16.260  11.290 -12.860  1.00  0.00            
ATOM    965 HG22 THR    72      16.400  10.030 -13.890  1.00  0.00            
ATOM    966 HG23 THR    72      14.940  10.710 -13.620  1.00  0.00            
ATOM    967  OG1 THR    72      14.800  10.240 -11.110  1.00  0.00            
ATOM    968  HG1 THR    72      15.320  11.040 -10.810  1.00  0.00            
ATOM    969  C   THR    72      14.980   7.060 -11.710  1.00  0.00            
ATOM    970  O   THR    72      14.950   7.050 -10.480  1.00  0.00            
ATOM    971  N   GLU    73      15.070   5.920 -12.420  1.00  0.00            
ATOM    972  H   GLU    73      15.240   6.000 -13.400  1.00  0.00            
ATOM    973  CA  GLU    73      14.950   4.600 -11.890  1.00  0.00            
ATOM    974  HA  GLU    73      15.460   4.620 -11.030  1.00  0.00            
ATOM    975  CB  GLU    73      15.550   3.580 -12.880  1.00  0.00            
ATOM    976  HB1 GLU    73      15.170   2.690 -12.640  1.00  0.00            
ATOM    977  HB2 GLU    73      16.540   3.580 -12.710  1.00  0.00            
ATOM    978  CG  GLU    73      15.380   3.710 -14.400  1.00  0.00            
ATOM    979  HG1 GLU    73      14.480   4.100 -14.590  1.00  0.00            
ATOM    980  HG2 GLU    73      15.450   2.800 -14.810  1.00  0.00            
ATOM    981  CD  GLU    73      16.410   4.610 -15.080  1.00  0.00            
ATOM    982  OE1 GLU    73      17.230   4.020 -15.820  1.00  0.00            
ATOM    983  OE2 GLU    73      16.410   5.860 -14.870  1.00  0.00            
ATOM    984  C   GLU    73      13.550   4.250 -11.510  1.00  0.00            
ATOM    985  O   GLU    73      13.380   3.840 -10.370  1.00  0.00            
ATOM    986  N   LEU    76      12.580   4.470 -12.430  1.00  0.00            
ATOM    987  H   LEU    76      12.890   4.530 -13.380  1.00  0.00            
ATOM    988  CA  LEU    76      11.170   4.610 -12.220  1.00  0.00            
ATOM    989  HA  LEU    76      11.120   5.600 -12.260  1.00  0.00            
ATOM    990  CB  LEU    76      10.460   3.770 -13.300  1.00  0.00            
ATOM    991  HB1 LEU    76      10.640   2.810 -13.110  1.00  0.00            
ATOM    992  HB2 LEU    76      10.870   4.020 -14.180  1.00  0.00            
ATOM    993  CG  LEU    76       8.930   3.950 -13.430  1.00  0.00            
ATOM    994  HG  LEU    76       8.530   3.700 -12.550  1.00  0.00            
ATOM    995  CD1 LEU    76       8.560   5.410 -13.720  1.00  0.00            
ATOM    996 HD11 LEU    76       7.570   5.490 -13.800  1.00  0.00            
ATOM    997 HD12 LEU    76       8.890   5.990 -12.980  1.00  0.00            
ATOM    998 HD13 LEU    76       8.990   5.690 -14.580  1.00  0.00            
ATOM    999  CD2 LEU    76       8.300   2.980 -14.450  1.00  0.00            
ATOM   1000 HD21 LEU    76       7.310   3.130 -14.490  1.00  0.00            
ATOM   1001 HD22 LEU    76       8.700   3.130 -15.350  1.00  0.00            
ATOM   1002 HD23 LEU    76       8.480   2.030 -14.170  1.00  0.00            
ATOM   1003  C   LEU    76      10.520   4.560 -10.890  1.00  0.00            
ATOM   1004  O   LEU    76      10.410   3.490 -10.280  1.00  0.00            
ATOM   1005  N   TYR    77       9.980   5.680 -10.410  1.00  0.00            
ATOM   1006  H   TYR    77      10.070   6.500 -10.990  1.00  0.00            
ATOM   1007  CA  TYR    77       9.290   5.860  -9.170  1.00  0.00            
ATOM   1008  HA  TYR    77       9.370   4.980  -8.690  1.00  0.00            
ATOM   1009  CB  TYR    77       9.870   6.990  -8.320  1.00  0.00            
ATOM   1010  HB1 TYR    77       9.220   7.260  -7.610  1.00  0.00            
ATOM   1011  HB2 TYR    77      10.080   7.790  -8.900  1.00  0.00            
ATOM   1012  CG  TYR    77      11.130   6.520  -7.680  1.00  0.00            
ATOM   1013  CD1 TYR    77      12.300   6.250  -8.360  1.00  0.00            
ATOM   1014  HD1 TYR    77      12.310   6.180  -9.360  1.00  0.00            
ATOM   1015  CE1 TYR    77      13.450   6.070  -7.630  1.00  0.00            
ATOM   1016  HE1 TYR    77      14.300   5.850  -8.110  1.00  0.00            
ATOM   1017  CZ  TYR    77      13.470   6.180  -6.260  1.00  0.00            
ATOM   1018  OH  TYR    77      14.570   5.920  -5.420  1.00  0.00            
ATOM   1019  HH  TYR    77      14.310   6.070  -4.470  1.00  0.00            
ATOM   1020  CE2 TYR    77      12.310   6.510  -5.610  1.00  0.00            
ATOM   1021  HE2 TYR    77      12.310   6.610  -4.620  1.00  0.00            
ATOM   1022  CD2 TYR    77      11.150   6.690  -6.320  1.00  0.00            
ATOM   1023  HD2 TYR    77      10.320   6.970  -5.840  1.00  0.00            
ATOM   1024  C   TYR    77       7.900   6.250  -9.540  1.00  0.00            
ATOM   1025  O   TYR    77       7.630   6.990 -10.470  1.00  0.00            
ATOM   1026  N   LEU    78       6.940   5.750  -8.730  1.00  0.00            
ATOM   1027  H   LEU    78       7.210   5.240  -7.920  1.00  0.00            
ATOM   1028  CA  LEU    78       5.550   5.940  -8.990  1.00  0.00            
ATOM   1029  HA  LEU    78       5.530   6.570  -9.770  1.00  0.00            
ATOM   1030  CB  LEU    78       4.830   4.620  -9.270  1.00  0.00            
ATOM   1031  HB1 LEU    78       3.880   4.800  -9.520  1.00  0.00            
ATOM   1032  HB2 LEU    78       4.860   4.040  -8.450  1.00  0.00            
ATOM   1033  CG  LEU    78       5.530   3.890 -10.430  1.00  0.00            
ATOM   1034  HG  LEU    78       6.490   3.790 -10.170  1.00  0.00            
ATOM   1035  CD1 LEU    78       4.770   2.570 -10.620  1.00  0.00            
ATOM   1036 HD11 LEU    78       5.190   2.050 -11.370  1.00  0.00            
ATOM   1037 HD12 LEU    78       4.820   2.030  -9.780  1.00  0.00            
ATOM   1038 HD13 LEU    78       3.820   2.760 -10.840  1.00  0.00            
ATOM   1039  CD2 LEU    78       5.590   4.620 -11.780  1.00  0.00            
ATOM   1040 HD21 LEU    78       6.070   4.040 -12.450  1.00  0.00            
ATOM   1041 HD22 LEU    78       4.660   4.800 -12.100  1.00  0.00            
ATOM   1042 HD23 LEU    78       6.080   5.480 -11.670  1.00  0.00            
ATOM   1043  C   LEU    78       4.910   6.510  -7.770  1.00  0.00            
ATOM   1044  O   LEU    78       5.080   5.990  -6.660  1.00  0.00            
ATOM   1045  N   VAL    79       4.110   7.590  -7.840  1.00  0.00            
ATOM   1046  H   VAL    79       3.880   7.910  -8.760  1.00  0.00            
ATOM   1047  CA  VAL    79       3.560   8.310  -6.740  1.00  0.00            
ATOM   1048  HA  VAL    79       3.980   8.000  -5.890  1.00  0.00            
ATOM   1049  CB  VAL    79       3.850   9.760  -6.990  1.00  0.00            
ATOM   1050  HB  VAL    79       3.400  10.050  -7.830  1.00  0.00            
ATOM   1051  CG1 VAL    79       3.360  10.540  -5.760  1.00  0.00            
ATOM   1052 HG11 VAL    79       3.540  11.510  -5.890  1.00  0.00            
ATOM   1053 HG12 VAL    79       2.380  10.390  -5.640  1.00  0.00            
ATOM   1054 HG13 VAL    79       3.850  10.210  -4.950  1.00  0.00            
ATOM   1055  CG2 VAL    79       5.370   9.940  -7.090  1.00  0.00            
ATOM   1056 HG21 VAL    79       5.580  10.900  -7.260  1.00  0.00            
ATOM   1057 HG22 VAL    79       5.800   9.640  -6.240  1.00  0.00            
ATOM   1058 HG23 VAL    79       5.720   9.380  -7.850  1.00  0.00            
ATOM   1059  C   VAL    79       2.090   8.050  -6.690  1.00  0.00            
ATOM   1060  O   VAL    79       1.440   8.420  -7.660  1.00  0.00            
ATOM   1061  N   PHE    80       1.550   7.520  -5.570  1.00  0.00            
ATOM   1062  H   PHE    80       2.150   7.360  -4.790  1.00  0.00            
ATOM   1063  CA  PHE    80       0.170   7.190  -5.440  1.00  0.00            
ATOM   1064  HA  PHE    80      -0.230   7.390  -6.340  1.00  0.00            
ATOM   1065  CB  PHE    80      -0.090   5.730  -5.070  1.00  0.00            
ATOM   1066  HB1 PHE    80      -1.060   5.590  -4.880  1.00  0.00            
ATOM   1067  HB2 PHE    80       0.450   5.470  -4.270  1.00  0.00            
ATOM   1068  CG  PHE    80       0.300   4.850  -6.210  1.00  0.00            
ATOM   1069  CD1 PHE    80      -0.690   4.550  -7.110  1.00  0.00            
ATOM   1070  HD1 PHE    80      -1.620   4.870  -6.970  1.00  0.00            
ATOM   1071  CE1 PHE    80      -0.380   3.770  -8.210  1.00  0.00            
ATOM   1072  HE1 PHE    80      -1.040   3.650  -8.950  1.00  0.00            
ATOM   1073  CZ  PHE    80       0.870   3.180  -8.270  1.00  0.00            
ATOM   1074  HZ  PHE    80       1.090   2.570  -9.030  1.00  0.00            
ATOM   1075  CE2 PHE    80       1.820   3.430  -7.310  1.00  0.00            
ATOM   1076  HE2 PHE    80       2.710   2.980  -7.380  1.00  0.00            
ATOM   1077  CD2 PHE    80       1.550   4.280  -6.260  1.00  0.00            
ATOM   1078  HD2 PHE    80       2.240   4.470  -5.560  1.00  0.00            
ATOM   1079  C   PHE    80      -0.350   8.050  -4.330  1.00  0.00            
ATOM   1080  O   PHE    80       0.350   8.530  -3.450  1.00  0.00            
ATOM   1081  N   GLU    81      -1.660   8.360  -4.300  1.00  0.00            
ATOM   1082  H   GLU    81      -2.180   8.180  -5.140  1.00  0.00            
ATOM   1083  CA  GLU    81      -2.380   8.910  -3.200  1.00  0.00            
ATOM   1084  HA  GLU    81      -1.810   9.730  -3.100  1.00  0.00            
ATOM   1085  CB  GLU    81      -3.820   9.360  -3.460  1.00  0.00            
ATOM   1086  HB1 GLU    81      -3.830   9.980  -4.250  1.00  0.00            
ATOM   1087  HB2 GLU    81      -4.160   9.840  -2.660  1.00  0.00            
ATOM   1088  CG  GLU    81      -4.710   8.140  -3.750  1.00  0.00            
ATOM   1089  HG1 GLU    81      -4.660   7.520  -2.970  1.00  0.00            
ATOM   1090  HG2 GLU    81      -4.370   7.690  -4.570  1.00  0.00            
ATOM   1091  CD  GLU    81      -6.170   8.510  -3.980  1.00  0.00            
ATOM   1092  OE1 GLU    81      -6.880   8.770  -2.980  1.00  0.00            
ATOM   1093  OE2 GLU    81      -6.680   8.590  -5.130  1.00  0.00            
ATOM   1094  C   GLU    81      -2.320   8.070  -1.960  1.00  0.00            
ATOM   1095  O   GLU    81      -2.140   6.860  -1.940  1.00  0.00            
ATOM   1096  N   PHE    82      -2.380   8.700  -0.770  1.00  0.00            
ATOM   1097  H   PHE    82      -2.410   9.700  -0.780  1.00  0.00            
ATOM   1098  CA  PHE    82      -2.400   8.060   0.510  1.00  0.00            
ATOM   1099  HA  PHE    82      -1.970   7.200   0.260  1.00  0.00            
ATOM   1100  CB  PHE    82      -1.660   8.940   1.540  1.00  0.00            
ATOM   1101  HB1 PHE    82      -2.230   9.730   1.740  1.00  0.00            
ATOM   1102  HB2 PHE    82      -0.800   9.240   1.120  1.00  0.00            
ATOM   1103  CG  PHE    82      -1.300   8.330   2.860  1.00  0.00            
ATOM   1104  CD1 PHE    82      -0.450   7.260   2.910  1.00  0.00            
ATOM   1105  HD1 PHE    82      -0.130   6.840   2.060  1.00  0.00            
ATOM   1106  CE1 PHE    82      -0.040   6.740   4.120  1.00  0.00            
ATOM   1107  HE1 PHE    82       0.620   5.990   4.150  1.00  0.00            
ATOM   1108  CZ  PHE    82      -0.550   7.280   5.280  1.00  0.00            
ATOM   1109  HZ  PHE    82      -0.210   6.960   6.160  1.00  0.00            
ATOM   1110  CE2 PHE    82      -1.520   8.260   5.240  1.00  0.00            
ATOM   1111  HE2 PHE    82      -1.980   8.560   6.070  1.00  0.00            
ATOM   1112  CD2 PHE    82      -1.830   8.830   4.020  1.00  0.00            
ATOM   1113  HD2 PHE    82      -2.450   9.610   3.980  1.00  0.00            
ATOM   1114  C   PHE    82      -3.720   7.690   1.080  1.00  0.00            
ATOM   1115  O   PHE    82      -4.660   8.480   1.010  1.00  0.00            
ATOM   1116  N   LEU    83      -3.890   6.470   1.630  1.00  0.00            
ATOM   1117  H   LEU    83      -3.140   5.820   1.540  1.00  0.00            
ATOM   1118  CA  LEU    83      -5.050   6.030   2.330  1.00  0.00            
ATOM   1119  HA  LEU    83      -5.480   6.920   2.530  1.00  0.00            
ATOM   1120  CB  LEU    83      -6.030   5.140   1.550  1.00  0.00            
ATOM   1121  HB1 LEU    83      -6.670   4.740   2.210  1.00  0.00            
ATOM   1122  HB2 LEU    83      -5.500   4.410   1.120  1.00  0.00            
ATOM   1123  CG  LEU    83      -6.860   5.810   0.450  1.00  0.00            
ATOM   1124  HG  LEU    83      -7.010   6.770   0.710  1.00  0.00            
ATOM   1125  CD1 LEU    83      -6.140   5.820  -0.900  1.00  0.00            
ATOM   1126 HD11 LEU    83      -6.710   6.280  -1.580  1.00  0.00            
ATOM   1127 HD12 LEU    83      -5.270   6.320  -0.810  1.00  0.00            
ATOM   1128 HD13 LEU    83      -5.960   4.890  -1.190  1.00  0.00            
ATOM   1129  CD2 LEU    83      -8.190   5.060   0.310  1.00  0.00            
ATOM   1130 HD21 LEU    83      -8.740   5.480  -0.410  1.00  0.00            
ATOM   1131 HD22 LEU    83      -8.010   4.100   0.060  1.00  0.00            
ATOM   1132 HD23 LEU    83      -8.680   5.080   1.180  1.00  0.00            
ATOM   1133  C   LEU    83      -4.620   5.240   3.520  1.00  0.00            
ATOM   1134  O   LEU    83      -4.000   4.190   3.370  1.00  0.00            
ATOM   1135  N   HIS    84      -4.810   5.740   4.750  1.00  0.00            
ATOM   1136  H   HIS    84      -5.420   6.540   4.790  1.00  0.00            
ATOM   1137  CA  HIS    84      -4.290   5.340   6.020  1.00  0.00            
ATOM   1138  HA  HIS    84      -3.320   5.420   5.780  1.00  0.00            
ATOM   1139  CB  HIS    84      -4.900   6.210   7.120  1.00  0.00            
ATOM   1140  HB1 HIS    84      -4.580   5.860   7.990  1.00  0.00            
ATOM   1141  HB2 HIS    84      -5.890   6.110   7.060  1.00  0.00            
ATOM   1142  CG  HIS    84      -4.640   7.700   7.160  1.00  0.00            
ATOM   1143  ND1 HIS    84      -5.130   8.510   6.160  1.00  0.00            
ATOM   1144  CE1 HIS    84      -4.800   9.730   6.540  1.00  0.00            
ATOM   1145  HE1 HIS    84      -5.040  10.550   6.030  1.00  0.00            
ATOM   1146  NE2 HIS    84      -4.100   9.730   7.700  1.00  0.00            
ATOM   1147  HE2 HIS    84      -3.720  10.530   8.160  1.00  0.00            
ATOM   1148  CD2 HIS    84      -4.010   8.420   8.130  1.00  0.00            
ATOM   1149  HD2 HIS    84      -3.580   8.070   8.960  1.00  0.00            
ATOM   1150  C   HIS    84      -4.450   3.940   6.510  1.00  0.00            
ATOM   1151  O   HIS    84      -3.730   3.590   7.440  1.00  0.00            
ATOM   1152  N   GLN    85      -5.370   3.140   5.930  1.00  0.00            
ATOM   1153  H   GLN    85      -5.890   3.480   5.140  1.00  0.00            
ATOM   1154  CA  GLN    85      -5.600   1.820   6.440  1.00  0.00            
ATOM   1155  HA  GLN    85      -4.670   1.600   6.730  1.00  0.00            
ATOM   1156  CB  GLN    85      -6.530   1.730   7.660  1.00  0.00            
ATOM   1157  HB1 GLN    85      -7.430   2.080   7.400  1.00  0.00            
ATOM   1158  HB2 GLN    85      -6.140   2.280   8.390  1.00  0.00            
ATOM   1159  CG  GLN    85      -6.730   0.310   8.200  1.00  0.00            
ATOM   1160  HG1 GLN    85      -5.870  -0.190   8.150  1.00  0.00            
ATOM   1161  HG2 GLN    85      -7.430  -0.160   7.660  1.00  0.00            
ATOM   1162  CD  GLN    85      -7.180   0.440   9.650  1.00  0.00            
ATOM   1163  OE1 GLN    85      -6.530   0.040  10.610  1.00  0.00            
ATOM   1164  NE2 GLN    85      -8.410   0.960   9.890  1.00  0.00            
ATOM   1165 HE21 GLN    85      -8.990   1.250   9.130  1.00  0.00            
ATOM   1166 HE22 GLN    85      -8.740   1.060  10.830  1.00  0.00            
ATOM   1167  C   GLN    85      -6.010   0.880   5.380  1.00  0.00            
ATOM   1168  O   GLN    85      -6.720   1.230   4.430  1.00  0.00            
ATOM   1169  N   ASP    86      -5.570  -0.390   5.460  1.00  0.00            
ATOM   1170  H   ASP    86      -4.980  -0.670   6.210  1.00  0.00            
ATOM   1171  CA  ASP    86      -5.950  -1.350   4.470  1.00  0.00            
ATOM   1172  HA  ASP    86      -6.350  -0.800   3.730  1.00  0.00            
ATOM   1173  CB  ASP    86      -4.700  -2.150   4.070  1.00  0.00            
ATOM   1174  HB1 ASP    86      -4.070  -1.520   3.600  1.00  0.00            
ATOM   1175  HB2 ASP    86      -4.980  -2.870   3.440  1.00  0.00            
ATOM   1176  CG  ASP    86      -3.950  -2.800   5.230  1.00  0.00            
ATOM   1177  OD1 ASP    86      -3.250  -2.070   5.980  1.00  0.00            
ATOM   1178  OD2 ASP    86      -3.990  -4.050   5.330  1.00  0.00            
ATOM   1179  C   ASP    86      -6.990  -2.290   4.960  1.00  0.00            
ATOM   1180  O   ASP    86      -7.120  -2.470   6.170  1.00  0.00            
ATOM   1181  N   LEU    87      -7.760  -2.940   4.060  1.00  0.00            
ATOM   1182  H   LEU    87      -7.570  -2.820   3.080  1.00  0.00            
ATOM   1183  CA  LEU    87      -8.840  -3.780   4.460  1.00  0.00            
ATOM   1184  HA  LEU    87      -9.340  -3.240   5.130  1.00  0.00            
ATOM   1185  CB  LEU    87      -9.710  -4.120   3.240  1.00  0.00            
ATOM   1186  HB1 LEU    87      -9.180  -4.750   2.660  1.00  0.00            
ATOM   1187  HB2 LEU    87      -9.890  -3.280   2.740  1.00  0.00            
ATOM   1188  CG  LEU    87     -11.070  -4.790   3.530  1.00  0.00            
ATOM   1189  HG  LEU    87     -10.690  -5.500   4.120  1.00  0.00            
ATOM   1190  CD1 LEU    87     -12.180  -4.000   4.240  1.00  0.00            
ATOM   1191 HD11 LEU    87     -12.990  -4.590   4.340  1.00  0.00            
ATOM   1192 HD12 LEU    87     -11.860  -3.710   5.140  1.00  0.00            
ATOM   1193 HD13 LEU    87     -12.420  -3.200   3.690  1.00  0.00            
ATOM   1194  CD2 LEU    87     -11.840  -5.300   2.300  1.00  0.00            
ATOM   1195 HD21 LEU    87     -12.700  -5.710   2.590  1.00  0.00            
ATOM   1196 HD22 LEU    87     -12.030  -4.520   1.690  1.00  0.00            
ATOM   1197 HD23 LEU    87     -11.290  -5.970   1.810  1.00  0.00            
ATOM   1198  C   LEU    87      -8.350  -5.020   5.140  1.00  0.00            
ATOM   1199  O   LEU    87      -8.990  -5.450   6.100  1.00  0.00            
ATOM   1200  N   LYS    88      -7.180  -5.620   4.900  1.00  0.00            
ATOM   1201  H   LYS    88      -6.610  -5.300   4.140  1.00  0.00            
ATOM   1202  CA  LYS    88      -6.730  -6.700   5.710  1.00  0.00            
ATOM   1203  HA  LYS    88      -7.500  -7.330   5.660  1.00  0.00            
ATOM   1204  CB  LYS    88      -5.430  -7.300   5.160  1.00  0.00            
ATOM   1205  HB1 LYS    88      -4.750  -6.570   5.100  1.00  0.00            
ATOM   1206  HB2 LYS    88      -5.620  -7.660   4.240  1.00  0.00            
ATOM   1207  CG  LYS    88      -4.820  -8.440   5.990  1.00  0.00            
ATOM   1208  HG1 LYS    88      -5.560  -9.060   6.230  1.00  0.00            
ATOM   1209  HG2 LYS    88      -4.450  -8.020   6.820  1.00  0.00            
ATOM   1210  CD  LYS    88      -3.710  -9.270   5.370  1.00  0.00            
ATOM   1211  HD1 LYS    88      -3.090  -8.650   4.880  1.00  0.00            
ATOM   1212  HD2 LYS    88      -4.130  -9.900   4.710  1.00  0.00            
ATOM   1213  CE  LYS    88      -2.860 -10.110   6.320  1.00  0.00            
ATOM   1214  HE1 LYS    88      -3.440 -10.660   6.920  1.00  0.00            
ATOM   1215  HE2 LYS    88      -2.260  -9.530   6.870  1.00  0.00            
ATOM   1216  NZ  LYS    88      -2.040 -11.020   5.480  1.00  0.00            
ATOM   1217  HZ1 LYS    88      -1.460 -11.590   6.060  1.00  0.00            
ATOM   1218  HZ2 LYS    88      -2.640 -11.600   4.930  1.00  0.00            
ATOM   1219  HZ3 LYS    88      -1.460 -10.470   4.870  1.00  0.00            
ATOM   1220  C   LYS    88      -6.520  -6.340   7.140  1.00  0.00            
ATOM   1221  O   LYS    88      -6.990  -7.090   8.000  1.00  0.00            
ATOM   1222  N   LYS    89      -5.900  -5.170   7.370  1.00  0.00            
ATOM   1223  H   LYS    89      -5.540  -4.660   6.590  1.00  0.00            
ATOM   1224  CA  LYS    89      -5.730  -4.610   8.670  1.00  0.00            
ATOM   1225  HA  LYS    89      -5.290  -5.320   9.220  1.00  0.00            
ATOM   1226  CB  LYS    89      -4.910  -3.330   8.460  1.00  0.00            
ATOM   1227  HB1 LYS    89      -5.470  -2.660   7.970  1.00  0.00            
ATOM   1228  HB2 LYS    89      -4.100  -3.540   7.920  1.00  0.00            
ATOM   1229  CG  LYS    89      -4.460  -2.700   9.780  1.00  0.00            
ATOM   1230  HG1 LYS    89      -3.980  -3.400  10.310  1.00  0.00            
ATOM   1231  HG2 LYS    89      -5.270  -2.410  10.280  1.00  0.00            
ATOM   1232  CD  LYS    89      -3.530  -1.500   9.610  1.00  0.00            
ATOM   1233  HD1 LYS    89      -4.060  -0.790   9.140  1.00  0.00            
ATOM   1234  HD2 LYS    89      -2.780  -1.800   9.020  1.00  0.00            
ATOM   1235  CE  LYS    89      -2.900  -0.850  10.840  1.00  0.00            
ATOM   1236  HE1 LYS    89      -2.330  -1.520  11.320  1.00  0.00            
ATOM   1237  HE2 LYS    89      -3.610  -0.520  11.450  1.00  0.00            
ATOM   1238  NZ  LYS    89      -2.060   0.280  10.420  1.00  0.00            
ATOM   1239  HZ1 LYS    89      -1.650   0.710  11.220  1.00  0.00            
ATOM   1240  HZ2 LYS    89      -1.340  -0.040   9.810  1.00  0.00            
ATOM   1241  HZ3 LYS    89      -2.620   0.960   9.940  1.00  0.00            
ATOM   1242  C   LYS    89      -7.020  -4.320   9.370  1.00  0.00            
ATOM   1243  O   LYS    89      -7.200  -4.520  10.560  1.00  0.00            
ATOM   1244  N   PHE    90      -8.050  -3.800   8.680  1.00  0.00            
ATOM   1245  H   PHE    90      -7.880  -3.550   7.730  1.00  0.00            
ATOM   1246  CA  PHE    90      -9.370  -3.600   9.190  1.00  0.00            
ATOM   1247  HA  PHE    90      -9.300  -3.130  10.070  1.00  0.00            
ATOM   1248  CB  PHE    90     -10.050  -2.810   8.060  1.00  0.00            
ATOM   1249  HB1 PHE    90     -10.150  -3.380   7.250  1.00  0.00            
ATOM   1250  HB2 PHE    90      -9.510  -2.000   7.830  1.00  0.00            
ATOM   1251  CG  PHE    90     -11.400  -2.370   8.520  1.00  0.00            
ATOM   1252  CD1 PHE    90     -11.530  -1.310   9.370  1.00  0.00            
ATOM   1253  HD1 PHE    90     -10.720  -0.830   9.710  1.00  0.00            
ATOM   1254  CE1 PHE    90     -12.790  -0.920   9.740  1.00  0.00            
ATOM   1255  HE1 PHE    90     -12.900  -0.110  10.300  1.00  0.00            
ATOM   1256  CZ  PHE    90     -13.910  -1.630   9.350  1.00  0.00            
ATOM   1257  HZ  PHE    90     -14.810  -1.420   9.720  1.00  0.00            
ATOM   1258  CE2 PHE    90     -13.750  -2.650   8.430  1.00  0.00            
ATOM   1259  HE2 PHE    90     -14.550  -3.140   8.090  1.00  0.00            
ATOM   1260  CD2 PHE    90     -12.500  -3.000   7.960  1.00  0.00            
ATOM   1261  HD2 PHE    90     -12.390  -3.680   7.230  1.00  0.00            
ATOM   1262  C   PHE    90     -10.110  -4.810   9.620  1.00  0.00            
ATOM   1263  O   PHE    90     -10.830  -4.810  10.610  1.00  0.00            
ATOM   1264  N   MET    91      -9.940  -5.890   8.820  1.00  0.00            
ATOM   1265  H   MET    91      -9.320  -5.760   8.040  1.00  0.00            
ATOM   1266  CA  MET    91     -10.540  -7.170   8.950  1.00  0.00            
ATOM   1267  HA  MET    91     -11.530  -7.100   9.070  1.00  0.00            
ATOM   1268  CB  MET    91     -10.270  -7.950   7.650  1.00  0.00            
ATOM   1269  HB1 MET    91     -10.290  -8.930   7.880  1.00  0.00            
ATOM   1270  HB2 MET    91      -9.350  -7.700   7.340  1.00  0.00            
ATOM   1271  CG  MET    91     -11.200  -7.770   6.460  1.00  0.00            
ATOM   1272  HG1 MET    91     -11.240  -6.780   6.350  1.00  0.00            
ATOM   1273  HG2 MET    91     -12.080  -8.110   6.800  1.00  0.00            
ATOM   1274  SD  MET    91     -10.720  -8.600   4.920  1.00  0.00            
ATOM   1275  CE  MET    91     -10.690 -10.300   5.570  1.00  0.00            
ATOM   1276  HE1 MET    91     -10.430 -10.930   4.840  1.00  0.00            
ATOM   1277  HE2 MET    91     -10.020 -10.360   6.310  1.00  0.00            
ATOM   1278  HE3 MET    91     -11.590 -10.530   5.920  1.00  0.00            
ATOM   1279  C   MET    91     -10.010  -7.800  10.200  1.00  0.00            
ATOM   1280  O   MET    91     -10.800  -8.260  11.020  1.00  0.00            
ATOM   1281  N   ASP    92      -8.690  -7.740  10.420  1.00  0.00            
ATOM   1282  H   ASP    92      -8.100  -7.400   9.690  1.00  0.00            
ATOM   1283  CA  ASP    92      -8.080  -8.160  11.640  1.00  0.00            
ATOM   1284  HA  ASP    92      -8.370  -9.120  11.720  1.00  0.00            
ATOM   1285  CB  ASP    92      -6.570  -7.890  11.540  1.00  0.00            
ATOM   1286  HB1 ASP    92      -6.200  -7.770  12.460  1.00  0.00            
ATOM   1287  HB2 ASP    92      -6.430  -7.060  11.000  1.00  0.00            
ATOM   1288  CG  ASP    92      -5.810  -9.040  10.870  1.00  0.00            
ATOM   1289  OD1 ASP    92      -6.070 -10.230  11.170  1.00  0.00            
ATOM   1290  OD2 ASP    92      -5.020  -8.680   9.950  1.00  0.00            
ATOM   1291  C   ASP    92      -8.530  -7.370  12.830  1.00  0.00            
ATOM   1292  O   ASP    92      -8.720  -7.920  13.910  1.00  0.00            
ATOM   1293  N   ALA    93      -8.710  -6.050  12.680  1.00  0.00            
ATOM   1294  H   ALA    93      -8.490  -5.650  11.790  1.00  0.00            
ATOM   1295  CA  ALA    93      -9.200  -5.190  13.710  1.00  0.00            
ATOM   1296  HA  ALA    93      -8.640  -5.430  14.510  1.00  0.00            
ATOM   1297  CB  ALA    93      -9.050  -3.730  13.250  1.00  0.00            
ATOM   1298  HB1 ALA    93      -9.390  -3.120  13.960  1.00  0.00            
ATOM   1299  HB2 ALA    93      -8.080  -3.540  13.070  1.00  0.00            
ATOM   1300  HB3 ALA    93      -9.580  -3.590  12.410  1.00  0.00            
ATOM   1301  C   ALA    93     -10.630  -5.460  14.070  1.00  0.00            
ATOM   1302  O   ALA    93     -11.150  -5.110  15.120  1.00  0.00            
ATOM   1303  N   SER    94     -11.380  -6.030  13.100  1.00  0.00            
ATOM   1304  H   SER    94     -10.920  -6.320  12.260  1.00  0.00            
ATOM   1305  CA  SER    94     -12.790  -6.230  13.190  1.00  0.00            
ATOM   1306  HA  SER    94     -12.970  -5.610  13.950  1.00  0.00            
ATOM   1307  CB  SER    94     -13.550  -5.880  11.900  1.00  0.00            
ATOM   1308  HB1 SER    94     -14.530  -6.020  12.010  1.00  0.00            
ATOM   1309  HB2 SER    94     -13.220  -6.410  11.120  1.00  0.00            
ATOM   1310  OG  SER    94     -13.330  -4.510  11.610  1.00  0.00            
ATOM   1311  HG  SER    94     -13.820  -4.260  10.770  1.00  0.00            
ATOM   1312  C   SER    94     -13.190  -7.620  13.510  1.00  0.00            
ATOM   1313  O   SER    94     -14.350  -8.010  13.470  1.00  0.00            
ATOM   1314  N   ALA    95     -12.110  -8.400  13.760  1.00  0.00            
ATOM   1315  H   ALA    95     -11.200  -7.970  13.810  1.00  0.00            
ATOM   1316  CA  ALA    95     -12.240  -9.800  13.950  1.00  0.00            
ATOM   1317  HA  ALA    95     -12.810 -10.080  13.170  1.00  0.00            
ATOM   1318  CB  ALA    95     -10.820 -10.380  13.940  1.00  0.00            
ATOM   1319  HB1 ALA    95     -10.860 -11.370  14.070  1.00  0.00            
ATOM   1320  HB2 ALA    95     -10.380 -10.180  13.060  1.00  0.00            
ATOM   1321  HB3 ALA    95     -10.290  -9.970  14.680  1.00  0.00            
ATOM   1322  C   ALA    95     -13.160 -10.320  15.010  1.00  0.00            
ATOM   1323  O   ALA    95     -14.090 -11.090  14.760  1.00  0.00            
ATOM   1324  N   LEU    96     -13.070  -9.770  16.230  1.00  0.00            
ATOM   1325  H   LEU    96     -12.380  -9.060  16.390  1.00  0.00            
ATOM   1326  CA  LEU    96     -13.940 -10.160  17.290  1.00  0.00            
ATOM   1327  HA  LEU    96     -13.800 -11.140  17.190  1.00  0.00            
ATOM   1328  CB  LEU    96     -13.490  -9.510  18.610  1.00  0.00            
ATOM   1329  HB1 LEU    96     -14.000  -9.920  19.360  1.00  0.00            
ATOM   1330  HB2 LEU    96     -13.690  -8.530  18.570  1.00  0.00            
ATOM   1331  CG  LEU    96     -11.990  -9.690  18.870  1.00  0.00            
ATOM   1332  HG  LEU    96     -11.550  -9.350  18.030  1.00  0.00            
ATOM   1333  CD1 LEU    96     -11.440  -8.820  20.020  1.00  0.00            
ATOM   1334 HD11 LEU    96     -10.460  -9.000  20.120  1.00  0.00            
ATOM   1335 HD12 LEU    96     -11.590  -7.860  19.810  1.00  0.00            
ATOM   1336 HD13 LEU    96     -11.910  -9.060  20.870  1.00  0.00            
ATOM   1337  CD2 LEU    96     -11.610 -11.160  19.070  1.00  0.00            
ATOM   1338 HD21 LEU    96     -10.630 -11.240  19.230  1.00  0.00            
ATOM   1339 HD22 LEU    96     -12.110 -11.530  19.850  1.00  0.00            
ATOM   1340 HD23 LEU    96     -11.850 -11.680  18.250  1.00  0.00            
ATOM   1341  C   LEU    96     -15.420 -10.060  17.140  1.00  0.00            
ATOM   1342  O   LEU    96     -16.180 -10.790  17.770  1.00  0.00            
ATOM   1343  N   THR    97     -15.890  -9.060  16.370  1.00  0.00            
ATOM   1344  H   THR    97     -15.230  -8.510  15.860  1.00  0.00            
ATOM   1345  CA  THR    97     -17.280  -8.740  16.240  1.00  0.00            
ATOM   1346  HA  THR    97     -17.650  -9.420  16.880  1.00  0.00            
ATOM   1347  CB  THR    97     -17.570  -7.310  16.610  1.00  0.00            
ATOM   1348  HB  THR    97     -18.480  -7.010  16.340  1.00  0.00            
ATOM   1349  CG2 THR    97     -17.380  -7.160  18.130  1.00  0.00            
ATOM   1350 HG21 THR    97     -17.570  -6.220  18.400  1.00  0.00            
ATOM   1351 HG22 THR    97     -18.010  -7.780  18.600  1.00  0.00            
ATOM   1352 HG23 THR    97     -16.440  -7.400  18.370  1.00  0.00            
ATOM   1353  OG1 THR    97     -16.670  -6.500  15.870  1.00  0.00            
ATOM   1354  HG1 THR    97     -16.830  -5.540  16.090  1.00  0.00            
ATOM   1355  C   THR    97     -17.880  -8.950  14.890  1.00  0.00            
ATOM   1356  O   THR    97     -19.090  -9.120  14.790  1.00  0.00            
ATOM   1357  N   GLY    98     -16.980  -8.880  13.890  1.00  0.00            
ATOM   1358  H   GLY    98     -16.030  -8.790  14.170  1.00  0.00            
ATOM   1359  CA  GLY    98     -17.200  -8.930  12.470  1.00  0.00            
ATOM   1360  HA1 GLY    98     -17.980  -9.530  12.310  1.00  0.00            
ATOM   1361  HA2 GLY    98     -16.380  -9.320  12.050  1.00  0.00            
ATOM   1362  C   GLY    98     -17.470  -7.610  11.820  1.00  0.00            
ATOM   1363  O   GLY    98     -17.670  -6.650  12.560  1.00  0.00            
ATOM   1364  N   ILE    99     -17.540  -7.490  10.480  1.00  0.00            
ATOM   1365  H   ILE    99     -17.440  -8.340   9.960  1.00  0.00            
ATOM   1366  CA  ILE    99     -17.740  -6.310   9.700  1.00  0.00            
ATOM   1367  HA  ILE    99     -17.400  -5.550  10.240  1.00  0.00            
ATOM   1368  CB  ILE    99     -16.950  -6.380   8.430  1.00  0.00            
ATOM   1369  HB  ILE    99     -17.220  -7.220   7.940  1.00  0.00            
ATOM   1370  CG2 ILE    99     -17.240  -5.110   7.630  1.00  0.00            
ATOM   1371 HG21 ILE    99     -16.720  -5.130   6.770  1.00  0.00            
ATOM   1372 HG22 ILE    99     -18.220  -5.060   7.430  1.00  0.00            
ATOM   1373 HG23 ILE    99     -16.970  -4.320   8.160  1.00  0.00            
ATOM   1374  CG1 ILE    99     -15.440  -6.380   8.740  1.00  0.00            
ATOM   1375 HG11 ILE    99     -15.260  -7.090   9.420  1.00  0.00            
ATOM   1376 HG12 ILE    99     -15.200  -5.490   9.110  1.00  0.00            
ATOM   1377  CD  ILE    99     -14.530  -6.650   7.540  1.00  0.00            
ATOM   1378  HD1 ILE    99     -13.570  -6.640   7.830  1.00  0.00            
ATOM   1379  HD2 ILE    99     -14.740  -7.550   7.150  1.00  0.00            
ATOM   1380  HD3 ILE    99     -14.680  -5.950   6.840  1.00  0.00            
ATOM   1381  C   ILE    99     -19.200  -6.150   9.430  1.00  0.00            
ATOM   1382  O   ILE    99     -19.910  -7.090   9.110  1.00  0.00            
ATOM   1383  N   PRO   100     -19.800  -5.020   9.630  1.00  0.00            
ATOM   1384  CD  PRO   100     -19.240  -4.050  10.550  1.00  0.00            
ATOM   1385  HD1 PRO   100     -18.460  -3.590  10.110  1.00  0.00            
ATOM   1386  HD2 PRO   100     -18.930  -4.520  11.370  1.00  0.00            
ATOM   1387  CG  PRO   100     -20.360  -3.050  10.870  1.00  0.00            
ATOM   1388  HG1 PRO   100     -20.030  -2.100  10.790  1.00  0.00            
ATOM   1389  HG2 PRO   100     -20.720  -3.200  11.790  1.00  0.00            
ATOM   1390  CB  PRO   100     -21.420  -3.340   9.800  1.00  0.00            
ATOM   1391  HB1 PRO   100     -21.320  -2.720   9.030  1.00  0.00            
ATOM   1392  HB2 PRO   100     -22.340  -3.250  10.180  1.00  0.00            
ATOM   1393  CA  PRO   100     -21.190  -4.780   9.340  1.00  0.00            
ATOM   1394  HA  PRO   100     -21.710  -5.490   9.820  1.00  0.00            
ATOM   1395  C   PRO   100     -21.660  -5.060   7.950  1.00  0.00            
ATOM   1396  O   PRO   100     -21.020  -4.730   6.950  1.00  0.00            
ATOM   1397  N   LEU   101     -22.870  -5.650   7.900  1.00  0.00            
ATOM   1398  H   LEU   101     -23.340  -5.880   8.750  1.00  0.00            
ATOM   1399  CA  LEU   101     -23.500  -5.970   6.650  1.00  0.00            
ATOM   1400  HA  LEU   101     -22.750  -6.380   6.130  1.00  0.00            
ATOM   1401  CB  LEU   101     -24.700  -6.880   6.970  1.00  0.00            
ATOM   1402  HB1 LEU   101     -25.500  -6.310   7.150  1.00  0.00            
ATOM   1403  HB2 LEU   101     -24.490  -7.420   7.780  1.00  0.00            
ATOM   1404  CG  LEU   101     -25.010  -7.810   5.790  1.00  0.00            
ATOM   1405  HG  LEU   101     -24.990  -7.300   4.930  1.00  0.00            
ATOM   1406  CD1 LEU   101     -23.960  -8.910   5.530  1.00  0.00            
ATOM   1407 HD11 LEU   101     -24.240  -9.460   4.750  1.00  0.00            
ATOM   1408 HD12 LEU   101     -23.080  -8.480   5.330  1.00  0.00            
ATOM   1409 HD13 LEU   101     -23.870  -9.480   6.340  1.00  0.00            
ATOM   1410  CD2 LEU   101     -26.390  -8.400   6.090  1.00  0.00            
ATOM   1411 HD21 LEU   101     -26.650  -9.030   5.350  1.00  0.00            
ATOM   1412 HD22 LEU   101     -26.360  -8.900   6.950  1.00  0.00            
ATOM   1413 HD23 LEU   101     -27.060  -7.670   6.150  1.00  0.00            
ATOM   1414  C   LEU   101     -23.840  -4.850   5.710  1.00  0.00            
ATOM   1415  O   LEU   101     -23.440  -5.000   4.560  1.00  0.00            
ATOM   1416  N   PRO   102     -24.370  -3.730   6.050  1.00  0.00            
ATOM   1417  CD  PRO   102     -24.980  -3.410   7.340  1.00  0.00            
ATOM   1418  HD1 PRO   102     -24.430  -3.800   8.080  1.00  0.00            
ATOM   1419  HD2 PRO   102     -25.910  -3.790   7.380  1.00  0.00            
ATOM   1420  CG  PRO   102     -24.980  -1.890   7.380  1.00  0.00            
ATOM   1421  HG1 PRO   102     -24.140  -1.550   7.800  1.00  0.00            
ATOM   1422  HG2 PRO   102     -25.770  -1.550   7.890  1.00  0.00            
ATOM   1423  CB  PRO   102     -25.060  -1.440   5.910  1.00  0.00            
ATOM   1424  HB1 PRO   102     -24.630  -0.550   5.770  1.00  0.00            
ATOM   1425  HB2 PRO   102     -26.000  -1.420   5.580  1.00  0.00            
ATOM   1426  CA  PRO   102     -24.270  -2.550   5.230  1.00  0.00            
ATOM   1427  HA  PRO   102     -24.620  -2.920   4.370  1.00  0.00            
ATOM   1428  C   PRO   102     -22.920  -2.020   4.850  1.00  0.00            
ATOM   1429  O   PRO   102     -22.850  -1.360   3.820  1.00  0.00            
ATOM   1430  N   LEU   103     -21.870  -2.290   5.640  1.00  0.00            
ATOM   1431  H   LEU   103     -22.020  -2.860   6.450  1.00  0.00            
ATOM   1432  CA  LEU   103     -20.550  -1.820   5.390  1.00  0.00            
ATOM   1433  HA  LEU   103     -20.670  -0.880   5.040  1.00  0.00            
ATOM   1434  CB  LEU   103     -19.690  -1.750   6.660  1.00  0.00            
ATOM   1435  HB1 LEU   103     -19.510  -2.680   6.950  1.00  0.00            
ATOM   1436  HB2 LEU   103     -20.230  -1.280   7.360  1.00  0.00            
ATOM   1437  CG  LEU   103     -18.340  -1.030   6.580  1.00  0.00            
ATOM   1438  HG  LEU   103     -17.810  -1.540   5.900  1.00  0.00            
ATOM   1439  CD1 LEU   103     -18.360   0.420   6.080  1.00  0.00            
ATOM   1440 HD11 LEU   103     -17.430   0.790   6.070  1.00  0.00            
ATOM   1441 HD12 LEU   103     -18.740   0.450   5.150  1.00  0.00            
ATOM   1442 HD13 LEU   103     -18.930   0.980   6.690  1.00  0.00            
ATOM   1443  CD2 LEU   103     -17.750  -0.980   8.000  1.00  0.00            
ATOM   1444 HD21 LEU   103     -16.860  -0.520   7.980  1.00  0.00            
ATOM   1445 HD22 LEU   103     -18.370  -0.490   8.600  1.00  0.00            
ATOM   1446 HD23 LEU   103     -17.630  -1.920   8.340  1.00  0.00            
ATOM   1447  C   LEU   103     -19.930  -2.680   4.340  1.00  0.00            
ATOM   1448  O   LEU   103     -19.380  -2.160   3.360  1.00  0.00            
ATOM   1449  N   ILE   104     -20.060  -4.000   4.450  1.00  0.00            
ATOM   1450  H   ILE   104     -20.350  -4.380   5.330  1.00  0.00            
ATOM   1451  CA  ILE   104     -19.810  -4.920   3.380  1.00  0.00            
ATOM   1452  HA  ILE   104     -18.840  -4.760   3.170  1.00  0.00            
ATOM   1453  CB  ILE   104     -19.960  -6.360   3.790  1.00  0.00            
ATOM   1454  HB  ILE   104     -20.930  -6.340   4.030  1.00  0.00            
ATOM   1455  CG2 ILE   104     -19.690  -7.360   2.650  1.00  0.00            
ATOM   1456 HG21 ILE   104     -19.810  -8.300   2.990  1.00  0.00            
ATOM   1457 HG22 ILE   104     -20.330  -7.200   1.900  1.00  0.00            
ATOM   1458 HG23 ILE   104     -18.750  -7.250   2.310  1.00  0.00            
ATOM   1459  CG1 ILE   104     -19.190  -6.830   5.040  1.00  0.00            
ATOM   1460 HG11 ILE   104     -19.350  -6.150   5.750  1.00  0.00            
ATOM   1461 HG12 ILE   104     -18.220  -6.850   4.800  1.00  0.00            
ATOM   1462  CD  ILE   104     -19.500  -8.200   5.660  1.00  0.00            
ATOM   1463  HD1 ILE   104     -18.910  -8.340   6.450  1.00  0.00            
ATOM   1464  HD2 ILE   104     -20.460  -8.220   5.940  1.00  0.00            
ATOM   1465  HD3 ILE   104     -19.330  -8.920   4.980  1.00  0.00            
ATOM   1466  C   ILE   104     -20.610  -4.600   2.160  1.00  0.00            
ATOM   1467  O   ILE   104     -19.960  -4.530   1.120  1.00  0.00            
ATOM   1468  N   LYS   105     -21.910  -4.280   2.220  1.00  0.00            
ATOM   1469  H   LYS   105     -22.370  -4.190   3.100  1.00  0.00            
ATOM   1470  CA  LYS   105     -22.630  -4.070   1.000  1.00  0.00            
ATOM   1471  HA  LYS   105     -22.370  -4.870   0.450  1.00  0.00            
ATOM   1472  CB  LYS   105     -24.110  -3.900   1.360  1.00  0.00            
ATOM   1473  HB1 LYS   105     -24.200  -3.050   1.880  1.00  0.00            
ATOM   1474  HB2 LYS   105     -24.380  -4.670   1.930  1.00  0.00            
ATOM   1475  CG  LYS   105     -25.070  -3.820   0.170  1.00  0.00            
ATOM   1476  HG1 LYS   105     -24.750  -4.470  -0.520  1.00  0.00            
ATOM   1477  HG2 LYS   105     -25.030  -2.900  -0.210  1.00  0.00            
ATOM   1478  CD  LYS   105     -26.530  -4.140   0.480  1.00  0.00            
ATOM   1479  HD1 LYS   105     -27.040  -4.080  -0.380  1.00  0.00            
ATOM   1480  HD2 LYS   105     -26.860  -3.450   1.120  1.00  0.00            
ATOM   1481  CE  LYS   105     -26.810  -5.520   1.090  1.00  0.00            
ATOM   1482  HE1 LYS   105     -26.580  -5.540   2.060  1.00  0.00            
ATOM   1483  HE2 LYS   105     -26.300  -6.240   0.610  1.00  0.00            
ATOM   1484  NZ  LYS   105     -28.260  -5.760   0.920  1.00  0.00            
ATOM   1485  HZ1 LYS   105     -28.500  -6.650   1.300  1.00  0.00            
ATOM   1486  HZ2 LYS   105     -28.770  -5.040   1.390  1.00  0.00            
ATOM   1487  HZ3 LYS   105     -28.490  -5.740  -0.060  1.00  0.00            
ATOM   1488  C   LYS   105     -22.260  -2.860   0.240  1.00  0.00            
ATOM   1489  O   LYS   105     -22.240  -2.770  -0.990  1.00  0.00            
ATOM   1490  N   SER   106     -21.880  -1.760   0.940  1.00  0.00            
ATOM   1491  H   SER   106     -21.860  -1.810   1.940  1.00  0.00            
ATOM   1492  CA  SER   106     -21.510  -0.550   0.300  1.00  0.00            
ATOM   1493  HA  SER   106     -22.250  -0.470  -0.370  1.00  0.00            
ATOM   1494  CB  SER   106     -21.420   0.640   1.270  1.00  0.00            
ATOM   1495  HB1 SER   106     -20.540   0.650   1.750  1.00  0.00            
ATOM   1496  HB2 SER   106     -22.170   0.630   1.930  1.00  0.00            
ATOM   1497  OG  SER   106     -21.520   1.860   0.540  1.00  0.00            
ATOM   1498  HG  SER   106     -21.460   2.630   1.170  1.00  0.00            
ATOM   1499  C   SER   106     -20.170  -0.630  -0.350  1.00  0.00            
ATOM   1500  O   SER   106     -19.930  -0.050  -1.410  1.00  0.00            
ATOM   1501  N   TYR   107     -19.220  -1.250   0.360  1.00  0.00            
ATOM   1502  H   TYR   107     -19.480  -1.580   1.260  1.00  0.00            
ATOM   1503  CA  TYR   107     -17.870  -1.500  -0.040  1.00  0.00            
ATOM   1504  HA  TYR   107     -17.550  -0.590  -0.300  1.00  0.00            
ATOM   1505  CB  TYR   107     -16.960  -2.060   1.080  1.00  0.00            
ATOM   1506  HB1 TYR   107     -16.150  -2.470   0.660  1.00  0.00            
ATOM   1507  HB2 TYR   107     -17.460  -2.750   1.590  1.00  0.00            
ATOM   1508  CG  TYR   107     -16.470  -1.060   2.070  1.00  0.00            
ATOM   1509  CD1 TYR   107     -17.090   0.130   2.380  1.00  0.00            
ATOM   1510  HD1 TYR   107     -18.020   0.300   2.070  1.00  0.00            
ATOM   1511  CE1 TYR   107     -16.420   1.070   3.120  1.00  0.00            
ATOM   1512  HE1 TYR   107     -16.770   2.000   3.190  1.00  0.00            
ATOM   1513  CZ  TYR   107     -15.260   0.700   3.770  1.00  0.00            
ATOM   1514  OH  TYR   107     -14.740   1.670   4.660  1.00  0.00            
ATOM   1515  HH  TYR   107     -13.900   1.310   5.080  1.00  0.00            
ATOM   1516  CE2 TYR   107     -14.720  -0.550   3.560  1.00  0.00            
ATOM   1517  HE2 TYR   107     -13.920  -0.840   4.090  1.00  0.00            
ATOM   1518  CD2 TYR   107     -15.260  -1.400   2.630  1.00  0.00            
ATOM   1519  HD2 TYR   107     -14.780  -2.230   2.360  1.00  0.00            
ATOM   1520  C   TYR   107     -17.840  -2.400  -1.220  1.00  0.00            
ATOM   1521  O   TYR   107     -17.150  -2.030  -2.180  1.00  0.00            
ATOM   1522  N   LEU   108     -18.610  -3.490  -1.260  1.00  0.00            
ATOM   1523  H   LEU   108     -19.150  -3.710  -0.450  1.00  0.00            
ATOM   1524  CA  LEU   108     -18.710  -4.380  -2.380  1.00  0.00            
ATOM   1525  HA  LEU   108     -17.760  -4.630  -2.590  1.00  0.00            
ATOM   1526  CB  LEU   108     -19.650  -5.510  -1.950  1.00  0.00            
ATOM   1527  HB1 LEU   108     -20.580  -5.140  -1.910  1.00  0.00            
ATOM   1528  HB2 LEU   108     -19.360  -5.810  -1.040  1.00  0.00            
ATOM   1529  CG  LEU   108     -19.700  -6.760  -2.850  1.00  0.00            
ATOM   1530  HG  LEU   108     -19.930  -6.440  -3.770  1.00  0.00            
ATOM   1531  CD1 LEU   108     -18.370  -7.540  -2.900  1.00  0.00            
ATOM   1532 HD11 LEU   108     -18.470  -8.330  -3.500  1.00  0.00            
ATOM   1533 HD12 LEU   108     -17.650  -6.940  -3.260  1.00  0.00            
ATOM   1534 HD13 LEU   108     -18.120  -7.840  -1.980  1.00  0.00            
ATOM   1535  CD2 LEU   108     -20.710  -7.750  -2.240  1.00  0.00            
ATOM   1536 HD21 LEU   108     -20.760  -8.580  -2.810  1.00  0.00            
ATOM   1537 HD22 LEU   108     -20.410  -8.010  -1.320  1.00  0.00            
ATOM   1538 HD23 LEU   108     -21.610  -7.330  -2.200  1.00  0.00            
ATOM   1539  C   LEU   108     -19.230  -3.740  -3.630  1.00  0.00            
ATOM   1540  O   LEU   108     -18.750  -4.060  -4.710  1.00  0.00            
ATOM   1541  N   PHE   109     -20.250  -2.870  -3.540  1.00  0.00            
ATOM   1542  H   PHE   109     -20.640  -2.710  -2.640  1.00  0.00            
ATOM   1543  CA  PHE   109     -20.820  -2.140  -4.630  1.00  0.00            
ATOM   1544  HA  PHE   109     -21.060  -2.820  -5.320  1.00  0.00            
ATOM   1545  CB  PHE   109     -22.000  -1.340  -4.040  1.00  0.00            
ATOM   1546  HB1 PHE   109     -21.640  -0.620  -3.440  1.00  0.00            
ATOM   1547  HB2 PHE   109     -22.580  -1.950  -3.510  1.00  0.00            
ATOM   1548  CG  PHE   109     -22.860  -0.680  -5.060  1.00  0.00            
ATOM   1549  CD1 PHE   109     -23.860  -1.300  -5.760  1.00  0.00            
ATOM   1550  HD1 PHE   109     -23.970  -2.300  -5.680  1.00  0.00            
ATOM   1551  CE1 PHE   109     -24.710  -0.580  -6.570  1.00  0.00            
ATOM   1552  HE1 PHE   109     -25.440  -1.040  -7.080  1.00  0.00            
ATOM   1553  CZ  PHE   109     -24.530   0.770  -6.660  1.00  0.00            
ATOM   1554  HZ  PHE   109     -25.140   1.320  -7.240  1.00  0.00            
ATOM   1555  CE2 PHE   109     -23.520   1.400  -5.960  1.00  0.00            
ATOM   1556  HE2 PHE   109     -23.430   2.390  -6.010  1.00  0.00            
ATOM   1557  CD2 PHE   109     -22.630   0.680  -5.200  1.00  0.00            
ATOM   1558  HD2 PHE   109     -21.840   1.120  -4.770  1.00  0.00            
ATOM   1559  C   PHE   109     -19.870  -1.240  -5.340  1.00  0.00            
ATOM   1560  O   PHE   109     -19.670  -1.170  -6.550  1.00  0.00            
ATOM   1561  N   GLN   110     -19.160  -0.450  -4.510  1.00  0.00            
ATOM   1562  H   GLN   110     -19.410  -0.450  -3.540  1.00  0.00            
ATOM   1563  CA  GLN   110     -18.070   0.370  -4.920  1.00  0.00            
ATOM   1564  HA  GLN   110     -18.490   0.900  -5.660  1.00  0.00            
ATOM   1565  CB  GLN   110     -17.590   1.260  -3.750  1.00  0.00            
ATOM   1566  HB1 GLN   110     -16.810   1.810  -4.060  1.00  0.00            
ATOM   1567  HB2 GLN   110     -17.300   0.660  -3.000  1.00  0.00            
ATOM   1568  CG  GLN   110     -18.680   2.190  -3.240  1.00  0.00            
ATOM   1569  HG1 GLN   110     -19.460   1.650  -2.930  1.00  0.00            
ATOM   1570  HG2 GLN   110     -18.970   2.790  -3.990  1.00  0.00            
ATOM   1571  CD  GLN   110     -18.220   3.070  -2.080  1.00  0.00            
ATOM   1572  OE1 GLN   110     -17.230   3.790  -2.160  1.00  0.00            
ATOM   1573  NE2 GLN   110     -19.010   3.050  -0.970  1.00  0.00            
ATOM   1574 HE21 GLN   110     -19.830   2.490  -0.950  1.00  0.00            
ATOM   1575 HE22 GLN   110     -18.770   3.610  -0.170  1.00  0.00            
ATOM   1576  C   GLN   110     -16.920  -0.360  -5.540  1.00  0.00            
ATOM   1577  O   GLN   110     -16.300   0.040  -6.520  1.00  0.00            
ATOM   1578  N   LEU   111     -16.560  -1.520  -5.000  1.00  0.00            
ATOM   1579  H   LEU   111     -16.960  -1.770  -4.120  1.00  0.00            
ATOM   1580  CA  LEU   111     -15.640  -2.460  -5.590  1.00  0.00            
ATOM   1581  HA  LEU   111     -14.770  -1.960  -5.680  1.00  0.00            
ATOM   1582  CB  LEU   111     -15.250  -3.620  -4.670  1.00  0.00            
ATOM   1583  HB1 LEU   111     -14.790  -4.320  -5.230  1.00  0.00            
ATOM   1584  HB2 LEU   111     -16.090  -4.010  -4.290  1.00  0.00            
ATOM   1585  CG  LEU   111     -14.320  -3.270  -3.500  1.00  0.00            
ATOM   1586  HG  LEU   111     -14.770  -2.460  -3.110  1.00  0.00            
ATOM   1587  CD1 LEU   111     -14.250  -4.400  -2.470  1.00  0.00            
ATOM   1588 HD11 LEU   111     -13.640  -4.140  -1.730  1.00  0.00            
ATOM   1589 HD12 LEU   111     -15.160  -4.580  -2.110  1.00  0.00            
ATOM   1590 HD13 LEU   111     -13.900  -5.230  -2.910  1.00  0.00            
ATOM   1591  CD2 LEU   111     -12.920  -2.740  -3.840  1.00  0.00            
ATOM   1592 HD21 LEU   111     -12.420  -2.540  -3.000  1.00  0.00            
ATOM   1593 HD22 LEU   111     -12.420  -3.420  -4.370  1.00  0.00            
ATOM   1594 HD23 LEU   111     -13.000  -1.900  -4.380  1.00  0.00            
ATOM   1595  C   LEU   111     -16.020  -2.740  -7.010  1.00  0.00            
ATOM   1596  O   LEU   111     -15.240  -2.480  -7.920  1.00  0.00            
ATOM   1597  N   LEU   112     -17.300  -3.080  -7.210  1.00  0.00            
ATOM   1598  H   LEU   112     -17.890  -3.210  -6.420  1.00  0.00            
ATOM   1599  CA  LEU   112     -17.850  -3.280  -8.520  1.00  0.00            
ATOM   1600  HA  LEU   112     -17.120  -3.870  -8.870  1.00  0.00            
ATOM   1601  CB  LEU   112     -19.200  -4.020  -8.540  1.00  0.00            
ATOM   1602  HB1 LEU   112     -19.480  -4.140  -9.490  1.00  0.00            
ATOM   1603  HB2 LEU   112     -19.870  -3.460  -8.060  1.00  0.00            
ATOM   1604  CG  LEU   112     -19.180  -5.400  -7.880  1.00  0.00            
ATOM   1605  HG  LEU   112     -18.500  -5.310  -7.150  1.00  0.00            
ATOM   1606  CD1 LEU   112     -20.480  -5.770  -7.140  1.00  0.00            
ATOM   1607 HD11 LEU   112     -20.390  -6.680  -6.740  1.00  0.00            
ATOM   1608 HD12 LEU   112     -20.650  -5.100  -6.420  1.00  0.00            
ATOM   1609 HD13 LEU   112     -21.240  -5.760  -7.790  1.00  0.00            
ATOM   1610  CD2 LEU   112     -18.570  -6.520  -8.730  1.00  0.00            
ATOM   1611 HD21 LEU   112     -18.600  -7.390  -8.220  1.00  0.00            
ATOM   1612 HD22 LEU   112     -19.090  -6.620  -9.580  1.00  0.00            
ATOM   1613 HD23 LEU   112     -17.620  -6.300  -8.950  1.00  0.00            
ATOM   1614  C   LEU   112     -17.830  -2.110  -9.440  1.00  0.00            
ATOM   1615  O   LEU   112     -17.680  -2.310 -10.650  1.00  0.00            
ATOM   1616  N   GLN   113     -18.040  -0.860  -9.000  1.00  0.00            
ATOM   1617  H   GLN   113     -18.230  -0.730  -8.030  1.00  0.00            
ATOM   1618  CA  GLN   113     -18.010   0.280  -9.850  1.00  0.00            
ATOM   1619  HA  GLN   113     -18.530  -0.000 -10.650  1.00  0.00            
ATOM   1620  CB  GLN   113     -18.630   1.530  -9.160  1.00  0.00            
ATOM   1621  HB1 GLN   113     -18.380   2.330  -9.690  1.00  0.00            
ATOM   1622  HB2 GLN   113     -18.240   1.600  -8.240  1.00  0.00            
ATOM   1623  CG  GLN   113     -20.150   1.530  -9.010  1.00  0.00            
ATOM   1624  HG1 GLN   113     -20.450   0.740  -8.500  1.00  0.00            
ATOM   1625  HG2 GLN   113     -20.590   1.540  -9.910  1.00  0.00            
ATOM   1626  CD  GLN   113     -20.480   2.810  -8.250  1.00  0.00            
ATOM   1627  OE1 GLN   113     -19.840   3.240  -7.290  1.00  0.00            
ATOM   1628  NE2 GLN   113     -21.620   3.450  -8.630  1.00  0.00            
ATOM   1629 HE21 GLN   113     -22.180   3.080  -9.370  1.00  0.00            
ATOM   1630 HE22 GLN   113     -21.890   4.300  -8.170  1.00  0.00            
ATOM   1631  C   GLN   113     -16.610   0.610 -10.240  1.00  0.00            
ATOM   1632  O   GLN   113     -16.460   1.330 -11.220  1.00  0.00            
ATOM   1633  N   GLY   114     -15.540   0.130  -9.580  1.00  0.00            
ATOM   1634  H   GLY   114     -15.680  -0.320  -8.700  1.00  0.00            
ATOM   1635  CA  GLY   114     -14.210   0.230 -10.100  1.00  0.00            
ATOM   1636  HA1 GLY   114     -13.590   0.110  -9.330  1.00  0.00            
ATOM   1637  HA2 GLY   114     -14.120   1.160 -10.460  1.00  0.00            
ATOM   1638  C   GLY   114     -13.840  -0.730 -11.180  1.00  0.00            
ATOM   1639  O   GLY   114     -13.180  -0.370 -12.150  1.00  0.00            
ATOM   1640  N   LEU   115     -14.300  -1.970 -10.940  1.00  0.00            
ATOM   1641  H   LEU   115     -14.740  -2.150 -10.060  1.00  0.00            
ATOM   1642  CA  LEU   115     -14.200  -3.060 -11.860  1.00  0.00            
ATOM   1643  HA  LEU   115     -13.220  -3.100 -12.060  1.00  0.00            
ATOM   1644  CB  LEU   115     -14.660  -4.400 -11.280  1.00  0.00            
ATOM   1645  HB1 LEU   115     -14.630  -5.090 -12.010  1.00  0.00            
ATOM   1646  HB2 LEU   115     -15.600  -4.310 -10.960  1.00  0.00            
ATOM   1647  CG  LEU   115     -13.790  -4.900 -10.110  1.00  0.00            
ATOM   1648  HG  LEU   115     -14.040  -4.310  -9.340  1.00  0.00            
ATOM   1649  CD1 LEU   115     -14.090  -6.320  -9.640  1.00  0.00            
ATOM   1650 HD11 LEU   115     -13.480  -6.560  -8.880  1.00  0.00            
ATOM   1651 HD12 LEU   115     -15.040  -6.380  -9.340  1.00  0.00            
ATOM   1652 HD13 LEU   115     -13.940  -6.960 -10.400  1.00  0.00            
ATOM   1653  CD2 LEU   115     -12.290  -4.720 -10.420  1.00  0.00            
ATOM   1654 HD21 LEU   115     -11.750  -5.040  -9.650  1.00  0.00            
ATOM   1655 HD22 LEU   115     -12.050  -5.240 -11.240  1.00  0.00            
ATOM   1656 HD23 LEU   115     -12.090  -3.750 -10.580  1.00  0.00            
ATOM   1657  C   LEU   115     -14.950  -2.730 -13.100  1.00  0.00            
ATOM   1658  O   LEU   115     -14.440  -3.070 -14.170  1.00  0.00            
ATOM   1659  N   ALA   116     -16.190  -2.210 -13.070  1.00  0.00            
ATOM   1660  H   ALA   116     -16.590  -2.020 -12.180  1.00  0.00            
ATOM   1661  CA  ALA   116     -16.970  -1.890 -14.220  1.00  0.00            
ATOM   1662  HA  ALA   116     -16.980  -2.750 -14.730  1.00  0.00            
ATOM   1663  CB  ALA   116     -18.350  -1.420 -13.760  1.00  0.00            
ATOM   1664  HB1 ALA   116     -18.910  -1.190 -14.560  1.00  0.00            
ATOM   1665  HB2 ALA   116     -18.790  -2.140 -13.230  1.00  0.00            
ATOM   1666  HB3 ALA   116     -18.250  -0.600 -13.190  1.00  0.00            
ATOM   1667  C   ALA   116     -16.360  -0.900 -15.130  1.00  0.00            
ATOM   1668  O   ALA   116     -16.430  -0.980 -16.360  1.00  0.00            
ATOM   1669  N   PHE   117     -15.720   0.150 -14.570  1.00  0.00            
ATOM   1670  H   PHE   117     -15.800   0.250 -13.580  1.00  0.00            
ATOM   1671  CA  PHE   117     -14.930   1.120 -15.270  1.00  0.00            
ATOM   1672  HA  PHE   117     -15.490   1.410 -16.050  1.00  0.00            
ATOM   1673  CB  PHE   117     -14.550   2.130 -14.180  1.00  0.00            
ATOM   1674  HB1 PHE   117     -13.910   1.720 -13.540  1.00  0.00            
ATOM   1675  HB2 PHE   117     -15.370   2.430 -13.690  1.00  0.00            
ATOM   1676  CG  PHE   117     -13.900   3.350 -14.770  1.00  0.00            
ATOM   1677  CD1 PHE   117     -14.650   4.360 -15.330  1.00  0.00            
ATOM   1678  HD1 PHE   117     -15.650   4.280 -15.360  1.00  0.00            
ATOM   1679  CE1 PHE   117     -14.040   5.480 -15.850  1.00  0.00            
ATOM   1680  HE1 PHE   117     -14.570   6.260 -16.190  1.00  0.00            
ATOM   1681  CZ  PHE   117     -12.660   5.460 -15.880  1.00  0.00            
ATOM   1682  HZ  PHE   117     -12.200   6.180 -16.390  1.00  0.00            
ATOM   1683  CE2 PHE   117     -11.860   4.520 -15.270  1.00  0.00            
ATOM   1684  HE2 PHE   117     -10.860   4.620 -15.230  1.00  0.00            
ATOM   1685  CD2 PHE   117     -12.530   3.450 -14.720  1.00  0.00            
ATOM   1686  HD2 PHE   117     -12.000   2.730 -14.270  1.00  0.00            
ATOM   1687  C   PHE   117     -13.670   0.610 -15.880  1.00  0.00            
ATOM   1688  O   PHE   117     -13.260   0.870 -17.010  1.00  0.00            
ATOM   1689  N   CYS   118     -12.900  -0.200 -15.140  1.00  0.00            
ATOM   1690  H   CYS   118     -13.140  -0.350 -14.180  1.00  0.00            
ATOM   1691  CA  CYS   118     -11.750  -0.880 -15.660  1.00  0.00            
ATOM   1692  HA  CYS   118     -11.330  -0.070 -16.090  1.00  0.00            
ATOM   1693  CB  CYS   118     -10.850  -1.560 -14.620  1.00  0.00            
ATOM   1694  HB1 CYS   118     -10.180  -2.060 -15.170  1.00  0.00            
ATOM   1695  HB2 CYS   118     -11.450  -2.200 -14.150  1.00  0.00            
ATOM   1696  SG  CYS   118     -10.060  -0.380 -13.460  1.00  0.00            
ATOM   1697  HG  CYS   118      -9.490  -0.890 -12.810  1.00  0.00            
ATOM   1698  C   CYS   118     -12.060  -1.950 -16.650  1.00  0.00            
ATOM   1699  O   CYS   118     -11.440  -1.830 -17.700  1.00  0.00            
ATOM   1700  N   HIS   119     -13.040  -2.860 -16.470  1.00  0.00            
ATOM   1701  H   HIS   119     -13.570  -2.860 -15.620  1.00  0.00            
ATOM   1702  CA  HIS   119     -13.320  -3.800 -17.500  1.00  0.00            
ATOM   1703  HA  HIS   119     -12.400  -4.140 -17.680  1.00  0.00            
ATOM   1704  CB  HIS   119     -14.290  -4.910 -17.040  1.00  0.00            
ATOM   1705  HB1 HIS   119     -14.380  -5.600 -17.760  1.00  0.00            
ATOM   1706  HB2 HIS   119     -15.190  -4.520 -16.850  1.00  0.00            
ATOM   1707  CG  HIS   119     -13.820  -5.610 -15.800  1.00  0.00            
ATOM   1708  ND1 HIS   119     -14.720  -6.400 -15.110  1.00  0.00            
ATOM   1709  CE1 HIS   119     -14.100  -6.890 -14.050  1.00  0.00            
ATOM   1710  HE1 HIS   119     -14.520  -7.420 -13.320  1.00  0.00            
ATOM   1711  NE2 HIS   119     -12.790  -6.540 -14.130  1.00  0.00            
ATOM   1712  HE2 HIS   119     -12.070  -6.860 -13.520  1.00  0.00            
ATOM   1713  CD2 HIS   119     -12.610  -5.660 -15.180  1.00  0.00            
ATOM   1714  HD2 HIS   119     -11.770  -5.180 -15.440  1.00  0.00            
ATOM   1715  C   HIS   119     -13.830  -3.200 -18.760  1.00  0.00            
ATOM   1716  O   HIS   119     -13.720  -3.690 -19.880  1.00  0.00            
ATOM   1717  N   SER   120     -14.320  -1.950 -18.740  1.00  0.00            
ATOM   1718  H   SER   120     -14.350  -1.500 -17.850  1.00  0.00            
ATOM   1719  CA  SER   120     -14.800  -1.170 -19.840  1.00  0.00            
ATOM   1720  HA  SER   120     -15.380  -1.870 -20.260  1.00  0.00            
ATOM   1721  CB  SER   120     -15.560   0.100 -19.450  1.00  0.00            
ATOM   1722  HB1 SER   120     -14.920   0.810 -19.160  1.00  0.00            
ATOM   1723  HB2 SER   120     -16.210  -0.090 -18.710  1.00  0.00            
ATOM   1724  OG  SER   120     -16.310   0.660 -20.520  1.00  0.00            
ATOM   1725  HG  SER   120     -16.780   1.480 -20.210  1.00  0.00            
ATOM   1726  C   SER   120     -13.710  -0.710 -20.750  1.00  0.00            
ATOM   1727  O   SER   120     -13.750  -0.890 -21.970  1.00  0.00            
ATOM   1728  N   HIS   121     -12.620  -0.190 -20.150  1.00  0.00            
ATOM   1729  H   HIS   121     -12.650  -0.140 -19.150  1.00  0.00            
ATOM   1730  CA  HIS   121     -11.430   0.280 -20.780  1.00  0.00            
ATOM   1731  HA  HIS   121     -11.820   0.670 -21.620  1.00  0.00            
ATOM   1732  CB  HIS   121     -10.660   1.340 -19.960  1.00  0.00            
ATOM   1733  HB1 HIS   121      -9.860   1.640 -20.470  1.00  0.00            
ATOM   1734  HB2 HIS   121     -10.370   0.940 -19.090  1.00  0.00            
ATOM   1735  CG  HIS   121     -11.550   2.520 -19.690  1.00  0.00            
ATOM   1736  ND1 HIS   121     -12.200   2.770 -18.500  1.00  0.00            
ATOM   1737  HD1 HIS   121     -12.200   2.200 -17.680  1.00  0.00            
ATOM   1738  CE1 HIS   121     -12.840   3.950 -18.700  1.00  0.00            
ATOM   1739  HE1 HIS   121     -13.400   4.380 -18.000  1.00  0.00            
ATOM   1740  NE2 HIS   121     -12.670   4.480 -19.900  1.00  0.00            
ATOM   1741  CD2 HIS   121     -11.860   3.550 -20.520  1.00  0.00            
ATOM   1742  HD2 HIS   121     -11.540   3.620 -21.470  1.00  0.00            
ATOM   1743  C   HIS   121     -10.470  -0.820 -21.070  1.00  0.00            
ATOM   1744  O   HIS   121      -9.350  -0.630 -21.520  1.00  0.00            
ATOM   1745  N   ARG   122     -10.890  -2.070 -20.770  1.00  0.00            
ATOM   1746  H   ARG   122     -11.790  -2.170 -20.340  1.00  0.00            
ATOM   1747  CA  ARG   122     -10.120  -3.250 -21.030  1.00  0.00            
ATOM   1748  HA  ARG   122     -10.730  -3.970 -20.710  1.00  0.00            
ATOM   1749  CB  ARG   122      -9.900  -3.530 -22.520  1.00  0.00            
ATOM   1750  HB1 ARG   122      -9.640  -4.480 -22.620  1.00  0.00            
ATOM   1751  HB2 ARG   122      -9.150  -2.940 -22.840  1.00  0.00            
ATOM   1752  CG  ARG   122     -11.110  -3.270 -23.420  1.00  0.00            
ATOM   1753  HG1 ARG   122     -11.720  -2.640 -22.960  1.00  0.00            
ATOM   1754  HG2 ARG   122     -11.580  -4.140 -23.570  1.00  0.00            
ATOM   1755  CD  ARG   122     -10.740  -2.680 -24.780  1.00  0.00            
ATOM   1756  HD1 ARG   122     -11.540  -2.680 -25.380  1.00  0.00            
ATOM   1757  HD2 ARG   122     -10.020  -3.230 -25.200  1.00  0.00            
ATOM   1758  NE  ARG   122     -10.250  -1.290 -24.620  1.00  0.00            
ATOM   1759  HE  ARG   122      -9.280  -1.130 -24.430  1.00  0.00            
ATOM   1760  CZ  ARG   122     -11.080  -0.200 -24.720  1.00  0.00            
ATOM   1761  NH1 ARG   122     -12.440  -0.230 -24.790  1.00  0.00            
ATOM   1762 HH11 ARG   122     -12.930  -1.100 -24.770  1.00  0.00            
ATOM   1763 HH12 ARG   122     -12.950   0.630 -24.860  1.00  0.00            
ATOM   1764  NH2 ARG   122     -10.600   1.070 -24.560  1.00  0.00            
ATOM   1765 HH21 ARG   122      -9.630   1.210 -24.370  1.00  0.00            
ATOM   1766 HH22 ARG   122     -11.220   1.850 -24.640  1.00  0.00            
ATOM   1767  C   ARG   122      -8.960  -3.410 -20.120  1.00  0.00            
ATOM   1768  O   ARG   122      -7.900  -3.840 -20.580  1.00  0.00            
ATOM   1769  N   VAL   123      -9.120  -3.140 -18.810  1.00  0.00            
ATOM   1770  H   VAL   123     -10.020  -2.870 -18.460  1.00  0.00            
ATOM   1771  CA  VAL   123      -8.000  -3.210 -17.920  1.00  0.00            
ATOM   1772  HA  VAL   123      -7.220  -3.520 -18.470  1.00  0.00            
ATOM   1773  CB  VAL   123      -7.660  -1.890 -17.340  1.00  0.00            
ATOM   1774  HB  VAL   123      -8.520  -1.500 -17.020  1.00  0.00            
ATOM   1775  CG1 VAL   123      -6.870  -1.940 -16.020  1.00  0.00            
ATOM   1776 HG11 VAL   123      -6.690  -1.000 -15.710  1.00  0.00            
ATOM   1777 HG12 VAL   123      -7.410  -2.420 -15.330  1.00  0.00            
ATOM   1778 HG13 VAL   123      -6.000  -2.410 -16.170  1.00  0.00            
ATOM   1779  CG2 VAL   123      -7.150  -0.940 -18.440  1.00  0.00            
ATOM   1780 HG21 VAL   123      -6.920  -0.050 -18.040  1.00  0.00            
ATOM   1781 HG22 VAL   123      -6.330  -1.320 -18.870  1.00  0.00            
ATOM   1782 HG23 VAL   123      -7.860  -0.820 -19.140  1.00  0.00            
ATOM   1783  C   VAL   123      -8.280  -4.210 -16.860  1.00  0.00            
ATOM   1784  O   VAL   123      -9.370  -4.210 -16.270  1.00  0.00            
ATOM   1785  N   LEU   124      -7.350  -5.120 -16.520  1.00  0.00            
ATOM   1786  H   LEU   124      -6.430  -5.040 -16.910  1.00  0.00            
ATOM   1787  CA  LEU   124      -7.620  -6.210 -15.630  1.00  0.00            
ATOM   1788  HA  LEU   124      -8.600  -6.090 -15.490  1.00  0.00            
ATOM   1789  CB  LEU   124      -7.280  -7.610 -16.190  1.00  0.00            
ATOM   1790  HB1 LEU   124      -7.700  -8.280 -15.590  1.00  0.00            
ATOM   1791  HB2 LEU   124      -6.290  -7.710 -16.170  1.00  0.00            
ATOM   1792  CG  LEU   124      -7.750  -7.900 -17.620  1.00  0.00            
ATOM   1793  HG  LEU   124      -7.400  -7.210 -18.250  1.00  0.00            
ATOM   1794  CD1 LEU   124      -7.230  -9.320 -17.960  1.00  0.00            
ATOM   1795 HD11 LEU   124      -7.510  -9.560 -18.890  1.00  0.00            
ATOM   1796 HD12 LEU   124      -6.230  -9.320 -17.900  1.00  0.00            
ATOM   1797 HD13 LEU   124      -7.610  -9.980 -17.310  1.00  0.00            
ATOM   1798  CD2 LEU   124      -9.280  -7.860 -17.750  1.00  0.00            
ATOM   1799 HD21 LEU   124      -9.540  -8.060 -18.700  1.00  0.00            
ATOM   1800 HD22 LEU   124      -9.690  -8.530 -17.140  1.00  0.00            
ATOM   1801 HD23 LEU   124      -9.600  -6.940 -17.500  1.00  0.00            
ATOM   1802  C   LEU   124      -6.820  -6.040 -14.380  1.00  0.00            
ATOM   1803  O   LEU   124      -5.640  -5.720 -14.490  1.00  0.00            
ATOM   1804  N   HIS   125      -7.320  -6.270 -13.150  1.00  0.00            
ATOM   1805  H   HIS   125      -8.280  -6.500 -13.060  1.00  0.00            
ATOM   1806  CA  HIS   125      -6.510  -6.160 -11.980  1.00  0.00            
ATOM   1807  HA  HIS   125      -5.930  -5.360 -12.130  1.00  0.00            
ATOM   1808  CB  HIS   125      -7.410  -6.030 -10.730  1.00  0.00            
ATOM   1809  HB1 HIS   125      -7.690  -6.920 -10.380  1.00  0.00            
ATOM   1810  HB2 HIS   125      -8.220  -5.480 -10.930  1.00  0.00            
ATOM   1811  CG  HIS   125      -6.550  -5.320  -9.720  1.00  0.00            
ATOM   1812  ND1 HIS   125      -6.300  -3.990  -9.910  1.00  0.00            
ATOM   1813  CE1 HIS   125      -5.470  -3.680  -8.930  1.00  0.00            
ATOM   1814  HE1 HIS   125      -5.110  -2.760  -8.770  1.00  0.00            
ATOM   1815  NE2 HIS   125      -5.150  -4.770  -8.160  1.00  0.00            
ATOM   1816  HE2 HIS   125      -4.510  -4.780  -7.390  1.00  0.00            
ATOM   1817  CD2 HIS   125      -5.880  -5.830  -8.640  1.00  0.00            
ATOM   1818  HD2 HIS   125      -5.910  -6.770  -8.280  1.00  0.00            
ATOM   1819  C   HIS   125      -5.640  -7.360 -11.850  1.00  0.00            
ATOM   1820  O   HIS   125      -4.410  -7.360 -11.800  1.00  0.00            
ATOM   1821  N   ARG   126      -6.280  -8.540 -11.960  1.00  0.00            
ATOM   1822  H   ARG   126      -7.260  -8.480 -12.130  1.00  0.00            
ATOM   1823  CA  ARG   126      -5.770  -9.890 -11.870  1.00  0.00            
ATOM   1824  HA  ARG   126      -6.600 -10.360 -12.160  1.00  0.00            
ATOM   1825  CB  ARG   126      -4.580 -10.180 -12.800  1.00  0.00            
ATOM   1826  HB1 ARG   126      -4.450 -11.160 -12.860  1.00  0.00            
ATOM   1827  HB2 ARG   126      -3.760  -9.750 -12.410  1.00  0.00            
ATOM   1828  CG  ARG   126      -4.790  -9.630 -14.220  1.00  0.00            
ATOM   1829  HG1 ARG   126      -5.000  -8.650 -14.190  1.00  0.00            
ATOM   1830  HG2 ARG   126      -5.530 -10.110 -14.680  1.00  0.00            
ATOM   1831  CD  ARG   126      -3.470  -9.850 -14.960  1.00  0.00            
ATOM   1832  HD1 ARG   126      -3.290 -10.830 -15.070  1.00  0.00            
ATOM   1833  HD2 ARG   126      -2.710  -9.430 -14.470  1.00  0.00            
ATOM   1834  NE  ARG   126      -3.610  -9.230 -16.300  1.00  0.00            
ATOM   1835  HE  ARG   126      -3.880  -8.260 -16.330  1.00  0.00            
ATOM   1836  CZ  ARG   126      -3.400  -9.850 -17.500  1.00  0.00            
ATOM   1837  NH1 ARG   126      -3.080 -11.170 -17.590  1.00  0.00            
ATOM   1838 HH11 ARG   126      -2.990 -11.730 -16.760  1.00  0.00            
ATOM   1839 HH12 ARG   126      -2.930 -11.590 -18.490  1.00  0.00            
ATOM   1840  NH2 ARG   126      -3.480  -8.940 -18.520  1.00  0.00            
ATOM   1841 HH21 ARG   126      -3.670  -7.980 -18.320  1.00  0.00            
ATOM   1842 HH22 ARG   126      -3.350  -9.240 -19.470  1.00  0.00            
ATOM   1843  C   ARG   126      -5.460 -10.370 -10.500  1.00  0.00            
ATOM   1844  O   ARG   126      -5.310 -11.570 -10.300  1.00  0.00            
ATOM   1845  N   ASP   127      -5.340  -9.450  -9.520  1.00  0.00            
ATOM   1846  H   ASP   127      -5.650  -8.510  -9.670  1.00  0.00            
ATOM   1847  CA  ASP   127      -4.770  -9.830  -8.260  1.00  0.00            
ATOM   1848  HA  ASP   127      -4.900 -10.810  -8.120  1.00  0.00            
ATOM   1849  CB  ASP   127      -3.320  -9.320  -8.420  1.00  0.00            
ATOM   1850  HB1 ASP   127      -3.250  -8.430  -7.990  1.00  0.00            
ATOM   1851  HB2 ASP   127      -3.120  -9.240  -9.400  1.00  0.00            
ATOM   1852  CG  ASP   127      -2.250 -10.230  -7.810  1.00  0.00            
ATOM   1853  OD1 ASP   127      -1.920 -11.290  -8.410  1.00  0.00            
ATOM   1854  OD2 ASP   127      -1.620  -9.850  -6.790  1.00  0.00            
ATOM   1855  C   ASP   127      -5.480  -9.390  -7.030  1.00  0.00            
ATOM   1856  O   ASP   127      -4.870  -9.140  -5.990  1.00  0.00            
ATOM   1857  N   LEU   128      -6.810  -9.200  -7.070  1.00  0.00            
ATOM   1858  H   LEU   128      -7.310  -9.580  -7.850  1.00  0.00            
ATOM   1859  CA  LEU   128      -7.550  -8.510  -6.070  1.00  0.00            
ATOM   1860  HA  LEU   128      -7.010  -7.670  -6.190  1.00  0.00            
ATOM   1861  CB  LEU   128      -9.040  -8.160  -6.260  1.00  0.00            
ATOM   1862  HB1 LEU   128      -9.360  -7.690  -5.440  1.00  0.00            
ATOM   1863  HB2 LEU   128      -9.540  -9.020  -6.370  1.00  0.00            
ATOM   1864  CG  LEU   128      -9.350  -7.280  -7.470  1.00  0.00            
ATOM   1865  HG  LEU   128      -8.730  -7.640  -8.170  1.00  0.00            
ATOM   1866  CD1 LEU   128     -10.830  -7.390  -7.860  1.00  0.00            
ATOM   1867 HD11 LEU   128     -11.010  -6.800  -8.650  1.00  0.00            
ATOM   1868 HD12 LEU   128     -11.040  -8.330  -8.100  1.00  0.00            
ATOM   1869 HD13 LEU   128     -11.400  -7.090  -7.090  1.00  0.00            
ATOM   1870  CD2 LEU   128      -9.040  -5.770  -7.330  1.00  0.00            
ATOM   1871 HD21 LEU   128      -9.280  -5.300  -8.180  1.00  0.00            
ATOM   1872 HD22 LEU   128      -9.570  -5.390  -6.570  1.00  0.00            
ATOM   1873 HD23 LEU   128      -8.060  -5.650  -7.150  1.00  0.00            
ATOM   1874  C   LEU   128      -7.460  -9.170  -4.740  1.00  0.00            
ATOM   1875  O   LEU   128      -7.770 -10.360  -4.710  1.00  0.00            
ATOM   1876  N   LYS   129      -7.090  -8.470  -3.650  1.00  0.00            
ATOM   1877  H   LYS   129      -6.860  -7.490  -3.730  1.00  0.00            
ATOM   1878  CA  LYS   129      -7.030  -9.120  -2.390  1.00  0.00            
ATOM   1879  HA  LYS   129      -7.850  -9.700  -2.430  1.00  0.00            
ATOM   1880  CB  LYS   129      -5.740  -9.930  -2.220  1.00  0.00            
ATOM   1881  HB1 LYS   129      -5.760 -10.690  -2.870  1.00  0.00            
ATOM   1882  HB2 LYS   129      -5.720 -10.300  -1.290  1.00  0.00            
ATOM   1883  CG  LYS   129      -4.460  -9.130  -2.450  1.00  0.00            
ATOM   1884  HG1 LYS   129      -4.420  -8.380  -1.800  1.00  0.00            
ATOM   1885  HG2 LYS   129      -4.460  -8.770  -3.380  1.00  0.00            
ATOM   1886  CD  LYS   129      -3.230 -10.030  -2.260  1.00  0.00            
ATOM   1887  HD1 LYS   129      -3.560 -10.970  -2.190  1.00  0.00            
ATOM   1888  HD2 LYS   129      -2.800  -9.750  -1.400  1.00  0.00            
ATOM   1889  CE  LYS   129      -2.130 -10.020  -3.330  1.00  0.00            
ATOM   1890  HE1 LYS   129      -1.400 -10.660  -3.110  1.00  0.00            
ATOM   1891  HE2 LYS   129      -1.740  -9.100  -3.440  1.00  0.00            
ATOM   1892  NZ  LYS   129      -2.810 -10.430  -4.580  1.00  0.00            
ATOM   1893  HZ1 LYS   129      -2.150 -10.440  -5.330  1.00  0.00            
ATOM   1894  HZ2 LYS   129      -3.200 -11.340  -4.460  1.00  0.00            
ATOM   1895  HZ3 LYS   129      -3.540  -9.770  -4.790  1.00  0.00            
ATOM   1896  C   LYS   129      -7.110  -8.160  -1.250  1.00  0.00            
ATOM   1897  O   LYS   129      -6.830  -6.980  -1.450  1.00  0.00            
ATOM   1898  N   PRO   130      -7.480  -8.530  -0.060  1.00  0.00            
ATOM   1899  CD  PRO   130      -7.860  -9.890   0.290  1.00  0.00            
ATOM   1900  HD1 PRO   130      -7.060 -10.410   0.580  1.00  0.00            
ATOM   1901  HD2 PRO   130      -8.290 -10.340  -0.490  1.00  0.00            
ATOM   1902  CG  PRO   130      -8.850  -9.650   1.450  1.00  0.00            
ATOM   1903  HG1 PRO   130      -8.930 -10.450   2.030  1.00  0.00            
ATOM   1904  HG2 PRO   130      -9.750  -9.390   1.110  1.00  0.00            
ATOM   1905  CB  PRO   130      -8.180  -8.470   2.190  1.00  0.00            
ATOM   1906  HB1 PRO   130      -7.450  -8.800   2.790  1.00  0.00            
ATOM   1907  HB2 PRO   130      -8.850  -7.960   2.720  1.00  0.00            
ATOM   1908  CA  PRO   130      -7.610  -7.620   1.050  1.00  0.00            
ATOM   1909  HA  PRO   130      -8.180  -6.900   0.660  1.00  0.00            
ATOM   1910  C   PRO   130      -6.500  -6.730   1.480  1.00  0.00            
ATOM   1911  O   PRO   130      -6.640  -5.590   1.950  1.00  0.00            
ATOM   1912  N   GLN   131      -5.240  -7.150   1.240  1.00  0.00            
ATOM   1913  H   GLN   131      -5.110  -8.050   0.830  1.00  0.00            
ATOM   1914  CA  GLN   131      -4.090  -6.360   1.540  1.00  0.00            
ATOM   1915  HA  GLN   131      -4.420  -5.750   2.250  1.00  0.00            
ATOM   1916  CB  GLN   131      -2.910  -7.230   2.020  1.00  0.00            
ATOM   1917  HB1 GLN   131      -3.180  -7.630   2.900  1.00  0.00            
ATOM   1918  HB2 GLN   131      -2.130  -6.620   2.150  1.00  0.00            
ATOM   1919  CG  GLN   131      -2.410  -8.400   1.150  1.00  0.00            
ATOM   1920  HG1 GLN   131      -1.470  -8.590   1.420  1.00  0.00            
ATOM   1921  HG2 GLN   131      -2.420  -8.090   0.200  1.00  0.00            
ATOM   1922  CD  GLN   131      -3.180  -9.710   1.210  1.00  0.00            
ATOM   1923  OE1 GLN   131      -4.400  -9.840   1.150  1.00  0.00            
ATOM   1924  NE2 GLN   131      -2.390 -10.810   1.350  1.00  0.00            
ATOM   1925 HE21 GLN   131      -1.400 -10.700   1.400  1.00  0.00            
ATOM   1926 HE22 GLN   131      -2.800 -11.710   1.400  1.00  0.00            
ATOM   1927  C   GLN   131      -3.650  -5.570   0.360  1.00  0.00            
ATOM   1928  O   GLN   131      -2.580  -4.970   0.340  1.00  0.00            
ATOM   1929  N   ASN   132      -4.500  -5.460  -0.680  1.00  0.00            
ATOM   1930  H   ASN   132      -5.300  -6.060  -0.660  1.00  0.00            
ATOM   1931  CA  ASN   132      -4.390  -4.590  -1.800  1.00  0.00            
ATOM   1932  HA  ASN   132      -3.570  -4.040  -1.650  1.00  0.00            
ATOM   1933  CB  ASN   132      -4.380  -5.460  -3.070  1.00  0.00            
ATOM   1934  HB1 ASN   132      -4.670  -4.910  -3.850  1.00  0.00            
ATOM   1935  HB2 ASN   132      -5.020  -6.230  -2.950  1.00  0.00            
ATOM   1936  CG  ASN   132      -3.000  -6.030  -3.370  1.00  0.00            
ATOM   1937  OD1 ASN   132      -1.990  -5.830  -2.690  1.00  0.00            
ATOM   1938  ND2 ASN   132      -2.920  -6.700  -4.550  1.00  0.00            
ATOM   1939 HD21 ASN   132      -3.730  -6.790  -5.140  1.00  0.00            
ATOM   1940 HD22 ASN   132      -2.050  -7.110  -4.840  1.00  0.00            
ATOM   1941  C   ASN   132      -5.620  -3.770  -1.900  1.00  0.00            
ATOM   1942  O   ASN   132      -5.850  -3.070  -2.890  1.00  0.00            
ATOM   1943  N   LEU   133      -6.470  -3.710  -0.860  1.00  0.00            
ATOM   1944  H   LEU   133      -6.320  -4.320  -0.090  1.00  0.00            
ATOM   1945  CA  LEU   133      -7.580  -2.810  -0.810  1.00  0.00            
ATOM   1946  HA  LEU   133      -7.500  -2.420  -1.730  1.00  0.00            
ATOM   1947  CB  LEU   133      -8.980  -3.400  -0.640  1.00  0.00            
ATOM   1948  HB1 LEU   133      -9.640  -2.660  -0.580  1.00  0.00            
ATOM   1949  HB2 LEU   133      -9.000  -3.940   0.200  1.00  0.00            
ATOM   1950  CG  LEU   133      -9.350  -4.320  -1.830  1.00  0.00            
ATOM   1951  HG  LEU   133      -8.560  -4.930  -1.920  1.00  0.00            
ATOM   1952  CD1 LEU   133     -10.610  -5.150  -1.540  1.00  0.00            
ATOM   1953 HD11 LEU   133     -10.820  -5.720  -2.330  1.00  0.00            
ATOM   1954 HD12 LEU   133     -10.450  -5.720  -0.740  1.00  0.00            
ATOM   1955 HD13 LEU   133     -11.380  -4.530  -1.360  1.00  0.00            
ATOM   1956  CD2 LEU   133      -9.470  -3.600  -3.200  1.00  0.00            
ATOM   1957 HD21 LEU   133      -9.710  -4.270  -3.900  1.00  0.00            
ATOM   1958 HD22 LEU   133     -10.180  -2.900  -3.150  1.00  0.00            
ATOM   1959 HD23 LEU   133      -8.600  -3.180  -3.430  1.00  0.00            
ATOM   1960  C   LEU   133      -7.390  -1.810   0.270  1.00  0.00            
ATOM   1961  O   LEU   133      -7.060  -2.220   1.380  1.00  0.00            
ATOM   1962  N   LEU   134      -7.680  -0.510   0.080  1.00  0.00            
ATOM   1963  H   LEU   134      -8.140  -0.240  -0.770  1.00  0.00            
ATOM   1964  CA  LEU   134      -7.360   0.530   1.020  1.00  0.00            
ATOM   1965  HA  LEU   134      -7.000   0.070   1.830  1.00  0.00            
ATOM   1966  CB  LEU   134      -6.370   1.490   0.360  1.00  0.00            
ATOM   1967  HB1 LEU   134      -6.220   2.260   0.980  1.00  0.00            
ATOM   1968  HB2 LEU   134      -6.780   1.830  -0.490  1.00  0.00            
ATOM   1969  CG  LEU   134      -5.000   0.880   0.020  1.00  0.00            
ATOM   1970  HG  LEU   134      -5.140  -0.040  -0.360  1.00  0.00            
ATOM   1971  CD1 LEU   134      -4.210   1.720  -0.990  1.00  0.00            
ATOM   1972 HD11 LEU   134      -3.330   1.270  -1.180  1.00  0.00            
ATOM   1973 HD12 LEU   134      -4.730   1.790  -1.840  1.00  0.00            
ATOM   1974 HD13 LEU   134      -4.050   2.630  -0.610  1.00  0.00            
ATOM   1975  CD2 LEU   134      -4.180   0.940   1.320  1.00  0.00            
ATOM   1976 HD21 LEU   134      -3.270   0.550   1.160  1.00  0.00            
ATOM   1977 HD22 LEU   134      -4.090   1.900   1.600  1.00  0.00            
ATOM   1978 HD23 LEU   134      -4.650   0.430   2.030  1.00  0.00            
ATOM   1979  C   LEU   134      -8.600   1.290   1.340  1.00  0.00            
ATOM   1980  O   LEU   134      -9.530   1.290   0.540  1.00  0.00            
ATOM   1981  N   ILE   135      -8.690   1.850   2.560  1.00  0.00            
ATOM   1982  H   ILE   135      -7.870   1.900   3.130  1.00  0.00            
ATOM   1983  CA  ILE   135      -9.930   2.350   3.050  1.00  0.00            
ATOM   1984  HA  ILE   135     -10.480   2.430   2.220  1.00  0.00            
ATOM   1985  CB  ILE   135     -10.610   1.420   4.000  1.00  0.00            
ATOM   1986  HB  ILE   135     -11.370   1.950   4.390  1.00  0.00            
ATOM   1987  CG2 ILE   135     -11.060   0.190   3.210  1.00  0.00            
ATOM   1988 HG21 ILE   135     -11.520  -0.450   3.820  1.00  0.00            
ATOM   1989 HG22 ILE   135     -11.690   0.460   2.480  1.00  0.00            
ATOM   1990 HG23 ILE   135     -10.260  -0.260   2.800  1.00  0.00            
ATOM   1991  CG1 ILE   135      -9.720   0.960   5.170  1.00  0.00            
ATOM   1992 HG11 ILE   135      -9.190   1.750   5.490  1.00  0.00            
ATOM   1993 HG12 ILE   135      -9.090   0.260   4.830  1.00  0.00            
ATOM   1994  CD  ILE   135     -10.490   0.390   6.360  1.00  0.00            
ATOM   1995  HD1 ILE   135      -9.840   0.110   7.070  1.00  0.00            
ATOM   1996  HD2 ILE   135     -11.110   1.080   6.720  1.00  0.00            
ATOM   1997  HD3 ILE   135     -11.010  -0.410   6.060  1.00  0.00            
ATOM   1998  C   ILE   135      -9.760   3.700   3.690  1.00  0.00            
ATOM   1999  O   ILE   135      -8.680   4.040   4.160  1.00  0.00            
ATOM   2000  N   ASN   136     -10.830   4.490   3.840  1.00  0.00            
ATOM   2001  H   ASN   136     -11.740   4.180   3.580  1.00  0.00            
ATOM   2002  CA  ASN   136     -10.650   5.810   4.380  1.00  0.00            
ATOM   2003  HA  ASN   136      -9.860   5.670   4.980  1.00  0.00            
ATOM   2004  CB  ASN   136     -10.300   6.860   3.310  1.00  0.00            
ATOM   2005  HB1 ASN   136      -9.470   6.560   2.840  1.00  0.00            
ATOM   2006  HB2 ASN   136     -10.130   7.730   3.760  1.00  0.00            
ATOM   2007  CG  ASN   136     -11.380   7.070   2.260  1.00  0.00            
ATOM   2008  OD1 ASN   136     -12.570   7.280   2.460  1.00  0.00            
ATOM   2009  ND2 ASN   136     -10.870   7.310   1.020  1.00  0.00            
ATOM   2010 HD21 ASN   136      -9.880   7.320   0.880  1.00  0.00            
ATOM   2011 HD22 ASN   136     -11.480   7.460   0.250  1.00  0.00            
ATOM   2012  C   ASN   136     -11.770   6.220   5.260  1.00  0.00            
ATOM   2013  O   ASN   136     -12.820   5.600   5.240  1.00  0.00            
ATOM   2014  N   THR   137     -11.570   7.340   5.990  1.00  0.00            
ATOM   2015  H   THR   137     -10.710   7.840   5.840  1.00  0.00            
ATOM   2016  CA  THR   137     -12.470   7.890   6.950  1.00  0.00            
ATOM   2017  HA  THR   137     -12.510   7.080   7.530  1.00  0.00            
ATOM   2018  CB  THR   137     -11.970   8.990   7.830  1.00  0.00            
ATOM   2019  HB  THR   137     -12.750   9.390   8.320  1.00  0.00            
ATOM   2020  CG2 THR   137     -10.900   8.550   8.830  1.00  0.00            
ATOM   2021 HG21 THR   137     -10.610   9.330   9.380  1.00  0.00            
ATOM   2022 HG22 THR   137     -11.280   7.840   9.420  1.00  0.00            
ATOM   2023 HG23 THR   137     -10.110   8.180   8.330  1.00  0.00            
ATOM   2024  OG1 THR   137     -11.390   9.970   6.980  1.00  0.00            
ATOM   2025  HG1 THR   137     -11.040  10.730   7.530  1.00  0.00            
ATOM   2026  C   THR   137     -13.830   8.180   6.400  1.00  0.00            
ATOM   2027  O   THR   137     -14.830   8.240   7.110  1.00  0.00            
ATOM   2028  N   GLU   138     -13.870   8.510   5.100  1.00  0.00            
ATOM   2029  H   GLU   138     -13.020   8.520   4.570  1.00  0.00            
ATOM   2030  CA  GLU   138     -15.090   8.850   4.440  1.00  0.00            
ATOM   2031  HA  GLU   138     -15.690   9.120   5.190  1.00  0.00            
ATOM   2032  CB  GLU   138     -14.800   9.970   3.420  1.00  0.00            
ATOM   2033  HB1 GLU   138     -15.660  10.230   2.970  1.00  0.00            
ATOM   2034  HB2 GLU   138     -14.150   9.630   2.740  1.00  0.00            
ATOM   2035  CG  GLU   138     -14.200  11.230   4.040  1.00  0.00            
ATOM   2036  HG1 GLU   138     -13.250  11.060   4.310  1.00  0.00            
ATOM   2037  HG2 GLU   138     -14.730  11.510   4.840  1.00  0.00            
ATOM   2038  CD  GLU   138     -14.240  12.330   2.990  1.00  0.00            
ATOM   2039  OE1 GLU   138     -13.280  12.400   2.180  1.00  0.00            
ATOM   2040  OE2 GLU   138     -15.180  13.170   3.040  1.00  0.00            
ATOM   2041  C   GLU   138     -15.770   7.710   3.770  1.00  0.00            
ATOM   2042  O   GLU   138     -16.820   7.840   3.160  1.00  0.00            
ATOM   2043  N   GLY   139     -15.170   6.510   3.800  1.00  0.00            
ATOM   2044  H   GLY   139     -14.220   6.450   4.110  1.00  0.00            
ATOM   2045  CA  GLY   139     -15.830   5.290   3.400  1.00  0.00            
ATOM   2046  HA1 GLY   139     -16.800   5.410   3.600  1.00  0.00            
ATOM   2047  HA2 GLY   139     -15.450   4.560   3.960  1.00  0.00            
ATOM   2048  C   GLY   139     -15.690   4.930   1.970  1.00  0.00            
ATOM   2049  O   GLY   139     -16.480   4.100   1.490  1.00  0.00            
ATOM   2050  N   ALA   140     -14.610   5.350   1.280  1.00  0.00            
ATOM   2051  H   ALA   140     -14.020   6.050   1.680  1.00  0.00            
ATOM   2052  CA  ALA   140     -14.300   4.830  -0.010  1.00  0.00            
ATOM   2053  HA  ALA   140     -15.110   4.320  -0.300  1.00  0.00            
ATOM   2054  CB  ALA   140     -13.920   6.050  -0.890  1.00  0.00            
ATOM   2055  HB1 ALA   140     -13.690   5.730  -1.810  1.00  0.00            
ATOM   2056  HB2 ALA   140     -14.690   6.680  -0.940  1.00  0.00            
ATOM   2057  HB3 ALA   140     -13.130   6.510  -0.490  1.00  0.00            
ATOM   2058  C   ALA   140     -13.160   3.880   0.020  1.00  0.00            
ATOM   2059  O   ALA   140     -11.970   4.160   0.180  1.00  0.00            
ATOM   2060  N   ILE   141     -13.490   2.590  -0.240  1.00  0.00            
ATOM   2061  H   ILE   141     -14.450   2.330  -0.160  1.00  0.00            
ATOM   2062  CA  ILE   141     -12.540   1.600  -0.630  1.00  0.00            
ATOM   2063  HA  ILE   141     -11.850   1.840   0.050  1.00  0.00            
ATOM   2064  CB  ILE   141     -13.020   0.190  -0.450  1.00  0.00            
ATOM   2065  HB  ILE   141     -13.530   0.220   0.400  1.00  0.00            
ATOM   2066  CG2 ILE   141     -14.000  -0.240  -1.550  1.00  0.00            
ATOM   2067 HG21 ILE   141     -14.290  -1.190  -1.390  1.00  0.00            
ATOM   2068 HG22 ILE   141     -14.800   0.360  -1.540  1.00  0.00            
ATOM   2069 HG23 ILE   141     -13.550  -0.180  -2.440  1.00  0.00            
ATOM   2070  CG1 ILE   141     -11.890  -0.830  -0.220  1.00  0.00            
ATOM   2071 HG11 ILE   141     -11.130  -0.390   0.240  1.00  0.00            
ATOM   2072 HG12 ILE   141     -11.580  -1.190  -1.100  1.00  0.00            
ATOM   2073  CD  ILE   141     -12.380  -2.000   0.640  1.00  0.00            
ATOM   2074  HD1 ILE   141     -11.630  -2.650   0.780  1.00  0.00            
ATOM   2075  HD2 ILE   141     -12.690  -1.650   1.520  1.00  0.00            
ATOM   2076  HD3 ILE   141     -13.140  -2.450   0.180  1.00  0.00            
ATOM   2077  C   ILE   141     -11.840   1.740  -1.930  1.00  0.00            
ATOM   2078  O   ILE   141     -12.510   2.190  -2.860  1.00  0.00            
ATOM   2079  N   LYS   142     -10.550   1.410  -2.070  1.00  0.00            
ATOM   2080  H   LYS   142     -10.030   1.050  -1.300  1.00  0.00            
ATOM   2081  CA  LYS   142      -9.940   1.600  -3.350  1.00  0.00            
ATOM   2082  HA  LYS   142     -10.750   1.550  -3.940  1.00  0.00            
ATOM   2083  CB  LYS   142      -9.160   2.930  -3.350  1.00  0.00            
ATOM   2084  HB1 LYS   142      -8.720   3.040  -4.240  1.00  0.00            
ATOM   2085  HB2 LYS   142      -8.460   2.890  -2.640  1.00  0.00            
ATOM   2086  CG  LYS   142     -10.010   4.180  -3.100  1.00  0.00            
ATOM   2087  HG1 LYS   142     -10.110   4.310  -2.120  1.00  0.00            
ATOM   2088  HG2 LYS   142     -10.910   4.050  -3.510  1.00  0.00            
ATOM   2089  CD  LYS   142      -9.380   5.440  -3.700  1.00  0.00            
ATOM   2090  HD1 LYS   142      -9.560   5.460  -4.690  1.00  0.00            
ATOM   2091  HD2 LYS   142      -8.390   5.430  -3.540  1.00  0.00            
ATOM   2092  CE  LYS   142      -9.970   6.710  -3.060  1.00  0.00            
ATOM   2093  HE1 LYS   142      -9.780   6.740  -2.080  1.00  0.00            
ATOM   2094  HE2 LYS   142     -10.960   6.770  -3.210  1.00  0.00            
ATOM   2095  NZ  LYS   142      -9.270   7.800  -3.770  1.00  0.00            
ATOM   2096  HZ1 LYS   142      -9.590   8.690  -3.420  1.00  0.00            
ATOM   2097  HZ2 LYS   142      -8.280   7.720  -3.620  1.00  0.00            
ATOM   2098  HZ3 LYS   142      -9.460   7.750  -4.750  1.00  0.00            
ATOM   2099  C   LYS   142      -9.020   0.540  -3.840  1.00  0.00            
ATOM   2100  O   LYS   142      -8.620  -0.310  -3.050  1.00  0.00            
ATOM   2101  N   LEU   143      -8.690   0.550  -5.140  1.00  0.00            
ATOM   2102  H   LEU   143      -8.920   1.360  -5.670  1.00  0.00            
ATOM   2103  CA  LEU   143      -8.040  -0.520  -5.830  1.00  0.00            
ATOM   2104  HA  LEU   143      -8.160  -1.290  -5.200  1.00  0.00            
ATOM   2105  CB  LEU   143      -8.680  -0.770  -7.210  1.00  0.00            
ATOM   2106  HB1 LEU   143      -8.190  -1.500  -7.670  1.00  0.00            
ATOM   2107  HB2 LEU   143      -8.610   0.070  -7.750  1.00  0.00            
ATOM   2108  CG  LEU   143     -10.160  -1.160  -7.110  1.00  0.00            
ATOM   2109  HG  LEU   143     -10.650  -0.390  -6.690  1.00  0.00            
ATOM   2110  CD1 LEU   143     -10.680  -1.400  -8.540  1.00  0.00            
ATOM   2111 HD11 LEU   143     -11.640  -1.650  -8.510  1.00  0.00            
ATOM   2112 HD12 LEU   143     -10.580  -0.560  -9.080  1.00  0.00            
ATOM   2113 HD13 LEU   143     -10.150  -2.130  -8.970  1.00  0.00            
ATOM   2114  CD2 LEU   143     -10.500  -2.280  -6.110  1.00  0.00            
ATOM   2115 HD21 LEU   143     -11.480  -2.450  -6.130  1.00  0.00            
ATOM   2116 HD22 LEU   143     -10.010  -3.110  -6.370  1.00  0.00            
ATOM   2117 HD23 LEU   143     -10.220  -2.000  -5.190  1.00  0.00            
ATOM   2118  C   LEU   143      -6.580  -0.290  -6.030  1.00  0.00            
ATOM   2119  O   LEU   143      -6.270   0.810  -6.490  1.00  0.00            
ATOM   2120  N   ALA   144      -5.660  -1.190  -5.680  1.00  0.00            
ATOM   2121  H   ALA   144      -5.980  -2.040  -5.250  1.00  0.00            
ATOM   2122  CA  ALA   144      -4.250  -1.030  -5.880  1.00  0.00            
ATOM   2123  HA  ALA   144      -4.100  -0.650  -6.790  1.00  0.00            
ATOM   2124  CB  ALA   144      -3.780  -0.110  -4.750  1.00  0.00            
ATOM   2125  HB1 ALA   144      -2.790   0.050  -4.830  1.00  0.00            
ATOM   2126  HB2 ALA   144      -4.260   0.770  -4.820  1.00  0.00            
ATOM   2127  HB3 ALA   144      -3.980  -0.530  -3.870  1.00  0.00            
ATOM   2128  C   ALA   144      -3.510  -2.340  -5.960  1.00  0.00            
ATOM   2129  O   ALA   144      -3.890  -3.400  -5.490  1.00  0.00            
ATOM   2130  N   ASP   145      -2.320  -2.290  -6.580  1.00  0.00            
ATOM   2131  H   ASP   145      -2.090  -1.430  -7.030  1.00  0.00            
ATOM   2132  CA  ASP   145      -1.330  -3.330  -6.680  1.00  0.00            
ATOM   2133  HA  ASP   145      -1.050  -3.010  -7.590  1.00  0.00            
ATOM   2134  CB  ASP   145      -0.410  -3.290  -5.450  1.00  0.00            
ATOM   2135  HB1 ASP   145      -0.520  -4.150  -4.950  1.00  0.00            
ATOM   2136  HB2 ASP   145      -0.680  -2.530  -4.870  1.00  0.00            
ATOM   2137  CG  ASP   145       1.070  -3.140  -5.790  1.00  0.00            
ATOM   2138  OD1 ASP   145       1.900  -4.060  -5.560  1.00  0.00            
ATOM   2139  OD2 ASP   145       1.500  -2.080  -6.330  1.00  0.00            
ATOM   2140  C   ASP   145      -1.600  -4.780  -6.880  1.00  0.00            
ATOM   2141  O   ASP   145      -2.670  -5.240  -7.280  1.00  0.00            
ATOM   2142  N   PHE   146      -0.550  -5.570  -6.590  1.00  0.00            
ATOM   2143  H   PHE   146       0.190  -5.190  -6.030  1.00  0.00            
ATOM   2144  CA  PHE   146      -0.430  -6.910  -7.040  1.00  0.00            
ATOM   2145  HA  PHE   146      -1.360  -7.280  -7.120  1.00  0.00            
ATOM   2146  CB  PHE   146       0.170  -7.160  -8.430  1.00  0.00            
ATOM   2147  HB1 PHE   146      -0.030  -8.110  -8.700  1.00  0.00            
ATOM   2148  HB2 PHE   146       1.160  -7.040  -8.380  1.00  0.00            
ATOM   2149  CG  PHE   146      -0.330  -6.280  -9.520  1.00  0.00            
ATOM   2150  CD1 PHE   146       0.520  -5.430 -10.190  1.00  0.00            
ATOM   2151  HD1 PHE   146       1.510  -5.450 -10.030  1.00  0.00            
ATOM   2152  CE1 PHE   146      -0.020  -4.530 -11.090  1.00  0.00            
ATOM   2153  HE1 PHE   146       0.570  -3.880 -11.570  1.00  0.00            
ATOM   2154  CZ  PHE   146      -1.380  -4.560 -11.320  1.00  0.00            
ATOM   2155  HZ  PHE   146      -1.760  -3.960 -12.030  1.00  0.00            
ATOM   2156  CE2 PHE   146      -2.240  -5.370 -10.600  1.00  0.00            
ATOM   2157  HE2 PHE   146      -3.230  -5.280 -10.690  1.00  0.00            
ATOM   2158  CD2 PHE   146      -1.680  -6.300  -9.760  1.00  0.00            
ATOM   2159  HD2 PHE   146      -2.250  -6.990  -9.330  1.00  0.00            
ATOM   2160  C   PHE   146       0.470  -7.470  -5.980  1.00  0.00            
ATOM   2161  O   PHE   146       0.940  -6.810  -5.050  1.00  0.00            
ATOM   2162  N   VAL   163       0.780  -8.770  -6.000  1.00  0.00            
ATOM   2163  H   VAL   163       0.270  -9.370  -6.620  1.00  0.00            
ATOM   2164  CA  VAL   163       1.810  -9.320  -5.180  1.00  0.00            
ATOM   2165  HA  VAL   163       1.790  -8.580  -4.510  1.00  0.00            
ATOM   2166  CB  VAL   163       3.160  -9.500  -5.800  1.00  0.00            
ATOM   2167  HB  VAL   163       3.120 -10.330  -6.360  1.00  0.00            
ATOM   2168  CG1 VAL   163       3.550  -8.270  -6.650  1.00  0.00            
ATOM   2169 HG11 VAL   163       4.460  -8.420  -7.050  1.00  0.00            
ATOM   2170 HG12 VAL   163       2.880  -8.150  -7.380  1.00  0.00            
ATOM   2171 HG13 VAL   163       3.570  -7.460  -6.070  1.00  0.00            
ATOM   2172  CG2 VAL   163       4.190  -9.510  -4.650  1.00  0.00            
ATOM   2173 HG21 VAL   163       5.110  -9.620  -5.030  1.00  0.00            
ATOM   2174 HG22 VAL   163       4.140  -8.640  -4.150  1.00  0.00            
ATOM   2175 HG23 VAL   163       3.990 -10.260  -4.030  1.00  0.00            
ATOM   2176  C   VAL   163       1.510 -10.660  -4.600  1.00  0.00            
ATOM   2177  O   VAL   163       1.440 -10.890  -3.400  1.00  0.00            
ATOM   2178  N   VAL   164       1.350 -11.680  -5.480  1.00  0.00            
ATOM   2179  H   VAL   164       1.380 -11.370  -6.430  1.00  0.00            
ATOM   2180  CA  VAL   164       1.150 -13.080  -5.340  1.00  0.00            
ATOM   2181  HA  VAL   164       0.790 -13.260  -6.260  1.00  0.00            
ATOM   2182  CB  VAL   164       2.370 -13.950  -5.300  1.00  0.00            
ATOM   2183  HB  VAL   164       1.990 -14.880  -5.240  1.00  0.00            
ATOM   2184  CG1 VAL   164       3.300 -13.680  -6.500  1.00  0.00            
ATOM   2185 HG11 VAL   164       4.100 -14.280  -6.440  1.00  0.00            
ATOM   2186 HG12 VAL   164       2.810 -13.870  -7.350  1.00  0.00            
ATOM   2187 HG13 VAL   164       3.590 -12.730  -6.490  1.00  0.00            
ATOM   2188  CG2 VAL   164       3.310 -13.540  -4.160  1.00  0.00            
ATOM   2189 HG21 VAL   164       4.110 -14.140  -4.160  1.00  0.00            
ATOM   2190 HG22 VAL   164       3.600 -12.600  -4.290  1.00  0.00            
ATOM   2191 HG23 VAL   164       2.830 -13.630  -3.290  1.00  0.00            
ATOM   2192  C   VAL   164       0.070 -13.470  -4.380  1.00  0.00            
ATOM   2193  O   VAL   164      -0.950 -12.770  -4.330  1.00  0.00            
ATOM   2194  N   THR   165       0.190 -14.610  -3.690  1.00  0.00            
ATOM   2195  H   THR   165       1.080 -15.070  -3.760  1.00  0.00            
ATOM   2196  CA  THR   165      -0.790 -15.250  -2.880  1.00  0.00            
ATOM   2197  HA  THR   165      -0.090 -15.910  -2.580  1.00  0.00            
ATOM   2198  CB  THR   165      -1.280 -14.610  -1.610  1.00  0.00            
ATOM   2199  HB  THR   165      -1.940 -15.200  -1.140  1.00  0.00            
ATOM   2200  CG2 THR   165      -0.050 -14.280  -0.760  1.00  0.00            
ATOM   2201 HG21 THR   165      -0.340 -13.860   0.090  1.00  0.00            
ATOM   2202 HG22 THR   165       0.450 -15.130  -0.560  1.00  0.00            
ATOM   2203 HG23 THR   165       0.540 -13.660  -1.270  1.00  0.00            
ATOM   2204  OG1 THR   165      -1.990 -13.410  -1.900  1.00  0.00            
ATOM   2205  HG1 THR   165      -2.310 -13.000  -1.050  1.00  0.00            
ATOM   2206  C   THR   165      -1.890 -15.970  -3.600  1.00  0.00            
ATOM   2207  O   THR   165      -2.650 -15.370  -4.360  1.00  0.00            
ATOM   2208  N   LEU   166      -2.050 -17.290  -3.440  1.00  0.00            
ATOM   2209  H   LEU   166      -1.660 -17.730  -2.630  1.00  0.00            
ATOM   2210  CA  LEU   166      -2.750 -18.100  -4.390  1.00  0.00            
ATOM   2211  HA  LEU   166      -2.600 -17.570  -5.230  1.00  0.00            
ATOM   2212  CB  LEU   166      -2.160 -19.510  -4.580  1.00  0.00            
ATOM   2213  HB1 LEU   166      -2.640 -19.960  -5.330  1.00  0.00            
ATOM   2214  HB2 LEU   166      -2.280 -20.030  -3.740  1.00  0.00            
ATOM   2215  CG  LEU   166      -0.660 -19.430  -4.910  1.00  0.00            
ATOM   2216  HG  LEU   166      -0.240 -18.810  -4.250  1.00  0.00            
ATOM   2217  CD1 LEU   166       0.010 -20.810  -4.790  1.00  0.00            
ATOM   2218 HD11 LEU   166       0.980 -20.730  -5.010  1.00  0.00            
ATOM   2219 HD12 LEU   166      -0.090 -21.160  -3.860  1.00  0.00            
ATOM   2220 HD13 LEU   166      -0.420 -21.450  -5.430  1.00  0.00            
ATOM   2221  CD2 LEU   166      -0.460 -18.930  -6.350  1.00  0.00            
ATOM   2222 HD21 LEU   166       0.520 -18.880  -6.560  1.00  0.00            
ATOM   2223 HD22 LEU   166      -0.910 -19.550  -6.990  1.00  0.00            
ATOM   2224 HD23 LEU   166      -0.860 -18.010  -6.440  1.00  0.00            
ATOM   2225  C   LEU   166      -4.220 -18.110  -4.130  1.00  0.00            
ATOM   2226  O   LEU   166      -5.000 -18.660  -4.900  1.00  0.00            
ATOM   2227  N   TRP   167      -4.640 -17.520  -3.000  1.00  0.00            
ATOM   2228  H   TRP   167      -4.010 -16.910  -2.510  1.00  0.00            
ATOM   2229  CA  TRP   167      -5.960 -17.710  -2.490  1.00  0.00            
ATOM   2230  HA  TRP   167      -6.030 -18.710  -2.490  1.00  0.00            
ATOM   2231  CB  TRP   167      -6.100 -17.090  -1.090  1.00  0.00            
ATOM   2232  HB1 TRP   167      -7.030 -17.250  -0.780  1.00  0.00            
ATOM   2233  HB2 TRP   167      -5.930 -16.110  -1.170  1.00  0.00            
ATOM   2234  CG  TRP   167      -5.180 -17.610  -0.020  1.00  0.00            
ATOM   2235  CD1 TRP   167      -4.210 -18.570  -0.040  1.00  0.00            
ATOM   2236  HD1 TRP   167      -3.960 -19.080  -0.870  1.00  0.00            
ATOM   2237  NE1 TRP   167      -3.610 -18.790   1.180  1.00  0.00            
ATOM   2238  HE1 TRP   167      -2.920 -19.480   1.400  1.00  0.00            
ATOM   2239  CE2 TRP   167      -4.140 -17.850   2.040  1.00  0.00            
ATOM   2240  CZ2 TRP   167      -3.890 -17.540   3.340  1.00  0.00            
ATOM   2241  HZ2 TRP   167      -3.210 -18.050   3.860  1.00  0.00            
ATOM   2242  CH2 TRP   167      -4.580 -16.500   3.930  1.00  0.00            
ATOM   2243  HH2 TRP   167      -4.430 -16.300   4.900  1.00  0.00            
ATOM   2244  CZ3 TRP   167      -5.470 -15.760   3.200  1.00  0.00            
ATOM   2245  HZ3 TRP   167      -5.930 -14.990   3.640  1.00  0.00            
ATOM   2246  CE3 TRP   167      -5.740 -16.030   1.880  1.00  0.00            
ATOM   2247  HE3 TRP   167      -6.420 -15.520   1.360  1.00  0.00            
ATOM   2248  CD2 TRP   167      -5.030 -17.060   1.300  1.00  0.00            
ATOM   2249  C   TRP   167      -7.040 -17.210  -3.390  1.00  0.00            
ATOM   2250  O   TRP   167      -8.190 -17.660  -3.420  1.00  0.00            
ATOM   2251  N   TYR   168      -6.730 -16.100  -4.100  1.00  0.00            
ATOM   2252  H   TYR   168      -5.770 -15.830  -4.090  1.00  0.00            
ATOM   2253  CA  TYR   168      -7.600 -15.290  -4.870  1.00  0.00            
ATOM   2254  HA  TYR   168      -8.500 -15.610  -4.600  1.00  0.00            
ATOM   2255  CB  TYR   168      -7.350 -13.800  -4.530  1.00  0.00            
ATOM   2256  HB1 TYR   168      -8.020 -13.230  -5.000  1.00  0.00            
ATOM   2257  HB2 TYR   168      -6.430 -13.540  -4.820  1.00  0.00            
ATOM   2258  CG  TYR   168      -7.470 -13.580  -3.060  1.00  0.00            
ATOM   2259  CD1 TYR   168      -6.290 -13.540  -2.360  1.00  0.00            
ATOM   2260  HD1 TYR   168      -5.410 -13.600  -2.840  1.00  0.00            
ATOM   2261  CE1 TYR   168      -6.340 -13.450  -0.990  1.00  0.00            
ATOM   2262  HE1 TYR   168      -5.500 -13.500  -0.460  1.00  0.00            
ATOM   2263  CZ  TYR   168      -7.540 -13.270  -0.350  1.00  0.00            
ATOM   2264  OH  TYR   168      -7.570 -13.120   1.050  1.00  0.00            
ATOM   2265  HH  TYR   168      -8.520 -13.000   1.350  1.00  0.00            
ATOM   2266  CE2 TYR   168      -8.710 -13.290  -1.070  1.00  0.00            
ATOM   2267  HE2 TYR   168      -9.580 -13.190  -0.600  1.00  0.00            
ATOM   2268  CD2 TYR   168      -8.690 -13.470  -2.440  1.00  0.00            
ATOM   2269  HD2 TYR   168      -9.540 -13.510  -2.970  1.00  0.00            
ATOM   2270  C   TYR   168      -7.540 -15.520  -6.340  1.00  0.00            
ATOM   2271  O   TYR   168      -7.910 -14.650  -7.130  1.00  0.00            
ATOM   2272  N   ARG   169      -6.940 -16.620  -6.820  1.00  0.00            
ATOM   2273  H   ARG   169      -6.650 -17.280  -6.130  1.00  0.00            
ATOM   2274  CA  ARG   169      -6.650 -17.020  -8.170  1.00  0.00            
ATOM   2275  HA  ARG   169      -6.550 -16.110  -8.600  1.00  0.00            
ATOM   2276  CB  ARG   169      -5.390 -17.880  -8.370  1.00  0.00            
ATOM   2277  HB1 ARG   169      -5.340 -18.150  -9.330  1.00  0.00            
ATOM   2278  HB2 ARG   169      -5.480 -18.700  -7.800  1.00  0.00            
ATOM   2279  CG  ARG   169      -4.070 -17.210  -8.010  1.00  0.00            
ATOM   2280  HG1 ARG   169      -3.420 -17.900  -7.690  1.00  0.00            
ATOM   2281  HG2 ARG   169      -4.230 -16.540  -7.280  1.00  0.00            
ATOM   2282  CD  ARG   169      -3.470 -16.480  -9.220  1.00  0.00            
ATOM   2283  HD1 ARG   169      -3.980 -15.640  -9.430  1.00  0.00            
ATOM   2284  HD2 ARG   169      -3.460 -17.070 -10.030  1.00  0.00            
ATOM   2285  NE  ARG   169      -2.080 -16.120  -8.840  1.00  0.00            
ATOM   2286  HE  ARG   169      -1.430 -16.890  -8.780  1.00  0.00            
ATOM   2287  CZ  ARG   169      -1.580 -14.870  -8.560  1.00  0.00            
ATOM   2288  NH1 ARG   169      -2.420 -13.800  -8.450  1.00  0.00            
ATOM   2289 HH11 ARG   169      -3.400 -13.930  -8.570  1.00  0.00            
ATOM   2290 HH12 ARG   169      -2.050 -12.900  -8.250  1.00  0.00            
ATOM   2291  NH2 ARG   169      -0.260 -14.610  -8.350  1.00  0.00            
ATOM   2292 HH21 ARG   169       0.410 -15.360  -8.400  1.00  0.00            
ATOM   2293 HH22 ARG   169       0.040 -13.680  -8.150  1.00  0.00            
ATOM   2294  C   ARG   169      -7.760 -17.850  -8.700  1.00  0.00            
ATOM   2295  O   ARG   169      -8.140 -18.900  -8.180  1.00  0.00            
ATOM   2296  N   ALA   170      -8.290 -17.310  -9.810  1.00  0.00            
ATOM   2297  H   ALA   170      -7.950 -16.450 -10.180  1.00  0.00            
ATOM   2298  CA  ALA   170      -9.360 -18.010 -10.450  1.00  0.00            
ATOM   2299  HA  ALA   170      -9.990 -18.240  -9.710  1.00  0.00            
ATOM   2300  CB  ALA   170      -9.930 -17.090 -11.530  1.00  0.00            
ATOM   2301  HB1 ALA   170     -10.680 -17.560 -12.000  1.00  0.00            
ATOM   2302  HB2 ALA   170     -10.260 -16.250 -11.110  1.00  0.00            
ATOM   2303  HB3 ALA   170      -9.210 -16.870 -12.190  1.00  0.00            
ATOM   2304  C   ALA   170      -8.960 -19.320 -11.070  1.00  0.00            
ATOM   2305  O   ALA   170      -7.790 -19.460 -11.420  1.00  0.00            
ATOM   2306  N   PRO   171      -9.850 -20.240 -11.290  1.00  0.00            
ATOM   2307  CD  PRO   171     -11.290 -20.100 -11.150  1.00  0.00            
ATOM   2308  HD1 PRO   171     -11.590 -19.320 -11.720  1.00  0.00            
ATOM   2309  HD2 PRO   171     -11.490 -19.900 -10.190  1.00  0.00            
ATOM   2310  CG  PRO   171     -11.980 -21.390 -11.600  1.00  0.00            
ATOM   2311  HG1 PRO   171     -12.340 -21.310 -12.530  1.00  0.00            
ATOM   2312  HG2 PRO   171     -12.720 -21.650 -10.980  1.00  0.00            
ATOM   2313  CB  PRO   171     -10.820 -22.410 -11.530  1.00  0.00            
ATOM   2314  HB1 PRO   171     -10.880 -23.060 -12.290  1.00  0.00            
ATOM   2315  HB2 PRO   171     -10.840 -22.900 -10.660  1.00  0.00            
ATOM   2316  CA  PRO   171      -9.530 -21.590 -11.640  1.00  0.00            
ATOM   2317  HA  PRO   171      -8.840 -21.930 -11.010  1.00  0.00            
ATOM   2318  C   PRO   171      -8.870 -21.630 -12.970  1.00  0.00            
ATOM   2319  O   PRO   171      -7.960 -22.450 -13.140  1.00  0.00            
ATOM   2320  N   GLU   172      -9.290 -20.730 -13.880  1.00  0.00            
ATOM   2321  H   GLU   172     -10.030 -20.100 -13.620  1.00  0.00            
ATOM   2322  CA  GLU   172      -8.750 -20.600 -15.190  1.00  0.00            
ATOM   2323  HA  GLU   172      -8.920 -21.530 -15.500  1.00  0.00            
ATOM   2324  CB  GLU   172      -9.440 -19.510 -16.030  1.00  0.00            
ATOM   2325  HB1 GLU   172     -10.310 -19.870 -16.350  1.00  0.00            
ATOM   2326  HB2 GLU   172      -8.850 -19.310 -16.820  1.00  0.00            
ATOM   2327  CG  GLU   172      -9.730 -18.170 -15.330  1.00  0.00            
ATOM   2328  HG1 GLU   172      -9.490 -17.440 -15.970  1.00  0.00            
ATOM   2329  HG2 GLU   172      -9.140 -18.120 -14.520  1.00  0.00            
ATOM   2330  CD  GLU   172     -11.160 -17.930 -14.870  1.00  0.00            
ATOM   2331  OE1 GLU   172     -11.770 -18.820 -14.220  1.00  0.00            
ATOM   2332  OE2 GLU   172     -11.760 -16.890 -15.260  1.00  0.00            
ATOM   2333  C   GLU   172      -7.290 -20.280 -15.240  1.00  0.00            
ATOM   2334  O   GLU   172      -6.610 -20.760 -16.150  1.00  0.00            
ATOM   2335  N   ILE   173      -6.750 -19.550 -14.260  1.00  0.00            
ATOM   2336  H   ILE   173      -7.350 -19.190 -13.550  1.00  0.00            
ATOM   2337  CA  ILE   173      -5.350 -19.230 -14.180  1.00  0.00            
ATOM   2338  HA  ILE   173      -5.080 -18.930 -15.090  1.00  0.00            
ATOM   2339  CB  ILE   173      -5.020 -18.040 -13.320  1.00  0.00            
ATOM   2340  HB  ILE   173      -5.290 -18.320 -12.400  1.00  0.00            
ATOM   2341  CG2 ILE   173      -3.520 -17.740 -13.390  1.00  0.00            
ATOM   2342 HG21 ILE   173      -3.310 -16.950 -12.820  1.00  0.00            
ATOM   2343 HG22 ILE   173      -3.010 -18.540 -13.070  1.00  0.00            
ATOM   2344 HG23 ILE   173      -3.260 -17.550 -14.340  1.00  0.00            
ATOM   2345  CG1 ILE   173      -5.810 -16.770 -13.670  1.00  0.00            
ATOM   2346 HG11 ILE   173      -6.740 -17.050 -13.900  1.00  0.00            
ATOM   2347 HG12 ILE   173      -5.380 -16.350 -14.470  1.00  0.00            
ATOM   2348  CD  ILE   173      -5.890 -15.710 -12.570  1.00  0.00            
ATOM   2349  HD1 ILE   173      -6.420 -14.930 -12.900  1.00  0.00            
ATOM   2350  HD2 ILE   173      -6.330 -16.100 -11.760  1.00  0.00            
ATOM   2351  HD3 ILE   173      -4.970 -15.410 -12.330  1.00  0.00            
ATOM   2352  C   ILE   173      -4.590 -20.470 -13.900  1.00  0.00            
ATOM   2353  O   ILE   173      -3.580 -20.800 -14.520  1.00  0.00            
ATOM   2354  N   LEU   174      -5.130 -21.300 -12.970  1.00  0.00            
ATOM   2355  H   LEU   174      -6.050 -21.120 -12.630  1.00  0.00            
ATOM   2356  CA  LEU   174      -4.380 -22.410 -12.480  1.00  0.00            
ATOM   2357  HA  LEU   174      -3.440 -22.050 -12.490  1.00  0.00            
ATOM   2358  CB  LEU   174      -4.870 -22.800 -11.080  1.00  0.00            
ATOM   2359  HB1 LEU   174      -4.310 -23.560 -10.770  1.00  0.00            
ATOM   2360  HB2 LEU   174      -5.820 -23.090 -11.170  1.00  0.00            
ATOM   2361  CG  LEU   174      -4.810 -21.690 -10.000  1.00  0.00            
ATOM   2362  HG  LEU   174      -5.290 -20.900 -10.370  1.00  0.00            
ATOM   2363  CD1 LEU   174      -5.510 -22.120  -8.700  1.00  0.00            
ATOM   2364 HD11 LEU   174      -5.450 -21.370  -8.030  1.00  0.00            
ATOM   2365 HD12 LEU   174      -6.470 -22.310  -8.890  1.00  0.00            
ATOM   2366 HD13 LEU   174      -5.070 -22.930  -8.340  1.00  0.00            
ATOM   2367  CD2 LEU   174      -3.350 -21.350  -9.680  1.00  0.00            
ATOM   2368 HD21 LEU   174      -3.320 -20.630  -8.980  1.00  0.00            
ATOM   2369 HD22 LEU   174      -2.880 -22.160  -9.350  1.00  0.00            
ATOM   2370 HD23 LEU   174      -2.900 -21.010 -10.510  1.00  0.00            
ATOM   2371  C   LEU   174      -4.380 -23.600 -13.380  1.00  0.00            
ATOM   2372  O   LEU   174      -3.500 -24.450 -13.400  1.00  0.00            
ATOM   2373  N   LEU   175      -5.390 -23.800 -14.250  1.00  0.00            
ATOM   2374  H   LEU   175      -6.140 -23.140 -14.270  1.00  0.00            
ATOM   2375  CA  LEU   175      -5.450 -24.910 -15.150  1.00  0.00            
ATOM   2376  HA  LEU   175      -4.930 -25.650 -14.720  1.00  0.00            
ATOM   2377  CB  LEU   175      -6.920 -25.310 -15.400  1.00  0.00            
ATOM   2378  HB1 LEU   175      -6.950 -25.830 -16.260  1.00  0.00            
ATOM   2379  HB2 LEU   175      -7.450 -24.470 -15.500  1.00  0.00            
ATOM   2380  CG  LEU   175      -7.610 -26.160 -14.330  1.00  0.00            
ATOM   2381  HG  LEU   175      -7.460 -25.750 -13.440  1.00  0.00            
ATOM   2382  CD1 LEU   175      -9.130 -26.200 -14.590  1.00  0.00            
ATOM   2383 HD11 LEU   175      -9.580 -26.750 -13.890  1.00  0.00            
ATOM   2384 HD12 LEU   175      -9.490 -25.260 -14.560  1.00  0.00            
ATOM   2385 HD13 LEU   175      -9.310 -26.590 -15.490  1.00  0.00            
ATOM   2386  CD2 LEU   175      -6.980 -27.570 -14.240  1.00  0.00            
ATOM   2387 HD21 LEU   175      -7.450 -28.100 -13.540  1.00  0.00            
ATOM   2388 HD22 LEU   175      -7.070 -28.030 -15.120  1.00  0.00            
ATOM   2389 HD23 LEU   175      -6.010 -27.480 -14.010  1.00  0.00            
ATOM   2390  C   LEU   175      -4.810 -24.530 -16.430  1.00  0.00            
ATOM   2391  O   LEU   175      -4.780 -25.370 -17.340  1.00  0.00            
ATOM   2392  N   GLY   176      -4.280 -23.300 -16.580  1.00  0.00            
ATOM   2393  H   GLY   176      -4.510 -22.590 -15.920  1.00  0.00            
ATOM   2394  CA  GLY   176      -3.390 -23.000 -17.660  1.00  0.00            
ATOM   2395  HA1 GLY   176      -3.240 -23.850 -18.150  1.00  0.00            
ATOM   2396  HA2 GLY   176      -2.530 -22.700 -17.240  1.00  0.00            
ATOM   2397  C   GLY   176      -3.800 -21.950 -18.650  1.00  0.00            
ATOM   2398  O   GLY   176      -3.170 -21.790 -19.690  1.00  0.00            
ATOM   2399  N   CYS   177      -4.920 -21.230 -18.490  1.00  0.00            
ATOM   2400  H   CYS   177      -5.540 -21.470 -17.750  1.00  0.00            
ATOM   2401  CA  CYS   177      -5.250 -20.140 -19.350  1.00  0.00            
ATOM   2402  HA  CYS   177      -5.300 -20.670 -20.190  1.00  0.00            
ATOM   2403  CB  CYS   177      -6.580 -19.460 -18.980  1.00  0.00            
ATOM   2404  HB1 CYS   177      -6.370 -18.880 -18.200  1.00  0.00            
ATOM   2405  HB2 CYS   177      -7.170 -20.210 -18.690  1.00  0.00            
ATOM   2406  SG  CYS   177      -7.280 -18.530 -20.380  1.00  0.00            
ATOM   2407  HG  CYS   177      -8.140 -18.110 -20.100  1.00  0.00            
ATOM   2408  C   CYS   177      -4.200 -19.120 -19.670  1.00  0.00            
ATOM   2409  O   CYS   177      -3.570 -18.500 -18.810  1.00  0.00            
ATOM   2410  N   LYS   178      -4.010 -18.800 -20.960  1.00  0.00            
ATOM   2411  H   LYS   178      -4.590 -19.250 -21.640  1.00  0.00            
ATOM   2412  CA  LYS   178      -3.030 -17.870 -21.430  1.00  0.00            
ATOM   2413  HA  LYS   178      -2.400 -17.690 -20.680  1.00  0.00            
ATOM   2414  CB  LYS   178      -2.360 -18.530 -22.650  1.00  0.00            
ATOM   2415  HB1 LYS   178      -1.970 -17.810 -23.240  1.00  0.00            
ATOM   2416  HB2 LYS   178      -3.040 -19.050 -23.160  1.00  0.00            
ATOM   2417  CG  LYS   178      -1.240 -19.450 -22.180  1.00  0.00            
ATOM   2418  HG1 LYS   178      -1.660 -20.280 -21.810  1.00  0.00            
ATOM   2419  HG2 LYS   178      -0.730 -18.990 -21.460  1.00  0.00            
ATOM   2420  CD  LYS   178      -0.250 -19.880 -23.270  1.00  0.00            
ATOM   2421  HD1 LYS   178      -0.040 -19.080 -23.830  1.00  0.00            
ATOM   2422  HD2 LYS   178      -0.680 -20.580 -23.840  1.00  0.00            
ATOM   2423  CE  LYS   178       1.060 -20.440 -22.720  1.00  0.00            
ATOM   2424  HE1 LYS   178       1.640 -20.700 -23.490  1.00  0.00            
ATOM   2425  HE2 LYS   178       0.860 -21.240 -22.170  1.00  0.00            
ATOM   2426  NZ  LYS   178       1.850 -19.520 -21.870  1.00  0.00            
ATOM   2427  HZ1 LYS   178       2.680 -19.980 -21.570  1.00  0.00            
ATOM   2428  HZ2 LYS   178       2.100 -18.700 -22.400  1.00  0.00            
ATOM   2429  HZ3 LYS   178       1.310 -19.250 -21.080  1.00  0.00            
ATOM   2430  C   LYS   178      -3.630 -16.560 -21.770  1.00  0.00            
ATOM   2431  O   LYS   178      -2.910 -15.580 -21.990  1.00  0.00            
ATOM   2432  N   TYR   179      -4.960 -16.410 -21.850  1.00  0.00            
ATOM   2433  H   TYR   179      -5.540 -17.140 -21.500  1.00  0.00            
ATOM   2434  CA  TYR   179      -5.600 -15.250 -22.410  1.00  0.00            
ATOM   2435  HA  TYR   179      -4.890 -14.560 -22.350  1.00  0.00            
ATOM   2436  CB  TYR   179      -6.100 -15.520 -23.840  1.00  0.00            
ATOM   2437  HB1 TYR   179      -6.580 -14.720 -24.190  1.00  0.00            
ATOM   2438  HB2 TYR   179      -6.720 -16.310 -23.840  1.00  0.00            
ATOM   2439  CG  TYR   179      -4.980 -15.830 -24.770  1.00  0.00            
ATOM   2440  CD1 TYR   179      -4.170 -14.780 -25.140  1.00  0.00            
ATOM   2441  HD1 TYR   179      -4.290 -13.880 -24.750  1.00  0.00            
ATOM   2442  CE1 TYR   179      -3.180 -15.020 -26.070  1.00  0.00            
ATOM   2443  HE1 TYR   179      -2.700 -14.250 -26.500  1.00  0.00            
ATOM   2444  CZ  TYR   179      -2.850 -16.300 -26.410  1.00  0.00            
ATOM   2445  OH  TYR   179      -1.740 -16.580 -27.230  1.00  0.00            
ATOM   2446  HH  TYR   179      -1.660 -17.570 -27.370  1.00  0.00            
ATOM   2447  CE2 TYR   179      -3.640 -17.350 -26.010  1.00  0.00            
ATOM   2448  HE2 TYR   179      -3.430 -18.290 -26.310  1.00  0.00            
ATOM   2449  CD2 TYR   179      -4.720 -17.110 -25.190  1.00  0.00            
ATOM   2450  HD2 TYR   179      -5.310 -17.870 -24.900  1.00  0.00            
ATOM   2451  C   TYR   179      -6.820 -14.900 -21.630  1.00  0.00            
ATOM   2452  O   TYR   179      -7.850 -14.510 -22.180  1.00  0.00            
ATOM   2453  N   TYR   180      -6.840 -15.110 -20.300  1.00  0.00            
ATOM   2454  H   TYR   180      -5.980 -15.430 -19.900  1.00  0.00            
ATOM   2455  CA  TYR   180      -7.920 -14.920 -19.380  1.00  0.00            
ATOM   2456  HA  TYR   180      -8.430 -15.570 -19.950  1.00  0.00            
ATOM   2457  CB  TYR   180      -7.710 -15.370 -17.930  1.00  0.00            
ATOM   2458  HB1 TYR   180      -7.590 -16.370 -17.920  1.00  0.00            
ATOM   2459  HB2 TYR   180      -8.520 -15.130 -17.400  1.00  0.00            
ATOM   2460  CG  TYR   180      -6.530 -14.780 -17.230  1.00  0.00            
ATOM   2461  CD1 TYR   180      -6.630 -13.610 -16.530  1.00  0.00            
ATOM   2462  HD1 TYR   180      -7.470 -13.070 -16.550  1.00  0.00            
ATOM   2463  CE1 TYR   180      -5.540 -13.210 -15.800  1.00  0.00            
ATOM   2464  HE1 TYR   180      -5.610 -12.370 -15.270  1.00  0.00            
ATOM   2465  CZ  TYR   180      -4.350 -13.930 -15.760  1.00  0.00            
ATOM   2466  OH  TYR   180      -3.150 -13.480 -15.170  1.00  0.00            
ATOM   2467  HH  TYR   180      -2.450 -14.190 -15.280  1.00  0.00            
ATOM   2468  CE2 TYR   180      -4.320 -15.110 -16.450  1.00  0.00            
ATOM   2469  HE2 TYR   180      -3.490 -15.680 -16.400  1.00  0.00            
ATOM   2470  CD2 TYR   180      -5.380 -15.560 -17.200  1.00  0.00            
ATOM   2471  HD2 TYR   180      -5.320 -16.410 -17.710  1.00  0.00            
ATOM   2472  C   TYR   180      -8.690 -13.650 -19.340  1.00  0.00            
ATOM   2473  O   TYR   180      -8.120 -12.610 -19.700  1.00  0.00            
ATOM   2474  N   SER   181      -9.980 -13.620 -18.950  1.00  0.00            
ATOM   2475  H   SER   181     -10.380 -14.420 -18.500  1.00  0.00            
ATOM   2476  CA  SER   181     -10.770 -12.460 -19.180  1.00  0.00            
ATOM   2477  HA  SER   181     -10.270 -11.900 -19.850  1.00  0.00            
ATOM   2478  CB  SER   181     -12.150 -12.880 -19.710  1.00  0.00            
ATOM   2479  HB1 SER   181     -12.060 -13.320 -20.610  1.00  0.00            
ATOM   2480  HB2 SER   181     -12.760 -12.090 -19.780  1.00  0.00            
ATOM   2481  OG  SER   181     -12.800 -13.820 -18.870  1.00  0.00            
ATOM   2482  HG  SER   181     -13.690 -14.070 -19.260  1.00  0.00            
ATOM   2483  C   SER   181     -10.900 -11.670 -17.910  1.00  0.00            
ATOM   2484  O   SER   181     -10.230 -11.750 -16.890  1.00  0.00            
ATOM   2485  N   THR   182     -11.810 -10.690 -17.990  1.00  0.00            
ATOM   2486  H   THR   182     -12.150 -10.470 -18.910  1.00  0.00            
ATOM   2487  CA  THR   182     -12.360  -9.910 -16.920  1.00  0.00            
ATOM   2488  HA  THR   182     -11.460  -9.540 -16.680  1.00  0.00            
ATOM   2489  CB  THR   182     -13.430  -8.980 -17.390  1.00  0.00            
ATOM   2490  HB  THR   182     -13.860  -8.670 -16.540  1.00  0.00            
ATOM   2491  CG2 THR   182     -12.850  -7.930 -18.350  1.00  0.00            
ATOM   2492 HG21 THR   182     -13.580  -7.310 -18.660  1.00  0.00            
ATOM   2493 HG22 THR   182     -12.140  -7.400 -17.880  1.00  0.00            
ATOM   2494 HG23 THR   182     -12.450  -8.380 -19.150  1.00  0.00            
ATOM   2495  OG1 THR   182     -14.390  -9.580 -18.250  1.00  0.00            
ATOM   2496  HG1 THR   182     -15.070  -8.890 -18.520  1.00  0.00            
ATOM   2497  C   THR   182     -12.940 -10.500 -15.680  1.00  0.00            
ATOM   2498  O   THR   182     -13.150  -9.760 -14.730  1.00  0.00            
ATOM   2499  N   ALA   183     -13.150 -11.820 -15.840  1.00  0.00            
ATOM   2500  H   ALA   183     -12.930 -12.150 -16.760  1.00  0.00            
ATOM   2501  CA  ALA   183     -13.630 -12.820 -14.940  1.00  0.00            
ATOM   2502  HA  ALA   183     -14.430 -12.380 -14.540  1.00  0.00            
ATOM   2503  CB  ALA   183     -13.830 -14.100 -15.780  1.00  0.00            
ATOM   2504  HB1 ALA   183     -14.160 -14.830 -15.200  1.00  0.00            
ATOM   2505  HB2 ALA   183     -14.500 -13.920 -16.510  1.00  0.00            
ATOM   2506  HB3 ALA   183     -12.960 -14.370 -16.190  1.00  0.00            
ATOM   2507  C   ALA   183     -12.820 -13.180 -13.750  1.00  0.00            
ATOM   2508  O   ALA   183     -13.420 -13.610 -12.770  1.00  0.00            
ATOM   2509  N   VAL   184     -11.480 -12.990 -13.820  1.00  0.00            
ATOM   2510  H   VAL   184     -11.070 -12.650 -14.670  1.00  0.00            
ATOM   2511  CA  VAL   184     -10.650 -13.260 -12.690  1.00  0.00            
ATOM   2512  HA  VAL   184     -10.900 -14.150 -12.320  1.00  0.00            
ATOM   2513  CB  VAL   184      -9.230 -13.330 -13.180  1.00  0.00            
ATOM   2514  HB  VAL   184      -8.640 -13.580 -12.420  1.00  0.00            
ATOM   2515  CG1 VAL   184      -9.240 -14.380 -14.300  1.00  0.00            
ATOM   2516 HG11 VAL   184      -8.320 -14.470 -14.680  1.00  0.00            
ATOM   2517 HG12 VAL   184      -9.540 -15.250 -13.930  1.00  0.00            
ATOM   2518 HG13 VAL   184      -9.860 -14.080 -15.030  1.00  0.00            
ATOM   2519  CG2 VAL   184      -8.620 -11.980 -13.620  1.00  0.00            
ATOM   2520 HG21 VAL   184      -7.680 -12.130 -13.930  1.00  0.00            
ATOM   2521 HG22 VAL   184      -9.160 -11.600 -14.370  1.00  0.00            
ATOM   2522 HG23 VAL   184      -8.620 -11.350 -12.850  1.00  0.00            
ATOM   2523  C   VAL   184     -10.930 -12.360 -11.530  1.00  0.00            
ATOM   2524  O   VAL   184     -11.020 -12.810 -10.390  1.00  0.00            
ATOM   2525  N   ASP   185     -11.200 -11.090 -11.840  1.00  0.00            
ATOM   2526  H   ASP   185     -11.180 -10.860 -12.820  1.00  0.00            
ATOM   2527  CA  ASP   185     -11.510 -10.000 -10.960  1.00  0.00            
ATOM   2528  HA  ASP   185     -10.780  -9.960 -10.270  1.00  0.00            
ATOM   2529  CB  ASP   185     -11.550  -8.680 -11.760  1.00  0.00            
ATOM   2530  HB1 ASP   185     -12.010  -8.000 -11.200  1.00  0.00            
ATOM   2531  HB2 ASP   185     -12.070  -8.850 -12.600  1.00  0.00            
ATOM   2532  CG  ASP   185     -10.200  -8.110 -12.170  1.00  0.00            
ATOM   2533  OD1 ASP   185      -9.150  -8.680 -11.800  1.00  0.00            
ATOM   2534  OD2 ASP   185     -10.140  -7.030 -12.840  1.00  0.00            
ATOM   2535  C   ASP   185     -12.770 -10.310 -10.220  1.00  0.00            
ATOM   2536  O   ASP   185     -12.850 -10.240  -9.000  1.00  0.00            
ATOM   2537  N   ILE   186     -13.800 -10.830 -10.910  1.00  0.00            
ATOM   2538  H   ILE   186     -13.740 -10.980 -11.900  1.00  0.00            
ATOM   2539  CA  ILE   186     -14.980 -11.170 -10.180  1.00  0.00            
ATOM   2540  HA  ILE   186     -15.170 -10.400  -9.570  1.00  0.00            
ATOM   2541  CB  ILE   186     -16.050 -11.430 -11.200  1.00  0.00            
ATOM   2542  HB  ILE   186     -15.840 -12.280 -11.670  1.00  0.00            
ATOM   2543  CG2 ILE   186     -17.400 -11.640 -10.500  1.00  0.00            
ATOM   2544 HG21 ILE   186     -18.110 -11.810 -11.190  1.00  0.00            
ATOM   2545 HG22 ILE   186     -17.330 -12.430  -9.890  1.00  0.00            
ATOM   2546 HG23 ILE   186     -17.630 -10.830  -9.970  1.00  0.00            
ATOM   2547  CG1 ILE   186     -16.030 -10.390 -12.340  1.00  0.00            
ATOM   2548 HG11 ILE   186     -16.600 -10.730 -13.090  1.00  0.00            
ATOM   2549 HG12 ILE   186     -15.090 -10.280 -12.660  1.00  0.00            
ATOM   2550  CD  ILE   186     -16.560  -9.040 -11.890  1.00  0.00            
ATOM   2551  HD1 ILE   186     -16.530  -8.400 -12.660  1.00  0.00            
ATOM   2552  HD2 ILE   186     -17.500  -9.130 -11.580  1.00  0.00            
ATOM   2553  HD3 ILE   186     -15.990  -8.690 -11.150  1.00  0.00            
ATOM   2554  C   ILE   186     -14.830 -12.350  -9.280  1.00  0.00            
ATOM   2555  O   ILE   186     -15.240 -12.220  -8.130  1.00  0.00            
ATOM   2556  N   TRP   187     -14.080 -13.400  -9.640  1.00  0.00            
ATOM   2557  H   TRP   187     -13.670 -13.400 -10.550  1.00  0.00            
ATOM   2558  CA  TRP   187     -13.840 -14.530  -8.800  1.00  0.00            
ATOM   2559  HA  TRP   187     -14.720 -14.850  -8.460  1.00  0.00            
ATOM   2560  CB  TRP   187     -13.200 -15.690  -9.600  1.00  0.00            
ATOM   2561  HB1 TRP   187     -12.400 -15.310 -10.080  1.00  0.00            
ATOM   2562  HB2 TRP   187     -13.870 -16.000 -10.270  1.00  0.00            
ATOM   2563  CG  TRP   187     -12.730 -16.910  -8.860  1.00  0.00            
ATOM   2564  CD1 TRP   187     -11.770 -17.020  -7.890  1.00  0.00            
ATOM   2565  HD1 TRP   187     -11.170 -16.280  -7.590  1.00  0.00            
ATOM   2566  NE1 TRP   187     -11.750 -18.300  -7.400  1.00  0.00            
ATOM   2567  HE1 TRP   187     -11.130 -18.640  -6.690  1.00  0.00            
ATOM   2568  CE2 TRP   187     -12.710 -19.060  -8.030  1.00  0.00            
ATOM   2569  CZ2 TRP   187     -13.210 -20.310  -7.820  1.00  0.00            
ATOM   2570  HZ2 TRP   187     -12.830 -20.910  -7.110  1.00  0.00            
ATOM   2571  CH2 TRP   187     -14.250 -20.730  -8.620  1.00  0.00            
ATOM   2572  HH2 TRP   187     -14.680 -21.610  -8.440  1.00  0.00            
ATOM   2573  CZ3 TRP   187     -14.720 -19.970  -9.660  1.00  0.00            
ATOM   2574  HZ3 TRP   187     -15.390 -20.350 -10.290  1.00  0.00            
ATOM   2575  CE3 TRP   187     -14.270 -18.670  -9.840  1.00  0.00            
ATOM   2576  HE3 TRP   187     -14.640 -18.090 -10.570  1.00  0.00            
ATOM   2577  CD2 TRP   187     -13.300 -18.230  -8.990  1.00  0.00            
ATOM   2578  C   TRP   187     -13.040 -14.080  -7.620  1.00  0.00            
ATOM   2579  O   TRP   187     -13.340 -14.540  -6.510  1.00  0.00            
ATOM   2580  N   SER   188     -11.970 -13.270  -7.700  1.00  0.00            
ATOM   2581  H   SER   188     -11.670 -13.080  -8.640  1.00  0.00            
ATOM   2582  CA  SER   188     -11.180 -12.650  -6.690  1.00  0.00            
ATOM   2583  HA  SER   188     -10.810 -13.490  -6.310  1.00  0.00            
ATOM   2584  CB  SER   188     -10.070 -11.700  -7.190  1.00  0.00            
ATOM   2585  HB1 SER   188      -9.540 -11.370  -6.420  1.00  0.00            
ATOM   2586  HB2 SER   188     -10.480 -10.930  -7.680  1.00  0.00            
ATOM   2587  OG  SER   188      -9.130 -12.280  -8.090  1.00  0.00            
ATOM   2588  HG  SER   188      -8.460 -11.580  -8.350  1.00  0.00            
ATOM   2589  C   SER   188     -11.960 -11.900  -5.650  1.00  0.00            
ATOM   2590  O   SER   188     -11.940 -12.150  -4.450  1.00  0.00            
ATOM   2591  N   LEU   189     -12.820 -11.010  -6.160  1.00  0.00            
ATOM   2592  H   LEU   189     -12.760 -10.810  -7.140  1.00  0.00            
ATOM   2593  CA  LEU   189     -13.810 -10.310  -5.400  1.00  0.00            
ATOM   2594  HA  LEU   189     -13.290  -9.880  -4.670  1.00  0.00            
ATOM   2595  CB  LEU   189     -14.510  -9.260  -6.270  1.00  0.00            
ATOM   2596  HB1 LEU   189     -15.000  -9.730  -7.010  1.00  0.00            
ATOM   2597  HB2 LEU   189     -13.810  -8.660  -6.660  1.00  0.00            
ATOM   2598  CG  LEU   189     -15.520  -8.380  -5.510  1.00  0.00            
ATOM   2599  HG  LEU   189     -16.230  -8.950  -5.110  1.00  0.00            
ATOM   2600  CD1 LEU   189     -14.900  -7.560  -4.360  1.00  0.00            
ATOM   2601 HD11 LEU   189     -15.610  -7.020  -3.920  1.00  0.00            
ATOM   2602 HD12 LEU   189     -14.490  -8.190  -3.700  1.00  0.00            
ATOM   2603 HD13 LEU   189     -14.190  -6.960  -4.730  1.00  0.00            
ATOM   2604  CD2 LEU   189     -15.980  -7.350  -6.560  1.00  0.00            
ATOM   2605 HD21 LEU   189     -16.650  -6.730  -6.150  1.00  0.00            
ATOM   2606 HD22 LEU   189     -15.190  -6.830  -6.890  1.00  0.00            
ATOM   2607 HD23 LEU   189     -16.400  -7.830  -7.330  1.00  0.00            
ATOM   2608  C   LEU   189     -14.740 -11.230  -4.680  1.00  0.00            
ATOM   2609  O   LEU   189     -15.050 -11.050  -3.500  1.00  0.00            
ATOM   2610  N   GLY   190     -15.280 -12.270  -5.350  1.00  0.00            
ATOM   2611  H   GLY   190     -15.130 -12.320  -6.340  1.00  0.00            
ATOM   2612  CA  GLY   190     -16.060 -13.310  -4.730  1.00  0.00            
ATOM   2613  HA1 GLY   190     -16.140 -14.040  -5.410  1.00  0.00            
ATOM   2614  HA2 GLY   190     -16.960 -12.910  -4.550  1.00  0.00            
ATOM   2615  C   GLY   190     -15.550 -13.900  -3.460  1.00  0.00            
ATOM   2616  O   GLY   190     -16.180 -13.810  -2.410  1.00  0.00            
ATOM   2617  N   CYS   191     -14.280 -14.320  -3.530  1.00  0.00            
ATOM   2618  H   CYS   191     -13.850 -14.340  -4.440  1.00  0.00            
ATOM   2619  CA  CYS   191     -13.480 -14.770  -2.430  1.00  0.00            
ATOM   2620  HA  CYS   191     -14.090 -15.510  -2.170  1.00  0.00            
ATOM   2621  CB  CYS   191     -12.050 -15.220  -2.800  1.00  0.00            
ATOM   2622  HB1 CYS   191     -11.550 -15.350  -1.940  1.00  0.00            
ATOM   2623  HB2 CYS   191     -11.630 -14.470  -3.310  1.00  0.00            
ATOM   2624  SG  CYS   191     -12.210 -16.740  -3.770  1.00  0.00            
ATOM   2625  HG  CYS   191     -11.300 -17.060  -4.030  1.00  0.00            
ATOM   2626  C   CYS   191     -13.330 -13.800  -1.300  1.00  0.00            
ATOM   2627  O   CYS   191     -13.500 -14.150  -0.130  1.00  0.00            
ATOM   2628  N   ILE   192     -13.150 -12.480  -1.480  1.00  0.00            
ATOM   2629  H   ILE   192     -12.970 -12.210  -2.430  1.00  0.00            
ATOM   2630  CA  ILE   192     -13.170 -11.420  -0.540  1.00  0.00            
ATOM   2631  HA  ILE   192     -12.540 -11.780   0.150  1.00  0.00            
ATOM   2632  CB  ILE   192     -12.630 -10.110  -1.070  1.00  0.00            
ATOM   2633  HB  ILE   192     -13.260  -9.800  -1.780  1.00  0.00            
ATOM   2634  CG2 ILE   192     -12.640  -8.930  -0.070  1.00  0.00            
ATOM   2635 HG21 ILE   192     -12.260  -8.120  -0.510  1.00  0.00            
ATOM   2636 HG22 ILE   192     -13.580  -8.750   0.220  1.00  0.00            
ATOM   2637 HG23 ILE   192     -12.080  -9.170   0.720  1.00  0.00            
ATOM   2638  CG1 ILE   192     -11.250 -10.420  -1.670  1.00  0.00            
ATOM   2639 HG11 ILE   192     -11.320 -11.200  -2.280  1.00  0.00            
ATOM   2640 HG12 ILE   192     -10.610 -10.630  -0.930  1.00  0.00            
ATOM   2641  CD  ILE   192     -10.720  -9.210  -2.460  1.00  0.00            
ATOM   2642  HD1 ILE   192      -9.820  -9.440  -2.840  1.00  0.00            
ATOM   2643  HD2 ILE   192     -11.350  -9.000  -3.210  1.00  0.00            
ATOM   2644  HD3 ILE   192     -10.640  -8.420  -1.850  1.00  0.00            
ATOM   2645  C   ILE   192     -14.510 -11.180   0.070  1.00  0.00            
ATOM   2646  O   ILE   192     -14.710 -10.860   1.240  1.00  0.00            
ATOM   2647  N   PHE   193     -15.640 -11.300  -0.660  1.00  0.00            
ATOM   2648  H   PHE   193     -15.510 -11.530  -1.620  1.00  0.00            
ATOM   2649  CA  PHE   193     -16.990 -11.110  -0.230  1.00  0.00            
ATOM   2650  HA  PHE   193     -17.060 -10.260   0.280  1.00  0.00            
ATOM   2651  CB  PHE   193     -17.890 -11.020  -1.470  1.00  0.00            
ATOM   2652  HB1 PHE   193     -17.750 -11.830  -2.030  1.00  0.00            
ATOM   2653  HB2 PHE   193     -17.620 -10.200  -1.990  1.00  0.00            
ATOM   2654  CG  PHE   193     -19.350 -10.900  -1.230  1.00  0.00            
ATOM   2655  CD1 PHE   193     -20.030 -10.310  -0.180  1.00  0.00            
ATOM   2656  HD1 PHE   193     -19.520  -9.820   0.520  1.00  0.00            
ATOM   2657  CE1 PHE   193     -21.400 -10.400  -0.090  1.00  0.00            
ATOM   2658  HE1 PHE   193     -21.870 -10.070   0.720  1.00  0.00            
ATOM   2659  CZ  PHE   193     -22.120 -10.960  -1.120  1.00  0.00            
ATOM   2660  HZ  PHE   193     -23.120 -10.970  -1.080  1.00  0.00            
ATOM   2661  CE2 PHE   193     -21.480 -11.490  -2.220  1.00  0.00            
ATOM   2662  HE2 PHE   193     -21.990 -11.910  -2.970  1.00  0.00            
ATOM   2663  CD2 PHE   193     -20.100 -11.440  -2.240  1.00  0.00            
ATOM   2664  HD2 PHE   193     -19.620 -11.820  -3.040  1.00  0.00            
ATOM   2665  C   PHE   193     -17.340 -12.170   0.760  1.00  0.00            
ATOM   2666  O   PHE   193     -17.810 -11.840   1.840  1.00  0.00            
ATOM   2667  N   ALA   194     -16.940 -13.440   0.500  1.00  0.00            
ATOM   2668  H   ALA   194     -16.480 -13.580  -0.380  1.00  0.00            
ATOM   2669  CA  ALA   194     -17.090 -14.590   1.320  1.00  0.00            
ATOM   2670  HA  ALA   194     -18.060 -14.660   1.550  1.00  0.00            
ATOM   2671  CB  ALA   194     -16.550 -15.780   0.520  1.00  0.00            
ATOM   2672  HB1 ALA   194     -16.640 -16.620   1.060  1.00  0.00            
ATOM   2673  HB2 ALA   194     -17.070 -15.880  -0.330  1.00  0.00            
ATOM   2674  HB3 ALA   194     -15.590 -15.630   0.300  1.00  0.00            
ATOM   2675  C   ALA   194     -16.310 -14.460   2.590  1.00  0.00            
ATOM   2676  O   ALA   194     -16.670 -14.910   3.670  1.00  0.00            
ATOM   2677  N   GLU   195     -15.040 -14.040   2.460  1.00  0.00            
ATOM   2678  H   GLU   195     -14.720 -13.800   1.540  1.00  0.00            
ATOM   2679  CA  GLU   195     -14.120 -13.880   3.540  1.00  0.00            
ATOM   2680  HA  GLU   195     -14.150 -14.760   4.020  1.00  0.00            
ATOM   2681  CB  GLU   195     -12.740 -13.530   2.960  1.00  0.00            
ATOM   2682  HB1 GLU   195     -12.820 -12.630   2.530  1.00  0.00            
ATOM   2683  HB2 GLU   195     -12.510 -14.210   2.270  1.00  0.00            
ATOM   2684  CG  GLU   195     -11.570 -13.470   3.950  1.00  0.00            
ATOM   2685  HG1 GLU   195     -11.550 -14.320   4.470  1.00  0.00            
ATOM   2686  HG2 GLU   195     -11.710 -12.700   4.570  1.00  0.00            
ATOM   2687  CD  GLU   195     -10.220 -13.280   3.280  1.00  0.00            
ATOM   2688  OE1 GLU   195     -10.080 -13.320   2.020  1.00  0.00            
ATOM   2689  OE2 GLU   195      -9.210 -13.230   4.020  1.00  0.00            
ATOM   2690  C   GLU   195     -14.540 -12.830   4.510  1.00  0.00            
ATOM   2691  O   GLU   195     -14.300 -12.920   5.720  1.00  0.00            
ATOM   2692  N   MET   196     -15.100 -11.690   4.100  1.00  0.00            
ATOM   2693  H   MET   196     -15.140 -11.470   3.120  1.00  0.00            
ATOM   2694  CA  MET   196     -15.640 -10.770   5.050  1.00  0.00            
ATOM   2695  HA  MET   196     -14.800 -10.700   5.580  1.00  0.00            
ATOM   2696  CB  MET   196     -16.080  -9.390   4.510  1.00  0.00            
ATOM   2697  HB1 MET   196     -16.580  -8.930   5.240  1.00  0.00            
ATOM   2698  HB2 MET   196     -16.690  -9.560   3.730  1.00  0.00            
ATOM   2699  CG  MET   196     -14.970  -8.460   4.030  1.00  0.00            
ATOM   2700  HG1 MET   196     -14.510  -8.970   3.310  1.00  0.00            
ATOM   2701  HG2 MET   196     -14.360  -8.370   4.820  1.00  0.00            
ATOM   2702  SD  MET   196     -15.560  -6.830   3.440  1.00  0.00            
ATOM   2703  CE  MET   196     -15.490  -7.290   1.690  1.00  0.00            
ATOM   2704  HE1 MET   196     -15.780  -6.520   1.130  1.00  0.00            
ATOM   2705  HE2 MET   196     -14.550  -7.540   1.450  1.00  0.00            
ATOM   2706  HE3 MET   196     -16.090  -8.070   1.520  1.00  0.00            
ATOM   2707  C   MET   196     -16.750 -11.300   5.900  1.00  0.00            
ATOM   2708  O   MET   196     -16.840 -10.950   7.070  1.00  0.00            
ATOM   2709  N   VAL   197     -17.620 -12.100   5.270  1.00  0.00            
ATOM   2710  H   VAL   197     -17.400 -12.410   4.340  1.00  0.00            
ATOM   2711  CA  VAL   197     -18.850 -12.550   5.860  1.00  0.00            
ATOM   2712  HA  VAL   197     -19.250 -11.800   6.390  1.00  0.00            
ATOM   2713  CB  VAL   197     -19.800 -12.930   4.760  1.00  0.00            
ATOM   2714  HB  VAL   197     -19.210 -13.560   4.260  1.00  0.00            
ATOM   2715  CG1 VAL   197     -21.120 -13.490   5.320  1.00  0.00            
ATOM   2716 HG11 VAL   197     -21.730 -13.740   4.560  1.00  0.00            
ATOM   2717 HG12 VAL   197     -20.920 -14.310   5.860  1.00  0.00            
ATOM   2718 HG13 VAL   197     -21.560 -12.810   5.890  1.00  0.00            
ATOM   2719  CG2 VAL   197     -20.300 -11.810   3.830  1.00  0.00            
ATOM   2720 HG21 VAL   197     -20.920 -12.190   3.150  1.00  0.00            
ATOM   2721 HG22 VAL   197     -20.780 -11.110   4.370  1.00  0.00            
ATOM   2722 HG23 VAL   197     -19.520 -11.380   3.370  1.00  0.00            
ATOM   2723  C   VAL   197     -18.550 -13.680   6.770  1.00  0.00            
ATOM   2724  O   VAL   197     -19.190 -13.800   7.820  1.00  0.00            
ATOM   2725  N   THR   198     -17.540 -14.540   6.540  1.00  0.00            
ATOM   2726  H   THR   198     -16.900 -14.360   5.790  1.00  0.00            
ATOM   2727  CA  THR   198     -17.350 -15.710   7.340  1.00  0.00            
ATOM   2728  HA  THR   198     -18.170 -15.780   7.900  1.00  0.00            
ATOM   2729  CB  THR   198     -17.170 -16.900   6.440  1.00  0.00            
ATOM   2730  HB  THR   198     -16.780 -17.620   7.020  1.00  0.00            
ATOM   2731  CG2 THR   198     -18.510 -17.240   5.760  1.00  0.00            
ATOM   2732 HG21 THR   198     -18.390 -18.040   5.160  1.00  0.00            
ATOM   2733 HG22 THR   198     -19.190 -17.460   6.460  1.00  0.00            
ATOM   2734 HG23 THR   198     -18.820 -16.460   5.220  1.00  0.00            
ATOM   2735  OG1 THR   198     -16.170 -16.780   5.430  1.00  0.00            
ATOM   2736  HG1 THR   198     -16.130 -17.630   4.890  1.00  0.00            
ATOM   2737  C   THR   198     -16.190 -15.610   8.260  1.00  0.00            
ATOM   2738  O   THR   198     -15.980 -16.520   9.060  1.00  0.00            
ATOM   2739  N   ARG   199     -15.380 -14.530   8.190  1.00  0.00            
ATOM   2740  H   ARG   199     -15.580 -13.870   7.470  1.00  0.00            
ATOM   2741  CA  ARG   199     -14.260 -14.250   9.030  1.00  0.00            
ATOM   2742  HA  ARG   199     -13.990 -13.410   8.550  1.00  0.00            
ATOM   2743  CB  ARG   199     -14.610 -13.970  10.500  1.00  0.00            
ATOM   2744  HB1 ARG   199     -13.820 -13.520  10.920  1.00  0.00            
ATOM   2745  HB2 ARG   199     -14.770 -14.850  10.940  1.00  0.00            
ATOM   2746  CG  ARG   199     -15.830 -13.080  10.770  1.00  0.00            
ATOM   2747  HG1 ARG   199     -16.640 -13.580  10.450  1.00  0.00            
ATOM   2748  HG2 ARG   199     -15.720 -12.240  10.240  1.00  0.00            
ATOM   2749  CD  ARG   199     -16.070 -12.690  12.230  1.00  0.00            
ATOM   2750  HD1 ARG   199     -15.500 -11.920  12.490  1.00  0.00            
ATOM   2751  HD2 ARG   199     -15.890 -13.470  12.840  1.00  0.00            
ATOM   2752  NE  ARG   199     -17.500 -12.310  12.300  1.00  0.00            
ATOM   2753  HE  ARG   199     -17.940 -12.100  11.430  1.00  0.00            
ATOM   2754  CZ  ARG   199     -18.280 -12.220  13.420  1.00  0.00            
ATOM   2755  NH1 ARG   199     -17.720 -12.230  14.660  1.00  0.00            
ATOM   2756 HH11 ARG   199     -16.730 -12.310  14.760  1.00  0.00            
ATOM   2757 HH12 ARG   199     -18.300 -12.170  15.470  1.00  0.00            
ATOM   2758  NH2 ARG   199     -19.610 -11.930  13.280  1.00  0.00            
ATOM   2759 HH21 ARG   199     -19.990 -11.780  12.370  1.00  0.00            
ATOM   2760 HH22 ARG   199     -20.190 -11.860  14.090  1.00  0.00            
ATOM   2761  C   ARG   199     -13.090 -15.170   8.930  1.00  0.00            
ATOM   2762  O   ARG   199     -12.250 -15.420   9.800  1.00  0.00            
ATOM   2763  N   ARG   200     -12.890 -15.750   7.730  1.00  0.00            
ATOM   2764  H   ARG   200     -13.460 -15.450   6.960  1.00  0.00            
ATOM   2765  CA  ARG   200     -11.910 -16.760   7.490  1.00  0.00            
ATOM   2766  HA  ARG   200     -11.030 -16.550   7.920  1.00  0.00            
ATOM   2767  CB  ARG   200     -12.360 -18.100   8.070  1.00  0.00            
ATOM   2768  HB1 ARG   200     -13.180 -18.400   7.570  1.00  0.00            
ATOM   2769  HB2 ARG   200     -12.580 -17.970   9.030  1.00  0.00            
ATOM   2770  CG  ARG   200     -11.320 -19.220   7.980  1.00  0.00            
ATOM   2771  HG1 ARG   200     -10.460 -18.900   8.360  1.00  0.00            
ATOM   2772  HG2 ARG   200     -11.180 -19.460   7.020  1.00  0.00            
ATOM   2773  CD  ARG   200     -11.750 -20.470   8.740  1.00  0.00            
ATOM   2774  HD1 ARG   200     -12.480 -20.950   8.240  1.00  0.00            
ATOM   2775  HD2 ARG   200     -12.070 -20.230   9.650  1.00  0.00            
ATOM   2776  NE  ARG   200     -10.560 -21.360   8.850  1.00  0.00            
ATOM   2777  HE  ARG   200      -9.650 -20.950   8.810  1.00  0.00            
ATOM   2778  CZ  ARG   200     -10.640 -22.710   9.000  1.00  0.00            
ATOM   2779  NH1 ARG   200     -11.760 -23.280   9.540  1.00  0.00            
ATOM   2780 HH11 ARG   200     -12.520 -22.710   9.830  1.00  0.00            
ATOM   2781 HH12 ARG   200     -11.810 -24.280   9.650  1.00  0.00            
ATOM   2782  NH2 ARG   200      -9.620 -23.490   8.530  1.00  0.00            
ATOM   2783 HH21 ARG   200      -8.830 -23.060   8.080  1.00  0.00            
ATOM   2784 HH22 ARG   200      -9.660 -24.480   8.630  1.00  0.00            
ATOM   2785  C   ARG   200     -11.820 -16.740   6.010  1.00  0.00            
ATOM   2786  O   ARG   200     -12.850 -16.470   5.390  1.00  0.00            
ATOM   2787  N   ALA   201     -10.690 -17.100   5.390  1.00  0.00            
ATOM   2788  H   ALA   201      -9.960 -17.470   5.970  1.00  0.00            
ATOM   2789  CA  ALA   201     -10.420 -17.020   3.980  1.00  0.00            
ATOM   2790  HA  ALA   201     -10.740 -16.100   3.760  1.00  0.00            
ATOM   2791  CB  ALA   201      -8.940 -17.220   3.600  1.00  0.00            
ATOM   2792  HB1 ALA   201      -8.840 -17.150   2.610  1.00  0.00            
ATOM   2793  HB2 ALA   201      -8.380 -16.520   4.040  1.00  0.00            
ATOM   2794  HB3 ALA   201      -8.640 -18.130   3.900  1.00  0.00            
ATOM   2795  C   ALA   201     -11.150 -18.100   3.270  1.00  0.00            
ATOM   2796  O   ALA   201     -11.420 -19.190   3.770  1.00  0.00            
ATOM   2797  N   LEU   202     -11.720 -17.850   2.070  1.00  0.00            
ATOM   2798  H   LEU   202     -11.570 -16.980   1.620  1.00  0.00            
ATOM   2799  CA  LEU   202     -12.540 -18.850   1.450  1.00  0.00            
ATOM   2800  HA  LEU   202     -13.090 -19.160   2.220  1.00  0.00            
ATOM   2801  CB  LEU   202     -13.370 -18.230   0.320  1.00  0.00            
ATOM   2802  HB1 LEU   202     -12.750 -17.950  -0.410  1.00  0.00            
ATOM   2803  HB2 LEU   202     -13.840 -17.420   0.680  1.00  0.00            
ATOM   2804  CG  LEU   202     -14.420 -19.190  -0.270  1.00  0.00            
ATOM   2805  HG  LEU   202     -13.920 -20.010  -0.550  1.00  0.00            
ATOM   2806  CD1 LEU   202     -15.460 -19.740   0.730  1.00  0.00            
ATOM   2807 HD11 LEU   202     -16.090 -20.340   0.250  1.00  0.00            
ATOM   2808 HD12 LEU   202     -14.990 -20.240   1.450  1.00  0.00            
ATOM   2809 HD13 LEU   202     -15.970 -18.970   1.130  1.00  0.00            
ATOM   2810  CD2 LEU   202     -15.080 -18.510  -1.490  1.00  0.00            
ATOM   2811 HD21 LEU   202     -15.760 -19.130  -1.880  1.00  0.00            
ATOM   2812 HD22 LEU   202     -15.520 -17.670  -1.210  1.00  0.00            
ATOM   2813 HD23 LEU   202     -14.380 -18.310  -2.180  1.00  0.00            
ATOM   2814  C   LEU   202     -11.810 -20.050   0.960  1.00  0.00            
ATOM   2815  O   LEU   202     -12.270 -21.190   1.040  1.00  0.00            
ATOM   2816  N   PHE   203     -10.600 -19.880   0.400  1.00  0.00            
ATOM   2817  H   PHE   203     -10.250 -18.950   0.370  1.00  0.00            
ATOM   2818  CA  PHE   203      -9.740 -20.870  -0.160  1.00  0.00            
ATOM   2819  HA  PHE   203     -10.040 -21.760   0.190  1.00  0.00            
ATOM   2820  CB  PHE   203      -9.820 -20.930  -1.700  1.00  0.00            
ATOM   2821  HB1 PHE   203      -9.260 -21.700  -2.020  1.00  0.00            
ATOM   2822  HB2 PHE   203      -9.460 -20.080  -2.080  1.00  0.00            
ATOM   2823  CG  PHE   203     -11.190 -21.130  -2.260  1.00  0.00            
ATOM   2824  CD1 PHE   203     -12.030 -22.180  -2.040  1.00  0.00            
ATOM   2825  HD1 PHE   203     -11.800 -22.860  -1.340  1.00  0.00            
ATOM   2826  CE1 PHE   203     -13.190 -22.340  -2.770  1.00  0.00            
ATOM   2827  HE1 PHE   203     -13.710 -23.180  -2.710  1.00  0.00            
ATOM   2828  CZ  PHE   203     -13.620 -21.300  -3.580  1.00  0.00            
ATOM   2829  HZ  PHE   203     -14.500 -21.380  -4.060  1.00  0.00            
ATOM   2830  CE2 PHE   203     -12.860 -20.180  -3.740  1.00  0.00            
ATOM   2831  HE2 PHE   203     -13.160 -19.430  -4.340  1.00  0.00            
ATOM   2832  CD2 PHE   203     -11.670 -20.110  -3.050  1.00  0.00            
ATOM   2833  HD2 PHE   203     -11.120 -19.270  -3.130  1.00  0.00            
ATOM   2834  C   PHE   203      -8.370 -20.540   0.320  1.00  0.00            
ATOM   2835  O   PHE   203      -7.600 -20.110  -0.550  1.00  0.00            
ATOM   2836  N   PRO   204      -7.850 -20.900   1.450  1.00  0.00            
ATOM   2837  CD  PRO   204      -8.690 -21.270   2.580  1.00  0.00            
ATOM   2838  HD1 PRO   204      -9.060 -22.190   2.430  1.00  0.00            
ATOM   2839  HD2 PRO   204      -9.440 -20.620   2.660  1.00  0.00            
ATOM   2840  CG  PRO   204      -7.790 -21.230   3.820  1.00  0.00            
ATOM   2841  HG1 PRO   204      -7.430 -22.140   4.040  1.00  0.00            
ATOM   2842  HG2 PRO   204      -8.280 -20.870   4.610  1.00  0.00            
ATOM   2843  CB  PRO   204      -6.660 -20.280   3.370  1.00  0.00            
ATOM   2844  HB1 PRO   204      -5.810 -20.480   3.850  1.00  0.00            
ATOM   2845  HB2 PRO   204      -6.910 -19.330   3.510  1.00  0.00            
ATOM   2846  CA  PRO   204      -6.520 -20.600   1.880  1.00  0.00            
ATOM   2847  HA  PRO   204      -6.180 -19.860   1.290  1.00  0.00            
ATOM   2848  C   PRO   204      -5.570 -21.730   1.730  1.00  0.00            
ATOM   2849  O   PRO   204      -4.990 -22.190   2.720  1.00  0.00            
ATOM   2850  N   GLY   205      -5.190 -22.120   0.500  1.00  0.00            
ATOM   2851  H   GLY   205      -5.690 -21.750  -0.280  1.00  0.00            
ATOM   2852  CA  GLY   205      -4.120 -23.040   0.240  1.00  0.00            
ATOM   2853  HA1 GLY   205      -4.260 -23.400  -0.680  1.00  0.00            
ATOM   2854  HA2 GLY   205      -4.190 -23.770   0.910  1.00  0.00            
ATOM   2855  C   GLY   205      -2.760 -22.440   0.320  1.00  0.00            
ATOM   2856  O   GLY   205      -2.530 -21.230   0.340  1.00  0.00            
ATOM   2857  N   ASP   206      -1.790 -23.370   0.280  1.00  0.00            
ATOM   2858  H   ASP   206      -2.050 -24.340   0.180  1.00  0.00            
ATOM   2859  CA  ASP   206      -0.410 -23.040   0.380  1.00  0.00            
ATOM   2860  HA  ASP   206      -0.470 -22.040   0.350  1.00  0.00            
ATOM   2861  CB  ASP   206       0.220 -23.500   1.700  1.00  0.00            
ATOM   2862  HB1 ASP   206      -0.370 -23.200   2.440  1.00  0.00            
ATOM   2863  HB2 ASP   206       1.110 -23.060   1.780  1.00  0.00            
ATOM   2864  CG  ASP   206       0.450 -24.990   1.910  1.00  0.00            
ATOM   2865  OD1 ASP   206      -0.480 -25.830   1.770  1.00  0.00            
ATOM   2866  OD2 ASP   206       1.630 -25.370   2.150  1.00  0.00            
ATOM   2867  C   ASP   206       0.410 -23.460  -0.800  1.00  0.00            
ATOM   2868  O   ASP   206       1.600 -23.200  -0.900  1.00  0.00            
ATOM   2869  N   SER   207      -0.210 -24.160  -1.760  1.00  0.00            
ATOM   2870  H   SER   207      -1.120 -24.530  -1.560  1.00  0.00            
ATOM   2871  CA  SER   207       0.350 -24.430  -3.050  1.00  0.00            
ATOM   2872  HA  SER   207       1.010 -23.680  -3.060  1.00  0.00            
ATOM   2873  CB  SER   207       0.980 -25.830  -3.250  1.00  0.00            
ATOM   2874  HB1 SER   207       1.770 -25.940  -2.650  1.00  0.00            
ATOM   2875  HB2 SER   207       1.260 -25.940  -4.200  1.00  0.00            
ATOM   2876  OG  SER   207       0.080 -26.890  -2.950  1.00  0.00            
ATOM   2877  HG  SER   207       0.540 -27.760  -3.100  1.00  0.00            
ATOM   2878  C   SER   207      -0.670 -24.410  -4.130  1.00  0.00            
ATOM   2879  O   SER   207      -1.860 -24.530  -3.840  1.00  0.00            
ATOM   2880  N   GLU   208      -0.410 -24.260  -5.440  1.00  0.00            
ATOM   2881  H   GLU   208       0.560 -24.200  -5.680  1.00  0.00            
ATOM   2882  CA  GLU   208      -1.310 -24.160  -6.550  1.00  0.00            
ATOM   2883  HA  GLU   208      -1.960 -23.440  -6.350  1.00  0.00            
ATOM   2884  CB  GLU   208      -0.460 -23.890  -7.810  1.00  0.00            
ATOM   2885  HB1 GLU   208      -1.040 -24.000  -8.620  1.00  0.00            
ATOM   2886  HB2 GLU   208       0.290 -24.560  -7.850  1.00  0.00            
ATOM   2887  CG  GLU   208       0.140 -22.490  -7.820  1.00  0.00            
ATOM   2888  HG1 GLU   208       0.790 -22.430  -7.060  1.00  0.00            
ATOM   2889  HG2 GLU   208      -0.600 -21.840  -7.680  1.00  0.00            
ATOM   2890  CD  GLU   208       0.870 -22.120  -9.110  1.00  0.00            
ATOM   2891  OE1 GLU   208       1.160 -23.010  -9.960  1.00  0.00            
ATOM   2892  OE2 GLU   208       1.030 -20.890  -9.250  1.00  0.00            
ATOM   2893  C   GLU   208      -2.110 -25.410  -6.700  1.00  0.00            
ATOM   2894  O   GLU   208      -3.300 -25.240  -6.980  1.00  0.00            
ATOM   2895  N   ILE   209      -1.600 -26.630  -6.510  1.00  0.00            
ATOM   2896  H   ILE   209      -0.610 -26.770  -6.450  1.00  0.00            
ATOM   2897  CA  ILE   209      -2.490 -27.750  -6.400  1.00  0.00            
ATOM   2898  HA  ILE   209      -3.160 -27.640  -7.140  1.00  0.00            
ATOM   2899  CB  ILE   209      -1.630 -28.970  -6.550  1.00  0.00            
ATOM   2900  HB  ILE   209      -1.030 -28.760  -7.320  1.00  0.00            
ATOM   2901  CG2 ILE   209      -0.800 -29.280  -5.290  1.00  0.00            
ATOM   2902 HG21 ILE   209      -0.250 -30.090  -5.440  1.00  0.00            
ATOM   2903 HG22 ILE   209      -0.200 -28.500  -5.100  1.00  0.00            
ATOM   2904 HG23 ILE   209      -1.410 -29.430  -4.520  1.00  0.00            
ATOM   2905  CG1 ILE   209      -2.490 -30.210  -6.830  1.00  0.00            
ATOM   2906 HG11 ILE   209      -2.950 -30.460  -5.980  1.00  0.00            
ATOM   2907 HG12 ILE   209      -1.870 -30.960  -7.100  1.00  0.00            
ATOM   2908  CD  ILE   209      -3.560 -30.110  -7.910  1.00  0.00            
ATOM   2909  HD1 ILE   209      -4.040 -30.980  -7.990  1.00  0.00            
ATOM   2910  HD2 ILE   209      -4.210 -29.390  -7.670  1.00  0.00            
ATOM   2911  HD3 ILE   209      -3.130 -29.880  -8.790  1.00  0.00            
ATOM   2912  C   ILE   209      -3.410 -27.800  -5.230  1.00  0.00            
ATOM   2913  O   ILE   209      -4.540 -28.210  -5.460  1.00  0.00            
ATOM   2914  N   ASP   210      -3.010 -27.380  -4.010  1.00  0.00            
ATOM   2915  H   ASP   210      -2.070 -27.080  -3.900  1.00  0.00            
ATOM   2916  CA  ASP   210      -3.880 -27.380  -2.880  1.00  0.00            
ATOM   2917  HA  ASP   210      -4.310 -28.280  -2.910  1.00  0.00            
ATOM   2918  CB  ASP   210      -3.090 -27.210  -1.570  1.00  0.00            
ATOM   2919  HB1 ASP   210      -2.740 -26.270  -1.510  1.00  0.00            
ATOM   2920  HB2 ASP   210      -2.320 -27.850  -1.560  1.00  0.00            
ATOM   2921  CG  ASP   210      -4.000 -27.480  -0.380  1.00  0.00            
ATOM   2922  OD1 ASP   210      -4.630 -28.570  -0.390  1.00  0.00            
ATOM   2923  OD2 ASP   210      -4.290 -26.650   0.520  1.00  0.00            
ATOM   2924  C   ASP   210      -5.000 -26.400  -3.020  1.00  0.00            
ATOM   2925  O   ASP   210      -6.200 -26.620  -2.870  1.00  0.00            
ATOM   2926  N   GLN   211      -4.580 -25.250  -3.580  1.00  0.00            
ATOM   2927  H   GLN   211      -3.600 -25.100  -3.690  1.00  0.00            
ATOM   2928  CA  GLN   211      -5.490 -24.250  -4.030  1.00  0.00            
ATOM   2929  HA  GLN   211      -5.970 -24.030  -3.180  1.00  0.00            
ATOM   2930  CB  GLN   211      -4.700 -23.100  -4.670  1.00  0.00            
ATOM   2931  HB1 GLN   211      -4.280 -23.440  -5.510  1.00  0.00            
ATOM   2932  HB2 GLN   211      -3.980 -22.820  -4.030  1.00  0.00            
ATOM   2933  CG  GLN   211      -5.540 -21.850  -5.020  1.00  0.00            
ATOM   2934  HG1 GLN   211      -6.280 -22.140  -5.640  1.00  0.00            
ATOM   2935  HG2 GLN   211      -4.950 -21.200  -5.490  1.00  0.00            
ATOM   2936  CD  GLN   211      -6.170 -21.140  -3.840  1.00  0.00            
ATOM   2937  OE1 GLN   211      -5.530 -21.200  -2.790  1.00  0.00            
ATOM   2938  NE2 GLN   211      -7.430 -20.660  -3.980  1.00  0.00            
ATOM   2939 HE21 GLN   211      -7.920 -20.770  -4.850  1.00  0.00            
ATOM   2940 HE22 GLN   211      -7.870 -20.180  -3.220  1.00  0.00            
ATOM   2941  C   GLN   211      -6.530 -24.680  -5.000  1.00  0.00            
ATOM   2942  O   GLN   211      -7.710 -24.350  -4.860  1.00  0.00            
ATOM   2943  N   LEU   212      -6.220 -25.480  -6.030  1.00  0.00            
ATOM   2944  H   LEU   212      -5.250 -25.710  -6.170  1.00  0.00            
ATOM   2945  CA  LEU   212      -7.160 -26.040  -6.950  1.00  0.00            
ATOM   2946  HA  LEU   212      -7.790 -25.300  -7.150  1.00  0.00            
ATOM   2947  CB  LEU   212      -6.350 -26.550  -8.160  1.00  0.00            
ATOM   2948  HB1 LEU   212      -5.720 -27.250  -7.840  1.00  0.00            
ATOM   2949  HB2 LEU   212      -5.830 -25.770  -8.530  1.00  0.00            
ATOM   2950  CG  LEU   212      -7.210 -27.140  -9.300  1.00  0.00            
ATOM   2951  HG  LEU   212      -7.760 -27.860  -8.890  1.00  0.00            
ATOM   2952  CD1 LEU   212      -8.230 -26.160  -9.910  1.00  0.00            
ATOM   2953 HD11 LEU   212      -8.740 -26.620 -10.640  1.00  0.00            
ATOM   2954 HD12 LEU   212      -8.860 -25.850  -9.200  1.00  0.00            
ATOM   2955 HD13 LEU   212      -7.750 -25.370 -10.290  1.00  0.00            
ATOM   2956  CD2 LEU   212      -6.320 -27.750 -10.380  1.00  0.00            
ATOM   2957 HD21 LEU   212      -6.890 -28.130 -11.110  1.00  0.00            
ATOM   2958 HD22 LEU   212      -5.720 -27.050 -10.760  1.00  0.00            
ATOM   2959 HD23 LEU   212      -5.770 -28.490  -9.980  1.00  0.00            
ATOM   2960  C   LEU   212      -8.100 -27.060  -6.400  1.00  0.00            
ATOM   2961  O   LEU   212      -9.300 -27.010  -6.670  1.00  0.00            
ATOM   2962  N   PHE   213      -7.630 -27.880  -5.440  1.00  0.00            
ATOM   2963  H   PHE   213      -6.660 -27.840  -5.200  1.00  0.00            
ATOM   2964  CA  PHE   213      -8.480 -28.820  -4.760  1.00  0.00            
ATOM   2965  HA  PHE   213      -9.070 -29.120  -5.510  1.00  0.00            
ATOM   2966  CB  PHE   213      -7.680 -29.940  -4.090  1.00  0.00            
ATOM   2967  HB1 PHE   213      -8.310 -30.470  -3.530  1.00  0.00            
ATOM   2968  HB2 PHE   213      -6.990 -29.510  -3.510  1.00  0.00            
ATOM   2969  CG  PHE   213      -6.960 -30.900  -4.980  1.00  0.00            
ATOM   2970  CD1 PHE   213      -7.340 -31.140  -6.280  1.00  0.00            
ATOM   2971  HD1 PHE   213      -8.120 -30.640  -6.640  1.00  0.00            
ATOM   2972  CE1 PHE   213      -6.710 -32.030  -7.110  1.00  0.00            
ATOM   2973  HE1 PHE   213      -7.020 -32.140  -8.060  1.00  0.00            
ATOM   2974  CZ  PHE   213      -5.650 -32.780  -6.640  1.00  0.00            
ATOM   2975  HZ  PHE   213      -5.200 -33.470  -7.220  1.00  0.00            
ATOM   2976  CE2 PHE   213      -5.230 -32.570  -5.350  1.00  0.00            
ATOM   2977  HE2 PHE   213      -4.420 -33.040  -5.000  1.00  0.00            
ATOM   2978  CD2 PHE   213      -5.920 -31.690  -4.540  1.00  0.00            
ATOM   2979  HD2 PHE   213      -5.650 -31.630  -3.580  1.00  0.00            
ATOM   2980  C   PHE   213      -9.290 -28.180  -3.680  1.00  0.00            
ATOM   2981  O   PHE   213     -10.350 -28.760  -3.420  1.00  0.00            
ATOM   2982  N   ARG   214      -9.010 -27.050  -3.020  1.00  0.00            
ATOM   2983  H   ARG   214      -8.080 -26.700  -3.090  1.00  0.00            
ATOM   2984  CA  ARG   214      -9.950 -26.330  -2.230  1.00  0.00            
ATOM   2985  HA  ARG   214     -10.250 -27.090  -1.670  1.00  0.00            
ATOM   2986  CB  ARG   214      -9.320 -25.170  -1.430  1.00  0.00            
ATOM   2987  HB1 ARG   214     -10.030 -24.640  -0.960  1.00  0.00            
ATOM   2988  HB2 ARG   214      -8.800 -24.560  -2.040  1.00  0.00            
ATOM   2989  CG  ARG   214      -8.380 -25.800  -0.410  1.00  0.00            
ATOM   2990  HG1 ARG   214      -7.850 -26.510  -0.860  1.00  0.00            
ATOM   2991  HG2 ARG   214      -8.920 -26.200   0.330  1.00  0.00            
ATOM   2992  CD  ARG   214      -7.420 -24.750   0.180  1.00  0.00            
ATOM   2993  HD1 ARG   214      -7.940 -24.050   0.650  1.00  0.00            
ATOM   2994  HD2 ARG   214      -6.880 -24.340  -0.560  1.00  0.00            
ATOM   2995  NE  ARG   214      -6.480 -25.370   1.160  1.00  0.00            
ATOM   2996  HE  ARG   214      -5.760 -25.980   0.810  1.00  0.00            
ATOM   2997  CZ  ARG   214      -6.540 -25.170   2.500  1.00  0.00            
ATOM   2998  NH1 ARG   214      -7.730 -24.870   3.110  1.00  0.00            
ATOM   2999 HH11 ARG   214      -8.570 -24.800   2.560  1.00  0.00            
ATOM   3000 HH12 ARG   214      -7.760 -24.710   4.100  1.00  0.00            
ATOM   3001  NH2 ARG   214      -5.450 -25.410   3.280  1.00  0.00            
ATOM   3002 HH21 ARG   214      -4.600 -25.750   2.860  1.00  0.00            
ATOM   3003 HH22 ARG   214      -5.490 -25.260   4.260  1.00  0.00            
ATOM   3004  C   ARG   214     -11.140 -25.800  -2.940  1.00  0.00            
ATOM   3005  O   ARG   214     -12.210 -25.780  -2.330  1.00  0.00            
ATOM   3006  N   ILE   215     -11.010 -25.340  -4.200  1.00  0.00            
ATOM   3007  H   ILE   215     -10.080 -25.220  -4.540  1.00  0.00            
ATOM   3008  CA  ILE   215     -12.070 -24.990  -5.100  1.00  0.00            
ATOM   3009  HA  ILE   215     -12.660 -24.310  -4.680  1.00  0.00            
ATOM   3010  CB  ILE   215     -11.480 -24.410  -6.340  1.00  0.00            
ATOM   3011  HB  ILE   215     -10.820 -25.090  -6.660  1.00  0.00            
ATOM   3012  CG2 ILE   215     -12.450 -24.220  -7.520  1.00  0.00            
ATOM   3013 HG21 ILE   215     -11.960 -23.820  -8.300  1.00  0.00            
ATOM   3014 HG22 ILE   215     -12.830 -25.100  -7.790  1.00  0.00            
ATOM   3015 HG23 ILE   215     -13.190 -23.600  -7.250  1.00  0.00            
ATOM   3016  CG1 ILE   215     -10.830 -23.070  -5.960  1.00  0.00            
ATOM   3017 HG11 ILE   215     -10.350 -23.170  -5.090  1.00  0.00            
ATOM   3018 HG12 ILE   215     -11.540 -22.370  -5.870  1.00  0.00            
ATOM   3019  CD  ILE   215      -9.830 -22.600  -7.020  1.00  0.00            
ATOM   3020  HD1 ILE   215      -9.430 -21.720  -6.740  1.00  0.00            
ATOM   3021  HD2 ILE   215      -9.110 -23.280  -7.120  1.00  0.00            
ATOM   3022  HD3 ILE   215     -10.300 -22.480  -7.900  1.00  0.00            
ATOM   3023  C   ILE   215     -12.880 -26.230  -5.370  1.00  0.00            
ATOM   3024  O   ILE   215     -14.080 -26.200  -5.100  1.00  0.00            
ATOM   3025  N   PHE   216     -12.280 -27.380  -5.720  1.00  0.00            
ATOM   3026  H   PHE   216     -11.290 -27.380  -5.830  1.00  0.00            
ATOM   3027  CA  PHE   216     -13.000 -28.600  -5.950  1.00  0.00            
ATOM   3028  HA  PHE   216     -13.770 -28.320  -6.520  1.00  0.00            
ATOM   3029  CB  PHE   216     -12.000 -29.580  -6.590  1.00  0.00            
ATOM   3030  HB1 PHE   216     -12.460 -30.450  -6.720  1.00  0.00            
ATOM   3031  HB2 PHE   216     -11.230 -29.690  -5.960  1.00  0.00            
ATOM   3032  CG  PHE   216     -11.400 -29.230  -7.910  1.00  0.00            
ATOM   3033  CD1 PHE   216     -11.910 -28.230  -8.700  1.00  0.00            
ATOM   3034  HD1 PHE   216     -12.700 -27.680  -8.400  1.00  0.00            
ATOM   3035  CE1 PHE   216     -11.300 -27.980  -9.910  1.00  0.00            
ATOM   3036  HE1 PHE   216     -11.600 -27.220 -10.480  1.00  0.00            
ATOM   3037  CZ  PHE   216     -10.280 -28.800 -10.330  1.00  0.00            
ATOM   3038  HZ  PHE   216      -9.860 -28.640 -11.230  1.00  0.00            
ATOM   3039  CE2 PHE   216      -9.820 -29.850  -9.560  1.00  0.00            
ATOM   3040  HE2 PHE   216      -9.070 -30.430  -9.890  1.00  0.00            
ATOM   3041  CD2 PHE   216     -10.400 -30.070  -8.340  1.00  0.00            
ATOM   3042  HD2 PHE   216     -10.100 -30.830  -7.770  1.00  0.00            
ATOM   3043  C   PHE   216     -13.660 -29.200  -4.760  1.00  0.00            
ATOM   3044  O   PHE   216     -14.790 -29.680  -4.870  1.00  0.00            
ATOM   3045  N   ARG   217     -12.970 -29.220  -3.600  1.00  0.00            
ATOM   3046  H   ARG   217     -12.060 -28.800  -3.590  1.00  0.00            
ATOM   3047  CA  ARG   217     -13.440 -29.810  -2.380  1.00  0.00            
ATOM   3048  HA  ARG   217     -13.680 -30.740  -2.640  1.00  0.00            
ATOM   3049  CB  ARG   217     -12.380 -29.750  -1.270  1.00  0.00            
ATOM   3050  HB1 ARG   217     -12.830 -30.010  -0.420  1.00  0.00            
ATOM   3051  HB2 ARG   217     -12.060 -28.810  -1.210  1.00  0.00            
ATOM   3052  CG  ARG   217     -11.140 -30.640  -1.410  1.00  0.00            
ATOM   3053  HG1 ARG   217     -10.760 -30.560  -2.330  1.00  0.00            
ATOM   3054  HG2 ARG   217     -11.380 -31.600  -1.230  1.00  0.00            
ATOM   3055  CD  ARG   217     -10.130 -30.140  -0.370  1.00  0.00            
ATOM   3056  HD1 ARG   217     -10.450 -30.350   0.550  1.00  0.00            
ATOM   3057  HD2 ARG   217      -9.990 -29.160  -0.460  1.00  0.00            
ATOM   3058  NE  ARG   217      -8.840 -30.860  -0.630  1.00  0.00            
ATOM   3059  HE  ARG   217      -8.810 -31.720  -1.130  1.00  0.00            
ATOM   3060  CZ  ARG   217      -7.710 -30.250  -0.160  1.00  0.00            
ATOM   3061  NH1 ARG   217      -7.730 -29.220   0.730  1.00  0.00            
ATOM   3062 HH11 ARG   217      -8.600 -28.860   1.060  1.00  0.00            
ATOM   3063 HH12 ARG   217      -6.870 -28.810   1.040  1.00  0.00            
ATOM   3064  NH2 ARG   217      -6.490 -30.640  -0.630  1.00  0.00            
ATOM   3065 HH21 ARG   217      -6.430 -31.370  -1.320  1.00  0.00            
ATOM   3066 HH22 ARG   217      -5.660 -30.210  -0.290  1.00  0.00            
ATOM   3067  C   ARG   217     -14.610 -29.030  -1.890  1.00  0.00            
ATOM   3068  O   ARG   217     -15.460 -29.590  -1.200  1.00  0.00            
ATOM   3069  N   THR   218     -14.800 -27.740  -2.210  1.00  0.00            
ATOM   3070  H   THR   218     -14.120 -27.260  -2.760  1.00  0.00            
ATOM   3071  CA  THR   218     -15.990 -27.060  -1.770  1.00  0.00            
ATOM   3072  HA  THR   218     -16.480 -27.590  -1.080  1.00  0.00            
ATOM   3073  CB  THR   218     -15.570 -25.770  -1.140  1.00  0.00            
ATOM   3074  HB  THR   218     -14.930 -25.340  -1.770  1.00  0.00            
ATOM   3075  CG2 THR   218     -16.790 -24.910  -0.810  1.00  0.00            
ATOM   3076 HG21 THR   218     -16.490 -24.050  -0.390  1.00  0.00            
ATOM   3077 HG22 THR   218     -17.290 -24.700  -1.650  1.00  0.00            
ATOM   3078 HG23 THR   218     -17.380 -25.400  -0.180  1.00  0.00            
ATOM   3079  OG1 THR   218     -14.850 -25.990   0.070  1.00  0.00            
ATOM   3080  HG1 THR   218     -14.590 -25.100   0.460  1.00  0.00            
ATOM   3081  C   THR   218     -16.910 -26.950  -2.930  1.00  0.00            
ATOM   3082  O   THR   218     -18.110 -27.160  -2.730  1.00  0.00            
ATOM   3083  N   LEU   219     -16.490 -26.590  -4.150  1.00  0.00            
ATOM   3084  H   LEU   219     -15.510 -26.570  -4.360  1.00  0.00            
ATOM   3085  CA  LEU   219     -17.440 -26.230  -5.160  1.00  0.00            
ATOM   3086  HA  LEU   219     -18.250 -25.990  -4.630  1.00  0.00            
ATOM   3087  CB  LEU   219     -16.940 -25.080  -6.050  1.00  0.00            
ATOM   3088  HB1 LEU   219     -17.500 -25.040  -6.880  1.00  0.00            
ATOM   3089  HB2 LEU   219     -15.990 -25.260  -6.300  1.00  0.00            
ATOM   3090  CG  LEU   219     -17.010 -23.700  -5.360  1.00  0.00            
ATOM   3091  HG  LEU   219     -16.630 -23.910  -4.460  1.00  0.00            
ATOM   3092  CD1 LEU   219     -16.190 -22.620  -6.110  1.00  0.00            
ATOM   3093 HD11 LEU   219     -16.260 -21.750  -5.630  1.00  0.00            
ATOM   3094 HD12 LEU   219     -15.230 -22.900  -6.150  1.00  0.00            
ATOM   3095 HD13 LEU   219     -16.550 -22.520  -7.040  1.00  0.00            
ATOM   3096  CD2 LEU   219     -18.430 -23.140  -5.170  1.00  0.00            
ATOM   3097 HD21 LEU   219     -18.370 -22.250  -4.720  1.00  0.00            
ATOM   3098 HD22 LEU   219     -18.870 -23.030  -6.070  1.00  0.00            
ATOM   3099 HD23 LEU   219     -18.970 -23.760  -4.610  1.00  0.00            
ATOM   3100  C   LEU   219     -17.660 -27.380  -6.090  1.00  0.00            
ATOM   3101  O   LEU   219     -18.420 -27.250  -7.050  1.00  0.00            
ATOM   3102  N   GLY   220     -17.070 -28.560  -5.850  1.00  0.00            
ATOM   3103  H   GLY   220     -16.450 -28.650  -5.070  1.00  0.00            
ATOM   3104  CA  GLY   220     -17.320 -29.680  -6.710  1.00  0.00            
ATOM   3105  HA1 GLY   220     -18.260 -29.610  -7.050  1.00  0.00            
ATOM   3106  HA2 GLY   220     -17.210 -30.510  -6.180  1.00  0.00            
ATOM   3107  C   GLY   220     -16.370 -29.680  -7.860  1.00  0.00            
ATOM   3108  O   GLY   220     -16.030 -28.630  -8.430  1.00  0.00            
ATOM   3109  N   THR   221     -15.940 -30.870  -8.290  1.00  0.00            
ATOM   3110  H   THR   221     -16.310 -31.680  -7.840  1.00  0.00            
ATOM   3111  CA  THR   221     -15.000 -31.100  -9.340  1.00  0.00            
ATOM   3112  HA  THR   221     -14.260 -30.430  -9.230  1.00  0.00            
ATOM   3113  CB  THR   221     -14.320 -32.440  -9.250  1.00  0.00            
ATOM   3114  HB  THR   221     -15.030 -33.130  -9.140  1.00  0.00            
ATOM   3115  CG2 THR   221     -13.420 -32.710 -10.470  1.00  0.00            
ATOM   3116 HG21 THR   221     -12.990 -33.600 -10.380  1.00  0.00            
ATOM   3117 HG22 THR   221     -13.970 -32.690 -11.300  1.00  0.00            
ATOM   3118 HG23 THR   221     -12.710 -32.000 -10.530  1.00  0.00            
ATOM   3119  OG1 THR   221     -13.470 -32.470  -8.110  1.00  0.00            
ATOM   3120  HG1 THR   221     -13.020 -33.360  -8.050  1.00  0.00            
ATOM   3121  C   THR   221     -15.690 -30.830 -10.630  1.00  0.00            
ATOM   3122  O   THR   221     -16.640 -31.550 -10.940  1.00  0.00            
ATOM   3123  N   PRO   222     -15.260 -29.980 -11.510  1.00  0.00            
ATOM   3124  CD  PRO   222     -14.160 -29.050 -11.290  1.00  0.00            
ATOM   3125  HD1 PRO   222     -13.320 -29.560 -11.120  1.00  0.00            
ATOM   3126  HD2 PRO   222     -14.370 -28.470 -10.500  1.00  0.00            
ATOM   3127  CG  PRO   222     -14.030 -28.200 -12.560  1.00  0.00            
ATOM   3128  HG1 PRO   222     -13.320 -28.550 -13.160  1.00  0.00            
ATOM   3129  HG2 PRO   222     -13.830 -27.240 -12.340  1.00  0.00            
ATOM   3130  CB  PRO   222     -15.420 -28.330 -13.200  1.00  0.00            
ATOM   3131  HB1 PRO   222     -15.340 -28.390 -14.200  1.00  0.00            
ATOM   3132  HB2 PRO   222     -15.990 -27.550 -12.960  1.00  0.00            
ATOM   3133  CA  PRO   222     -16.040 -29.620 -12.660  1.00  0.00            
ATOM   3134  HA  PRO   222     -16.990 -29.510 -12.380  1.00  0.00            
ATOM   3135  C   PRO   222     -16.020 -30.700 -13.690  1.00  0.00            
ATOM   3136  O   PRO   222     -15.250 -31.660 -13.610  1.00  0.00            
ATOM   3137  N   ASP   223     -16.880 -30.450 -14.690  1.00  0.00            
ATOM   3138  H   ASP   223     -17.420 -29.620 -14.660  1.00  0.00            
ATOM   3139  CA  ASP   223     -17.070 -31.330 -15.810  1.00  0.00            
ATOM   3140  HA  ASP   223     -16.160 -31.740 -15.920  1.00  0.00            
ATOM   3141  CB  ASP   223     -18.060 -32.490 -15.600  1.00  0.00            
ATOM   3142  HB1 ASP   223     -17.650 -33.140 -14.960  1.00  0.00            
ATOM   3143  HB2 ASP   223     -18.200 -32.940 -16.480  1.00  0.00            
ATOM   3144  CG  ASP   223     -19.430 -32.120 -15.050  1.00  0.00            
ATOM   3145  OD1 ASP   223     -19.800 -30.930 -14.850  1.00  0.00            
ATOM   3146  OD2 ASP   223     -20.210 -33.080 -14.890  1.00  0.00            
ATOM   3147  C   ASP   223     -17.450 -30.530 -17.000  1.00  0.00            
ATOM   3148  O   ASP   223     -17.670 -29.320 -16.890  1.00  0.00            
ATOM   3149  N   GLU   224     -17.460 -31.120 -18.210  1.00  0.00            
ATOM   3150  H   GLU   224     -17.250 -32.090 -18.270  1.00  0.00            
ATOM   3151  CA  GLU   224     -17.760 -30.410 -19.420  1.00  0.00            
ATOM   3152  HA  GLU   224     -17.130 -29.640 -19.440  1.00  0.00            
ATOM   3153  CB  GLU   224     -17.650 -31.400 -20.600  1.00  0.00            
ATOM   3154  HB1 GLU   224     -18.100 -31.010 -21.400  1.00  0.00            
ATOM   3155  HB2 GLU   224     -18.100 -32.260 -20.350  1.00  0.00            
ATOM   3156  CG  GLU   224     -16.200 -31.700 -20.960  1.00  0.00            
ATOM   3157  HG1 GLU   224     -16.200 -32.520 -21.550  1.00  0.00            
ATOM   3158  HG2 GLU   224     -15.720 -31.910 -20.110  1.00  0.00            
ATOM   3159  CD  GLU   224     -15.390 -30.640 -21.680  1.00  0.00            
ATOM   3160  OE1 GLU   224     -16.000 -29.880 -22.490  1.00  0.00            
ATOM   3161  OE2 GLU   224     -14.160 -30.440 -21.510  1.00  0.00            
ATOM   3162  C   GLU   224     -19.190 -29.980 -19.420  1.00  0.00            
ATOM   3163  O   GLU   224     -19.640 -29.260 -20.300  1.00  0.00            
ATOM   3164  N   VAL   225     -20.080 -30.410 -18.500  1.00  0.00            
ATOM   3165  H   VAL   225     -19.810 -31.140 -17.880  1.00  0.00            
ATOM   3166  CA  VAL   225     -21.390 -29.850 -18.360  1.00  0.00            
ATOM   3167  HA  VAL   225     -21.750 -29.890 -19.290  1.00  0.00            
ATOM   3168  CB  VAL   225     -22.250 -30.670 -17.440  1.00  0.00            
ATOM   3169  HB  VAL   225     -21.900 -30.680 -16.510  1.00  0.00            
ATOM   3170  CG1 VAL   225     -23.670 -30.080 -17.370  1.00  0.00            
ATOM   3171 HG11 VAL   225     -24.230 -30.640 -16.760  1.00  0.00            
ATOM   3172 HG12 VAL   225     -23.620 -29.150 -17.030  1.00  0.00            
ATOM   3173 HG13 VAL   225     -24.070 -30.080 -18.290  1.00  0.00            
ATOM   3174  CG2 VAL   225     -22.250 -32.080 -18.070  1.00  0.00            
ATOM   3175 HG21 VAL   225     -22.810 -32.690 -17.520  1.00  0.00            
ATOM   3176 HG22 VAL   225     -22.630 -32.020 -19.000  1.00  0.00            
ATOM   3177 HG23 VAL   225     -21.310 -32.420 -18.120  1.00  0.00            
ATOM   3178  C   VAL   225     -21.370 -28.430 -17.910  1.00  0.00            
ATOM   3179  O   VAL   225     -21.780 -27.490 -18.590  1.00  0.00            
ATOM   3180  N   VAL   226     -20.650 -28.140 -16.820  1.00  0.00            
ATOM   3181  H   VAL   226     -20.080 -28.850 -16.410  1.00  0.00            
ATOM   3182  CA  VAL   226     -20.660 -26.830 -16.220  1.00  0.00            
ATOM   3183  HA  VAL   226     -21.620 -26.590 -16.350  1.00  0.00            
ATOM   3184  CB  VAL   226     -20.320 -26.800 -14.760  1.00  0.00            
ATOM   3185  HB  VAL   226     -20.210 -25.830 -14.590  1.00  0.00            
ATOM   3186  CG1 VAL   226     -21.450 -27.440 -13.930  1.00  0.00            
ATOM   3187 HG11 VAL   226     -21.210 -27.410 -12.960  1.00  0.00            
ATOM   3188 HG12 VAL   226     -22.290 -26.920 -14.080  1.00  0.00            
ATOM   3189 HG13 VAL   226     -21.580 -28.390 -14.220  1.00  0.00            
ATOM   3190  CG2 VAL   226     -19.010 -27.510 -14.370  1.00  0.00            
ATOM   3191 HG21 VAL   226     -18.870 -27.440 -13.380  1.00  0.00            
ATOM   3192 HG22 VAL   226     -19.060 -28.480 -14.630  1.00  0.00            
ATOM   3193 HG23 VAL   226     -18.240 -27.090 -14.850  1.00  0.00            
ATOM   3194  C   VAL   226     -19.730 -25.900 -16.910  1.00  0.00            
ATOM   3195  O   VAL   226     -19.990 -24.690 -16.910  1.00  0.00            
ATOM   3196  N   TRP   227     -18.690 -26.370 -17.620  1.00  0.00            
ATOM   3197  H   TRP   227     -18.620 -27.370 -17.740  1.00  0.00            
ATOM   3198  CA  TRP   227     -17.690 -25.550 -18.210  1.00  0.00            
ATOM   3199  HA  TRP   227     -18.030 -24.670 -18.540  1.00  0.00            
ATOM   3200  CB  TRP   227     -16.620 -25.370 -17.120  1.00  0.00            
ATOM   3201  HB1 TRP   227     -16.120 -26.240 -17.030  1.00  0.00            
ATOM   3202  HB2 TRP   227     -17.090 -25.170 -16.260  1.00  0.00            
ATOM   3203  CG  TRP   227     -15.590 -24.290 -17.320  1.00  0.00            
ATOM   3204  CD1 TRP   227     -15.440 -23.440 -18.380  1.00  0.00            
ATOM   3205  HD1 TRP   227     -16.060 -23.380 -19.160  1.00  0.00            
ATOM   3206  NE1 TRP   227     -14.310 -22.700 -18.220  1.00  0.00            
ATOM   3207  HE1 TRP   227     -14.030 -21.920 -18.790  1.00  0.00            
ATOM   3208  CE2 TRP   227     -13.620 -23.180 -17.140  1.00  0.00            
ATOM   3209  CZ2 TRP   227     -12.350 -22.930 -16.690  1.00  0.00            
ATOM   3210  HZ2 TRP   227     -11.750 -22.280 -17.170  1.00  0.00            
ATOM   3211  CH2 TRP   227     -11.930 -23.570 -15.560  1.00  0.00            
ATOM   3212  HH2 TRP   227     -11.010 -23.390 -15.210  1.00  0.00            
ATOM   3213  CZ3 TRP   227     -12.730 -24.480 -14.900  1.00  0.00            
ATOM   3214  HZ3 TRP   227     -12.380 -24.920 -14.080  1.00  0.00            
ATOM   3215  CE3 TRP   227     -14.000 -24.780 -15.350  1.00  0.00            
ATOM   3216  HE3 TRP   227     -14.600 -25.400 -14.850  1.00  0.00            
ATOM   3217  CD2 TRP   227     -14.400 -24.180 -16.520  1.00  0.00            
ATOM   3218  C   TRP   227     -17.190 -26.370 -19.350  1.00  0.00            
ATOM   3219  O   TRP   227     -16.280 -27.180 -19.120  1.00  0.00            
ATOM   3220  N   PRO   228     -17.900 -26.260 -20.430  1.00  0.00            
ATOM   3221  CD  PRO   228     -19.210 -25.660 -20.560  1.00  0.00            
ATOM   3222  HD1 PRO   228     -19.120 -24.660 -20.560  1.00  0.00            
ATOM   3223  HD2 PRO   228     -19.780 -25.940 -19.790  1.00  0.00            
ATOM   3224  CG  PRO   228     -19.770 -26.170 -21.900  1.00  0.00            
ATOM   3225  HG1 PRO   228     -20.380 -25.510 -22.330  1.00  0.00            
ATOM   3226  HG2 PRO   228     -20.250 -27.040 -21.790  1.00  0.00            
ATOM   3227  CB  PRO   228     -18.480 -26.360 -22.710  1.00  0.00            
ATOM   3228  HB1 PRO   228     -18.200 -25.490 -23.140  1.00  0.00            
ATOM   3229  HB2 PRO   228     -18.600 -27.050 -23.420  1.00  0.00            
ATOM   3230  CA  PRO   228     -17.450 -26.800 -21.680  1.00  0.00            
ATOM   3231  HA  PRO   228     -17.400 -27.800 -21.580  1.00  0.00            
ATOM   3232  C   PRO   228     -16.030 -26.500 -22.030  1.00  0.00            
ATOM   3233  O   PRO   228     -15.780 -25.310 -22.090  1.00  0.00            
ATOM   3234  N   GLY   229     -15.070 -27.440 -22.190  1.00  0.00            
ATOM   3235  H   GLY   229     -15.330 -28.400 -22.150  1.00  0.00            
ATOM   3236  CA  GLY   229     -13.700 -27.110 -22.420  1.00  0.00            
ATOM   3237  HA1 GLY   229     -13.690 -26.230 -22.900  1.00  0.00            
ATOM   3238  HA2 GLY   229     -13.330 -27.820 -23.020  1.00  0.00            
ATOM   3239  C   GLY   229     -12.840 -26.990 -21.210  1.00  0.00            
ATOM   3240  O   GLY   229     -11.800 -26.330 -21.260  1.00  0.00            
ATOM   3241  N   VAL   230     -13.290 -27.510 -20.050  1.00  0.00            
ATOM   3242  H   VAL   230     -14.250 -27.790 -19.980  1.00  0.00            
ATOM   3243  CA  VAL   230     -12.440 -27.650 -18.910  1.00  0.00            
ATOM   3244  HA  VAL   230     -12.010 -26.750 -18.860  1.00  0.00            
ATOM   3245  CB  VAL   230     -13.210 -28.010 -17.680  1.00  0.00            
ATOM   3246  HB  VAL   230     -13.940 -27.320 -17.710  1.00  0.00            
ATOM   3247  CG1 VAL   230     -13.910 -29.380 -17.650  1.00  0.00            
ATOM   3248 HG11 VAL   230     -14.390 -29.490 -16.780  1.00  0.00            
ATOM   3249 HG12 VAL   230     -14.570 -29.430 -18.400  1.00  0.00            
ATOM   3250 HG13 VAL   230     -13.230 -30.100 -17.750  1.00  0.00            
ATOM   3251  CG2 VAL   230     -12.310 -27.900 -16.440  1.00  0.00            
ATOM   3252 HG21 VAL   230     -12.840 -28.130 -15.630  1.00  0.00            
ATOM   3253 HG22 VAL   230     -11.540 -28.520 -16.530  1.00  0.00            
ATOM   3254 HG23 VAL   230     -11.970 -26.960 -16.360  1.00  0.00            
ATOM   3255  C   VAL   230     -11.420 -28.730 -19.080  1.00  0.00            
ATOM   3256  O   VAL   230     -10.270 -28.540 -18.670  1.00  0.00            
ATOM   3257  N   THR   231     -11.720 -29.810 -19.820  1.00  0.00            
ATOM   3258  H   THR   231     -12.590 -29.830 -20.310  1.00  0.00            
ATOM   3259  CA  THR   231     -10.830 -30.910 -19.940  1.00  0.00            
ATOM   3260  HA  THR   231     -10.450 -30.870 -19.020  1.00  0.00            
ATOM   3261  CB  THR   231     -11.550 -32.180 -20.300  1.00  0.00            
ATOM   3262  HB  THR   231     -10.870 -32.920 -20.360  1.00  0.00            
ATOM   3263  CG2 THR   231     -12.660 -32.450 -19.280  1.00  0.00            
ATOM   3264 HG21 THR   231     -13.140 -33.290 -19.520  1.00  0.00            
ATOM   3265 HG22 THR   231     -12.260 -32.530 -18.370  1.00  0.00            
ATOM   3266 HG23 THR   231     -13.300 -31.680 -19.290  1.00  0.00            
ATOM   3267  OG1 THR   231     -12.160 -32.120 -21.590  1.00  0.00            
ATOM   3268  HG1 THR   231     -12.620 -32.980 -21.790  1.00  0.00            
ATOM   3269  C   THR   231      -9.710 -30.810 -20.910  1.00  0.00            
ATOM   3270  O   THR   231      -8.750 -31.590 -20.930  1.00  0.00            
ATOM   3271  N   SER   232      -9.810 -29.790 -21.790  1.00  0.00            
ATOM   3272  H   SER   232     -10.620 -29.210 -21.730  1.00  0.00            
ATOM   3273  CA  SER   232      -8.850 -29.490 -22.800  1.00  0.00            
ATOM   3274  HA  SER   232      -8.460 -30.360 -23.080  1.00  0.00            
ATOM   3275  CB  SER   232      -9.590 -28.700 -23.900  1.00  0.00            
ATOM   3276  HB1 SER   232      -8.940 -28.160 -24.440  1.00  0.00            
ATOM   3277  HB2 SER   232     -10.270 -28.080 -23.490  1.00  0.00            
ATOM   3278  OG  SER   232     -10.290 -29.530 -24.810  1.00  0.00            
ATOM   3279  HG  SER   232     -10.750 -28.970 -25.500  1.00  0.00            
ATOM   3280  C   SER   232      -7.740 -28.630 -22.280  1.00  0.00            
ATOM   3281  O   SER   232      -6.730 -28.630 -22.970  1.00  0.00            
ATOM   3282  N   MET   233      -7.870 -27.930 -21.140  1.00  0.00            
ATOM   3283  H   MET   233      -8.710 -28.040 -20.610  1.00  0.00            
ATOM   3284  CA  MET   233      -6.890 -27.020 -20.630  1.00  0.00            
ATOM   3285  HA  MET   233      -6.680 -26.400 -21.390  1.00  0.00            
ATOM   3286  CB  MET   233      -7.520 -26.330 -19.400  1.00  0.00            
ATOM   3287  HB1 MET   233      -6.850 -25.710 -18.990  1.00  0.00            
ATOM   3288  HB2 MET   233      -7.780 -27.030 -18.730  1.00  0.00            
ATOM   3289  CG  MET   233      -8.760 -25.540 -19.810  1.00  0.00            
ATOM   3290  HG1 MET   233      -9.400 -26.260 -20.100  1.00  0.00            
ATOM   3291  HG2 MET   233      -8.450 -25.030 -20.610  1.00  0.00            
ATOM   3292  SD  MET   233      -9.480 -24.450 -18.540  1.00  0.00            
ATOM   3293  CE  MET   233      -8.200 -23.180 -18.750  1.00  0.00            
ATOM   3294  HE1 MET   233      -8.380 -22.430 -18.130  1.00  0.00            
ATOM   3295  HE2 MET   233      -7.300 -23.580 -18.550  1.00  0.00            
ATOM   3296  HE3 MET   233      -8.210 -22.850 -19.690  1.00  0.00            
ATOM   3297  C   MET   233      -5.560 -27.610 -20.330  1.00  0.00            
ATOM   3298  O   MET   233      -5.570 -28.790 -19.980  1.00  0.00            
ATOM   3299  N   PRO   234      -4.450 -26.920 -20.350  1.00  0.00            
ATOM   3300  CD  PRO   234      -4.380 -25.640 -21.040  1.00  0.00            
ATOM   3301  HD1 PRO   234      -4.640 -24.890 -20.420  1.00  0.00            
ATOM   3302  HD2 PRO   234      -4.990 -25.640 -21.830  1.00  0.00            
ATOM   3303  CG  PRO   234      -2.890 -25.570 -21.450  1.00  0.00            
ATOM   3304  HG1 PRO   234      -2.560 -24.620 -21.460  1.00  0.00            
ATOM   3305  HG2 PRO   234      -2.750 -25.970 -22.360  1.00  0.00            
ATOM   3306  CB  PRO   234      -2.160 -26.390 -20.370  1.00  0.00            
ATOM   3307  HB1 PRO   234      -2.040 -25.870 -19.520  1.00  0.00            
ATOM   3308  HB2 PRO   234      -1.270 -26.710 -20.690  1.00  0.00            
ATOM   3309  CA  PRO   234      -3.160 -27.520 -20.210  1.00  0.00            
ATOM   3310  HA  PRO   234      -3.170 -28.260 -20.890  1.00  0.00            
ATOM   3311  C   PRO   234      -2.860 -28.200 -18.920  1.00  0.00            
ATOM   3312  O   PRO   234      -2.100 -29.160 -18.910  1.00  0.00            
ATOM   3313  N   ASP   235      -3.340 -27.700 -17.760  1.00  0.00            
ATOM   3314  H   ASP   235      -3.930 -26.890 -17.770  1.00  0.00            
ATOM   3315  CA  ASP   235      -2.990 -28.310 -16.520  1.00  0.00            
ATOM   3316  HA  ASP   235      -2.370 -29.060 -16.770  1.00  0.00            
ATOM   3317  CB  ASP   235      -2.250 -27.340 -15.600  1.00  0.00            
ATOM   3318  HB1 ASP   235      -2.170 -27.730 -14.690  1.00  0.00            
ATOM   3319  HB2 ASP   235      -2.760 -26.480 -15.550  1.00  0.00            
ATOM   3320  CG  ASP   235      -0.860 -27.050 -16.150  1.00  0.00            
ATOM   3321  OD1 ASP   235       0.010 -27.970 -16.180  1.00  0.00            
ATOM   3322  OD2 ASP   235      -0.650 -25.910 -16.640  1.00  0.00            
ATOM   3323  C   ASP   235      -4.140 -29.000 -15.890  1.00  0.00            
ATOM   3324  O   ASP   235      -4.130 -29.550 -14.790  1.00  0.00            
ATOM   3325  N   TYR   236      -5.210 -29.190 -16.700  1.00  0.00            
ATOM   3326  H   TYR   236      -5.350 -28.570 -17.470  1.00  0.00            
ATOM   3327  CA  TYR   236      -6.140 -30.270 -16.480  1.00  0.00            
ATOM   3328  HA  TYR   236      -6.380 -30.180 -15.510  1.00  0.00            
ATOM   3329  CB  TYR   236      -7.390 -30.080 -17.360  1.00  0.00            
ATOM   3330  HB1 TYR   236      -7.150 -30.210 -18.320  1.00  0.00            
ATOM   3331  HB2 TYR   236      -7.750 -29.150 -17.240  1.00  0.00            
ATOM   3332  CG  TYR   236      -8.470 -31.030 -17.020  1.00  0.00            
ATOM   3333  CD1 TYR   236      -9.450 -30.740 -16.110  1.00  0.00            
ATOM   3334  HD1 TYR   236      -9.510 -29.810 -15.730  1.00  0.00            
ATOM   3335  CE1 TYR   236     -10.360 -31.690 -15.720  1.00  0.00            
ATOM   3336  HE1 TYR   236     -10.990 -31.520 -14.970  1.00  0.00            
ATOM   3337  CZ  TYR   236     -10.380 -32.900 -16.390  1.00  0.00            
ATOM   3338  OH  TYR   236     -11.400 -33.800 -16.030  1.00  0.00            
ATOM   3339  HH  TYR   236     -11.310 -34.640 -16.580  1.00  0.00            
ATOM   3340  CE2 TYR   236      -9.430 -33.240 -17.330  1.00  0.00            
ATOM   3341  HE2 TYR   236      -9.420 -34.140 -17.780  1.00  0.00            
ATOM   3342  CD2 TYR   236      -8.500 -32.280 -17.610  1.00  0.00            
ATOM   3343  HD2 TYR   236      -7.800 -32.480 -18.290  1.00  0.00            
ATOM   3344  C   TYR   236      -5.540 -31.620 -16.520  1.00  0.00            
ATOM   3345  O   TYR   236      -4.610 -31.910 -17.270  1.00  0.00            
ATOM   3346  N   LYS   237      -6.050 -32.570 -15.700  1.00  0.00            
ATOM   3347  H   LYS   237      -6.800 -32.280 -15.100  1.00  0.00            
ATOM   3348  CA  LYS   237      -5.630 -33.930 -15.600  1.00  0.00            
ATOM   3349  HA  LYS   237      -5.160 -34.100 -16.460  1.00  0.00            
ATOM   3350  CB  LYS   237      -4.720 -34.160 -14.390  1.00  0.00            
ATOM   3351  HB1 LYS   237      -4.540 -35.150 -14.350  1.00  0.00            
ATOM   3352  HB2 LYS   237      -5.230 -33.880 -13.580  1.00  0.00            
ATOM   3353  CG  LYS   237      -3.360 -33.470 -14.320  1.00  0.00            
ATOM   3354  HG1 LYS   237      -2.920 -33.760 -13.470  1.00  0.00            
ATOM   3355  HG2 LYS   237      -3.540 -32.480 -14.290  1.00  0.00            
ATOM   3356  CD  LYS   237      -2.350 -33.700 -15.450  1.00  0.00            
ATOM   3357  HD1 LYS   237      -2.860 -33.870 -16.290  1.00  0.00            
ATOM   3358  HD2 LYS   237      -1.810 -34.520 -15.220  1.00  0.00            
ATOM   3359  CE  LYS   237      -1.370 -32.580 -15.730  1.00  0.00            
ATOM   3360  HE1 LYS   237      -0.790 -32.410 -14.930  1.00  0.00            
ATOM   3361  HE2 LYS   237      -1.860 -31.740 -15.960  1.00  0.00            
ATOM   3362  NZ  LYS   237      -0.520 -32.970 -16.870  1.00  0.00            
ATOM   3363  HZ1 LYS   237       0.130 -32.230 -17.070  1.00  0.00            
ATOM   3364  HZ2 LYS   237      -0.020 -33.800 -16.650  1.00  0.00            
ATOM   3365  HZ3 LYS   237      -1.090 -33.130 -17.680  1.00  0.00            
ATOM   3366  C   LYS   237      -6.840 -34.780 -15.400  1.00  0.00            
ATOM   3367  O   LYS   237      -7.590 -34.550 -14.450  1.00  0.00            
ATOM   3368  N   PRO   238      -6.960 -35.840 -16.140  1.00  0.00            
ATOM   3369  CD  PRO   238      -6.590 -35.900 -17.540  1.00  0.00            
ATOM   3370  HD1 PRO   238      -5.600 -36.040 -17.620  1.00  0.00            
ATOM   3371  HD2 PRO   238      -6.840 -35.050 -17.990  1.00  0.00            
ATOM   3372  CG  PRO   238      -7.360 -37.090 -18.130  1.00  0.00            
ATOM   3373  HG1 PRO   238      -6.770 -37.650 -18.730  1.00  0.00            
ATOM   3374  HG2 PRO   238      -8.160 -36.790 -18.650  1.00  0.00            
ATOM   3375  CB  PRO   238      -7.770 -37.870 -16.870  1.00  0.00            
ATOM   3376  HB1 PRO   238      -7.050 -38.510 -16.600  1.00  0.00            
ATOM   3377  HB2 PRO   238      -8.620 -38.380 -17.030  1.00  0.00            
ATOM   3378  CA  PRO   238      -7.970 -36.790 -15.800  1.00  0.00            
ATOM   3379  HA  PRO   238      -8.790 -36.230 -15.730  1.00  0.00            
ATOM   3380  C   PRO   238      -7.960 -37.490 -14.490  1.00  0.00            
ATOM   3381  O   PRO   238      -8.910 -38.190 -14.120  1.00  0.00            
ATOM   3382  N   SER   239      -6.900 -37.390 -13.670  1.00  0.00            
ATOM   3383  H   SER   239      -6.160 -36.840 -14.040  1.00  0.00            
ATOM   3384  CA  SER   239      -6.630 -37.940 -12.370  1.00  0.00            
ATOM   3385  HA  SER   239      -7.400 -38.560 -12.260  1.00  0.00            
ATOM   3386  CB  SER   239      -5.250 -38.630 -12.380  1.00  0.00            
ATOM   3387  HB1 SER   239      -5.200 -39.310 -13.110  1.00  0.00            
ATOM   3388  HB2 SER   239      -5.060 -39.060 -11.500  1.00  0.00            
ATOM   3389  OG  SER   239      -4.220 -37.680 -12.620  1.00  0.00            
ATOM   3390  HG  SER   239      -3.330 -38.140 -12.620  1.00  0.00            
ATOM   3391  C   SER   239      -6.880 -37.090 -11.180  1.00  0.00            
ATOM   3392  O   SER   239      -6.530 -37.520 -10.080  1.00  0.00            
ATOM   3393  N   PHE   240      -7.480 -35.870 -11.230  1.00  0.00            
ATOM   3394  H   PHE   240      -7.580 -35.450 -12.130  1.00  0.00            
ATOM   3395  CA  PHE   240      -7.980 -35.150 -10.100  1.00  0.00            
ATOM   3396  HA  PHE   240      -7.130 -35.100  -9.580  1.00  0.00            
ATOM   3397  CB  PHE   240      -8.520 -33.740 -10.400  1.00  0.00            
ATOM   3398  HB1 PHE   240      -8.680 -33.270  -9.540  1.00  0.00            
ATOM   3399  HB2 PHE   240      -9.380 -33.820 -10.910  1.00  0.00            
ATOM   3400  CG  PHE   240      -7.600 -32.910 -11.210  1.00  0.00            
ATOM   3401  CD1 PHE   240      -6.260 -32.770 -10.900  1.00  0.00            
ATOM   3402  HD1 PHE   240      -5.800 -33.340 -10.230  1.00  0.00            
ATOM   3403  CE1 PHE   240      -5.610 -31.780 -11.590  1.00  0.00            
ATOM   3404  HE1 PHE   240      -4.640 -31.630 -11.410  1.00  0.00            
ATOM   3405  CZ  PHE   240      -6.210 -30.970 -12.520  1.00  0.00            
ATOM   3406  HZ  PHE   240      -5.730 -30.190 -12.920  1.00  0.00            
ATOM   3407  CE2 PHE   240      -7.500 -31.260 -12.880  1.00  0.00            
ATOM   3408  HE2 PHE   240      -7.930 -30.760 -13.630  1.00  0.00            
ATOM   3409  CD2 PHE   240      -8.220 -32.250 -12.240  1.00  0.00            
ATOM   3410  HD2 PHE   240      -9.150 -32.470 -12.520  1.00  0.00            
ATOM   3411  C   PHE   240      -9.000 -35.910  -9.320  1.00  0.00            
ATOM   3412  O   PHE   240      -9.710 -36.700  -9.940  1.00  0.00            
ATOM   3413  N   PRO   241      -9.100 -35.800  -8.030  1.00  0.00            
ATOM   3414  CD  PRO   241      -7.950 -35.600  -7.160  1.00  0.00            
ATOM   3415  HD1 PRO   241      -7.800 -34.620  -7.030  1.00  0.00            
ATOM   3416  HD2 PRO   241      -7.140 -36.010  -7.580  1.00  0.00            
ATOM   3417  CG  PRO   241      -8.330 -36.300  -5.840  1.00  0.00            
ATOM   3418  HG1 PRO   241      -8.060 -35.730  -5.060  1.00  0.00            
ATOM   3419  HG2 PRO   241      -7.880 -37.180  -5.780  1.00  0.00            
ATOM   3420  CB  PRO   241      -9.860 -36.470  -5.870  1.00  0.00            
ATOM   3421  HB1 PRO   241     -10.320 -35.730  -5.390  1.00  0.00            
ATOM   3422  HB2 PRO   241     -10.130 -37.350  -5.470  1.00  0.00            
ATOM   3423  CA  PRO   241     -10.190 -36.430  -7.360  1.00  0.00            
ATOM   3424  HA  PRO   241     -10.270 -37.340  -7.770  1.00  0.00            
ATOM   3425  C   PRO   241     -11.500 -35.760  -7.600  1.00  0.00            
ATOM   3426  O   PRO   241     -11.530 -34.530  -7.700  1.00  0.00            
ATOM   3427  N   LYS   242     -12.620 -36.500  -7.690  1.00  0.00            
ATOM   3428  H   LYS   242     -12.530 -37.490  -7.560  1.00  0.00            
ATOM   3429  CA  LYS   242     -13.920 -35.990  -7.960  1.00  0.00            
ATOM   3430  HA  LYS   242     -13.790 -35.080  -8.370  1.00  0.00            
ATOM   3431  CB  LYS   242     -14.620 -36.990  -8.880  1.00  0.00            
ATOM   3432  HB1 LYS   242     -15.600 -36.790  -8.950  1.00  0.00            
ATOM   3433  HB2 LYS   242     -14.500 -37.930  -8.540  1.00  0.00            
ATOM   3434  CG  LYS   242     -13.940 -36.820 -10.240  1.00  0.00            
ATOM   3435  HG1 LYS   242     -12.970 -37.050 -10.160  1.00  0.00            
ATOM   3436  HG2 LYS   242     -14.040 -35.880 -10.540  1.00  0.00            
ATOM   3437  CD  LYS   242     -14.590 -37.760 -11.270  1.00  0.00            
ATOM   3438  HD1 LYS   242     -15.580 -37.600 -11.280  1.00  0.00            
ATOM   3439  HD2 LYS   242     -14.400 -38.700 -11.020  1.00  0.00            
ATOM   3440  CE  LYS   242     -14.020 -37.480 -12.670  1.00  0.00            
ATOM   3441  HE1 LYS   242     -13.020 -37.530 -12.650  1.00  0.00            
ATOM   3442  HE2 LYS   242     -14.300 -36.570 -12.980  1.00  0.00            
ATOM   3443  NZ  LYS   242     -14.530 -38.480 -13.630  1.00  0.00            
ATOM   3444  HZ1 LYS   242     -14.160 -38.300 -14.540  1.00  0.00            
ATOM   3445  HZ2 LYS   242     -14.250 -39.400 -13.340  1.00  0.00            
ATOM   3446  HZ3 LYS   242     -15.530 -38.440 -13.670  1.00  0.00            
ATOM   3447  C   LYS   242     -14.710 -35.770  -6.710  1.00  0.00            
ATOM   3448  O   LYS   242     -15.310 -36.680  -6.120  1.00  0.00            
ATOM   3449  N   TRP   243     -14.610 -34.550  -6.190  1.00  0.00            
ATOM   3450  H   TRP   243     -13.990 -33.890  -6.630  1.00  0.00            
ATOM   3451  CA  TRP   243     -15.350 -34.120  -5.040  1.00  0.00            
ATOM   3452  HA  TRP   243     -15.450 -34.980  -4.530  1.00  0.00            
ATOM   3453  CB  TRP   243     -14.590 -33.070  -4.220  1.00  0.00            
ATOM   3454  HB1 TRP   243     -15.220 -32.660  -3.560  1.00  0.00            
ATOM   3455  HB2 TRP   243     -14.260 -32.360  -4.850  1.00  0.00            
ATOM   3456  CG  TRP   243     -13.400 -33.570  -3.450  1.00  0.00            
ATOM   3457  CD1 TRP   243     -13.470 -34.280  -2.280  1.00  0.00            
ATOM   3458  HD1 TRP   243     -14.330 -34.550  -1.850  1.00  0.00            
ATOM   3459  NE1 TRP   243     -12.230 -34.560  -1.770  1.00  0.00            
ATOM   3460  HE1 TRP   243     -12.030 -35.060  -0.930  1.00  0.00            
ATOM   3461  CE2 TRP   243     -11.310 -34.030  -2.650  1.00  0.00            
ATOM   3462  CZ2 TRP   243      -9.950 -34.120  -2.640  1.00  0.00            
ATOM   3463  HZ2 TRP   243      -9.470 -34.670  -1.960  1.00  0.00            
ATOM   3464  CH2 TRP   243      -9.250 -33.410  -3.590  1.00  0.00            
ATOM   3465  HH2 TRP   243      -8.250 -33.410  -3.580  1.00  0.00            
ATOM   3466  CZ3 TRP   243      -9.920 -32.710  -4.560  1.00  0.00            
ATOM   3467  HZ3 TRP   243      -9.400 -32.160  -5.210  1.00  0.00            
ATOM   3468  CE3 TRP   243     -11.290 -32.750  -4.670  1.00  0.00            
ATOM   3469  HE3 TRP   243     -11.760 -32.360  -5.460  1.00  0.00            
ATOM   3470  CD2 TRP   243     -11.990 -33.360  -3.670  1.00  0.00            
ATOM   3471  C   TRP   243     -16.720 -33.660  -5.370  1.00  0.00            
ATOM   3472  O   TRP   243     -16.960 -33.140  -6.470  1.00  0.00            
ATOM   3473  N   ALA   244     -17.700 -33.830  -4.470  1.00  0.00            
ATOM   3474  H   ALA   244     -17.480 -34.360  -3.650  1.00  0.00            
ATOM   3475  CA  ALA   244     -19.040 -33.330  -4.600  1.00  0.00            
ATOM   3476  HA  ALA   244     -19.100 -33.330  -5.600  1.00  0.00            
ATOM   3477  CB  ALA   244     -20.150 -34.180  -3.950  1.00  0.00            
ATOM   3478  HB1 ALA   244     -21.040 -33.730  -4.100  1.00  0.00            
ATOM   3479  HB2 ALA   244     -20.160 -35.090  -4.360  1.00  0.00            
ATOM   3480  HB3 ALA   244     -19.980 -34.260  -2.970  1.00  0.00            
ATOM   3481  C   ALA   244     -19.190 -31.950  -4.040  1.00  0.00            
ATOM   3482  O   ALA   244     -18.600 -31.550  -3.050  1.00  0.00            
ATOM   3483  N   ARG   245     -20.020 -31.130  -4.720  1.00  0.00            
ATOM   3484  H   ARG   245     -20.460 -31.530  -5.530  1.00  0.00            
ATOM   3485  CA  ARG   245     -20.350 -29.780  -4.420  1.00  0.00            
ATOM   3486  HA  ARG   245     -19.460 -29.350  -4.250  1.00  0.00            
ATOM   3487  CB  ARG   245     -21.160 -29.220  -5.600  1.00  0.00            
ATOM   3488  HB1 ARG   245     -22.070 -29.640  -5.580  1.00  0.00            
ATOM   3489  HB2 ARG   245     -20.690 -29.480  -6.450  1.00  0.00            
ATOM   3490  CG  ARG   245     -21.330 -27.710  -5.590  1.00  0.00            
ATOM   3491  HG1 ARG   245     -20.430 -27.290  -5.460  1.00  0.00            
ATOM   3492  HG2 ARG   245     -21.930 -27.460  -4.830  1.00  0.00            
ATOM   3493  CD  ARG   245     -21.940 -27.150  -6.880  1.00  0.00            
ATOM   3494  HD1 ARG   245     -22.820 -27.580  -7.060  1.00  0.00            
ATOM   3495  HD2 ARG   245     -21.330 -27.310  -7.660  1.00  0.00            
ATOM   3496  NE  ARG   245     -22.120 -25.700  -6.670  1.00  0.00            
ATOM   3497  HE  ARG   245     -22.860 -25.390  -6.070  1.00  0.00            
ATOM   3498  CZ  ARG   245     -21.320 -24.750  -7.260  1.00  0.00            
ATOM   3499  NH1 ARG   245     -20.130 -25.020  -7.850  1.00  0.00            
ATOM   3500 HH11 ARG   245     -19.780 -25.960  -7.880  1.00  0.00            
ATOM   3501 HH12 ARG   245     -19.600 -24.290  -8.260  1.00  0.00            
ATOM   3502  NH2 ARG   245     -21.690 -23.440  -7.360  1.00  0.00            
ATOM   3503 HH21 ARG   245     -22.570 -23.140  -7.000  1.00  0.00            
ATOM   3504 HH22 ARG   245     -21.080 -22.780  -7.800  1.00  0.00            
ATOM   3505  C   ARG   245     -21.170 -29.590  -3.190  1.00  0.00            
ATOM   3506  O   ARG   245     -22.230 -30.170  -2.930  1.00  0.00            
ATOM   3507  N   GLN   246     -20.700 -28.700  -2.310  1.00  0.00            
ATOM   3508  H   GLN   246     -19.790 -28.330  -2.530  1.00  0.00            
ATOM   3509  CA  GLN   246     -21.290 -28.180  -1.120  1.00  0.00            
ATOM   3510  HA  GLN   246     -21.740 -29.000  -0.750  1.00  0.00            
ATOM   3511  CB  GLN   246     -20.250 -27.550  -0.190  1.00  0.00            
ATOM   3512  HB1 GLN   246     -20.680 -27.280   0.670  1.00  0.00            
ATOM   3513  HB2 GLN   246     -19.860 -26.730  -0.630  1.00  0.00            
ATOM   3514  CG  GLN   246     -19.140 -28.570   0.080  1.00  0.00            
ATOM   3515  HG1 GLN   246     -18.350 -28.100   0.470  1.00  0.00            
ATOM   3516  HG2 GLN   246     -18.870 -28.990  -0.790  1.00  0.00            
ATOM   3517  CD  GLN   246     -19.540 -29.690   1.030  1.00  0.00            
ATOM   3518  OE1 GLN   246     -20.310 -30.600   0.750  1.00  0.00            
ATOM   3519  NE2 GLN   246     -18.820 -29.820   2.180  1.00  0.00            
ATOM   3520 HE21 GLN   246     -18.070 -29.180   2.360  1.00  0.00            
ATOM   3521 HE22 GLN   246     -19.040 -30.540   2.830  1.00  0.00            
ATOM   3522  C   GLN   246     -22.230 -27.060  -1.440  1.00  0.00            
ATOM   3523  O   GLN   246     -22.090 -26.430  -2.490  1.00  0.00            
ATOM   3524  N   ASP   247     -23.300 -26.880  -0.660  1.00  0.00            
ATOM   3525  H   ASP   247     -23.430 -27.540   0.080  1.00  0.00            
ATOM   3526  CA  ASP   247     -24.280 -25.830  -0.760  1.00  0.00            
ATOM   3527  HA  ASP   247     -24.440 -25.850  -1.750  1.00  0.00            
ATOM   3528  CB  ASP   247     -25.530 -26.130   0.070  1.00  0.00            
ATOM   3529  HB1 ASP   247     -26.170 -25.370  -0.010  1.00  0.00            
ATOM   3530  HB2 ASP   247     -25.270 -26.260   1.030  1.00  0.00            
ATOM   3531  CG  ASP   247     -26.200 -27.410  -0.440  1.00  0.00            
ATOM   3532  OD1 ASP   247     -26.200 -28.510   0.150  1.00  0.00            
ATOM   3533  OD2 ASP   247     -26.750 -27.210  -1.560  1.00  0.00            
ATOM   3534  C   ASP   247     -23.800 -24.480  -0.390  1.00  0.00            
ATOM   3535  O   ASP   247     -22.990 -24.430   0.540  1.00  0.00            
ATOM   3536  N   PHE   248     -24.260 -23.400  -1.070  1.00  0.00            
ATOM   3537  H   PHE   248     -24.930 -23.530  -1.800  1.00  0.00            
ATOM   3538  CA  PHE   248     -23.790 -22.090  -0.750  1.00  0.00            
ATOM   3539  HA  PHE   248     -22.810 -22.290  -0.760  1.00  0.00            
ATOM   3540  CB  PHE   248     -24.100 -21.000  -1.790  1.00  0.00            
ATOM   3541  HB1 PHE   248     -24.350 -20.150  -1.340  1.00  0.00            
ATOM   3542  HB2 PHE   248     -24.840 -21.300  -2.390  1.00  0.00            
ATOM   3543  CG  PHE   248     -22.870 -20.780  -2.600  1.00  0.00            
ATOM   3544  CD1 PHE   248     -22.730 -21.360  -3.840  1.00  0.00            
ATOM   3545  HD1 PHE   248     -23.410 -22.040  -4.130  1.00  0.00            
ATOM   3546  CE1 PHE   248     -21.700 -21.070  -4.700  1.00  0.00            
ATOM   3547  HE1 PHE   248     -21.700 -21.400  -5.640  1.00  0.00            
ATOM   3548  CZ  PHE   248     -20.670 -20.300  -4.220  1.00  0.00            
ATOM   3549  HZ  PHE   248     -19.880 -20.100  -4.800  1.00  0.00            
ATOM   3550  CE2 PHE   248     -20.720 -19.790  -2.940  1.00  0.00            
ATOM   3551  HE2 PHE   248     -19.940 -19.280  -2.580  1.00  0.00            
ATOM   3552  CD2 PHE   248     -21.830 -19.990  -2.160  1.00  0.00            
ATOM   3553  HD2 PHE   248     -21.890 -19.560  -1.260  1.00  0.00            
ATOM   3554  C   PHE   248     -24.160 -21.650   0.620  1.00  0.00            
ATOM   3555  O   PHE   248     -23.480 -20.830   1.250  1.00  0.00            
ATOM   3556  N   SER   249     -25.200 -22.280   1.200  1.00  0.00            
ATOM   3557  H   SER   249     -25.650 -23.000   0.670  1.00  0.00            
ATOM   3558  CA  SER   249     -25.720 -21.990   2.510  1.00  0.00            
ATOM   3559  HA  SER   249     -25.660 -21.000   2.570  1.00  0.00            
ATOM   3560  CB  SER   249     -27.200 -22.380   2.670  1.00  0.00            
ATOM   3561  HB1 SER   249     -27.760 -21.910   1.980  1.00  0.00            
ATOM   3562  HB2 SER   249     -27.520 -22.140   3.580  1.00  0.00            
ATOM   3563  OG  SER   249     -27.420 -23.760   2.500  1.00  0.00            
ATOM   3564  HG  SER   249     -28.390 -23.960   2.610  1.00  0.00            
ATOM   3565  C   SER   249     -24.830 -22.540   3.580  1.00  0.00            
ATOM   3566  O   SER   249     -24.590 -21.910   4.610  1.00  0.00            
ATOM   3567  N   LYS   250     -24.270 -23.730   3.340  1.00  0.00            
ATOM   3568  H   LYS   250     -24.660 -24.290   2.610  1.00  0.00            
ATOM   3569  CA  LYS   250     -23.140 -24.230   4.060  1.00  0.00            
ATOM   3570  HA  LYS   250     -23.380 -24.180   5.030  1.00  0.00            
ATOM   3571  CB  LYS   250     -22.860 -25.700   3.640  1.00  0.00            
ATOM   3572  HB1 LYS   250     -22.510 -25.690   2.700  1.00  0.00            
ATOM   3573  HB2 LYS   250     -23.720 -26.200   3.670  1.00  0.00            
ATOM   3574  CG  LYS   250     -21.860 -26.460   4.500  1.00  0.00            
ATOM   3575  HG1 LYS   250     -22.070 -26.290   5.460  1.00  0.00            
ATOM   3576  HG2 LYS   250     -20.940 -26.120   4.290  1.00  0.00            
ATOM   3577  CD  LYS   250     -21.920 -27.970   4.230  1.00  0.00            
ATOM   3578  HD1 LYS   250     -21.680 -28.130   3.270  1.00  0.00            
ATOM   3579  HD2 LYS   250     -22.850 -28.280   4.400  1.00  0.00            
ATOM   3580  CE  LYS   250     -20.960 -28.760   5.120  1.00  0.00            
ATOM   3581  HE1 LYS   250     -21.130 -28.530   6.080  1.00  0.00            
ATOM   3582  HE2 LYS   250     -20.020 -28.530   4.880  1.00  0.00            
ATOM   3583  NZ  LYS   250     -21.100 -30.240   4.990  1.00  0.00            
ATOM   3584  HZ1 LYS   250     -20.450 -30.690   5.590  1.00  0.00            
ATOM   3585  HZ2 LYS   250     -22.030 -30.510   5.240  1.00  0.00            
ATOM   3586  HZ3 LYS   250     -20.920 -30.510   4.040  1.00  0.00            
ATOM   3587  C   LYS   250     -21.960 -23.360   3.890  1.00  0.00            
ATOM   3588  O   LYS   250     -21.190 -23.200   4.840  1.00  0.00            
ATOM   3589  N   VAL   251     -21.700 -22.780   2.700  1.00  0.00            
ATOM   3590  H   VAL   251     -22.390 -22.840   1.980  1.00  0.00            
ATOM   3591  CA  VAL   251     -20.480 -22.110   2.420  1.00  0.00            
ATOM   3592  HA  VAL   251     -19.820 -22.690   2.880  1.00  0.00            
ATOM   3593  CB  VAL   251     -20.270 -22.020   0.930  1.00  0.00            
ATOM   3594  HB  VAL   251     -21.050 -21.540   0.520  1.00  0.00            
ATOM   3595  CG1 VAL   251     -19.030 -21.200   0.550  1.00  0.00            
ATOM   3596 HG11 VAL   251     -18.940 -21.180  -0.450  1.00  0.00            
ATOM   3597 HG12 VAL   251     -19.120 -20.270   0.900  1.00  0.00            
ATOM   3598 HG13 VAL   251     -18.220 -21.630   0.940  1.00  0.00            
ATOM   3599  CG2 VAL   251     -20.110 -23.470   0.450  1.00  0.00            
ATOM   3600 HG21 VAL   251     -19.960 -23.470  -0.540  1.00  0.00            
ATOM   3601 HG22 VAL   251     -19.320 -23.880   0.900  1.00  0.00            
ATOM   3602 HG23 VAL   251     -20.940 -23.980   0.670  1.00  0.00            
ATOM   3603  C   VAL   251     -20.330 -20.760   3.030  1.00  0.00            
ATOM   3604  O   VAL   251     -19.320 -20.510   3.680  1.00  0.00            
ATOM   3605  N   VAL   252     -21.400 -19.920   3.010  1.00  0.00            
ATOM   3606  H   VAL   252     -22.200 -20.210   2.480  1.00  0.00            
ATOM   3607  CA  VAL   252     -21.470 -18.670   3.690  1.00  0.00            
ATOM   3608  HA  VAL   252     -20.590 -18.670   4.170  1.00  0.00            
ATOM   3609  CB  VAL   252     -21.490 -17.490   2.770  1.00  0.00            
ATOM   3610  HB  VAL   252     -21.840 -16.680   3.230  1.00  0.00            
ATOM   3611  CG1 VAL   252     -20.040 -17.280   2.300  1.00  0.00            
ATOM   3612 HG11 VAL   252     -20.010 -16.490   1.680  1.00  0.00            
ATOM   3613 HG12 VAL   252     -19.460 -17.100   3.090  1.00  0.00            
ATOM   3614 HG13 VAL   252     -19.720 -18.090   1.820  1.00  0.00            
ATOM   3615  CG2 VAL   252     -22.390 -17.840   1.570  1.00  0.00            
ATOM   3616 HG21 VAL   252     -22.420 -17.070   0.940  1.00  0.00            
ATOM   3617 HG22 VAL   252     -22.020 -18.640   1.100  1.00  0.00            
ATOM   3618 HG23 VAL   252     -23.310 -18.050   1.890  1.00  0.00            
ATOM   3619  C   VAL   252     -22.550 -18.600   4.720  1.00  0.00            
ATOM   3620  O   VAL   252     -23.520 -17.910   4.440  1.00  0.00            
ATOM   3621  N   PRO   253     -22.550 -19.190   5.890  1.00  0.00            
ATOM   3622  CD  PRO   253     -21.560 -20.180   6.300  1.00  0.00            
ATOM   3623  HD1 PRO   253     -20.640 -19.830   6.090  1.00  0.00            
ATOM   3624  HD2 PRO   253     -21.720 -21.030   5.810  1.00  0.00            
ATOM   3625  CG  PRO   253     -21.760 -20.340   7.810  1.00  0.00            
ATOM   3626  HG1 PRO   253     -21.060 -19.840   8.320  1.00  0.00            
ATOM   3627  HG2 PRO   253     -21.730 -21.310   8.070  1.00  0.00            
ATOM   3628  CB  PRO   253     -23.160 -19.750   8.030  1.00  0.00            
ATOM   3629  HB1 PRO   253     -23.210 -19.310   8.930  1.00  0.00            
ATOM   3630  HB2 PRO   253     -23.850 -20.460   7.960  1.00  0.00            
ATOM   3631  CA  PRO   253     -23.390 -18.700   6.940  1.00  0.00            
ATOM   3632  HA  PRO   253     -24.350 -18.590   6.680  1.00  0.00            
ATOM   3633  C   PRO   253     -22.840 -17.370   7.330  1.00  0.00            
ATOM   3634  O   PRO   253     -21.610 -17.340   7.350  1.00  0.00            
ATOM   3635  N   PRO   254     -23.540 -16.320   7.610  1.00  0.00            
ATOM   3636  CD  PRO   254     -22.870 -15.260   8.340  1.00  0.00            
ATOM   3637  HD1 PRO   254     -22.530 -14.590   7.680  1.00  0.00            
ATOM   3638  HD2 PRO   254     -22.100 -15.660   8.840  1.00  0.00            
ATOM   3639  CG  PRO   254     -23.890 -14.640   9.300  1.00  0.00            
ATOM   3640  HG1 PRO   254     -24.150 -13.720   9.010  1.00  0.00            
ATOM   3641  HG2 PRO   254     -23.540 -14.600  10.240  1.00  0.00            
ATOM   3642  CB  PRO   254     -25.050 -15.640   9.150  1.00  0.00            
ATOM   3643  HB1 PRO   254     -25.920 -15.160   9.260  1.00  0.00            
ATOM   3644  HB2 PRO   254     -24.970 -16.360   9.840  1.00  0.00            
ATOM   3645  CA  PRO   254     -24.970 -16.240   7.760  1.00  0.00            
ATOM   3646  HA  PRO   254     -25.450 -17.110   7.640  1.00  0.00            
ATOM   3647  C   PRO   254     -25.530 -15.360   6.710  1.00  0.00            
ATOM   3648  O   PRO   254     -26.400 -14.530   7.000  1.00  0.00            
ATOM   3649  N   LEU   255     -24.980 -15.330   5.480  1.00  0.00            
ATOM   3650  H   LEU   255     -24.180 -15.930   5.350  1.00  0.00            
ATOM   3651  CA  LEU   255     -25.380 -14.590   4.330  1.00  0.00            
ATOM   3652  HA  LEU   255     -25.350 -13.650   4.670  1.00  0.00            
ATOM   3653  CB  LEU   255     -24.440 -14.780   3.130  1.00  0.00            
ATOM   3654  HB1 LEU   255     -24.590 -15.700   2.770  1.00  0.00            
ATOM   3655  HB2 LEU   255     -23.500 -14.700   3.470  1.00  0.00            
ATOM   3656  CG  LEU   255     -24.580 -13.800   1.960  1.00  0.00            
ATOM   3657  HG  LEU   255     -25.440 -14.040   1.510  1.00  0.00            
ATOM   3658  CD1 LEU   255     -24.620 -12.340   2.460  1.00  0.00            
ATOM   3659 HD11 LEU   255     -24.710 -11.720   1.680  1.00  0.00            
ATOM   3660 HD12 LEU   255     -25.400 -12.210   3.070  1.00  0.00            
ATOM   3661 HD13 LEU   255     -23.770 -12.130   2.950  1.00  0.00            
ATOM   3662  CD2 LEU   255     -23.460 -13.930   0.920  1.00  0.00            
ATOM   3663 HD21 LEU   255     -23.600 -13.270   0.180  1.00  0.00            
ATOM   3664 HD22 LEU   255     -22.580 -13.760   1.350  1.00  0.00            
ATOM   3665 HD23 LEU   255     -23.470 -14.860   0.540  1.00  0.00            
ATOM   3666  C   LEU   255     -26.760 -14.930   3.910  1.00  0.00            
ATOM   3667  O   LEU   255     -27.230 -16.080   3.930  1.00  0.00            
ATOM   3668  N   ASP   256     -27.470 -13.920   3.400  1.00  0.00            
ATOM   3669  H   ASP   256     -27.050 -13.010   3.370  1.00  0.00            
ATOM   3670  CA  ASP   256     -28.800 -14.070   2.900  1.00  0.00            
ATOM   3671  HA  ASP   256     -29.210 -14.790   3.460  1.00  0.00            
ATOM   3672  CB  ASP   256     -29.480 -12.700   3.000  1.00  0.00            
ATOM   3673  HB1 ASP   256     -29.620 -12.500   3.970  1.00  0.00            
ATOM   3674  HB2 ASP   256     -30.360 -12.770   2.540  1.00  0.00            
ATOM   3675  CG  ASP   256     -28.730 -11.520   2.390  1.00  0.00            
ATOM   3676  OD1 ASP   256     -28.990 -11.190   1.200  1.00  0.00            
ATOM   3677  OD2 ASP   256     -27.870 -10.920   3.090  1.00  0.00            
ATOM   3678  C   ASP   256     -28.880 -14.610   1.520  1.00  0.00            
ATOM   3679  O   ASP   256     -27.930 -14.640   0.740  1.00  0.00            
ATOM   3680  N   GLU   257     -30.050 -15.130   1.110  1.00  0.00            
ATOM   3681  H   GLU   257     -30.820 -15.140   1.740  1.00  0.00            
ATOM   3682  CA  GLU   257     -30.230 -15.690  -0.200  1.00  0.00            
ATOM   3683  HA  GLU   257     -29.630 -16.490  -0.170  1.00  0.00            
ATOM   3684  CB  GLU   257     -31.700 -16.040  -0.480  1.00  0.00            
ATOM   3685  HB1 GLU   257     -32.220 -15.190  -0.500  1.00  0.00            
ATOM   3686  HB2 GLU   257     -32.020 -16.620   0.270  1.00  0.00            
ATOM   3687  CG  GLU   257     -32.000 -16.800  -1.780  1.00  0.00            
ATOM   3688  HG1 GLU   257     -31.680 -16.220  -2.540  1.00  0.00            
ATOM   3689  HG2 GLU   257     -32.990 -16.900  -1.840  1.00  0.00            
ATOM   3690  CD  GLU   257     -31.400 -18.170  -1.990  1.00  0.00            
ATOM   3691  OE1 GLU   257     -31.130 -18.960  -1.040  1.00  0.00            
ATOM   3692  OE2 GLU   257     -31.160 -18.500  -3.190  1.00  0.00            
ATOM   3693  C   GLU   257     -29.780 -14.760  -1.270  1.00  0.00            
ATOM   3694  O   GLU   257     -29.060 -15.150  -2.190  1.00  0.00            
ATOM   3695  N   ASP   258     -30.200 -13.480  -1.190  1.00  0.00            
ATOM   3696  H   ASP   258     -30.700 -13.170  -0.390  1.00  0.00            
ATOM   3697  CA  ASP   258     -29.920 -12.600  -2.270  1.00  0.00            
ATOM   3698  HA  ASP   258     -30.320 -13.070  -3.060  1.00  0.00            
ATOM   3699  CB  ASP   258     -30.560 -11.230  -2.020  1.00  0.00            
ATOM   3700  HB1 ASP   258     -30.390 -10.630  -2.810  1.00  0.00            
ATOM   3701  HB2 ASP   258     -30.160 -10.820  -1.200  1.00  0.00            
ATOM   3702  CG  ASP   258     -32.060 -11.360  -1.820  1.00  0.00            
ATOM   3703  OD1 ASP   258     -32.890 -11.630  -2.730  1.00  0.00            
ATOM   3704  OD2 ASP   258     -32.450 -11.040  -0.670  1.00  0.00            
ATOM   3705  C   ASP   258     -28.460 -12.430  -2.540  1.00  0.00            
ATOM   3706  O   ASP   258     -27.940 -12.410  -3.650  1.00  0.00            
ATOM   3707  N   GLY   259     -27.710 -12.410  -1.430  1.00  0.00            
ATOM   3708  H   GLY   259     -28.180 -12.530  -0.550  1.00  0.00            
ATOM   3709  CA  GLY   259     -26.280 -12.240  -1.410  1.00  0.00            
ATOM   3710  HA1 GLY   259     -26.010 -11.970  -0.490  1.00  0.00            
ATOM   3711  HA2 GLY   259     -26.040 -11.520  -2.060  1.00  0.00            
ATOM   3712  C   GLY   259     -25.570 -13.490  -1.780  1.00  0.00            
ATOM   3713  O   GLY   259     -24.480 -13.390  -2.340  1.00  0.00            
ATOM   3714  N   ARG   260     -26.130 -14.670  -1.450  1.00  0.00            
ATOM   3715  H   ARG   260     -26.880 -14.670  -0.800  1.00  0.00            
ATOM   3716  CA  ARG   260     -25.710 -15.940  -1.980  1.00  0.00            
ATOM   3717  HA  ARG   260     -24.740 -15.860  -1.760  1.00  0.00            
ATOM   3718  CB  ARG   260     -26.220 -17.220  -1.310  1.00  0.00            
ATOM   3719  HB1 ARG   260     -25.850 -18.010  -1.810  1.00  0.00            
ATOM   3720  HB2 ARG   260     -27.220 -17.240  -1.350  1.00  0.00            
ATOM   3721  CG  ARG   260     -25.790 -17.330   0.160  1.00  0.00            
ATOM   3722  HG1 ARG   260     -26.170 -16.540   0.650  1.00  0.00            
ATOM   3723  HG2 ARG   260     -24.790 -17.290   0.200  1.00  0.00            
ATOM   3724  CD  ARG   260     -26.260 -18.600   0.860  1.00  0.00            
ATOM   3725  HD1 ARG   260     -26.010 -18.590   1.830  1.00  0.00            
ATOM   3726  HD2 ARG   260     -25.870 -19.410   0.420  1.00  0.00            
ATOM   3727  NE  ARG   260     -27.740 -18.630   0.730  1.00  0.00            
ATOM   3728  HE  ARG   260     -28.090 -18.680  -0.210  1.00  0.00            
ATOM   3729  CZ  ARG   260     -28.680 -18.600   1.720  1.00  0.00            
ATOM   3730  NH1 ARG   260     -28.390 -18.820   3.030  1.00  0.00            
ATOM   3731 HH11 ARG   260     -27.450 -19.000   3.310  1.00  0.00            
ATOM   3732 HH12 ARG   260     -29.120 -18.780   3.710  1.00  0.00            
ATOM   3733  NH2 ARG   260     -30.020 -18.590   1.420  1.00  0.00            
ATOM   3734 HH21 ARG   260     -30.320 -18.590   0.460  1.00  0.00            
ATOM   3735 HH22 ARG   260     -30.700 -18.560   2.150  1.00  0.00            
ATOM   3736  C   ARG   260     -25.950 -15.990  -3.450  1.00  0.00            
ATOM   3737  O   ARG   260     -25.050 -16.560  -4.070  1.00  0.00            
ATOM   3738  N   SER   261     -27.080 -15.550  -4.040  1.00  0.00            
ATOM   3739  H   SER   261     -27.790 -15.210  -3.430  1.00  0.00            
ATOM   3740  CA  SER   261     -27.370 -15.500  -5.440  1.00  0.00            
ATOM   3741  HA  SER   261     -27.320 -16.450  -5.720  1.00  0.00            
ATOM   3742  CB  SER   261     -28.770 -14.980  -5.790  1.00  0.00            
ATOM   3743  HB1 SER   261     -28.970 -14.150  -5.260  1.00  0.00            
ATOM   3744  HB2 SER   261     -29.460 -15.680  -5.600  1.00  0.00            
ATOM   3745  OG  SER   261     -28.920 -14.630  -7.160  1.00  0.00            
ATOM   3746  HG  SER   261     -29.850 -14.300  -7.320  1.00  0.00            
ATOM   3747  C   SER   261     -26.330 -14.670  -6.120  1.00  0.00            
ATOM   3748  O   SER   261     -25.800 -15.090  -7.160  1.00  0.00            
ATOM   3749  N   LEU   262     -25.850 -13.620  -5.440  1.00  0.00            
ATOM   3750  H   LEU   262     -26.230 -13.360  -4.560  1.00  0.00            
ATOM   3751  CA  LEU   262     -24.760 -12.890  -6.030  1.00  0.00            
ATOM   3752  HA  LEU   262     -25.030 -12.810  -6.990  1.00  0.00            
ATOM   3753  CB  LEU   262     -24.580 -11.560  -5.300  1.00  0.00            
ATOM   3754  HB1 LEU   262     -24.510 -11.750  -4.320  1.00  0.00            
ATOM   3755  HB2 LEU   262     -25.400 -11.010  -5.470  1.00  0.00            
ATOM   3756  CG  LEU   262     -23.360 -10.700  -5.690  1.00  0.00            
ATOM   3757  HG  LEU   262     -22.540 -11.280  -5.630  1.00  0.00            
ATOM   3758  CD1 LEU   262     -23.320 -10.240  -7.160  1.00  0.00            
ATOM   3759 HD11 LEU   262     -22.490  -9.700  -7.320  1.00  0.00            
ATOM   3760 HD12 LEU   262     -23.310 -11.040  -7.760  1.00  0.00            
ATOM   3761 HD13 LEU   262     -24.130  -9.690  -7.360  1.00  0.00            
ATOM   3762  CD2 LEU   262     -23.300  -9.520  -4.700  1.00  0.00            
ATOM   3763 HD21 LEU   262     -22.520  -8.940  -4.920  1.00  0.00            
ATOM   3764 HD22 LEU   262     -24.140  -8.990  -4.770  1.00  0.00            
ATOM   3765 HD23 LEU   262     -23.200  -9.880  -3.770  1.00  0.00            
ATOM   3766  C   LEU   262     -23.470 -13.620  -5.990  1.00  0.00            
ATOM   3767  O   LEU   262     -22.840 -13.900  -7.010  1.00  0.00            
ATOM   3768  N   LEU   263     -23.090 -14.060  -4.770  1.00  0.00            
ATOM   3769  H   LEU   263     -23.670 -13.840  -3.990  1.00  0.00            
ATOM   3770  CA  LEU   263     -21.910 -14.840  -4.540  1.00  0.00            
ATOM   3771  HA  LEU   263     -21.190 -14.220  -4.870  1.00  0.00            
ATOM   3772  CB  LEU   263     -21.820 -15.170  -3.040  1.00  0.00            
ATOM   3773  HB1 LEU   263     -22.560 -15.790  -2.820  1.00  0.00            
ATOM   3774  HB2 LEU   263     -21.930 -14.310  -2.530  1.00  0.00            
ATOM   3775  CG  LEU   263     -20.500 -15.820  -2.600  1.00  0.00            
ATOM   3776  HG  LEU   263     -20.270 -16.520  -3.270  1.00  0.00            
ATOM   3777  CD1 LEU   263     -19.190 -15.020  -2.720  1.00  0.00            
ATOM   3778 HD11 LEU   263     -18.430 -15.570  -2.400  1.00  0.00            
ATOM   3779 HD12 LEU   263     -19.040 -14.770  -3.680  1.00  0.00            
ATOM   3780 HD13 LEU   263     -19.250 -14.190  -2.170  1.00  0.00            
ATOM   3781  CD2 LEU   263     -20.780 -16.370  -1.190  1.00  0.00            
ATOM   3782 HD21 LEU   263     -19.950 -16.820  -0.840  1.00  0.00            
ATOM   3783 HD22 LEU   263     -21.040 -15.630  -0.580  1.00  0.00            
ATOM   3784 HD23 LEU   263     -21.520 -17.040  -1.240  1.00  0.00            
ATOM   3785  C   LEU   263     -21.720 -16.040  -5.400  1.00  0.00            
ATOM   3786  O   LEU   263     -20.650 -16.220  -5.980  1.00  0.00            
ATOM   3787  N   SER   264     -22.770 -16.860  -5.620  1.00  0.00            
ATOM   3788  H   SER   264     -23.620 -16.660  -5.140  1.00  0.00            
ATOM   3789  CA  SER   264     -22.750 -17.970  -6.500  1.00  0.00            
ATOM   3790  HA  SER   264     -21.990 -18.540  -6.170  1.00  0.00            
ATOM   3791  CB  SER   264     -24.060 -18.770  -6.450  1.00  0.00            
ATOM   3792  HB1 SER   264     -24.830 -18.220  -6.780  1.00  0.00            
ATOM   3793  HB2 SER   264     -24.250 -19.100  -5.520  1.00  0.00            
ATOM   3794  OG  SER   264     -23.960 -19.910  -7.290  1.00  0.00            
ATOM   3795  HG  SER   264     -24.810 -20.430  -7.260  1.00  0.00            
ATOM   3796  C   SER   264     -22.460 -17.530  -7.890  1.00  0.00            
ATOM   3797  O   SER   264     -21.570 -18.070  -8.540  1.00  0.00            
ATOM   3798  N   GLN   265     -22.960 -16.410  -8.440  1.00  0.00            
ATOM   3799  H   GLN   265     -23.530 -15.810  -7.880  1.00  0.00            
ATOM   3800  CA  GLN   265     -22.700 -16.040  -9.800  1.00  0.00            
ATOM   3801  HA  GLN   265     -22.700 -16.910 -10.310  1.00  0.00            
ATOM   3802  CB  GLN   265     -23.800 -15.060 -10.260  1.00  0.00            
ATOM   3803  HB1 GLN   265     -23.590 -14.740 -11.180  1.00  0.00            
ATOM   3804  HB2 GLN   265     -23.840 -14.290  -9.630  1.00  0.00            
ATOM   3805  CG  GLN   265     -25.160 -15.760 -10.280  1.00  0.00            
ATOM   3806  HG1 GLN   265     -25.330 -16.180  -9.390  1.00  0.00            
ATOM   3807  HG2 GLN   265     -25.170 -16.460 -11.000  1.00  0.00            
ATOM   3808  CD  GLN   265     -26.240 -14.720 -10.570  1.00  0.00            
ATOM   3809  OE1 GLN   265     -26.740 -14.510 -11.680  1.00  0.00            
ATOM   3810  NE2 GLN   265     -26.630 -14.020  -9.470  1.00  0.00            
ATOM   3811 HE21 GLN   265     -26.210 -14.220  -8.580  1.00  0.00            
ATOM   3812 HE22 GLN   265     -27.330 -13.320  -9.550  1.00  0.00            
ATOM   3813  C   GLN   265     -21.340 -15.460 -10.000  1.00  0.00            
ATOM   3814  O   GLN   265     -20.840 -15.310 -11.110  1.00  0.00            
ATOM   3815  N   MET   266     -20.700 -15.060  -8.880  1.00  0.00            
ATOM   3816  H   MET   266     -21.170 -15.130  -8.000  1.00  0.00            
ATOM   3817  CA  MET   266     -19.370 -14.540  -8.910  1.00  0.00            
ATOM   3818  HA  MET   266     -19.330 -14.100  -9.810  1.00  0.00            
ATOM   3819  CB  MET   266     -19.140 -13.580  -7.740  1.00  0.00            
ATOM   3820  HB1 MET   266     -18.160 -13.360  -7.730  1.00  0.00            
ATOM   3821  HB2 MET   266     -19.380 -14.060  -6.900  1.00  0.00            
ATOM   3822  CG  MET   266     -19.890 -12.240  -7.710  1.00  0.00            
ATOM   3823  HG1 MET   266     -20.850 -12.500  -7.790  1.00  0.00            
ATOM   3824  HG2 MET   266     -19.600 -11.780  -8.540  1.00  0.00            
ATOM   3825  SD  MET   266     -19.570 -11.250  -6.220  1.00  0.00            
ATOM   3826  CE  MET   266     -18.430 -10.160  -7.100  1.00  0.00            
ATOM   3827  HE1 MET   266     -18.080  -9.460  -6.470  1.00  0.00            
ATOM   3828  HE2 MET   266     -17.670 -10.690  -7.470  1.00  0.00            
ATOM   3829  HE3 MET   266     -18.910  -9.710  -7.850  1.00  0.00            
ATOM   3830  C   MET   266     -18.330 -15.620  -8.870  1.00  0.00            
ATOM   3831  O   MET   266     -17.180 -15.440  -9.240  1.00  0.00            
ATOM   3832  N   LEU   267     -18.780 -16.820  -8.440  1.00  0.00            
ATOM   3833  H   LEU   267     -19.710 -16.860  -8.080  1.00  0.00            
ATOM   3834  CA  LEU   267     -18.020 -18.030  -8.460  1.00  0.00            
ATOM   3835  HA  LEU   267     -17.150 -17.770  -8.880  1.00  0.00            
ATOM   3836  CB  LEU   267     -18.040 -18.500  -7.000  1.00  0.00            
ATOM   3837  HB1 LEU   267     -17.700 -19.440  -6.990  1.00  0.00            
ATOM   3838  HB2 LEU   267     -18.990 -18.480  -6.690  1.00  0.00            
ATOM   3839  CG  LEU   267     -17.210 -17.680  -5.990  1.00  0.00            
ATOM   3840  HG  LEU   267     -17.560 -16.750  -6.010  1.00  0.00            
ATOM   3841  CD1 LEU   267     -17.360 -18.180  -4.550  1.00  0.00            
ATOM   3842 HD11 LEU   267     -16.800 -17.620  -3.940  1.00  0.00            
ATOM   3843 HD12 LEU   267     -18.320 -18.120  -4.280  1.00  0.00            
ATOM   3844 HD13 LEU   267     -17.060 -19.140  -4.500  1.00  0.00            
ATOM   3845  CD2 LEU   267     -15.720 -17.720  -6.390  1.00  0.00            
ATOM   3846 HD21 LEU   267     -15.180 -17.200  -5.730  1.00  0.00            
ATOM   3847 HD22 LEU   267     -15.400 -18.670  -6.400  1.00  0.00            
ATOM   3848 HD23 LEU   267     -15.610 -17.330  -7.300  1.00  0.00            
ATOM   3849  C   LEU   267     -18.520 -19.130  -9.330  1.00  0.00            
ATOM   3850  O   LEU   267     -18.160 -20.300  -9.160  1.00  0.00            
ATOM   3851  N   HIS   268     -19.320 -18.850 -10.370  1.00  0.00            
ATOM   3852  H   HIS   268     -19.800 -17.970 -10.410  1.00  0.00            
ATOM   3853  CA  HIS   268     -19.480 -19.820 -11.420  1.00  0.00            
ATOM   3854  HA  HIS   268     -19.700 -20.650 -10.920  1.00  0.00            
ATOM   3855  CB  HIS   268     -20.590 -19.390 -12.390  1.00  0.00            
ATOM   3856  HB1 HIS   268     -20.610 -20.030 -13.170  1.00  0.00            
ATOM   3857  HB2 HIS   268     -20.410 -18.470 -12.720  1.00  0.00            
ATOM   3858  CG  HIS   268     -21.940 -19.410 -11.730  1.00  0.00            
ATOM   3859  ND1 HIS   268     -22.980 -18.700 -12.300  1.00  0.00            
ATOM   3860  CE1 HIS   268     -24.000 -18.960 -11.500  1.00  0.00            
ATOM   3861  HE1 HIS   268     -24.910 -18.550 -11.600  1.00  0.00            
ATOM   3862  NE2 HIS   268     -23.660 -19.840 -10.520  1.00  0.00            
ATOM   3863  HE2 HIS   268     -24.270 -20.180  -9.810  1.00  0.00            
ATOM   3864  CD2 HIS   268     -22.330 -20.180 -10.680  1.00  0.00            
ATOM   3865  HD2 HIS   268     -21.790 -20.830 -10.150  1.00  0.00            
ATOM   3866  C   HIS   268     -18.230 -20.070 -12.190  1.00  0.00            
ATOM   3867  O   HIS   268     -17.420 -19.160 -12.320  1.00  0.00            
ATOM   3868  N   TYR   269     -18.010 -21.290 -12.710  1.00  0.00            
ATOM   3869  H   TYR   269     -18.750 -21.950 -12.680  1.00  0.00            
ATOM   3870  CA  TYR   269     -16.770 -21.690 -13.300  1.00  0.00            
ATOM   3871  HA  TYR   269     -16.040 -21.290 -12.750  1.00  0.00            
ATOM   3872  CB  TYR   269     -16.840 -23.230 -13.340  1.00  0.00            
ATOM   3873  HB1 TYR   269     -16.240 -23.570 -14.060  1.00  0.00            
ATOM   3874  HB2 TYR   269     -17.780 -23.520 -13.520  1.00  0.00            
ATOM   3875  CG  TYR   269     -16.410 -23.800 -12.040  1.00  0.00            
ATOM   3876  CD1 TYR   269     -15.200 -23.540 -11.460  1.00  0.00            
ATOM   3877  HD1 TYR   269     -14.650 -22.770 -11.790  1.00  0.00            
ATOM   3878  CE1 TYR   269     -14.720 -24.330 -10.430  1.00  0.00            
ATOM   3879  HE1 TYR   269     -13.810 -24.170 -10.050  1.00  0.00            
ATOM   3880  CZ  TYR   269     -15.510 -25.340  -9.930  1.00  0.00            
ATOM   3881  OH  TYR   269     -15.090 -26.120  -8.830  1.00  0.00            
ATOM   3882  HH  TYR   269     -15.790 -26.790  -8.610  1.00  0.00            
ATOM   3883  CE2 TYR   269     -16.770 -25.540 -10.450  1.00  0.00            
ATOM   3884  HE2 TYR   269     -17.380 -26.200 -10.020  1.00  0.00            
ATOM   3885  CD2 TYR   269     -17.200 -24.820 -11.550  1.00  0.00            
ATOM   3886  HD2 TYR   269     -18.070 -25.050 -11.990  1.00  0.00            
ATOM   3887  C   TYR   269     -16.530 -21.130 -14.660  1.00  0.00            
ATOM   3888  O   TYR   269     -15.440 -20.630 -14.940  1.00  0.00            
ATOM   3889  N   ASP   270     -17.460 -21.220 -15.620  1.00  0.00            
ATOM   3890  H   ASP   270     -18.310 -21.680 -15.380  1.00  0.00            
ATOM   3891  CA  ASP   270     -17.370 -20.710 -16.950  1.00  0.00            
ATOM   3892  HA  ASP   270     -16.510 -21.030 -17.370  1.00  0.00            
ATOM   3893  CB  ASP   270     -18.500 -21.300 -17.800  1.00  0.00            
ATOM   3894  HB1 ASP   270     -19.370 -21.040 -17.390  1.00  0.00            
ATOM   3895  HB2 ASP   270     -18.410 -22.300 -17.790  1.00  0.00            
ATOM   3896  CG  ASP   270     -18.490 -20.830 -19.250  1.00  0.00            
ATOM   3897  OD1 ASP   270     -18.860 -19.650 -19.470  1.00  0.00            
ATOM   3898  OD2 ASP   270     -18.280 -21.630 -20.190  1.00  0.00            
ATOM   3899  C   ASP   270     -17.220 -19.230 -16.910  1.00  0.00            
ATOM   3900  O   ASP   270     -17.970 -18.660 -16.130  1.00  0.00            
ATOM   3901  N   PRO   271     -16.380 -18.500 -17.590  1.00  0.00            
ATOM   3902  CD  PRO   271     -15.390 -19.090 -18.480  1.00  0.00            
ATOM   3903  HD1 PRO   271     -15.840 -19.480 -19.290  1.00  0.00            
ATOM   3904  HD2 PRO   271     -14.870 -19.800 -18.010  1.00  0.00            
ATOM   3905  CG  PRO   271     -14.510 -17.870 -18.840  1.00  0.00            
ATOM   3906  HG1 PRO   271     -14.800 -17.450 -19.700  1.00  0.00            
ATOM   3907  HG2 PRO   271     -13.550 -18.140 -18.910  1.00  0.00            
ATOM   3908  CB  PRO   271     -14.750 -16.940 -17.640  1.00  0.00            
ATOM   3909  HB1 PRO   271     -14.580 -15.980 -17.900  1.00  0.00            
ATOM   3910  HB2 PRO   271     -14.160 -17.190 -16.880  1.00  0.00            
ATOM   3911  CA  PRO   271     -16.220 -17.110 -17.250  1.00  0.00            
ATOM   3912  HA  PRO   271     -16.450 -16.890 -16.300  1.00  0.00            
ATOM   3913  C   PRO   271     -17.170 -16.270 -18.020  1.00  0.00            
ATOM   3914  O   PRO   271     -17.270 -15.060 -17.790  1.00  0.00            
ATOM   3915  N   ASN   272     -17.890 -16.860 -18.990  1.00  0.00            
ATOM   3916  H   ASN   272     -17.620 -17.780 -19.250  1.00  0.00            
ATOM   3917  CA  ASN   272     -19.000 -16.300 -19.690  1.00  0.00            
ATOM   3918  HA  ASN   272     -18.830 -15.330 -19.880  1.00  0.00            
ATOM   3919  CB  ASN   272     -19.200 -17.060 -21.010  1.00  0.00            
ATOM   3920  HB1 ASN   272     -19.750 -16.500 -21.640  1.00  0.00            
ATOM   3921  HB2 ASN   272     -19.670 -17.920 -20.840  1.00  0.00            
ATOM   3922  CG  ASN   272     -17.850 -17.340 -21.640  1.00  0.00            
ATOM   3923  OD1 ASN   272     -17.120 -16.440 -22.080  1.00  0.00            
ATOM   3924  ND2 ASN   272     -17.350 -18.600 -21.760  1.00  0.00            
ATOM   3925 HD21 ASN   272     -17.880 -19.380 -21.430  1.00  0.00            
ATOM   3926 HD22 ASN   272     -16.450 -18.740 -22.180  1.00  0.00            
ATOM   3927  C   ASN   272     -20.170 -16.440 -18.780  1.00  0.00            
ATOM   3928  O   ASN   272     -20.900 -15.500 -18.520  1.00  0.00            
ATOM   3929  N   LYS   273     -20.400 -17.600 -18.120  1.00  0.00            
ATOM   3930  H   LYS   273     -19.810 -18.380 -18.330  1.00  0.00            
ATOM   3931  CA  LYS   273     -21.430 -17.780 -17.150  1.00  0.00            
ATOM   3932  HA  LYS   273     -22.210 -17.400 -17.650  1.00  0.00            
ATOM   3933  CB  LYS   273     -21.660 -19.260 -16.790  1.00  0.00            
ATOM   3934  HB1 LYS   273     -22.230 -19.300 -15.970  1.00  0.00            
ATOM   3935  HB2 LYS   273     -20.770 -19.680 -16.610  1.00  0.00            
ATOM   3936  CG  LYS   273     -22.350 -20.050 -17.890  1.00  0.00            
ATOM   3937  HG1 LYS   273     -21.880 -19.850 -18.750  1.00  0.00            
ATOM   3938  HG2 LYS   273     -23.300 -19.740 -17.950  1.00  0.00            
ATOM   3939  CD  LYS   273     -22.370 -21.570 -17.710  1.00  0.00            
ATOM   3940  HD1 LYS   273     -23.220 -21.820 -17.250  1.00  0.00            
ATOM   3941  HD2 LYS   273     -21.590 -21.830 -17.140  1.00  0.00            
ATOM   3942  CE  LYS   273     -22.290 -22.350 -19.030  1.00  0.00            
ATOM   3943  HE1 LYS   273     -21.500 -22.060 -19.580  1.00  0.00            
ATOM   3944  HE2 LYS   273     -23.130 -22.240 -19.570  1.00  0.00            
ATOM   3945  NZ  LYS   273     -22.130 -23.770 -18.650  1.00  0.00            
ATOM   3946  HZ1 LYS   273     -22.070 -24.340 -19.480  1.00  0.00            
ATOM   3947  HZ2 LYS   273     -21.290 -23.880 -18.110  1.00  0.00            
ATOM   3948  HZ3 LYS   273     -22.920 -24.060 -18.110  1.00  0.00            
ATOM   3949  C   LYS   273     -21.270 -16.950 -15.920  1.00  0.00            
ATOM   3950  O   LYS   273     -22.230 -16.400 -15.370  1.00  0.00            
ATOM   3951  N   ARG   274     -20.020 -16.750 -15.450  1.00  0.00            
ATOM   3952  H   ARG   274     -19.280 -17.260 -15.890  1.00  0.00            
ATOM   3953  CA  ARG   274     -19.660 -15.860 -14.390  1.00  0.00            
ATOM   3954  HA  ARG   274     -20.180 -16.150 -13.590  1.00  0.00            
ATOM   3955  CB  ARG   274     -18.140 -15.970 -14.160  1.00  0.00            
ATOM   3956  HB1 ARG   274     -17.680 -15.430 -14.870  1.00  0.00            
ATOM   3957  HB2 ARG   274     -17.870 -16.930 -14.230  1.00  0.00            
ATOM   3958  CG  ARG   274     -17.680 -15.440 -12.800  1.00  0.00            
ATOM   3959  HG1 ARG   274     -18.010 -16.060 -12.090  1.00  0.00            
ATOM   3960  HG2 ARG   274     -18.060 -14.530 -12.660  1.00  0.00            
ATOM   3961  CD  ARG   274     -16.150 -15.370 -12.720  1.00  0.00            
ATOM   3962  HD1 ARG   274     -15.850 -14.890 -11.890  1.00  0.00            
ATOM   3963  HD2 ARG   274     -15.760 -14.910 -13.530  1.00  0.00            
ATOM   3964  NE  ARG   274     -15.730 -16.780 -12.680  1.00  0.00            
ATOM   3965  HE  ARG   274     -16.370 -17.450 -12.300  1.00  0.00            
ATOM   3966  CZ  ARG   274     -14.530 -17.260 -13.130  1.00  0.00            
ATOM   3967  NH1 ARG   274     -13.460 -16.410 -13.140  1.00  0.00            
ATOM   3968 HH11 ARG   274     -13.570 -15.460 -12.820  1.00  0.00            
ATOM   3969 HH12 ARG   274     -12.570 -16.730 -13.470  1.00  0.00            
ATOM   3970  NH2 ARG   274     -14.360 -18.560 -13.530  1.00  0.00            
ATOM   3971 HH21 ARG   274     -15.130 -19.190 -13.500  1.00  0.00            
ATOM   3972 HH22 ARG   274     -13.470 -18.870 -13.860  1.00  0.00            
ATOM   3973  C   ARG   274     -20.080 -14.470 -14.700  1.00  0.00            
ATOM   3974  O   ARG   274     -19.710 -13.900 -15.720  1.00  0.00            
ATOM   3975  N   ILE   275     -20.760 -13.780 -13.780  1.00  0.00            
ATOM   3976  H   ILE   275     -20.880 -14.210 -12.890  1.00  0.00            
ATOM   3977  CA  ILE   275     -21.330 -12.480 -13.940  1.00  0.00            
ATOM   3978  HA  ILE   275     -21.840 -12.530 -14.800  1.00  0.00            
ATOM   3979  CB  ILE   275     -22.170 -12.210 -12.720  1.00  0.00            
ATOM   3980  HB  ILE   275     -22.750 -13.010 -12.660  1.00  0.00            
ATOM   3981  CG2 ILE   275     -21.230 -12.040 -11.520  1.00  0.00            
ATOM   3982 HG21 ILE   275     -21.770 -11.870 -10.700  1.00  0.00            
ATOM   3983 HG22 ILE   275     -20.700 -12.880 -11.400  1.00  0.00            
ATOM   3984 HG23 ILE   275     -20.610 -11.280 -11.690  1.00  0.00            
ATOM   3985  CG1 ILE   275     -23.230 -11.100 -12.780  1.00  0.00            
ATOM   3986 HG11 ILE   275     -23.690 -11.120 -13.670  1.00  0.00            
ATOM   3987 HG12 ILE   275     -22.780 -10.210 -12.660  1.00  0.00            
ATOM   3988  CD  ILE   275     -24.270 -11.290 -11.680  1.00  0.00            
ATOM   3989  HD1 ILE   275     -24.950 -10.550 -11.740  1.00  0.00            
ATOM   3990  HD2 ILE   275     -24.720 -12.170 -11.800  1.00  0.00            
ATOM   3991  HD3 ILE   275     -23.820 -11.250 -10.790  1.00  0.00            
ATOM   3992  C   ILE   275     -20.350 -11.370 -14.140  1.00  0.00            
ATOM   3993  O   ILE   275     -19.190 -11.570 -13.770  1.00  0.00            
ATOM   3994  N   SER   276     -20.760 -10.300 -14.840  1.00  0.00            
ATOM   3995  H   SER   276     -21.710 -10.280 -15.150  1.00  0.00            
ATOM   3996  CA  SER   276     -19.940  -9.180 -15.170  1.00  0.00            
ATOM   3997  HA  SER   276     -19.020  -9.580 -15.240  1.00  0.00            
ATOM   3998  CB  SER   276     -20.170  -8.530 -16.540  1.00  0.00            
ATOM   3999  HB1 SER   276     -20.200  -9.240 -17.250  1.00  0.00            
ATOM   4000  HB2 SER   276     -19.430  -7.890 -16.750  1.00  0.00            
ATOM   4001  OG  SER   276     -21.390  -7.810 -16.610  1.00  0.00            
ATOM   4002  HG  SER   276     -21.490  -7.420 -17.520  1.00  0.00            
ATOM   4003  C   SER   276     -20.030  -8.200 -14.050  1.00  0.00            
ATOM   4004  O   SER   276     -21.000  -8.200 -13.280  1.00  0.00            
ATOM   4005  N   ALA   277     -19.070  -7.280 -13.900  1.00  0.00            
ATOM   4006  H   ALA   277     -18.250  -7.370 -14.460  1.00  0.00            
ATOM   4007  CA  ALA   277     -19.120  -6.160 -13.000  1.00  0.00            
ATOM   4008  HA  ALA   277     -19.230  -6.500 -12.070  1.00  0.00            
ATOM   4009  CB  ALA   277     -17.810  -5.400 -13.310  1.00  0.00            
ATOM   4010  HB1 ALA   277     -17.740  -4.590 -12.730  1.00  0.00            
ATOM   4011  HB2 ALA   277     -17.030  -6.010 -13.140  1.00  0.00            
ATOM   4012  HB3 ALA   277     -17.800  -5.130 -14.270  1.00  0.00            
ATOM   4013  C   ALA   277     -20.320  -5.290 -13.160  1.00  0.00            
ATOM   4014  O   ALA   277     -21.040  -4.980 -12.200  1.00  0.00            
ATOM   4015  N   LYS   278     -20.640  -4.960 -14.420  1.00  0.00            
ATOM   4016  H   LYS   278     -19.990  -5.160 -15.150  1.00  0.00            
ATOM   4017  CA  LYS   278     -21.870  -4.320 -14.760  1.00  0.00            
ATOM   4018  HA  LYS   278     -21.770  -3.500 -14.200  1.00  0.00            
ATOM   4019  CB  LYS   278     -21.960  -4.120 -16.280  1.00  0.00            
ATOM   4020  HB1 LYS   278     -22.920  -4.140 -16.560  1.00  0.00            
ATOM   4021  HB2 LYS   278     -21.470  -4.870 -16.740  1.00  0.00            
ATOM   4022  CG  LYS   278     -21.340  -2.800 -16.700  1.00  0.00            
ATOM   4023  HG1 LYS   278     -21.170  -2.850 -17.690  1.00  0.00            
ATOM   4024  HG2 LYS   278     -20.470  -2.710 -16.220  1.00  0.00            
ATOM   4025  CD  LYS   278     -22.130  -1.500 -16.440  1.00  0.00            
ATOM   4026  HD1 LYS   278     -21.830  -1.130 -15.560  1.00  0.00            
ATOM   4027  HD2 LYS   278     -23.100  -1.740 -16.390  1.00  0.00            
ATOM   4028  CE  LYS   278     -21.980  -0.400 -17.480  1.00  0.00            
ATOM   4029  HE1 LYS   278     -22.290  -0.750 -18.370  1.00  0.00            
ATOM   4030  HE2 LYS   278     -21.020  -0.140 -17.540  1.00  0.00            
ATOM   4031  NZ  LYS   278     -22.780   0.810 -17.140  1.00  0.00            
ATOM   4032  HZ1 LYS   278     -22.650   1.500 -17.850  1.00  0.00            
ATOM   4033  HZ2 LYS   278     -23.750   0.560 -17.090  1.00  0.00            
ATOM   4034  HZ3 LYS   278     -22.480   1.170 -16.260  1.00  0.00            
ATOM   4035  C   LYS   278     -23.140  -4.980 -14.320  1.00  0.00            
ATOM   4036  O   LYS   278     -23.970  -4.390 -13.660  1.00  0.00            
ATOM   4037  N   ALA   279     -23.270  -6.290 -14.650  1.00  0.00            
ATOM   4038  H   ALA   279     -22.550  -6.690 -15.210  1.00  0.00            
ATOM   4039  CA  ALA   279     -24.360  -7.130 -14.260  1.00  0.00            
ATOM   4040  HA  ALA   279     -25.160  -6.610 -14.580  1.00  0.00            
ATOM   4041  CB  ALA   279     -24.190  -8.510 -14.920  1.00  0.00            
ATOM   4042  HB1 ALA   279     -24.950  -9.100 -14.650  1.00  0.00            
ATOM   4043  HB2 ALA   279     -24.180  -8.400 -15.920  1.00  0.00            
ATOM   4044  HB3 ALA   279     -23.330  -8.910 -14.620  1.00  0.00            
ATOM   4045  C   ALA   279     -24.560  -7.270 -12.790  1.00  0.00            
ATOM   4046  O   ALA   279     -25.710  -7.290 -12.340  1.00  0.00            
ATOM   4047  N   ALA   280     -23.500  -7.410 -11.980  1.00  0.00            
ATOM   4048  H   ALA   280     -22.610  -7.440 -12.450  1.00  0.00            
ATOM   4049  CA  ALA   280     -23.440  -7.550 -10.560  1.00  0.00            
ATOM   4050  HA  ALA   280     -24.020  -8.340 -10.400  1.00  0.00            
ATOM   4051  CB  ALA   280     -21.990  -7.730 -10.100  1.00  0.00            
ATOM   4052  HB1 ALA   280     -21.960  -7.810  -9.110  1.00  0.00            
ATOM   4053  HB2 ALA   280     -21.610  -8.550 -10.520  1.00  0.00            
ATOM   4054  HB3 ALA   280     -21.450  -6.930 -10.380  1.00  0.00            
ATOM   4055  C   ALA   280     -24.020  -6.380  -9.820  1.00  0.00            
ATOM   4056  O   ALA   280     -24.810  -6.610  -8.910  1.00  0.00            
ATOM   4057  N   LEU   281     -23.710  -5.110 -10.150  1.00  0.00            
ATOM   4058  H   LEU   281     -22.980  -4.990 -10.830  1.00  0.00            
ATOM   4059  CA  LEU   281     -24.310  -3.930  -9.630  1.00  0.00            
ATOM   4060  HA  LEU   281     -24.090  -3.970  -8.660  1.00  0.00            
ATOM   4061  CB  LEU   281     -23.750  -2.720 -10.380  1.00  0.00            
ATOM   4062  HB1 LEU   281     -24.240  -1.910 -10.050  1.00  0.00            
ATOM   4063  HB2 LEU   281     -23.940  -2.850 -11.350  1.00  0.00            
ATOM   4064  CG  LEU   281     -22.240  -2.420 -10.240  1.00  0.00            
ATOM   4065  HG  LEU   281     -21.770  -3.290 -10.420  1.00  0.00            
ATOM   4066  CD1 LEU   281     -21.630  -1.430 -11.240  1.00  0.00            
ATOM   4067 HD11 LEU   281     -20.650  -1.320 -11.050  1.00  0.00            
ATOM   4068 HD12 LEU   281     -21.750  -1.770 -12.170  1.00  0.00            
ATOM   4069 HD13 LEU   281     -22.090  -0.540 -11.150  1.00  0.00            
ATOM   4070  CD2 LEU   281     -22.040  -1.840  -8.830  1.00  0.00            
ATOM   4071 HD21 LEU   281     -21.070  -1.640  -8.690  1.00  0.00            
ATOM   4072 HD22 LEU   281     -22.580  -1.010  -8.740  1.00  0.00            
ATOM   4073 HD23 LEU   281     -22.340  -2.510  -8.150  1.00  0.00            
ATOM   4074  C   LEU   281     -25.790  -3.870  -9.800  1.00  0.00            
ATOM   4075  O   LEU   281     -26.440  -3.320  -8.920  1.00  0.00            
ATOM   4076  N   ALA   282     -26.340  -4.510 -10.850  1.00  0.00            
ATOM   4077  H   ALA   282     -25.720  -5.000 -11.460  1.00  0.00            
ATOM   4078  CA  ALA   282     -27.730  -4.530 -11.190  1.00  0.00            
ATOM   4079  HA  ALA   282     -27.990  -3.600 -10.940  1.00  0.00            
ATOM   4080  CB  ALA   282     -27.990  -4.840 -12.670  1.00  0.00            
ATOM   4081  HB1 ALA   282     -28.970  -4.840 -12.840  1.00  0.00            
ATOM   4082  HB2 ALA   282     -27.560  -4.130 -13.240  1.00  0.00            
ATOM   4083  HB3 ALA   282     -27.610  -5.730 -12.900  1.00  0.00            
ATOM   4084  C   ALA   282     -28.510  -5.510 -10.380  1.00  0.00            
ATOM   4085  O   ALA   282     -29.740  -5.400 -10.340  1.00  0.00            
ATOM   4086  N   HIS   283     -27.810  -6.410  -9.670  1.00  0.00            
ATOM   4087  H   HIS   283     -26.810  -6.330  -9.670  1.00  0.00            
ATOM   4088  CA  HIS   283     -28.400  -7.480  -8.910  1.00  0.00            
ATOM   4089  HA  HIS   283     -29.070  -7.940  -9.490  1.00  0.00            
ATOM   4090  CB  HIS   283     -27.210  -8.340  -8.470  1.00  0.00            
ATOM   4091  HB1 HIS   283     -26.680  -7.870  -7.770  1.00  0.00            
ATOM   4092  HB2 HIS   283     -26.620  -8.540  -9.260  1.00  0.00            
ATOM   4093  CG  HIS   283     -27.740  -9.640  -7.910  1.00  0.00            
ATOM   4094  ND1 HIS   283     -28.020  -9.720  -6.560  1.00  0.00            
ATOM   4095  CE1 HIS   283     -28.590 -10.900  -6.340  1.00  0.00            
ATOM   4096  HE1 HIS   283     -28.840 -11.250  -5.440  1.00  0.00            
ATOM   4097  NE2 HIS   283     -28.790 -11.560  -7.510  1.00  0.00            
ATOM   4098  HE2 HIS   283     -29.300 -12.400  -7.650  1.00  0.00            
ATOM   4099  CD2 HIS   283     -28.140 -10.810  -8.470  1.00  0.00            
ATOM   4100  HD2 HIS   283     -27.990 -11.080  -9.420  1.00  0.00            
ATOM   4101  C   HIS   283     -29.260  -7.020  -7.790  1.00  0.00            
ATOM   4102  O   HIS   283     -28.940  -6.020  -7.160  1.00  0.00            
ATOM   4103  N   PRO   284     -30.380  -7.600  -7.460  1.00  0.00            
ATOM   4104  CD  PRO   284     -30.990  -8.540  -8.380  1.00  0.00            
ATOM   4105  HD1 PRO   284     -30.420  -9.370  -8.430  1.00  0.00            
ATOM   4106  HD2 PRO   284     -31.050  -8.130  -9.290  1.00  0.00            
ATOM   4107  CG  PRO   284     -32.390  -8.870  -7.830  1.00  0.00            
ATOM   4108  HG1 PRO   284     -32.550  -9.860  -7.850  1.00  0.00            
ATOM   4109  HG2 PRO   284     -33.100  -8.410  -8.360  1.00  0.00            
ATOM   4110  CB  PRO   284     -32.350  -8.340  -6.380  1.00  0.00            
ATOM   4111  HB1 PRO   284     -32.100  -9.070  -5.740  1.00  0.00            
ATOM   4112  HB2 PRO   284     -33.230  -7.960  -6.120  1.00  0.00            
ATOM   4113  CA  PRO   284     -31.280  -7.270  -6.380  1.00  0.00            
ATOM   4114  HA  PRO   284     -31.590  -6.340  -6.600  1.00  0.00            
ATOM   4115  C   PRO   284     -30.710  -7.060  -5.020  1.00  0.00            
ATOM   4116  O   PRO   284     -31.350  -6.350  -4.250  1.00  0.00            
ATOM   4117  N   PHE   285     -29.510  -7.570  -4.730  1.00  0.00            
ATOM   4118  H   PHE   285     -29.080  -8.120  -5.450  1.00  0.00            
ATOM   4119  CA  PHE   285     -28.760  -7.440  -3.520  1.00  0.00            
ATOM   4120  HA  PHE   285     -29.370  -7.760  -2.790  1.00  0.00            
ATOM   4121  CB  PHE   285     -27.470  -8.270  -3.700  1.00  0.00            
ATOM   4122  HB1 PHE   285     -26.910  -7.850  -4.420  1.00  0.00            
ATOM   4123  HB2 PHE   285     -27.700  -9.200  -3.960  1.00  0.00            
ATOM   4124  CG  PHE   285     -26.660  -8.320  -2.450  1.00  0.00            
ATOM   4125  CD1 PHE   285     -27.140  -9.000  -1.360  1.00  0.00            
ATOM   4126  HD1 PHE   285     -28.080  -9.340  -1.360  1.00  0.00            
ATOM   4127  CE1 PHE   285     -26.330  -9.240  -0.270  1.00  0.00            
ATOM   4128  HE1 PHE   285     -26.670  -9.760   0.510  1.00  0.00            
ATOM   4129  CZ  PHE   285     -25.050  -8.740  -0.260  1.00  0.00            
ATOM   4130  HZ  PHE   285     -24.430  -8.970   0.490  1.00  0.00            
ATOM   4131  CE2 PHE   285     -24.620  -7.940  -1.290  1.00  0.00            
ATOM   4132  HE2 PHE   285     -23.730  -7.500  -1.240  1.00  0.00            
ATOM   4133  CD2 PHE   285     -25.410  -7.750  -2.400  1.00  0.00            
ATOM   4134  HD2 PHE   285     -25.070  -7.210  -3.170  1.00  0.00            
ATOM   4135  C   PHE   285     -28.410  -6.030  -3.200  1.00  0.00            
ATOM   4136  O   PHE   285     -28.330  -5.660  -2.030  1.00  0.00            
ATOM   4137  N   PHE   286     -28.330  -5.150  -4.210  1.00  0.00            
ATOM   4138  H   PHE   286     -28.500  -5.430  -5.150  1.00  0.00            
ATOM   4139  CA  PHE   286     -27.990  -3.790  -3.910  1.00  0.00            
ATOM   4140  HA  PHE   286     -27.830  -3.840  -2.930  1.00  0.00            
ATOM   4141  CB  PHE   286     -26.800  -3.360  -4.780  1.00  0.00            
ATOM   4142  HB1 PHE   286     -26.600  -2.400  -4.610  1.00  0.00            
ATOM   4143  HB2 PHE   286     -27.040  -3.490  -5.740  1.00  0.00            
ATOM   4144  CG  PHE   286     -25.560  -4.140  -4.510  1.00  0.00            
ATOM   4145  CD1 PHE   286     -24.790  -4.080  -3.370  1.00  0.00            
ATOM   4146  HD1 PHE   286     -25.110  -3.570  -2.580  1.00  0.00            
ATOM   4147  CE1 PHE   286     -23.580  -4.730  -3.320  1.00  0.00            
ATOM   4148  HE1 PHE   286     -22.980  -4.590  -2.540  1.00  0.00            
ATOM   4149  CZ  PHE   286     -23.170  -5.580  -4.320  1.00  0.00            
ATOM   4150  HZ  PHE   286     -22.330  -6.120  -4.210  1.00  0.00            
ATOM   4151  CE2 PHE   286     -23.910  -5.700  -5.470  1.00  0.00            
ATOM   4152  HE2 PHE   286     -23.620  -6.260  -6.240  1.00  0.00            
ATOM   4153  CD2 PHE   286     -25.080  -4.980  -5.490  1.00  0.00            
ATOM   4154  HD2 PHE   286     -25.640  -5.070  -6.310  1.00  0.00            
ATOM   4155  C   PHE   286     -29.060  -2.760  -4.100  1.00  0.00            
ATOM   4156  O   PHE   286     -28.750  -1.580  -4.290  1.00  0.00            
ATOM   4157  N   GLN   287     -30.350  -3.070  -3.920  1.00  0.00            
ATOM   4158  H   GLN   287     -30.570  -4.040  -3.830  1.00  0.00            
ATOM   4159  CA  GLN   287     -31.450  -2.150  -3.850  1.00  0.00            
ATOM   4160  HA  GLN   287     -31.370  -1.550  -4.640  1.00  0.00            
ATOM   4161  CB  GLN   287     -32.790  -2.920  -3.870  1.00  0.00            
ATOM   4162  HB1 GLN   287     -33.560  -2.290  -3.730  1.00  0.00            
ATOM   4163  HB2 GLN   287     -32.810  -3.630  -3.170  1.00  0.00            
ATOM   4164  CG  GLN   287     -32.840  -3.530  -5.280  1.00  0.00            
ATOM   4165  HG1 GLN   287     -32.160  -4.260  -5.340  1.00  0.00            
ATOM   4166  HG2 GLN   287     -32.610  -2.810  -5.950  1.00  0.00            
ATOM   4167  CD  GLN   287     -34.200  -4.110  -5.650  1.00  0.00            
ATOM   4168  OE1 GLN   287     -34.920  -4.430  -4.700  1.00  0.00            
ATOM   4169  NE2 GLN   287     -34.550  -4.210  -6.960  1.00  0.00            
ATOM   4170 HE21 GLN   287     -33.910  -3.920  -7.680  1.00  0.00            
ATOM   4171 HE22 GLN   287     -35.440  -4.590  -7.210  1.00  0.00            
ATOM   4172  C   GLN   287     -31.330  -1.380  -2.580  1.00  0.00            
ATOM   4173  O   GLN   287     -31.620  -0.180  -2.590  1.00  0.00            
ATOM   4174  N   ASP   288     -30.850  -2.000  -1.480  1.00  0.00            
ATOM   4175  H   ASP   288     -30.580  -2.960  -1.510  1.00  0.00            
ATOM   4176  CA  ASP   288     -30.740  -1.230  -0.280  1.00  0.00            
ATOM   4177  HA  ASP   288     -31.230  -0.380  -0.460  1.00  0.00            
ATOM   4178  CB  ASP   288     -31.310  -2.160   0.800  1.00  0.00            
ATOM   4179  HB1 ASP   288     -32.230  -2.440   0.530  1.00  0.00            
ATOM   4180  HB2 ASP   288     -31.350  -1.670   1.660  1.00  0.00            
ATOM   4181  CG  ASP   288     -30.480  -3.420   1.010  1.00  0.00            
ATOM   4182  OD1 ASP   288     -30.640  -4.320   0.130  1.00  0.00            
ATOM   4183  OD2 ASP   288     -29.600  -3.550   1.900  1.00  0.00            
ATOM   4184  C   ASP   288     -29.400  -0.690   0.080  1.00  0.00            
ATOM   4185  O   ASP   288     -29.150  -0.240   1.200  1.00  0.00            
ATOM   4186  N   VAL   289     -28.430  -0.640  -0.860  1.00  0.00            
ATOM   4187  H   VAL   289     -28.540  -1.240  -1.650  1.00  0.00            
ATOM   4188  CA  VAL   289     -27.270   0.200  -0.840  1.00  0.00            
ATOM   4189  HA  VAL   289     -26.800  -0.240  -0.070  1.00  0.00            
ATOM   4190  CB  VAL   289     -26.410   0.030  -2.060  1.00  0.00            
ATOM   4191  HB  VAL   289     -26.770  -0.800  -2.470  1.00  0.00            
ATOM   4192  CG1 VAL   289     -26.560   1.160  -3.090  1.00  0.00            
ATOM   4193 HG11 VAL   289     -25.960   0.990  -3.870  1.00  0.00            
ATOM   4194 HG12 VAL   289     -27.510   1.210  -3.410  1.00  0.00            
ATOM   4195 HG13 VAL   289     -26.310   2.040  -2.670  1.00  0.00            
ATOM   4196  CG2 VAL   289     -24.930  -0.180  -1.720  1.00  0.00            
ATOM   4197 HG21 VAL   289     -24.400  -0.270  -2.570  1.00  0.00            
ATOM   4198 HG22 VAL   289     -24.590   0.610  -1.210  1.00  0.00            
ATOM   4199 HG23 VAL   289     -24.830  -1.000  -1.170  1.00  0.00            
ATOM   4200  C   VAL   289     -27.390   1.580  -0.290  1.00  0.00            
ATOM   4201  O   VAL   289     -28.390   2.250  -0.560  1.00  0.00            
ATOM   4202  N   THR   290     -26.370   1.980   0.500  1.00  0.00            
ATOM   4203  H   THR   290     -25.580   1.360   0.530  1.00  0.00            
ATOM   4204  CA  THR   290     -26.260   3.160   1.290  1.00  0.00            
ATOM   4205  HA  THR   290     -26.810   3.840   0.820  1.00  0.00            
ATOM   4206  CB  THR   290     -26.820   3.110   2.680  1.00  0.00            
ATOM   4207  HB  THR   290     -26.510   3.960   3.090  1.00  0.00            
ATOM   4208  CG2 THR   290     -28.340   2.940   2.700  1.00  0.00            
ATOM   4209 HG21 THR   290     -28.660   2.920   3.650  1.00  0.00            
ATOM   4210 HG22 THR   290     -28.760   3.720   2.230  1.00  0.00            
ATOM   4211 HG23 THR   290     -28.590   2.090   2.240  1.00  0.00            
ATOM   4212  OG1 THR   290     -26.270   2.100   3.510  1.00  0.00            
ATOM   4213  HG1 THR   290     -26.700   2.130   4.410  1.00  0.00            
ATOM   4214  C   THR   290     -24.790   3.390   1.370  1.00  0.00            
ATOM   4215  O   THR   290     -24.020   2.630   0.800  1.00  0.00            
ATOM   4216  N   LYS   291     -24.370   4.490   2.040  1.00  0.00            
ATOM   4217  H   LYS   291     -25.040   5.130   2.410  1.00  0.00            
ATOM   4218  CA  LYS   291     -22.970   4.730   2.230  1.00  0.00            
ATOM   4219  HA  LYS   291     -22.500   3.890   1.940  1.00  0.00            
ATOM   4220  CB  LYS   291     -22.480   5.900   1.380  1.00  0.00            
ATOM   4221  HB1 LYS   291     -22.780   6.760   1.800  1.00  0.00            
ATOM   4222  HB2 LYS   291     -22.870   5.830   0.460  1.00  0.00            
ATOM   4223  CG  LYS   291     -20.950   5.920   1.270  1.00  0.00            
ATOM   4224  HG1 LYS   291     -20.650   5.010   0.960  1.00  0.00            
ATOM   4225  HG2 LYS   291     -20.570   6.100   2.170  1.00  0.00            
ATOM   4226  CD  LYS   291     -20.390   6.950   0.300  1.00  0.00            
ATOM   4227  HD1 LYS   291     -20.640   7.860   0.630  1.00  0.00            
ATOM   4228  HD2 LYS   291     -20.800   6.800  -0.600  1.00  0.00            
ATOM   4229  CE  LYS   291     -18.860   6.870   0.170  1.00  0.00            
ATOM   4230  HE1 LYS   291     -18.580   6.010  -0.260  1.00  0.00            
ATOM   4231  HE2 LYS   291     -18.420   6.960   1.060  1.00  0.00            
ATOM   4232  NZ  LYS   291     -18.450   8.000  -0.690  1.00  0.00            
ATOM   4233  HZ1 LYS   291     -17.460   7.990  -0.810  1.00  0.00            
ATOM   4234  HZ2 LYS   291     -18.890   7.920  -1.590  1.00  0.00            
ATOM   4235  HZ3 LYS   291     -18.730   8.870  -0.270  1.00  0.00            
ATOM   4236  C   LYS   291     -22.720   4.950   3.680  1.00  0.00            
ATOM   4237  O   LYS   291     -22.700   6.100   4.110  1.00  0.00            
ATOM   4238  N   PRO   292     -22.580   3.980   4.540  1.00  0.00            
ATOM   4239  CD  PRO   292     -22.820   2.580   4.290  1.00  0.00            
ATOM   4240  HD1 PRO   292     -22.420   2.310   3.410  1.00  0.00            
ATOM   4241  HD2 PRO   292     -23.800   2.390   4.270  1.00  0.00            
ATOM   4242  CG  PRO   292     -22.120   1.890   5.480  1.00  0.00            
ATOM   4243  HG1 PRO   292     -21.140   1.800   5.320  1.00  0.00            
ATOM   4244  HG2 PRO   292     -22.510   0.990   5.670  1.00  0.00            
ATOM   4245  CB  PRO   292     -22.410   2.870   6.620  1.00  0.00            
ATOM   4246  HB1 PRO   292     -21.810   2.730   7.400  1.00  0.00            
ATOM   4247  HB2 PRO   292     -23.360   2.840   6.920  1.00  0.00            
ATOM   4248  CA  PRO   292     -22.090   4.170   5.870  1.00  0.00            
ATOM   4249  HA  PRO   292     -22.550   4.960   6.280  1.00  0.00            
ATOM   4250  C   PRO   292     -20.660   4.610   5.890  1.00  0.00            
ATOM   4251  O   PRO   292     -19.990   4.610   4.860  1.00  0.00            
ATOM   4252  N   VAL   293     -20.080   4.910   7.060  1.00  0.00            
ATOM   4253  H   VAL   293     -20.680   4.910   7.860  1.00  0.00            
ATOM   4254  CA  VAL   293     -18.710   5.260   7.310  1.00  0.00            
ATOM   4255  HA  VAL   293     -18.280   5.220   6.410  1.00  0.00            
ATOM   4256  CB  VAL   293     -18.370   6.650   7.730  1.00  0.00            
ATOM   4257  HB  VAL   293     -17.370   6.610   7.810  1.00  0.00            
ATOM   4258  CG1 VAL   293     -18.680   7.740   6.710  1.00  0.00            
ATOM   4259 HG11 VAL   293     -18.410   8.630   7.090  1.00  0.00            
ATOM   4260 HG12 VAL   293     -18.170   7.570   5.870  1.00  0.00            
ATOM   4261 HG13 VAL   293     -19.660   7.750   6.510  1.00  0.00            
ATOM   4262  CG2 VAL   293     -19.090   6.990   9.050  1.00  0.00            
ATOM   4263 HG21 VAL   293     -18.860   7.920   9.320  1.00  0.00            
ATOM   4264 HG22 VAL   293     -20.080   6.910   8.920  1.00  0.00            
ATOM   4265 HG23 VAL   293     -18.800   6.340   9.760  1.00  0.00            
ATOM   4266  C   VAL   293     -18.230   4.240   8.300  1.00  0.00            
ATOM   4267  O   VAL   293     -19.110   3.760   9.000  1.00  0.00            
ATOM   4268  N   PRO   294     -17.020   3.770   8.400  1.00  0.00            
ATOM   4269  CD  PRO   294     -15.980   4.210   7.490  1.00  0.00            
ATOM   4270  HD1 PRO   294     -15.760   5.160   7.670  1.00  0.00            
ATOM   4271  HD2 PRO   294     -16.300   4.110   6.550  1.00  0.00            
ATOM   4272  CG  PRO   294     -14.790   3.270   7.790  1.00  0.00            
ATOM   4273  HG1 PRO   294     -14.050   3.780   8.230  1.00  0.00            
ATOM   4274  HG2 PRO   294     -14.450   2.850   6.950  1.00  0.00            
ATOM   4275  CB  PRO   294     -15.370   2.210   8.740  1.00  0.00            
ATOM   4276  HB1 PRO   294     -14.680   1.920   9.400  1.00  0.00            
ATOM   4277  HB2 PRO   294     -15.700   1.420   8.220  1.00  0.00            
ATOM   4278  CA  PRO   294     -16.530   2.920   9.450  1.00  0.00            
ATOM   4279  HA  PRO   294     -17.260   2.340   9.810  1.00  0.00            
ATOM   4280  C   PRO   294     -16.110   3.650  10.670  1.00  0.00            
ATOM   4281  O   PRO   294     -16.160   4.880  10.800  1.00  0.00            
ATOM   4282  N   HIS   295     -15.460   2.910  11.590  1.00  0.00            
ATOM   4283  H   HIS   295     -15.460   1.920  11.450  1.00  0.00            
ATOM   4284  CA  HIS   295     -14.770   3.390  12.740  1.00  0.00            
ATOM   4285  HA  HIS   295     -14.730   4.390  12.620  1.00  0.00            
ATOM   4286  CB  HIS   295     -15.530   3.060  14.030  1.00  0.00            
ATOM   4287  HB1 HIS   295     -15.240   2.160  14.340  1.00  0.00            
ATOM   4288  HB2 HIS   295     -16.510   3.050  13.820  1.00  0.00            
ATOM   4289  CG  HIS   295     -15.320   4.030  15.160  1.00  0.00            
ATOM   4290  ND1 HIS   295     -14.160   4.030  15.900  1.00  0.00            
ATOM   4291  CE1 HIS   295     -14.430   4.820  16.920  1.00  0.00            
ATOM   4292  HE1 HIS   295     -13.790   5.010  17.670  1.00  0.00            
ATOM   4293  NE2 HIS   295     -15.680   5.350  16.830  1.00  0.00            
ATOM   4294  HE2 HIS   295     -16.090   6.010  17.460  1.00  0.00            
ATOM   4295  CD2 HIS   295     -16.280   4.820  15.710  1.00  0.00            
ATOM   4296  HD2 HIS   295     -17.210   4.990  15.370  1.00  0.00            
ATOM   4297  C   HIS   295     -13.370   2.890  12.760  1.00  0.00            
ATOM   4298  O   HIS   295     -13.020   1.710  12.770  1.00  0.00            
ATOM   4299  N   LEU   296     -12.450   3.850  12.630  1.00  0.00            
ATOM   4300  H   LEU   296     -12.730   4.810  12.720  1.00  0.00            
ATOM   4301  CA  LEU   296     -11.080   3.550  12.370  1.00  0.00            
ATOM   4302  HA  LEU   296     -11.070   2.560  12.220  1.00  0.00            
ATOM   4303  CB  LEU   296     -10.560   4.360  11.170  1.00  0.00            
ATOM   4304  HB1 LEU   296      -9.620   4.080  10.960  1.00  0.00            
ATOM   4305  HB2 LEU   296     -10.570   5.340  11.410  1.00  0.00            
ATOM   4306  CG  LEU   296     -11.410   4.170   9.910  1.00  0.00            
ATOM   4307  HG  LEU   296     -12.320   4.550  10.060  1.00  0.00            
ATOM   4308  CD1 LEU   296     -10.690   4.890   8.750  1.00  0.00            
ATOM   4309 HD11 LEU   296     -11.220   4.780   7.910  1.00  0.00            
ATOM   4310 HD12 LEU   296     -10.590   5.860   8.960  1.00  0.00            
ATOM   4311 HD13 LEU   296      -9.780   4.480   8.620  1.00  0.00            
ATOM   4312  CD2 LEU   296     -11.540   2.690   9.570  1.00  0.00            
ATOM   4313 HD21 LEU   296     -12.100   2.580   8.740  1.00  0.00            
ATOM   4314 HD22 LEU   296     -10.630   2.300   9.410  1.00  0.00            
ATOM   4315 HD23 LEU   296     -11.970   2.210  10.330  1.00  0.00            
ATOM   4316  C   LEU   296     -10.250   3.950  13.540  1.00  0.00            
ATOM   4317  O   LEU   296     -10.560   4.940  14.190  1.00  0.00            
ATOM   4318  N   ARG   297      -9.130   3.230  13.760  1.00  0.00            
ATOM   4319  H   ARG   297      -9.070   2.330  13.320  1.00  0.00            
ATOM   4320  CA  ARG   297      -8.020   3.630  14.560  1.00  0.00            
ATOM   4321  HA  ARG   297      -8.290   4.490  14.980  1.00  0.00            
ATOM   4322  CB  ARG   297      -7.690   2.720  15.750  1.00  0.00            
ATOM   4323  HB1 ARG   297      -7.330   1.870  15.370  1.00  0.00            
ATOM   4324  HB2 ARG   297      -8.550   2.550  16.220  1.00  0.00            
ATOM   4325  CG  ARG   297      -6.690   3.190  16.810  1.00  0.00            
ATOM   4326  HG1 ARG   297      -6.710   2.530  17.550  1.00  0.00            
ATOM   4327  HG2 ARG   297      -7.010   4.080  17.140  1.00  0.00            
ATOM   4328  CD  ARG   297      -5.220   3.370  16.400  1.00  0.00            
ATOM   4329  HD1 ARG   297      -4.660   3.750  17.140  1.00  0.00            
ATOM   4330  HD2 ARG   297      -5.120   3.930  15.580  1.00  0.00            
ATOM   4331  NE  ARG   297      -4.840   1.950  16.130  1.00  0.00            
ATOM   4332  HE  ARG   297      -5.340   1.230  16.600  1.00  0.00            
ATOM   4333  CZ  ARG   297      -3.840   1.590  15.270  1.00  0.00            
ATOM   4334  NH1 ARG   297      -3.350   2.530  14.420  1.00  0.00            
ATOM   4335 HH11 ARG   297      -3.720   3.460  14.440  1.00  0.00            
ATOM   4336 HH12 ARG   297      -2.620   2.300  13.780  1.00  0.00            
ATOM   4337  NH2 ARG   297      -3.270   0.350  15.310  1.00  0.00            
ATOM   4338 HH21 ARG   297      -3.580  -0.330  15.980  1.00  0.00            
ATOM   4339 HH22 ARG   297      -2.540   0.110  14.660  1.00  0.00            
ATOM   4340  C   ARG   297      -6.880   3.790  13.610  1.00  0.00            
ATOM   4341  O   ARG   297      -6.360   2.790  13.130  1.00  0.00            
ATOM   4342  N   LEU   298      -6.490   5.060  13.330  1.00  0.00            
ATOM   4343  H   LEU   298      -6.930   5.830  13.780  1.00  0.00            
ATOM   4344  CA  LEU   298      -5.440   5.260  12.380  1.00  0.00            
ATOM   4345  HA  LEU   298      -5.530   4.510  11.720  1.00  0.00            
ATOM   4346  CB  LEU   298      -5.640   6.670  11.820  1.00  0.00            
ATOM   4347  HB1 LEU   298      -4.890   6.890  11.190  1.00  0.00            
ATOM   4348  HB2 LEU   298      -5.650   7.330  12.570  1.00  0.00            
ATOM   4349  CG  LEU   298      -6.970   6.750  11.070  1.00  0.00            
ATOM   4350  HG  LEU   298      -7.730   6.600  11.700  1.00  0.00            
ATOM   4351  CD1 LEU   298      -7.090   8.170  10.490  1.00  0.00            
ATOM   4352 HD11 LEU   298      -7.950   8.250   9.990  1.00  0.00            
ATOM   4353 HD12 LEU   298      -7.070   8.830  11.230  1.00  0.00            
ATOM   4354 HD13 LEU   298      -6.330   8.330   9.860  1.00  0.00            
ATOM   4355  CD2 LEU   298      -7.100   5.640  10.010  1.00  0.00            
ATOM   4356 HD21 LEU   298      -7.980   5.730   9.540  1.00  0.00            
ATOM   4357 HD22 LEU   298      -6.360   5.730   9.340  1.00  0.00            
ATOM   4358 HD23 LEU   298      -7.040   4.750  10.450  1.00  0.00            
ATOM   4359  C   LEU   298      -4.050   5.160  12.990  1.00  0.00            
ATOM   4360  OC1 LEU   298      -3.160   4.650  12.260  1.00  0.00            
ATOM   4361  OC2 LEU   298      -3.780   5.660  14.120  1.00  0.00            
ATOM   4362  C1  LIG   299      -0.430   1.670  -1.660  1.00  0.00            
ATOM   4363  C2  LIG   299      -0.400   1.200  -0.370  1.00  0.00            
ATOM   4364  N3  LIG   299      -0.530   2.190   0.750  1.00  0.00            
ATOM   4365  C4  LIG   299      -0.980   3.390   0.370  1.00  0.00            
ATOM   4366  C5  LIG   299      -0.970   3.890  -0.910  1.00  0.00            
ATOM   4367  C6  LIG   299      -0.550   3.020  -1.890  1.00  0.00            
ATOM   4368  C10 LIG   299      -0.410   2.100   2.090  1.00  0.00            
ATOM   4369  C11 LIG   299      -0.790   3.320   2.570  1.00  0.00            
ATOM   4370  N12 LIG   299      -1.130   4.100   1.510  1.00  0.00            
ATOM   4371  C14 LIG   299       0.110  -0.390   2.270  1.00  0.00            
ATOM   4372  C15 LIG   299       1.370  -0.510   1.730  1.00  0.00            
ATOM   4373  C16 LIG   299       1.680  -1.740   1.200  1.00  0.00            
ATOM   4374  C17 LIG   299       0.840  -2.820   1.190  1.00  0.00            
ATOM   4375  C18 LIG   299      -0.380  -2.690   1.810  1.00  0.00            
ATOM   4376  C19 LIG   299      -0.730  -1.480   2.330  1.00  0.00            
ATOM   4377  C24 LIG   299      -0.000  -0.630  -2.740  1.00  0.00            
ATOM   4378  C25 LIG   299       1.300  -1.030  -2.900  1.00  0.00            
ATOM   4379  C26 LIG   299       1.670  -2.330  -2.640  1.00  0.00            
ATOM   4380  C27 LIG   299       0.750  -3.220  -2.170  1.00  0.00            
ATOM   4381  C28 LIG   299      -0.530  -2.790  -1.910  1.00  0.00            
ATOM   4382  C29 LIG   299      -0.920  -1.500  -2.210  1.00  0.00            
ATOM   4383  C13 LIG   299      -0.270   0.890   2.830  1.00  0.00            
ATOM   4384  C23 LIG   299      -0.250   0.810  -2.820  1.00  0.00            
ATOM   4385  O33 LIG   299      -0.390   1.250  -3.950  1.00  0.00            
ATOM   4386  O34 LIG   299      -0.440   0.790   4.030  1.00  0.00            
ATOM   4387  N35 LIG   299      -1.170   3.850   3.780  1.00  0.00            
ATOM   4388  F36 LIG   299       2.260  -0.160  -3.260  1.00  0.00            
ATOM   4389  F39 LIG   299      -2.220  -1.170  -2.220  1.00  0.00            
ATOM   4390  H   LIG   299      -0.090   0.190  -0.120  1.00  0.00            
ATOM   4391  H1  LIG   299      -1.200   4.940  -1.060  1.00  0.00            
ATOM   4392  H2  LIG   299      -0.500   3.440  -2.890  1.00  0.00            
ATOM   4393  H3  LIG   299       2.050   0.340   1.760  1.00  0.00            
ATOM   4394  H4  LIG   299       2.590  -1.750   0.620  1.00  0.00            
ATOM   4395  H5  LIG   299       1.130  -3.740   0.690  1.00  0.00            
ATOM   4396  H6  LIG   299      -1.010  -3.560   1.940  1.00  0.00            
ATOM   4397  H7  LIG   299      -1.680  -1.350   2.840  1.00  0.00            
ATOM   4398  H8  LIG   299       2.690  -2.650  -2.830  1.00  0.00            
ATOM   4399  H9  LIG   299       0.950  -4.260  -1.910  1.00  0.00            
ATOM   4400  H10 LIG   299      -1.300  -3.470  -1.570  1.00  0.00            
ATOM   4401  H11 LIG   299      -0.850   4.820   3.760  1.00  0.00            
ATOM   4402  H12 LIG   299      -2.170   4.050   3.790  1.00  0.00            
TER
ENDMDL
