# Supplementary material for: Treatment of flexibility of protein backbone in simulations of protein–ligand interactions using steered molecular dynamics
Source: Sci Rep. 2024 May 7;14:10475. doi: 10.1038/s41598-024-59899-3 (PMC11076533; doi:10.1038/s41598-024-59899-3)
Supplement: Supplementary file 1 — Supplementary Information 1. [file 41598_2024_59899_MOESM1_ESM.gz › complex/1eve/lig.itp]

; LIG_GMX.top of 1EVE created by acpype 

[ defaults ]
; nbfunc        comb-rule       gen-pairs       fudgeLJ fudgeQQ
1               2               yes             0.5     0.8333333333

[ atomtypes ]
;name   bond_type     mass     charge   ptype   sigma         epsilon       Amb
 CA       CA          0.00000  0.00000   A     3.39967e-01   3.59824e-01 ; 1.91  0.0860
 CB       CB          0.00000  0.00000   A     3.39967e-01   3.59824e-01 ; 1.91  0.0860
 C        C           0.00000  0.00000   A     3.39967e-01   3.59824e-01 ; 1.91  0.0860
 CT       CT          0.00000  0.00000   A     3.39967e-01   4.57730e-01 ; 1.91  0.1094
 NT       NT          0.00000  0.00000   A     3.25000e-01   7.11280e-01 ; 1.82  0.1700
 O        O           0.00000  0.00000   A     2.95992e-01   8.78640e-01 ; 1.66  0.2100
 OS       OS          0.00000  0.00000   A     3.00001e-01   7.11280e-01 ; 1.68  0.1700
 HA       HA          0.00000  0.00000   A     2.59964e-01   6.27600e-02 ; 1.46  0.0150
 HC       HC          0.00000  0.00000   A     2.64953e-01   6.56888e-02 ; 1.49  0.0157
 H1       H1          0.00000  0.00000   A     2.47135e-01   6.56888e-02 ; 1.39  0.0157

[ moleculetype ]
;name            nrexcl
 LIG              3

[ atoms ]
;   nr  type  resi  res  atom  cgnr     charge      mass       ; qtot   bond_type
     1   CA     1   LIG    C1    1     0.191988     12.01000 ; qtot 0.192
     2   CA     1   LIG    C2    2     0.311143     12.01000 ; qtot 0.503
     3   CA     1   LIG    C3    3    -0.296393     12.01000 ; qtot 0.207
     4   CB     1   LIG    C4    4     0.035205     12.01000 ; qtot 0.242
     5   CB     1   LIG    C5    5    -0.302504     12.01000 ; qtot -0.061
     6   CA     1   LIG    C6    6    -0.119049     12.01000 ; qtot -0.180
     7    C     1   LIG    C7    7     0.645399     12.01000 ; qtot 0.466
     8   CT     1   LIG    C8    8    -0.038218     12.01000 ; qtot 0.428
     9   CT     1   LIG    C9    9    -0.020210     12.01000 ; qtot 0.407
    10   CT     1   LIG   C10   10    -0.239710     12.01000 ; qtot 0.168
    11   CT     1   LIG   C11   11     0.425157     12.01000 ; qtot 0.593
    12   CT     1   LIG   C12   12    -0.499796     12.01000 ; qtot 0.093
    13   CT     1   LIG   C13   13     0.103030     12.01000 ; qtot 0.196
    14   NT     1   LIG    N1   14    -0.258044     14.01000 ; qtot -0.062
    15   CT     1   LIG   C14   15     0.103030     12.01000 ; qtot 0.041
    16   CT     1   LIG   C15   16    -0.499796     12.01000 ; qtot -0.459
    17   CT     1   LIG   C16   17    -0.303608     12.01000 ; qtot -0.762
    18   CA     1   LIG   C17   18     0.346415     12.01000 ; qtot -0.416
    19   CA     1   LIG   C18   19    -0.259939     12.01000 ; qtot -0.676
    20   CA     1   LIG   C19   20    -0.062674     12.01000 ; qtot -0.739
    21   CA     1   LIG   C20   21    -0.167485     12.01000 ; qtot -0.906
    22   CA     1   LIG   C21   22    -0.062674     12.01000 ; qtot -0.969
    23   CA     1   LIG   C22   23    -0.259939     12.01000 ; qtot -1.229
    24    O     1   LIG    O1   24    -0.575761     16.00000 ; qtot -1.804
    25   OS     1   LIG    O2   25    -0.357874     16.00000 ; qtot -2.162
    26   CT     1   LIG   C23   26     0.177278     12.01000 ; qtot -1.985
    27   OS     1   LIG    O3   27    -0.345815     16.00000 ; qtot -2.331
    28   CT     1   LIG   C24   28     0.160326     12.01000 ; qtot -2.171
    29   HA     1   LIG    H1   29     0.142617      1.00800 ; qtot -2.028
    30   HA     1   LIG    H2   30     0.144300      1.00800 ; qtot -1.884
    31   HC     1   LIG    H3   31     0.029745      1.00800 ; qtot -1.854
    32   HC     1   LIG    H4   32     0.026812      1.00800 ; qtot -1.827
    33   HC     1   LIG    H5   33     0.026812      1.00800 ; qtot -1.800
    34   HC     1   LIG    H6   34     0.065424      1.00800 ; qtot -1.735
    35   HC     1   LIG    H7   35     0.065424      1.00800 ; qtot -1.669
    36   HC     1   LIG    H8   36    -0.040153      1.00800 ; qtot -1.710
    37   HC     1   LIG    H9   37     0.153759      1.00800 ; qtot -1.556
    38   HC     1   LIG   H10   38     0.153759      1.00800 ; qtot -1.402
    39   H1     1   LIG   H11   39     0.041029      1.00800 ; qtot -1.361
    40   H1     1   LIG   H12   40     0.041029      1.00800 ; qtot -1.320
    41   H1     1   LIG   H13   41     0.041029      1.00800 ; qtot -1.279
    42   H1     1   LIG   H14   42     0.041029      1.00800 ; qtot -1.238
    43   HC     1   LIG   H15   43     0.153759      1.00800 ; qtot -1.084
    44   HC     1   LIG   H16   44     0.153759      1.00800 ; qtot -0.930
    45   H1     1   LIG   H17   45     0.097057      1.00800 ; qtot -0.833
    46   H1     1   LIG   H18   46     0.097057      1.00800 ; qtot -0.736
    47   HA     1   LIG   H19   47     0.135673      1.00800 ; qtot -0.601
    48   HA     1   LIG   H20   48     0.103234      1.00800 ; qtot -0.497
    49   HA     1   LIG   H21   49     0.116407      1.00800 ; qtot -0.381
    50   HA     1   LIG   H22   50     0.103234      1.00800 ; qtot -0.278
    51   HA     1   LIG   H23   51     0.135673      1.00800 ; qtot -0.142
    52   H1     1   LIG   H24   52     0.021137      1.00800 ; qtot -0.121
    53   H1     1   LIG   H25   53     0.021137      1.00800 ; qtot -0.100
    54   H1     1   LIG   H26   54     0.021137      1.00800 ; qtot -0.079
    55   H1     1   LIG   H27   55     0.026213      1.00800 ; qtot -0.052
    56   H1     1   LIG   H28   56     0.026213      1.00800 ; qtot -0.026
    57   H1     1   LIG   H29   57     0.026213      1.00800 ; qtot -0.000

[ bonds ]
;   ai     aj funct   r             k
     1      2   1    1.3980e-01    3.8585e+05 ;     C1 - C2    
     1      6   1    1.3980e-01    3.8585e+05 ;     C1 - C6    
     1     25   1    1.3700e-01    3.1514e+05 ;     C1 - O2    
     2      3   1    1.3980e-01    3.8585e+05 ;     C2 - C3    
     2     27   1    1.3700e-01    3.1514e+05 ;     C2 - O3    
     3      4   1    1.3980e-01    3.8585e+05 ;     C3 - C4    
     3     29   1    1.0860e-01    2.8937e+05 ;     C3 - H1    
     4      5   1    1.3980e-01    3.8585e+05 ;     C4 - C5    
     4      9   1    1.5160e-01    2.6861e+05 ;     C4 - C9    
     5      6   1    1.3980e-01    3.8585e+05 ;     C5 - C6    
     5      7   1    1.4910e-01    2.8945e+05 ;     C5 - C7    
     6     30   1    1.0860e-01    2.8937e+05 ;     C6 - H2    
     7      8   1    1.5240e-01    2.6192e+05 ;     C7 - C8    
     7     24   1    1.2180e-01    5.3363e+05 ;     C7 - O1    
     8      9   1    1.5380e-01    2.5179e+05 ;     C8 - C9    
     8     10   1    1.5380e-01    2.5179e+05 ;     C8 - C10   
     8     31   1    1.0970e-01    2.7665e+05 ;     C8 - H3    
     9     32   1    1.0970e-01    2.7665e+05 ;     C9 - H4    
     9     33   1    1.0970e-01    2.7665e+05 ;     C9 - H5    
    10     11   1    1.5380e-01    2.5179e+05 ;    C10 - C11   
    10     34   1    1.0970e-01    2.7665e+05 ;    C10 - H6    
    10     35   1    1.0970e-01    2.7665e+05 ;    C10 - H7    
    11     12   1    1.5380e-01    2.5179e+05 ;    C11 - C12   
    11     16   1    1.5380e-01    2.5179e+05 ;    C11 - C15   
    11     36   1    1.0970e-01    2.7665e+05 ;    C11 - H8    
    12     13   1    1.5380e-01    2.5179e+05 ;    C12 - C13   
    12     37   1    1.0970e-01    2.7665e+05 ;    C12 - H9    
    12     38   1    1.0970e-01    2.7665e+05 ;    C12 - H10   
    13     14   1    1.4650e-01    2.7271e+05 ;    C13 - N1    
    13     39   1    1.0970e-01    2.7665e+05 ;    C13 - H11   
    13     40   1    1.0970e-01    2.7665e+05 ;    C13 - H12   
    14     15   1    1.4650e-01    2.7271e+05 ;     N1 - C14   
    14     17   1    1.4650e-01    2.7271e+05 ;     N1 - C16   
    15     16   1    1.5380e-01    2.5179e+05 ;    C14 - C15   
    15     41   1    1.0970e-01    2.7665e+05 ;    C14 - H13   
    15     42   1    1.0970e-01    2.7665e+05 ;    C14 - H14   
    16     43   1    1.0970e-01    2.7665e+05 ;    C15 - H15   
    16     44   1    1.0970e-01    2.7665e+05 ;    C15 - H16   
    17     18   1    1.5160e-01    2.6861e+05 ;    C16 - C17   
    17     45   1    1.0970e-01    2.7665e+05 ;    C16 - H17   
    17     46   1    1.0970e-01    2.7665e+05 ;    C16 - H18   
    18     19   1    1.3980e-01    3.8585e+05 ;    C17 - C18   
    18     23   1    1.3980e-01    3.8585e+05 ;    C17 - C22   
    19     20   1    1.3980e-01    3.8585e+05 ;    C18 - C19   
    19     47   1    1.0860e-01    2.8937e+05 ;    C18 - H19   
    20     21   1    1.3980e-01    3.8585e+05 ;    C19 - C20   
    20     48   1    1.0860e-01    2.8937e+05 ;    C19 - H20   
    21     22   1    1.3980e-01    3.8585e+05 ;    C20 - C21   
    21     49   1    1.0860e-01    2.8937e+05 ;    C20 - H21   
    22     23   1    1.3980e-01    3.8585e+05 ;    C21 - C22   
    22     50   1    1.0860e-01    2.8937e+05 ;    C21 - H22   
    23     51   1    1.0860e-01    2.8937e+05 ;    C22 - H23   
    25     26   1    1.4320e-01    2.5824e+05 ;     O2 - C23   
    26     52   1    1.0970e-01    2.7665e+05 ;    C23 - H24   
    26     53   1    1.0970e-01    2.7665e+05 ;    C23 - H25   
    26     54   1    1.0970e-01    2.7665e+05 ;    C23 - H26   
    27     28   1    1.4320e-01    2.5824e+05 ;     O3 - C24   
    28     55   1    1.0970e-01    2.7665e+05 ;    C24 - H27   
    28     56   1    1.0970e-01    2.7665e+05 ;    C24 - H28   
    28     57   1    1.0970e-01    2.7665e+05 ;    C24 - H29   

[ pairs ]
;   ai     aj    funct
     1      4      1 ;     C1 - C4    
     1      7      1 ;     C1 - C7    
     1     28      1 ;     C1 - C24   
     1     29      1 ;     C1 - H1    
     1     52      1 ;     C1 - H24   
     1     53      1 ;     C1 - H25   
     1     54      1 ;     C1 - H26   
     2      5      1 ;     C2 - C5    
     2      9      1 ;     C2 - C9    
     2     26      1 ;     C2 - C23   
     2     30      1 ;     C2 - H2    
     2     55      1 ;     C2 - H27   
     2     56      1 ;     C2 - H28   
     2     57      1 ;     C2 - H29   
     3      7      1 ;     C3 - C7    
     3      8      1 ;     C3 - C8    
     3     28      1 ;     C3 - C24   
     3     32      1 ;     C3 - H4    
     3     33      1 ;     C3 - H5    
     4     10      1 ;     C4 - C10   
     4     24      1 ;     C4 - O1    
     4     27      1 ;     C4 - O3    
     4     30      1 ;     C4 - H2    
     4     31      1 ;     C4 - H3    
     5     10      1 ;     C5 - C10   
     5     29      1 ;     C5 - H1    
     5     31      1 ;     C5 - H3    
     5     32      1 ;     C5 - H4    
     5     33      1 ;     C5 - H5    
     6      3      1 ;     C6 - C3    
     6      8      1 ;     C6 - C8    
     6      9      1 ;     C6 - C9    
     6     24      1 ;     C6 - O1    
     6     26      1 ;     C6 - C23   
     6     27      1 ;     C6 - O3    
     7     11      1 ;     C7 - C11   
     7     30      1 ;     C7 - H2    
     7     32      1 ;     C7 - H4    
     7     33      1 ;     C7 - H5    
     7     34      1 ;     C7 - H6    
     7     35      1 ;     C7 - H7    
     8     12      1 ;     C8 - C12   
     8     16      1 ;     C8 - C15   
     8     36      1 ;     C8 - H8    
     9     11      1 ;     C9 - C11   
     9     24      1 ;     C9 - O1    
     9     29      1 ;     C9 - H1    
     9     34      1 ;     C9 - H6    
     9     35      1 ;     C9 - H7    
    10     13      1 ;    C10 - C13   
    10     15      1 ;    C10 - C14   
    10     24      1 ;    C10 - O1    
    10     32      1 ;    C10 - H4    
    10     33      1 ;    C10 - H5    
    10     37      1 ;    C10 - H9    
    10     38      1 ;    C10 - H10   
    10     43      1 ;    C10 - H15   
    10     44      1 ;    C10 - H16   
    11     14      1 ;    C11 - N1    
    11     31      1 ;    C11 - H3    
    11     39      1 ;    C11 - H11   
    11     40      1 ;    C11 - H12   
    11     41      1 ;    C11 - H13   
    11     42      1 ;    C11 - H14   
    12     15      1 ;    C12 - C14   
    12     17      1 ;    C12 - C16   
    12     34      1 ;    C12 - H6    
    12     35      1 ;    C12 - H7    
    12     43      1 ;    C12 - H15   
    12     44      1 ;    C12 - H16   
    13     16      1 ;    C13 - C15   
    13     18      1 ;    C13 - C17   
    13     36      1 ;    C13 - H8    
    13     41      1 ;    C13 - H13   
    13     42      1 ;    C13 - H14   
    13     45      1 ;    C13 - H17   
    13     46      1 ;    C13 - H18   
    14     19      1 ;     N1 - C18   
    14     23      1 ;     N1 - C22   
    14     37      1 ;     N1 - H9    
    14     38      1 ;     N1 - H10   
    14     43      1 ;     N1 - H15   
    14     44      1 ;     N1 - H16   
    15     18      1 ;    C14 - C17   
    15     36      1 ;    C14 - H8    
    15     39      1 ;    C14 - H11   
    15     40      1 ;    C14 - H12   
    15     45      1 ;    C14 - H17   
    15     46      1 ;    C14 - H18   
    16     17      1 ;    C15 - C16   
    16     34      1 ;    C15 - H6    
    16     35      1 ;    C15 - H7    
    16     37      1 ;    C15 - H9    
    16     38      1 ;    C15 - H10   
    17     20      1 ;    C16 - C19   
    17     22      1 ;    C16 - C21   
    17     39      1 ;    C16 - H11   
    17     40      1 ;    C16 - H12   
    17     41      1 ;    C16 - H13   
    17     42      1 ;    C16 - H14   
    17     47      1 ;    C16 - H19   
    17     51      1 ;    C16 - H23   
    18     21      1 ;    C17 - C20   
    18     48      1 ;    C17 - H20   
    18     50      1 ;    C17 - H22   
    19     22      1 ;    C18 - C21   
    19     45      1 ;    C18 - H17   
    19     46      1 ;    C18 - H18   
    19     49      1 ;    C18 - H21   
    19     51      1 ;    C18 - H23   
    20     23      1 ;    C19 - C22   
    20     50      1 ;    C19 - H22   
    21     47      1 ;    C20 - H19   
    21     51      1 ;    C20 - H23   
    22     48      1 ;    C21 - H20   
    23     45      1 ;    C22 - H17   
    23     46      1 ;    C22 - H18   
    23     47      1 ;    C22 - H19   
    23     49      1 ;    C22 - H21   
    24     31      1 ;     O1 - H3    
    25      3      1 ;     O2 - C3    
    25      5      1 ;     O2 - C5    
    25     27      1 ;     O2 - O3    
    25     30      1 ;     O2 - H2    
    27     29      1 ;     O3 - H1    
    31     32      1 ;     H3 - H4    
    31     33      1 ;     H3 - H5    
    31     34      1 ;     H3 - H6    
    31     35      1 ;     H3 - H7    
    34     36      1 ;     H6 - H8    
    35     36      1 ;     H7 - H8    
    36     37      1 ;     H8 - H9    
    36     38      1 ;     H8 - H10   
    36     43      1 ;     H8 - H15   
    36     44      1 ;     H8 - H16   
    37     39      1 ;     H9 - H11   
    37     40      1 ;     H9 - H12   
    38     39      1 ;    H10 - H11   
    38     40      1 ;    H10 - H12   
    41     43      1 ;    H13 - H15   
    41     44      1 ;    H13 - H16   
    42     43      1 ;    H14 - H15   
    42     44      1 ;    H14 - H16   
    47     48      1 ;    H19 - H20   
    48     49      1 ;    H20 - H21   
    49     50      1 ;    H21 - H22   
    50     51      1 ;    H22 - H23   

[ angles ]
;   ai     aj     ak    funct   theta         cth
     1      2      3      1    1.2002e+02    5.5731e+02 ;     C1 - C2     - C3    
     1      2     27      1    1.1920e+02    5.8241e+02 ;     C1 - C2     - O3    
     1      6      5      1    1.2002e+02    5.5731e+02 ;     C1 - C6     - C5    
     1      6     30      1    1.1988e+02    4.0334e+02 ;     C1 - C6     - H2    
     1     25     26      1    1.1796e+02    5.2300e+02 ;     C1 - O2     - C23   
     2      1      6      1    1.2002e+02    5.5731e+02 ;     C2 - C1     - C6    
     2      1     25      1    1.1920e+02    5.8241e+02 ;     C2 - C1     - O2    
     2      3      4      1    1.2002e+02    5.5731e+02 ;     C2 - C3     - C4    
     2      3     29      1    1.1988e+02    4.0334e+02 ;     C2 - C3     - H1    
     2     27     28      1    1.1796e+02    5.2300e+02 ;     C2 - O3     - C24   
     3      2     27      1    1.1920e+02    5.8241e+02 ;     C3 - C2     - O3    
     3      4      5      1    1.2002e+02    5.5731e+02 ;     C3 - C4     - C5    
     3      4      9      1    1.2077e+02    5.3137e+02 ;     C3 - C4     - C9    
     4      3     29      1    1.1988e+02    4.0334e+02 ;     C4 - C3     - H1    
     4      5      6      1    1.2002e+02    5.5731e+02 ;     C4 - C5     - C6    
     4      5      7      1    1.2033e+02    5.3806e+02 ;     C4 - C5     - C7    
     4      9      8      1    1.1207e+02    5.2802e+02 ;     C4 - C9     - C8    
     4      9     32      1    1.1047e+02    3.9162e+02 ;     C4 - C9     - H4    
     4      9     33      1    1.1047e+02    3.9162e+02 ;     C4 - C9     - H5    
     5      4      9      1    1.2077e+02    5.3137e+02 ;     C5 - C4     - C9    
     5      6     30      1    1.1988e+02    4.0334e+02 ;     C5 - C6     - H2    
     5      7      8      1    1.1840e+02    5.2049e+02 ;     C5 - C7     - C8    
     5      7     24      1    1.2260e+02    5.7488e+02 ;     C5 - C7     - O1    
     6      1     25      1    1.1920e+02    5.8241e+02 ;     C6 - C1     - O2    
     6      5      7      1    1.2033e+02    5.3806e+02 ;     C6 - C5     - C7    
     7      8      9      1    1.1104e+02    5.2969e+02 ;     C7 - C8     - C9    
     7      8     10      1    1.1104e+02    5.2969e+02 ;     C7 - C8     - C10   
     7      8     31      1    1.0877e+02    3.9246e+02 ;     C7 - C8     - H3    
     8      7     24      1    1.2320e+02    5.6400e+02 ;     C8 - C7     - O1    
     8      9     32      1    1.0980e+02    3.8744e+02 ;     C8 - C9     - H4    
     8      9     33      1    1.0980e+02    3.8744e+02 ;     C8 - C9     - H5    
     8     10     11      1    1.1151e+02    5.2635e+02 ;     C8 - C10    - C11   
     8     10     34      1    1.0980e+02    3.8744e+02 ;     C8 - C10    - H6    
     8     10     35      1    1.0980e+02    3.8744e+02 ;     C8 - C10    - H7    
     9      8     10      1    1.1151e+02    5.2635e+02 ;     C9 - C8     - C10   
     9      8     31      1    1.0980e+02    3.8744e+02 ;     C9 - C8     - H3    
    10      8     31      1    1.0980e+02    3.8744e+02 ;    C10 - C8     - H3    
    10     11     12      1    1.1151e+02    5.2635e+02 ;    C10 - C11    - C12   
    10     11     16      1    1.1151e+02    5.2635e+02 ;    C10 - C11    - C15   
    10     11     36      1    1.0980e+02    3.8744e+02 ;    C10 - C11    - H8    
    11     10     34      1    1.0980e+02    3.8744e+02 ;    C11 - C10    - H6    
    11     10     35      1    1.0980e+02    3.8744e+02 ;    C11 - C10    - H7    
    11     12     13      1    1.1151e+02    5.2635e+02 ;    C11 - C12    - C13   
    11     12     37      1    1.0980e+02    3.8744e+02 ;    C11 - C12    - H9    
    11     12     38      1    1.0980e+02    3.8744e+02 ;    C11 - C12    - H10   
    11     16     15      1    1.1151e+02    5.2635e+02 ;    C11 - C15    - C14   
    11     16     43      1    1.0980e+02    3.8744e+02 ;    C11 - C15    - H15   
    11     16     44      1    1.0980e+02    3.8744e+02 ;    C11 - C15    - H16   
    12     11     16      1    1.1151e+02    5.2635e+02 ;    C12 - C11    - C15   
    12     11     36      1    1.0980e+02    3.8744e+02 ;    C12 - C11    - H8    
    12     13     14      1    1.1104e+02    5.5229e+02 ;    C12 - C13    - N1    
    12     13     39      1    1.0956e+02    3.8828e+02 ;    C12 - C13    - H11   
    12     13     40      1    1.0956e+02    3.8828e+02 ;    C12 - C13    - H12   
    13     12     37      1    1.0980e+02    3.8744e+02 ;    C13 - C12    - H9    
    13     12     38      1    1.0980e+02    3.8744e+02 ;    C13 - C12    - H10   
    13     14     15      1    1.1235e+02    5.3388e+02 ;    C13 - N1     - C14   
    13     14     17      1    1.1235e+02    5.3388e+02 ;    C13 - N1     - C16   
    14     13     39      1    1.0988e+02    4.1422e+02 ;     N1 - C13    - H11   
    14     13     40      1    1.0988e+02    4.1422e+02 ;     N1 - C13    - H12   
    14     15     16      1    1.1104e+02    5.5229e+02 ;     N1 - C14    - C15   
    14     15     41      1    1.0988e+02    4.1422e+02 ;     N1 - C14    - H13   
    14     15     42      1    1.0988e+02    4.1422e+02 ;     N1 - C14    - H14   
    14     17     18      1    1.1216e+02    5.5396e+02 ;     N1 - C16    - C17   
    14     17     45      1    1.0988e+02    4.1422e+02 ;     N1 - C16    - H17   
    14     17     46      1    1.0988e+02    4.1422e+02 ;     N1 - C16    - H18   
    15     14     17      1    1.1235e+02    5.3388e+02 ;    C14 - N1     - C16   
    15     16     43      1    1.0980e+02    3.8744e+02 ;    C14 - C15    - H15   
    15     16     44      1    1.0980e+02    3.8744e+02 ;    C14 - C15    - H16   
    16     11     36      1    1.0980e+02    3.8744e+02 ;    C15 - C11    - H8    
    16     15     41      1    1.0956e+02    3.8828e+02 ;    C15 - C14    - H13   
    16     15     42      1    1.0956e+02    3.8828e+02 ;    C15 - C14    - H14   
    17     18     19      1    1.2077e+02    5.3137e+02 ;    C16 - C17    - C18   
    17     18     23      1    1.2077e+02    5.3137e+02 ;    C16 - C17    - C22   
    18     17     45      1    1.0956e+02    3.9330e+02 ;    C17 - C16    - H17   
    18     17     46      1    1.0956e+02    3.9330e+02 ;    C17 - C16    - H18   
    18     19     20      1    1.2002e+02    5.5731e+02 ;    C17 - C18    - C19   
    18     19     47      1    1.1988e+02    4.0334e+02 ;    C17 - C18    - H19   
    18     23     22      1    1.2002e+02    5.5731e+02 ;    C17 - C22    - C21   
    18     23     51      1    1.1988e+02    4.0334e+02 ;    C17 - C22    - H23   
    19     18     23      1    1.2002e+02    5.5731e+02 ;    C18 - C17    - C22   
    19     20     21      1    1.2002e+02    5.5731e+02 ;    C18 - C19    - C20   
    19     20     48      1    1.1988e+02    4.0334e+02 ;    C18 - C19    - H20   
    20     19     47      1    1.1988e+02    4.0334e+02 ;    C19 - C18    - H19   
    20     21     22      1    1.2002e+02    5.5731e+02 ;    C19 - C20    - C21   
    20     21     49      1    1.1988e+02    4.0334e+02 ;    C19 - C20    - H21   
    21     20     48      1    1.1988e+02    4.0334e+02 ;    C20 - C19    - H20   
    21     22     23      1    1.2002e+02    5.5731e+02 ;    C20 - C21    - C22   
    21     22     50      1    1.1988e+02    4.0334e+02 ;    C20 - C21    - H22   
    22     21     49      1    1.1988e+02    4.0334e+02 ;    C21 - C20    - H21   
    22     23     51      1    1.1988e+02    4.0334e+02 ;    C21 - C22    - H23   
    23     22     50      1    1.1988e+02    4.0334e+02 ;    C22 - C21    - H22   
    25     26     52      1    1.0978e+02    4.2509e+02 ;     O2 - C23    - H24   
    25     26     53      1    1.0978e+02    4.2509e+02 ;     O2 - C23    - H25   
    25     26     54      1    1.0978e+02    4.2509e+02 ;     O2 - C23    - H26   
    27     28     55      1    1.0978e+02    4.2509e+02 ;     O3 - C24    - H27   
    27     28     56      1    1.0978e+02    4.2509e+02 ;     O3 - C24    - H28   
    27     28     57      1    1.0978e+02    4.2509e+02 ;     O3 - C24    - H29   
    32      9     33      1    1.0758e+02    3.2970e+02 ;     H4 - C9     - H5    
    34     10     35      1    1.0758e+02    3.2970e+02 ;     H6 - C10    - H7    
    37     12     38      1    1.0758e+02    3.2970e+02 ;     H9 - C12    - H10   
    39     13     40      1    1.0846e+02    3.2803e+02 ;    H11 - C13    - H12   
    41     15     42      1    1.0846e+02    3.2803e+02 ;    H13 - C14    - H14   
    43     16     44      1    1.0758e+02    3.2970e+02 ;    H15 - C15    - H16   
    45     17     46      1    1.0846e+02    3.2803e+02 ;    H17 - C16    - H18   
    52     26     53      1    1.0846e+02    3.2803e+02 ;    H24 - C23    - H25   
    52     26     54      1    1.0846e+02    3.2803e+02 ;    H24 - C23    - H26   
    53     26     54      1    1.0846e+02    3.2803e+02 ;    H25 - C23    - H26   
    55     28     56      1    1.0846e+02    3.2803e+02 ;    H27 - C24    - H28   
    55     28     57      1    1.0846e+02    3.2803e+02 ;    H27 - C24    - H29   
    56     28     57      1    1.0846e+02    3.2803e+02 ;    H28 - C24    - H29   

[ dihedrals ] ; propers
; for gromacs 4.5 or higher, using funct 9
;    i      j      k      l   func   phase     kd      pn
     1      2      3      4      9   180.00  15.16700   2 ;     C1-    C2-    C3-    C4
     1      2      3     29      9   180.00  15.16700   2 ;     C1-    C2-    C3-    H1
     1      2     27     28      9   180.00   3.76560   2 ;     C1-    C2-    O3-   C24
     1      6      5      4      9   180.00  15.16700   2 ;     C1-    C6-    C5-    C4
     1      6      5      7      9   180.00  15.16700   2 ;     C1-    C6-    C5-    C7
     1     25     26     52      9     0.00   1.60387   3 ;     C1-    O2-   C23-   H24
     1     25     26     53      9     0.00   1.60387   3 ;     C1-    O2-   C23-   H25
     1     25     26     54      9     0.00   1.60387   3 ;     C1-    O2-   C23-   H26
     2      1      6      5      9   180.00  15.16700   2 ;     C2-    C1-    C6-    C5
     2      1      6     30      9   180.00  15.16700   2 ;     C2-    C1-    C6-    H2
     2      1     25     26      9   180.00   3.76560   2 ;     C2-    C1-    O2-   C23
     2      3      4      5      9   180.00  15.16700   2 ;     C2-    C3-    C4-    C5
     2      3      4      9      9   180.00  15.16700   2 ;     C2-    C3-    C4-    C9
     2     27     28     55      9     0.00   1.60387   3 ;     C2-    O3-   C24-   H27
     2     27     28     56      9     0.00   1.60387   3 ;     C2-    O3-   C24-   H28
     2     27     28     57      9     0.00   1.60387   3 ;     C2-    O3-   C24-   H29
     3      2     27     28      9   180.00   3.76560   2 ;     C3-    C2-    O3-   C24
     3      4      5      6      9   180.00  15.16700   2 ;     C3-    C4-    C5-    C6
     3      4      5      7      9   180.00  15.16700   2 ;     C3-    C4-    C5-    C7
     3      4      9      8      9     0.00   0.00000   0 ;     C3-    C4-    C9-    C8
     3      4      9     32      9     0.00   0.00000   0 ;     C3-    C4-    C9-    H4
     3      4      9     33      9     0.00   0.00000   0 ;     C3-    C4-    C9-    H5
     4      3      2     27      9   180.00  15.16700   2 ;     C4-    C3-    C2-    O3
     4      5      6     30      9   180.00  15.16700   2 ;     C4-    C5-    C6-    H2
     4      5      7      8      9   180.00   4.18400   2 ;     C4-    C5-    C7-    C8
     4      5      7     24      9   180.00   4.18400   2 ;     C4-    C5-    C7-    O1
     4      9      8      7      9     0.00   0.65084   3 ;     C4-    C9-    C8-    C7
     4      9      8     10      9     0.00   0.65084   3 ;     C4-    C9-    C8-   C10
     4      9      8     31      9     0.00   0.65084   3 ;     C4-    C9-    C8-    H3
     5      4      3     29      9   180.00  15.16700   2 ;     C5-    C4-    C3-    H1
     5      4      9      8      9     0.00   0.00000   0 ;     C5-    C4-    C9-    C8
     5      4      9     32      9     0.00   0.00000   0 ;     C5-    C4-    C9-    H4
     5      4      9     33      9     0.00   0.00000   0 ;     C5-    C4-    C9-    H5
     5      7      8      9      9   180.00   0.00000   2 ;     C5-    C7-    C8-    C9
     5      7      8     10      9   180.00   0.00000   2 ;     C5-    C7-    C8-   C10
     5      7      8     31      9   180.00   0.00000   2 ;     C5-    C7-    C8-    H3
     6      1      2      3      9   180.00  15.16700   2 ;     C6-    C1-    C2-    C3
     6      1      2     27      9   180.00  15.16700   2 ;     C6-    C1-    C2-    O3
     6      1     25     26      9   180.00   3.76560   2 ;     C6-    C1-    O2-   C23
     6      5      4      9      9   180.00  15.16700   2 ;     C6-    C5-    C4-    C9
     6      5      7      8      9   180.00   4.18400   2 ;     C6-    C5-    C7-    C8
     6      5      7     24      9   180.00   4.18400   2 ;     C6-    C5-    C7-    O1
     7      5      4      9      9   180.00  15.16700   2 ;     C7-    C5-    C4-    C9
     7      5      6     30      9   180.00  15.16700   2 ;     C7-    C5-    C6-    H2
     7      8      9     32      9     0.00   0.65084   3 ;     C7-    C8-    C9-    H4
     7      8      9     33      9     0.00   0.65084   3 ;     C7-    C8-    C9-    H5
     7      8     10     11      9     0.00   0.65084   3 ;     C7-    C8-   C10-   C11
     7      8     10     34      9     0.00   0.65084   3 ;     C7-    C8-   C10-    H6
     7      8     10     35      9     0.00   0.65084   3 ;     C7-    C8-   C10-    H7
     8     10     11     12      9     0.00   0.75312   3 ;     C8-   C10-   C11-   C12
     8     10     11     12      9   180.00   0.83680   1 ;     C8-   C10-   C11-   C12
     8     10     11     12      9   180.00   1.04600   2 ;     C8-   C10-   C11-   C12
     8     10     11     16      9     0.00   0.75312   3 ;     C8-   C10-   C11-   C15
     8     10     11     16      9   180.00   0.83680   1 ;     C8-   C10-   C11-   C15
     8     10     11     16      9   180.00   1.04600   2 ;     C8-   C10-   C11-   C15
     8     10     11     36      9     0.00   0.66944   3 ;     C8-   C10-   C11-    H8
     9      4      3     29      9   180.00  15.16700   2 ;     C9-    C4-    C3-    H1
     9      8      7     24      9   180.00   0.00000   2 ;     C9-    C8-    C7-    O1
     9      8     10     11      9     0.00   0.75312   3 ;     C9-    C8-   C10-   C11
     9      8     10     11      9   180.00   0.83680   1 ;     C9-    C8-   C10-   C11
     9      8     10     11      9   180.00   1.04600   2 ;     C9-    C8-   C10-   C11
     9      8     10     34      9     0.00   0.66944   3 ;     C9-    C8-   C10-    H6
     9      8     10     35      9     0.00   0.66944   3 ;     C9-    C8-   C10-    H7
    10      8      7     24      9   180.00   0.00000   2 ;    C10-    C8-    C7-    O1
    10      8      9     32      9     0.00   0.66944   3 ;    C10-    C8-    C9-    H4
    10      8      9     33      9     0.00   0.66944   3 ;    C10-    C8-    C9-    H5
    10     11     12     13      9     0.00   0.75312   3 ;    C10-   C11-   C12-   C13
    10     11     12     13      9   180.00   0.83680   1 ;    C10-   C11-   C12-   C13
    10     11     12     13      9   180.00   1.04600   2 ;    C10-   C11-   C12-   C13
    10     11     12     37      9     0.00   0.66944   3 ;    C10-   C11-   C12-    H9
    10     11     12     38      9     0.00   0.66944   3 ;    C10-   C11-   C12-   H10
    10     11     16     15      9     0.00   0.75312   3 ;    C10-   C11-   C15-   C14
    10     11     16     15      9   180.00   0.83680   1 ;    C10-   C11-   C15-   C14
    10     11     16     15      9   180.00   1.04600   2 ;    C10-   C11-   C15-   C14
    10     11     16     43      9     0.00   0.66944   3 ;    C10-   C11-   C15-   H15
    10     11     16     44      9     0.00   0.66944   3 ;    C10-   C11-   C15-   H16
    11     10      8     31      9     0.00   0.66944   3 ;    C11-   C10-    C8-    H3
    11     12     13     14      9     0.00   0.65084   3 ;    C11-   C12-   C13-    N1
    11     12     13     39      9     0.00   0.65084   3 ;    C11-   C12-   C13-   H11
    11     12     13     40      9     0.00   0.65084   3 ;    C11-   C12-   C13-   H12
    11     16     15     14      9     0.00   0.65084   3 ;    C11-   C15-   C14-    N1
    11     16     15     41      9     0.00   0.65084   3 ;    C11-   C15-   C14-   H13
    11     16     15     42      9     0.00   0.65084   3 ;    C11-   C15-   C14-   H14
    12     11     10     34      9     0.00   0.66944   3 ;    C12-   C11-   C10-    H6
    12     11     10     35      9     0.00   0.66944   3 ;    C12-   C11-   C10-    H7
    12     11     16     15      9     0.00   0.75312   3 ;    C12-   C11-   C15-   C14
    12     11     16     15      9   180.00   0.83680   1 ;    C12-   C11-   C15-   C14
    12     11     16     15      9   180.00   1.04600   2 ;    C12-   C11-   C15-   C14
    12     11     16     43      9     0.00   0.66944   3 ;    C12-   C11-   C15-   H15
    12     11     16     44      9     0.00   0.66944   3 ;    C12-   C11-   C15-   H16
    12     13     14     15      9     0.00   1.25520   3 ;    C12-   C13-    N1-   C14
    12     13     14     15      9   180.00   2.00832   2 ;    C12-   C13-    N1-   C14
    12     13     14     17      9     0.00   1.25520   3 ;    C12-   C13-    N1-   C16
    12     13     14     17      9   180.00   2.00832   2 ;    C12-   C13-    N1-   C16
    13     12     11     16      9     0.00   0.75312   3 ;    C13-   C12-   C11-   C15
    13     12     11     16      9   180.00   0.83680   1 ;    C13-   C12-   C11-   C15
    13     12     11     16      9   180.00   1.04600   2 ;    C13-   C12-   C11-   C15
    13     12     11     36      9     0.00   0.66944   3 ;    C13-   C12-   C11-    H8
    13     14     15     16      9     0.00   1.25520   3 ;    C13-    N1-   C14-   C15
    13     14     15     16      9   180.00   2.00832   2 ;    C13-    N1-   C14-   C15
    13     14     15     41      9     0.00   1.25520   3 ;    C13-    N1-   C14-   H13
    13     14     15     42      9     0.00   1.25520   3 ;    C13-    N1-   C14-   H14
    13     14     17     18      9     0.00   1.25520   3 ;    C13-    N1-   C16-   C17
    13     14     17     45      9     0.00   1.25520   3 ;    C13-    N1-   C16-   H17
    13     14     17     46      9     0.00   1.25520   3 ;    C13-    N1-   C16-   H18
    14     13     12     37      9     0.00   0.65084   3 ;     N1-   C13-   C12-    H9
    14     13     12     38      9     0.00   0.65084   3 ;     N1-   C13-   C12-   H10
    14     15     16     43      9     0.00   0.65084   3 ;     N1-   C14-   C15-   H15
    14     15     16     44      9     0.00   0.65084   3 ;     N1-   C14-   C15-   H16
    14     17     18     19      9     0.00   0.00000   0 ;     N1-   C16-   C17-   C18
    14     17     18     23      9     0.00   0.00000   0 ;     N1-   C16-   C17-   C22
    15     14     13     39      9     0.00   1.25520   3 ;    C14-    N1-   C13-   H11
    15     14     13     40      9     0.00   1.25520   3 ;    C14-    N1-   C13-   H12
    15     14     17     18      9     0.00   1.25520   3 ;    C14-    N1-   C16-   C17
    15     14     17     45      9     0.00   1.25520   3 ;    C14-    N1-   C16-   H17
    15     14     17     46      9     0.00   1.25520   3 ;    C14-    N1-   C16-   H18
    15     16     11     36      9     0.00   0.66944   3 ;    C14-   C15-   C11-    H8
    16     11     10     34      9     0.00   0.66944   3 ;    C15-   C11-   C10-    H6
    16     11     10     35      9     0.00   0.66944   3 ;    C15-   C11-   C10-    H7
    16     11     12     37      9     0.00   0.66944   3 ;    C15-   C11-   C12-    H9
    16     11     12     38      9     0.00   0.66944   3 ;    C15-   C11-   C12-   H10
    16     15     14     17      9     0.00   1.25520   3 ;    C15-   C14-    N1-   C16
    16     15     14     17      9   180.00   2.00832   2 ;    C15-   C14-    N1-   C16
    17     14     13     39      9     0.00   1.25520   3 ;    C16-    N1-   C13-   H11
    17     14     13     40      9     0.00   1.25520   3 ;    C16-    N1-   C13-   H12
    17     14     15     41      9     0.00   1.25520   3 ;    C16-    N1-   C14-   H13
    17     14     15     42      9     0.00   1.25520   3 ;    C16-    N1-   C14-   H14
    17     18     19     20      9   180.00  15.16700   2 ;    C16-   C17-   C18-   C19
    17     18     19     47      9   180.00  15.16700   2 ;    C16-   C17-   C18-   H19
    17     18     23     22      9   180.00  15.16700   2 ;    C16-   C17-   C22-   C21
    17     18     23     51      9   180.00  15.16700   2 ;    C16-   C17-   C22-   H23
    18     19     20     21      9   180.00  15.16700   2 ;    C17-   C18-   C19-   C20
    18     19     20     48      9   180.00  15.16700   2 ;    C17-   C18-   C19-   H20
    18     23     22     21      9   180.00  15.16700   2 ;    C17-   C22-   C21-   C20
    18     23     22     50      9   180.00  15.16700   2 ;    C17-   C22-   C21-   H22
    19     18     17     45      9     0.00   0.00000   0 ;    C18-   C17-   C16-   H17
    19     18     17     46      9     0.00   0.00000   0 ;    C18-   C17-   C16-   H18
    19     18     23     22      9   180.00  15.16700   2 ;    C18-   C17-   C22-   C21
    19     18     23     51      9   180.00  15.16700   2 ;    C18-   C17-   C22-   H23
    19     20     21     22      9   180.00  15.16700   2 ;    C18-   C19-   C20-   C21
    19     20     21     49      9   180.00  15.16700   2 ;    C18-   C19-   C20-   H21
    20     19     18     23      9   180.00  15.16700   2 ;    C19-   C18-   C17-   C22
    20     21     22     23      9   180.00  15.16700   2 ;    C19-   C20-   C21-   C22
    20     21     22     50      9   180.00  15.16700   2 ;    C19-   C20-   C21-   H22
    21     20     19     47      9   180.00  15.16700   2 ;    C20-   C19-   C18-   H19
    21     22     23     51      9   180.00  15.16700   2 ;    C20-   C21-   C22-   H23
    22     21     20     48      9   180.00  15.16700   2 ;    C21-   C20-   C19-   H20
    23     18     17     45      9     0.00   0.00000   0 ;    C22-   C17-   C16-   H17
    23     18     17     46      9     0.00   0.00000   0 ;    C22-   C17-   C16-   H18
    23     18     19     47      9   180.00  15.16700   2 ;    C22-   C17-   C18-   H19
    23     22     21     49      9   180.00  15.16700   2 ;    C22-   C21-   C20-   H21
    24      7      8     31      9     0.00   0.00000   0 ;     O1-    C7-    C8-    H3
    24      7      8     31      9     0.00   3.34720   1 ;     O1-    C7-    C8-    H3
    24      7      8     31      9   180.00   0.33472   3 ;     O1-    C7-    C8-    H3
    25      1      2      3      9   180.00  15.16700   2 ;     O2-    C1-    C2-    C3
    25      1      2     27      9   180.00  15.16700   2 ;     O2-    C1-    C2-    O3
    25      1      6      5      9   180.00  15.16700   2 ;     O2-    C1-    C6-    C5
    25      1      6     30      9   180.00  15.16700   2 ;     O2-    C1-    C6-    H2
    27      2      3     29      9   180.00  15.16700   2 ;     O3-    C2-    C3-    H1
    31      8      9     32      9     0.00   0.62760   3 ;     H3-    C8-    C9-    H4
    31      8      9     33      9     0.00   0.62760   3 ;     H3-    C8-    C9-    H5
    31      8     10     34      9     0.00   0.62760   3 ;     H3-    C8-   C10-    H6
    31      8     10     35      9     0.00   0.62760   3 ;     H3-    C8-   C10-    H7
    34     10     11     36      9     0.00   0.62760   3 ;     H6-   C10-   C11-    H8
    35     10     11     36      9     0.00   0.62760   3 ;     H7-   C10-   C11-    H8
    36     11     12     37      9     0.00   0.62760   3 ;     H8-   C11-   C12-    H9
    36     11     12     38      9     0.00   0.62760   3 ;     H8-   C11-   C12-   H10
    36     11     16     43      9     0.00   0.62760   3 ;     H8-   C11-   C15-   H15
    36     11     16     44      9     0.00   0.62760   3 ;     H8-   C11-   C15-   H16
    37     12     13     39      9     0.00   0.65084   3 ;     H9-   C12-   C13-   H11
    37     12     13     40      9     0.00   0.65084   3 ;     H9-   C12-   C13-   H12
    38     12     13     39      9     0.00   0.65084   3 ;    H10-   C12-   C13-   H11
    38     12     13     40      9     0.00   0.65084   3 ;    H10-   C12-   C13-   H12
    41     15     16     43      9     0.00   0.65084   3 ;    H13-   C14-   C15-   H15
    41     15     16     44      9     0.00   0.65084   3 ;    H13-   C14-   C15-   H16
    42     15     16     43      9     0.00   0.65084   3 ;    H14-   C14-   C15-   H15
    42     15     16     44      9     0.00   0.65084   3 ;    H14-   C14-   C15-   H16
    47     19     20     48      9   180.00  15.16700   2 ;    H19-   C18-   C19-   H20
    48     20     21     49      9   180.00  15.16700   2 ;    H20-   C19-   C20-   H21
    49     21     22     50      9   180.00  15.16700   2 ;    H21-   C20-   C21-   H22
    50     22     23     51      9   180.00  15.16700   2 ;    H22-   C21-   C22-   H23

[ dihedrals ] ; impropers
; treated as propers in GROMACS to use correct AMBER analytical function
;    i      j      k      l   func   phase     kd      pn
     1      3      2     27      4   180.00   4.60240   2 ;     C1-    C3-    C2-    O3
     1      5      6     30      4   180.00   4.60240   2 ;     C1-    C5-    C6-    H2
     2      4      3     29      4   180.00   4.60240   2 ;     C2-    C4-    C3-    H1
     3      5      4      9      4   180.00   4.60240   2 ;     C3-    C5-    C4-    C9
     5      8      7     24      4   180.00  43.93200   2 ;     C5-    C8-    C7-    O1
     7      6      5      4      4   180.00   4.60240   2 ;     C7-    C6-    C5-    C4
    18     20     19     47      4   180.00   4.60240   2 ;    C17-   C19-   C18-   H19
    18     22     23     51      4   180.00   4.60240   2 ;    C17-   C21-   C22-   H23
    19     21     20     48      4   180.00   4.60240   2 ;    C18-   C20-   C19-   H20
    19     23     18     17      4   180.00   4.60240   2 ;    C18-   C22-   C17-   C16
    20     22     21     49      4   180.00   4.60240   2 ;    C19-   C21-   C20-   H21
    21     23     22     50      4   180.00   4.60240   2 ;    C20-   C22-   C21-   H22
    25      1      6      2      4   180.00   4.60240   2 ;     O2-    C1-    C6-    C2

[ system ]
 LIG

[ molecules ]
; Compound        nmols
 LIG              1     
