# Supplementary material for: Treatment of flexibility of protein backbone in simulations of protein–ligand interactions using steered molecular dynamics
Source: Sci Rep. 2024 May 7;14:10475. doi: 10.1038/s41598-024-59899-3 (PMC11076533; doi:10.1038/s41598-024-59899-3)
Supplement: Supplementary file 1 — Supplementary Information 1. [file 41598_2024_59899_MOESM1_ESM.gz › complex/1eve/center.pdb]

TITLE     God Rules Over Mankind, Animals, Cosmos and Such
REMARK    THIS IS A SIMULATION BOX
CRYST1  100.000  100.000  100.000  90.00  90.00  90.00 P 1           1
MODEL        1
ATOM      1  N   ASP     2     -28.030  12.790 -35.300  1.00  0.00            
ATOM      2  H1  ASP     2     -28.940  13.050 -34.980  1.00  0.00            
ATOM      3  H2  ASP     2     -27.870  13.170 -36.210  1.00  0.00            
ATOM      4  H3  ASP     2     -27.970  11.790 -35.340  1.00  0.00            
ATOM      5  CA  ASP     2     -27.020  13.290 -34.370  1.00  0.00            
ATOM      6  HA  ASP     2     -27.240  12.880 -33.490  1.00  0.00            
ATOM      7  CB  ASP     2     -25.600  12.880 -34.840  1.00  0.00            
ATOM      8  HB1 ASP     2     -24.930  13.380 -34.290  1.00  0.00            
ATOM      9  HB2 ASP     2     -25.500  13.150 -35.800  1.00  0.00            
ATOM     10  CG  ASP     2     -25.270  11.390 -34.730  1.00  0.00            
ATOM     11  OD1 ASP     2     -25.910  10.570 -35.440  1.00  0.00            
ATOM     12  OD2 ASP     2     -24.410  11.010 -33.910  1.00  0.00            
ATOM     13  C   ASP     2     -27.130  14.790 -34.220  1.00  0.00            
ATOM     14  O   ASP     2     -27.690  15.480 -35.080  1.00  0.00            
ATOM     15  N   HIS     3     -26.530  15.360 -33.100  1.00  0.00            
ATOM     16  H   HIS     3     -26.050  14.780 -32.430  1.00  0.00            
ATOM     17  CA  HIS     3     -26.600  16.800 -32.910  1.00  0.00            
ATOM     18  HA  HIS     3     -26.840  17.230 -33.780  1.00  0.00            
ATOM     19  CB  HIS     3     -27.640  17.040 -31.810  1.00  0.00            
ATOM     20  HB1 HIS     3     -27.650  18.010 -31.560  1.00  0.00            
ATOM     21  HB2 HIS     3     -27.410  16.490 -31.000  1.00  0.00            
ATOM     22  CG  HIS     3     -29.030  16.660 -32.230  1.00  0.00            
ATOM     23  ND1 HIS     3     -29.580  15.380 -32.160  1.00  0.00            
ATOM     24  CE1 HIS     3     -30.800  15.620 -32.660  1.00  0.00            
ATOM     25  HE1 HIS     3     -31.480  14.890 -32.740  1.00  0.00            
ATOM     26  NE2 HIS     3     -31.090  16.900 -33.050  1.00  0.00            
ATOM     27  HE2 HIS     3     -31.940  17.260 -33.450  1.00  0.00            
ATOM     28  CD2 HIS     3     -29.930  17.570 -32.760  1.00  0.00            
ATOM     29  HD2 HIS     3     -29.760  18.540 -32.910  1.00  0.00            
ATOM     30  C   HIS     3     -25.260  17.350 -32.490  1.00  0.00            
ATOM     31  O   HIS     3     -24.460  17.770 -33.370  1.00  0.00            
ATOM     32  N   SER     4     -24.980  17.530 -31.180  1.00  0.00            
ATOM     33  H   SER     4     -25.660  17.210 -30.520  1.00  0.00            
ATOM     34  CA  SER     4     -23.750  18.140 -30.680  1.00  0.00            
ATOM     35  HA  SER     4     -23.540  18.790 -31.410  1.00  0.00            
ATOM     36  CB  SER     4     -24.020  18.810 -29.330  1.00  0.00            
ATOM     37  HB1 SER     4     -24.280  18.130 -28.650  1.00  0.00            
ATOM     38  HB2 SER     4     -24.760  19.490 -29.410  1.00  0.00            
ATOM     39  OG  SER     4     -22.880  19.490 -28.840  1.00  0.00            
ATOM     40  HG  SER     4     -23.090  19.920 -27.960  1.00  0.00            
ATOM     41  C   SER     4     -22.530  17.210 -30.550  1.00  0.00            
ATOM     42  O   SER     4     -22.650  15.980 -30.650  1.00  0.00            
ATOM     43  N   GLU     5     -21.380  17.820 -30.310  1.00  0.00            
ATOM     44  H   GLU     5     -21.370  18.820 -30.240  1.00  0.00            
ATOM     45  CA  GLU     5     -20.110  17.120 -30.140  1.00  0.00            
ATOM     46  HA  GLU     5     -20.060  16.470 -30.900  1.00  0.00            
ATOM     47  CB  GLU     5     -18.960  18.120 -30.190  1.00  0.00            
ATOM     48  HB1 GLU     5     -19.130  18.820 -29.490  1.00  0.00            
ATOM     49  HB2 GLU     5     -18.970  18.550 -31.090  1.00  0.00            
ATOM     50  CG  GLU     5     -17.570  17.540 -29.940  1.00  0.00            
ATOM     51  HG1 GLU     5     -17.420  16.790 -30.590  1.00  0.00            
ATOM     52  HG2 GLU     5     -17.530  17.190 -29.010  1.00  0.00            
ATOM     53  CD  GLU     5     -16.460  18.560 -30.120  1.00  0.00            
ATOM     54  OE1 GLU     5     -16.620  19.720 -29.680  1.00  0.00            
ATOM     55  OE2 GLU     5     -15.430  18.190 -30.720  1.00  0.00            
ATOM     56  C   GLU     5     -20.050  16.320 -28.820  1.00  0.00            
ATOM     57  O   GLU     5     -19.320  15.350 -28.700  1.00  0.00            
ATOM     58  N   LEU     6     -20.860  16.750 -27.850  1.00  0.00            
ATOM     59  H   LEU     6     -21.450  17.550 -28.020  1.00  0.00            
ATOM     60  CA  LEU     6     -20.910  16.100 -26.550  1.00  0.00            
ATOM     61  HA  LEU     6     -20.020  15.640 -26.460  1.00  0.00            
ATOM     62  CB  LEU     6     -21.120  17.140 -25.450  1.00  0.00            
ATOM     63  HB1 LEU     6     -21.170  16.660 -24.580  1.00  0.00            
ATOM     64  HB2 LEU     6     -21.990  17.590 -25.620  1.00  0.00            
ATOM     65  CG  LEU     6     -20.050  18.230 -25.330  1.00  0.00            
ATOM     66  HG  LEU     6     -19.980  18.730 -26.180  1.00  0.00            
ATOM     67  CD1 LEU     6     -20.450  19.180 -24.210  1.00  0.00            
ATOM     68 HD11 LEU     6     -19.760  19.890 -24.120  1.00  0.00            
ATOM     69 HD12 LEU     6     -21.330  19.590 -24.430  1.00  0.00            
ATOM     70 HD13 LEU     6     -20.520  18.670 -23.350  1.00  0.00            
ATOM     71  CD2 LEU     6     -18.680  17.600 -25.050  1.00  0.00            
ATOM     72 HD21 LEU     6     -18.000  18.330 -24.970  1.00  0.00            
ATOM     73 HD22 LEU     6     -18.720  17.090 -24.190  1.00  0.00            
ATOM     74 HD23 LEU     6     -18.440  16.990 -25.800  1.00  0.00            
ATOM     75  C   LEU     6     -22.010  15.050 -26.480  1.00  0.00            
ATOM     76  O   LEU     6     -22.370  14.590 -25.400  1.00  0.00            
ATOM     77  N   LEU     7     -22.550  14.680 -27.640  1.00  0.00            
ATOM     78  H   LEU     7     -22.230  15.100 -28.490  1.00  0.00            
ATOM     79  CA  LEU     7     -23.610  13.680 -27.690  1.00  0.00            
ATOM     80  HA  LEU     7     -23.780  13.390 -26.740  1.00  0.00            
ATOM     81  CB  LEU     7     -24.900  14.290 -28.260  1.00  0.00            
ATOM     82  HB1 LEU     7     -24.710  14.550 -29.210  1.00  0.00            
ATOM     83  HB2 LEU     7     -25.110  15.110 -27.730  1.00  0.00            
ATOM     84  CG  LEU     7     -26.120  13.380 -28.250  1.00  0.00            
ATOM     85  HG  LEU     7     -25.890  12.530 -28.710  1.00  0.00            
ATOM     86  CD1 LEU     7     -26.530  13.060 -26.820  1.00  0.00            
ATOM     87 HD11 LEU     7     -27.330  12.460 -26.830  1.00  0.00            
ATOM     88 HD12 LEU     7     -25.770  12.600 -26.350  1.00  0.00            
ATOM     89 HD13 LEU     7     -26.750  13.910 -26.330  1.00  0.00            
ATOM     90  CD2 LEU     7     -27.270  14.060 -28.990  1.00  0.00            
ATOM     91 HD21 LEU     7     -28.070  13.460 -28.980  1.00  0.00            
ATOM     92 HD22 LEU     7     -27.500  14.920 -28.550  1.00  0.00            
ATOM     93 HD23 LEU     7     -27.000  14.230 -29.940  1.00  0.00            
ATOM     94  C   LEU     7     -23.150  12.500 -28.550  1.00  0.00            
ATOM     95  O   LEU     7     -22.860  12.660 -29.740  1.00  0.00            
ATOM     96  N   VAL     8     -23.070  11.340 -27.930  1.00  0.00            
ATOM     97  H   VAL     8     -23.290  11.280 -26.960  1.00  0.00            
ATOM     98  CA  VAL     8     -22.650  10.130 -28.630  1.00  0.00            
ATOM     99  HA  VAL     8     -22.580  10.410 -29.590  1.00  0.00            
ATOM    100  CB  VAL     8     -21.290   9.610 -28.120  1.00  0.00            
ATOM    101  HB  VAL     8     -21.370   9.420 -27.140  1.00  0.00            
ATOM    102  CG1 VAL     8     -20.890   8.320 -28.820  1.00  0.00            
ATOM    103 HG11 VAL     8     -20.010   8.000 -28.480  1.00  0.00            
ATOM    104 HG12 VAL     8     -21.590   7.620 -28.650  1.00  0.00            
ATOM    105 HG13 VAL     8     -20.830   8.480 -29.810  1.00  0.00            
ATOM    106  CG2 VAL     8     -20.210  10.670 -28.340  1.00  0.00            
ATOM    107 HG21 VAL     8     -19.330  10.320 -28.000  1.00  0.00            
ATOM    108 HG22 VAL     8     -20.130  10.870 -29.320  1.00  0.00            
ATOM    109 HG23 VAL     8     -20.450  11.500 -27.840  1.00  0.00            
ATOM    110  C   VAL     8     -23.700   9.040 -28.490  1.00  0.00            
ATOM    111  O   VAL     8     -24.160   8.750 -27.390  1.00  0.00            
ATOM    112  N   ASN     9     -24.110   8.460 -29.610  1.00  0.00            
ATOM    113  H   ASN     9     -23.720   8.770 -30.480  1.00  0.00            
ATOM    114  CA  ASN     9     -25.110   7.400 -29.610  1.00  0.00            
ATOM    115  HA  ASN     9     -25.630   7.470 -28.760  1.00  0.00            
ATOM    116  CB  ASN     9     -26.070   7.570 -30.780  1.00  0.00            
ATOM    117  HB1 ASN     9     -25.570   7.430 -31.630  1.00  0.00            
ATOM    118  HB2 ASN     9     -26.440   8.500 -30.760  1.00  0.00            
ATOM    119  CG  ASN     9     -27.240   6.580 -30.740  1.00  0.00            
ATOM    120  OD1 ASN     9     -27.830   6.260 -31.770  1.00  0.00            
ATOM    121  ND2 ASN     9     -27.580   6.120 -29.540  1.00  0.00            
ATOM    122 HD21 ASN     9     -27.080   6.420 -28.730  1.00  0.00            
ATOM    123 HD22 ASN     9     -28.340   5.470 -29.450  1.00  0.00            
ATOM    124  C   ASN     9     -24.360   6.070 -29.700  1.00  0.00            
ATOM    125  O   ASN     9     -23.790   5.730 -30.730  1.00  0.00            
ATOM    126  N   THR    10     -24.360   5.340 -28.580  1.00  0.00            
ATOM    127  H   THR    10     -24.830   5.690 -27.770  1.00  0.00            
ATOM    128  CA  THR    10     -23.690   4.040 -28.510  1.00  0.00            
ATOM    129  HA  THR    10     -23.130   4.040 -29.340  1.00  0.00            
ATOM    130  CB  THR    10     -22.820   3.920 -27.230  1.00  0.00            
ATOM    131  HB  THR    10     -22.190   3.140 -27.300  1.00  0.00            
ATOM    132  CG2 THR    10     -22.040   5.190 -26.970  1.00  0.00            
ATOM    133 HG21 THR    10     -21.490   5.090 -26.140  1.00  0.00            
ATOM    134 HG22 THR    10     -21.440   5.370 -27.750  1.00  0.00            
ATOM    135 HG23 THR    10     -22.680   5.950 -26.860  1.00  0.00            
ATOM    136  OG1 THR    10     -23.660   3.640 -26.100  1.00  0.00            
ATOM    137  HG1 THR    10     -23.100   3.560 -25.280  1.00  0.00            
ATOM    138  C   THR    10     -24.670   2.880 -28.560  1.00  0.00            
ATOM    139  O   THR    10     -25.880   3.070 -28.510  1.00  0.00            
ATOM    140  N   LYS    11     -24.120   1.670 -28.660  1.00  0.00            
ATOM    141  H   LYS    11     -23.130   1.600 -28.700  1.00  0.00            
ATOM    142  CA  LYS    11     -24.920   0.460 -28.710  1.00  0.00            
ATOM    143  HA  LYS    11     -25.580   0.600 -29.440  1.00  0.00            
ATOM    144  CB  LYS    11     -24.010  -0.740 -29.010  1.00  0.00            
ATOM    145  HB1 LYS    11     -24.570  -1.570 -28.990  1.00  0.00            
ATOM    146  HB2 LYS    11     -23.310  -0.790 -28.310  1.00  0.00            
ATOM    147  CG  LYS    11     -23.320  -0.660 -30.370  1.00  0.00            
ATOM    148  HG1 LYS    11     -22.880   0.230 -30.460  1.00  0.00            
ATOM    149  HG2 LYS    11     -24.010  -0.770 -31.090  1.00  0.00            
ATOM    150  CD  LYS    11     -22.280  -1.750 -30.530  1.00  0.00            
ATOM    151  HD1 LYS    11     -22.720  -2.640 -30.390  1.00  0.00            
ATOM    152  HD2 LYS    11     -21.570  -1.620 -29.840  1.00  0.00            
ATOM    153  CE  LYS    11     -21.640  -1.720 -31.910  1.00  0.00            
ATOM    154  HE1 LYS    11     -21.190  -0.840 -32.040  1.00  0.00            
ATOM    155  HE2 LYS    11     -22.350  -1.840 -32.600  1.00  0.00            
ATOM    156  NZ  LYS    11     -20.630  -2.800 -32.070  1.00  0.00            
ATOM    157  HZ1 LYS    11     -20.240  -2.750 -32.990  1.00  0.00            
ATOM    158  HZ2 LYS    11     -19.910  -2.690 -31.390  1.00  0.00            
ATOM    159  HZ3 LYS    11     -21.070  -3.690 -31.950  1.00  0.00            
ATOM    160  C   LYS    11     -25.680   0.230 -27.400  1.00  0.00            
ATOM    161  O   LYS    11     -26.610  -0.580 -27.350  1.00  0.00            
ATOM    162  N   SER    12     -25.250   0.920 -26.350  1.00  0.00            
ATOM    163  H   SER    12     -24.470   1.530 -26.460  1.00  0.00            
ATOM    164  CA  SER    12     -25.890   0.810 -25.030  1.00  0.00            
ATOM    165  HA  SER    12     -26.370  -0.060 -25.030  1.00  0.00            
ATOM    166  CB  SER    12     -24.840   0.830 -23.920  1.00  0.00            
ATOM    167  HB1 SER    12     -25.270   0.920 -23.020  1.00  0.00            
ATOM    168  HB2 SER    12     -24.200   1.590 -24.050  1.00  0.00            
ATOM    169  OG  SER    12     -24.080  -0.360 -23.910  1.00  0.00            
ATOM    170  HG  SER    12     -23.410  -0.320 -23.180  1.00  0.00            
ATOM    171  C   SER    12     -26.880   1.950 -24.820  1.00  0.00            
ATOM    172  O   SER    12     -27.780   1.860 -23.970  1.00  0.00            
ATOM    173  N   GLY    13     -26.720   3.030 -25.590  1.00  0.00            
ATOM    174  H   GLY    13     -25.980   3.040 -26.260  1.00  0.00            
ATOM    175  CA  GLY    13     -27.610   4.180 -25.490  1.00  0.00            
ATOM    176  HA1 GLY    13     -28.020   4.170 -24.570  1.00  0.00            
ATOM    177  HA2 GLY    13     -28.330   4.080 -26.170  1.00  0.00            
ATOM    178  C   GLY    13     -26.880   5.480 -25.700  1.00  0.00            
ATOM    179  O   GLY    13     -25.690   5.500 -26.010  1.00  0.00            
ATOM    180  N   LYS    14     -27.600   6.600 -25.570  1.00  0.00            
ATOM    181  H   LYS    14     -28.570   6.540 -25.330  1.00  0.00            
ATOM    182  CA  LYS    14     -26.990   7.920 -25.760  1.00  0.00            
ATOM    183  HA  LYS    14     -26.300   7.800 -26.480  1.00  0.00            
ATOM    184  CB  LYS    14     -28.040   8.940 -26.190  1.00  0.00            
ATOM    185  HB1 LYS    14     -27.630   9.850 -26.160  1.00  0.00            
ATOM    186  HB2 LYS    14     -28.810   8.900 -25.550  1.00  0.00            
ATOM    187  CG  LYS    14     -28.600   8.730 -27.590  1.00  0.00            
ATOM    188  HG1 LYS    14     -29.050   7.840 -27.630  1.00  0.00            
ATOM    189  HG2 LYS    14     -27.840   8.740 -28.250  1.00  0.00            
ATOM    190  CD  LYS    14     -29.600   9.820 -27.970  1.00  0.00            
ATOM    191  HD1 LYS    14     -29.150  10.710 -27.890  1.00  0.00            
ATOM    192  HD2 LYS    14     -30.370   9.770 -27.340  1.00  0.00            
ATOM    193  CE  LYS    14     -30.110   9.660 -29.390  1.00  0.00            
ATOM    194  HE1 LYS    14     -30.620   8.800 -29.460  1.00  0.00            
ATOM    195  HE2 LYS    14     -29.340   9.640 -30.020  1.00  0.00            
ATOM    196  NZ  LYS    14     -31.010  10.770 -29.790  1.00  0.00            
ATOM    197  HZ1 LYS    14     -31.320  10.630 -30.730  1.00  0.00            
ATOM    198  HZ2 LYS    14     -31.800  10.800 -29.170  1.00  0.00            
ATOM    199  HZ3 LYS    14     -30.510  11.640 -29.730  1.00  0.00            
ATOM    200  C   LYS    14     -26.290   8.380 -24.500  1.00  0.00            
ATOM    201  O   LYS    14     -26.760   8.150 -23.380  1.00  0.00            
ATOM    202  N   VAL    15     -25.140   9.040 -24.670  1.00  0.00            
ATOM    203  H   VAL    15     -24.820   9.190 -25.610  1.00  0.00            
ATOM    204  CA  VAL    15     -24.340   9.550 -23.560  1.00  0.00            
ATOM    205  HA  VAL    15     -24.910   9.450 -22.750  1.00  0.00            
ATOM    206  CB  VAL    15     -23.010   8.740 -23.450  1.00  0.00            
ATOM    207  HB  VAL    15     -22.540   8.740 -24.340  1.00  0.00            
ATOM    208  CG1 VAL    15     -22.080   9.370 -22.430  1.00  0.00            
ATOM    209 HG11 VAL    15     -21.240   8.840 -22.370  1.00  0.00            
ATOM    210 HG12 VAL    15     -21.870  10.310 -22.700  1.00  0.00            
ATOM    211 HG13 VAL    15     -22.540   9.380 -21.530  1.00  0.00            
ATOM    212  CG2 VAL    15     -23.300   7.290 -23.050  1.00  0.00            
ATOM    213 HG21 VAL    15     -22.440   6.790 -22.980  1.00  0.00            
ATOM    214 HG22 VAL    15     -23.760   7.280 -22.160  1.00  0.00            
ATOM    215 HG23 VAL    15     -23.880   6.870 -23.740  1.00  0.00            
ATOM    216  C   VAL    15     -24.000  11.020 -23.770  1.00  0.00            
ATOM    217  O   VAL    15     -23.610  11.440 -24.860  1.00  0.00            
ATOM    218  N   MET    16     -24.160  11.830 -22.710  1.00  0.00            
ATOM    219  H   MET    16     -24.500  11.440 -21.850  1.00  0.00            
ATOM    220  CA  MET    16     -23.870  13.250 -22.780  1.00  0.00            
ATOM    221  HA  MET    16     -23.720  13.430 -23.750  1.00  0.00            
ATOM    222  CB  MET    16     -25.050  14.080 -22.250  1.00  0.00            
ATOM    223  HB1 MET    16     -25.240  13.780 -21.310  1.00  0.00            
ATOM    224  HB2 MET    16     -25.840  13.890 -22.820  1.00  0.00            
ATOM    225  CG  MET    16     -24.830  15.600 -22.230  1.00  0.00            
ATOM    226  HG1 MET    16     -24.020  15.720 -21.670  1.00  0.00            
ATOM    227  HG2 MET    16     -25.630  15.950 -21.750  1.00  0.00            
ATOM    228  SD  MET    16     -24.640  16.370 -23.860  1.00  0.00            
ATOM    229  CE  MET    16     -26.330  16.850 -24.200  1.00  0.00            
ATOM    230  HE1 MET    16     -26.370  17.310 -25.090  1.00  0.00            
ATOM    231  HE2 MET    16     -26.910  16.040 -24.210  1.00  0.00            
ATOM    232  HE3 MET    16     -26.650  17.480 -23.490  1.00  0.00            
ATOM    233  C   MET    16     -22.600  13.590 -21.980  1.00  0.00            
ATOM    234  O   MET    16     -22.530  13.350 -20.780  1.00  0.00            
ATOM    235  N   GLY    17     -21.610  14.170 -22.660  1.00  0.00            
ATOM    236  H   GLY    17     -21.730  14.360 -23.630  1.00  0.00            
ATOM    237  CA  GLY    17     -20.370  14.540 -22.020  1.00  0.00            
ATOM    238  HA1 GLY    17     -19.640  14.360 -22.680  1.00  0.00            
ATOM    239  HA2 GLY    17     -20.250  13.940 -21.230  1.00  0.00            
ATOM    240  C   GLY    17     -20.310  15.990 -21.570  1.00  0.00            
ATOM    241  O   GLY    17     -21.330  16.660 -21.470  1.00  0.00            
ATOM    242  N   THR    18     -19.090  16.460 -21.340  1.00  0.00            
ATOM    243  H   THR    18     -18.300  15.860 -21.460  1.00  0.00            
ATOM    244  CA  THR    18     -18.860  17.830 -20.900  1.00  0.00            
ATOM    245  HA  THR    18     -19.610  18.350 -21.310  1.00  0.00            
ATOM    246  CB  THR    18     -18.870  17.930 -19.340  1.00  0.00            
ATOM    247  HB  THR    18     -19.780  17.760 -18.970  1.00  0.00            
ATOM    248  CG2 THR    18     -17.870  16.960 -18.730  1.00  0.00            
ATOM    249 HG21 THR    18     -17.890  17.040 -17.730  1.00  0.00            
ATOM    250 HG22 THR    18     -18.110  16.030 -18.990  1.00  0.00            
ATOM    251 HG23 THR    18     -16.950  17.170 -19.060  1.00  0.00            
ATOM    252  OG1 THR    18     -18.530  19.270 -18.930  1.00  0.00            
ATOM    253  HG1 THR    18     -18.540  19.330 -17.930  1.00  0.00            
ATOM    254  C   THR    18     -17.540  18.360 -21.440  1.00  0.00            
ATOM    255  O   THR    18     -16.580  17.600 -21.590  1.00  0.00            
ATOM    256  N   ARG    19     -17.490  19.660 -21.730  1.00  0.00            
ATOM    257  H   ARG    19     -18.310  20.220 -21.600  1.00  0.00            
ATOM    258  CA  ARG    19     -16.270  20.290 -22.250  1.00  0.00            
ATOM    259  HA  ARG    19     -15.840  19.630 -22.860  1.00  0.00            
ATOM    260  CB  ARG    19     -16.610  21.540 -23.060  1.00  0.00            
ATOM    261  HB1 ARG    19     -16.900  22.250 -22.420  1.00  0.00            
ATOM    262  HB2 ARG    19     -17.370  21.320 -23.680  1.00  0.00            
ATOM    263  CG  ARG    19     -15.450  22.080 -23.890  1.00  0.00            
ATOM    264  HG1 ARG    19     -14.960  21.320 -24.300  1.00  0.00            
ATOM    265  HG2 ARG    19     -14.830  22.590 -23.290  1.00  0.00            
ATOM    266  CD  ARG    19     -15.960  23.010 -25.000  1.00  0.00            
ATOM    267  HD1 ARG    19     -16.480  23.760 -24.600  1.00  0.00            
ATOM    268  HD2 ARG    19     -16.540  22.490 -25.620  1.00  0.00            
ATOM    269  NE  ARG    19     -14.880  23.590 -25.800  1.00  0.00            
ATOM    270  HE  ARG    19     -14.580  24.520 -25.560  1.00  0.00            
ATOM    271  CZ  ARG    19     -14.260  23.000 -26.810  1.00  0.00            
ATOM    272  NH1 ARG    19     -14.600  21.780 -27.190  1.00  0.00            
ATOM    273 HH11 ARG    19     -15.320  21.290 -26.710  1.00  0.00            
ATOM    274 HH12 ARG    19     -14.120  21.340 -27.960  1.00  0.00            
ATOM    275  NH2 ARG    19     -13.310  23.650 -27.480  1.00  0.00            
ATOM    276 HH21 ARG    19     -13.060  24.580 -27.220  1.00  0.00            
ATOM    277 HH22 ARG    19     -12.850  23.200 -28.250  1.00  0.00            
ATOM    278  C   ARG    19     -15.340  20.610 -21.080  1.00  0.00            
ATOM    279  O   ARG    19     -15.700  21.360 -20.170  1.00  0.00            
ATOM    280  N   VAL    20     -14.160  19.990 -21.100  1.00  0.00            
ATOM    281  H   VAL    20     -13.950  19.390 -21.860  1.00  0.00            
ATOM    282  CA  VAL    20     -13.170  20.160 -20.040  1.00  0.00            
ATOM    283  HA  VAL    20     -13.660  20.670 -19.340  1.00  0.00            
ATOM    284  CB  VAL    20     -12.670  18.770 -19.550  1.00  0.00            
ATOM    285  HB  VAL    20     -12.290  18.260 -20.310  1.00  0.00            
ATOM    286  CG1 VAL    20     -11.580  18.940 -18.490  1.00  0.00            
ATOM    287 HG11 VAL    20     -11.280  18.030 -18.190  1.00  0.00            
ATOM    288 HG12 VAL    20     -10.810  19.430 -18.890  1.00  0.00            
ATOM    289 HG13 VAL    20     -11.950  19.450 -17.710  1.00  0.00            
ATOM    290  CG2 VAL    20     -13.840  18.000 -18.970  1.00  0.00            
ATOM    291 HG21 VAL    20     -13.520  17.100 -18.650  1.00  0.00            
ATOM    292 HG22 VAL    20     -14.230  18.500 -18.200  1.00  0.00            
ATOM    293 HG23 VAL    20     -14.540  17.870 -19.670  1.00  0.00            
ATOM    294  C   VAL    20     -11.950  21.000 -20.490  1.00  0.00            
ATOM    295  O   VAL    20     -11.420  20.790 -21.580  1.00  0.00            
ATOM    296  N   PRO    21     -11.540  21.960 -19.660  1.00  0.00            
ATOM    297  CD  PRO    21     -12.240  22.430 -18.450  1.00  0.00            
ATOM    298  HD1 PRO    21     -11.860  21.990 -17.630  1.00  0.00            
ATOM    299  HD2 PRO    21     -13.220  22.240 -18.510  1.00  0.00            
ATOM    300  CG  PRO    21     -11.950  23.900 -18.480  1.00  0.00            
ATOM    301  HG1 PRO    21     -12.090  24.310 -17.580  1.00  0.00            
ATOM    302  HG2 PRO    21     -12.520  24.370 -19.150  1.00  0.00            
ATOM    303  CB  PRO    21     -10.500  23.930 -18.870  1.00  0.00            
ATOM    304  HB1 PRO    21      -9.920  23.730 -18.090  1.00  0.00            
ATOM    305  HB2 PRO    21     -10.260  24.830 -19.240  1.00  0.00            
ATOM    306  CA  PRO    21     -10.390  22.840 -19.950  1.00  0.00            
ATOM    307  HA  PRO    21     -10.420  23.180 -20.890  1.00  0.00            
ATOM    308  C   PRO    21      -9.080  22.080 -19.800  1.00  0.00            
ATOM    309  O   PRO    21      -8.880  21.350 -18.830  1.00  0.00            
ATOM    310  N   VAL    22      -8.180  22.220 -20.760  1.00  0.00            
ATOM    311  H   VAL    22      -8.400  22.810 -21.540  1.00  0.00            
ATOM    312  CA  VAL    22      -6.880  21.550 -20.720  1.00  0.00            
ATOM    313  HA  VAL    22      -6.720  21.400 -19.750  1.00  0.00            
ATOM    314  CB  VAL    22      -6.880  20.220 -21.520  1.00  0.00            
ATOM    315  HB  VAL    22      -6.850  20.420 -22.500  1.00  0.00            
ATOM    316  CG1 VAL    22      -5.650  19.400 -21.170  1.00  0.00            
ATOM    317 HG11 VAL    22      -5.670  18.550 -21.690  1.00  0.00            
ATOM    318 HG12 VAL    22      -4.830  19.920 -21.400  1.00  0.00            
ATOM    319 HG13 VAL    22      -5.660  19.190 -20.190  1.00  0.00            
ATOM    320  CG2 VAL    22      -8.160  19.430 -21.290  1.00  0.00            
ATOM    321 HG21 VAL    22      -8.130  18.580 -21.820  1.00  0.00            
ATOM    322 HG22 VAL    22      -8.240  19.220 -20.310  1.00  0.00            
ATOM    323 HG23 VAL    22      -8.940  19.980 -21.580  1.00  0.00            
ATOM    324  C   VAL    22      -5.800  22.430 -21.340  1.00  0.00            
ATOM    325  O   VAL    22      -5.790  22.650 -22.550  1.00  0.00            
ATOM    326  N   LEU    23      -4.880  22.920 -20.500  1.00  0.00            
ATOM    327  H   LEU    23      -4.960  22.700 -19.530  1.00  0.00            
ATOM    328  CA  LEU    23      -3.770  23.750 -20.940  1.00  0.00            
ATOM    329  HA  LEU    23      -3.470  24.210 -20.100  1.00  0.00            
ATOM    330  CB  LEU    23      -2.670  22.880 -21.520  1.00  0.00            
ATOM    331  HB1 LEU    23      -1.860  23.450 -21.630  1.00  0.00            
ATOM    332  HB2 LEU    23      -2.980  22.560 -22.420  1.00  0.00            
ATOM    333  CG  LEU    23      -2.260  21.640 -20.720  1.00  0.00            
ATOM    334  HG  LEU    23      -3.060  21.080 -20.520  1.00  0.00            
ATOM    335  CD1 LEU    23      -1.280  20.810 -21.520  1.00  0.00            
ATOM    336 HD11 LEU    23      -1.020  20.000 -20.990  1.00  0.00            
ATOM    337 HD12 LEU    23      -1.720  20.510 -22.370  1.00  0.00            
ATOM    338 HD13 LEU    23      -0.470  21.350 -21.740  1.00  0.00            
ATOM    339  CD2 LEU    23      -1.640  22.070 -19.390  1.00  0.00            
ATOM    340 HD21 LEU    23      -1.370  21.260 -18.870  1.00  0.00            
ATOM    341 HD22 LEU    23      -0.840  22.630 -19.570  1.00  0.00            
ATOM    342 HD23 LEU    23      -2.310  22.590 -18.870  1.00  0.00            
ATOM    343  C   LEU    23      -4.170  24.830 -21.960  1.00  0.00            
ATOM    344  O   LEU    23      -3.720  24.810 -23.110  1.00  0.00            
ATOM    345  N   SER    24      -5.050  25.750 -21.540  1.00  0.00            
ATOM    346  H   SER    24      -5.380  25.690 -20.600  1.00  0.00            
ATOM    347  CA  SER    24      -5.540  26.850 -22.380  1.00  0.00            
ATOM    348  HA  SER    24      -6.030  27.400 -21.720  1.00  0.00            
ATOM    349  CB  SER    24      -4.370  27.610 -23.020  1.00  0.00            
ATOM    350  HB1 SER    24      -4.700  28.350 -23.610  1.00  0.00            
ATOM    351  HB2 SER    24      -3.790  27.000 -23.550  1.00  0.00            
ATOM    352  OG  SER    24      -3.550  28.210 -22.010  1.00  0.00            
ATOM    353  HG  SER    24      -2.800  28.710 -22.440  1.00  0.00            
ATOM    354  C   SER    24      -6.540  26.440 -23.470  1.00  0.00            
ATOM    355  O   SER    24      -7.340  27.260 -23.910  1.00  0.00            
ATOM    356  N   SER    25      -6.510  25.170 -23.870  1.00  0.00            
ATOM    357  H   SER    25      -5.840  24.550 -23.460  1.00  0.00            
ATOM    358  CA  SER    25      -7.430  24.660 -24.890  1.00  0.00            
ATOM    359  HA  SER    25      -7.800  25.460 -25.360  1.00  0.00            
ATOM    360  CB  SER    25      -6.680  23.780 -25.890  1.00  0.00            
ATOM    361  HB1 SER    25      -6.380  22.930 -25.460  1.00  0.00            
ATOM    362  HB2 SER    25      -5.880  24.270 -26.250  1.00  0.00            
ATOM    363  OG  SER    25      -7.490  23.440 -26.980  1.00  0.00            
ATOM    364  HG  SER    25      -6.970  22.870 -27.620  1.00  0.00            
ATOM    365  C   SER    25      -8.560  23.880 -24.220  1.00  0.00            
ATOM    366  O   SER    25      -8.750  23.980 -23.000  1.00  0.00            
ATOM    367  N   HIS    26      -9.310  23.110 -24.990  1.00  0.00            
ATOM    368  H   HIS    26      -9.120  23.070 -25.970  1.00  0.00            
ATOM    369  CA  HIS    26     -10.430  22.310 -24.450  1.00  0.00            
ATOM    370  HA  HIS    26     -10.160  22.140 -23.500  1.00  0.00            
ATOM    371  CB  HIS    26     -11.740  23.100 -24.550  1.00  0.00            
ATOM    372  HB1 HIS    26     -12.490  22.510 -24.250  1.00  0.00            
ATOM    373  HB2 HIS    26     -11.890  23.370 -25.500  1.00  0.00            
ATOM    374  CG  HIS    26     -11.800  24.340 -23.720  1.00  0.00            
ATOM    375  ND1 HIS    26     -12.320  24.370 -22.450  1.00  0.00            
ATOM    376  CE1 HIS    26     -12.260  25.600 -21.980  1.00  0.00            
ATOM    377  HE1 HIS    26     -12.570  25.900 -21.080  1.00  0.00            
ATOM    378  NE2 HIS    26     -11.710  26.390 -22.900  1.00  0.00            
ATOM    379  HE2 HIS    26     -11.540  27.370 -22.810  1.00  0.00            
ATOM    380  CD2 HIS    26     -11.420  25.620 -24.010  1.00  0.00            
ATOM    381  HD2 HIS    26     -11.010  25.940 -24.860  1.00  0.00            
ATOM    382  C   HIS    26     -10.610  20.980 -25.190  1.00  0.00            
ATOM    383  O   HIS    26     -10.250  20.860 -26.360  1.00  0.00            
ATOM    384  N   ILE    27     -11.180  20.000 -24.480  1.00  0.00            
ATOM    385  H   ILE    27     -11.410  20.170 -23.520  1.00  0.00            
ATOM    386  CA  ILE    27     -11.490  18.690 -25.050  1.00  0.00            
ATOM    387  HA  ILE    27     -11.590  18.880 -26.020  1.00  0.00            
ATOM    388  CB  ILE    27     -10.370  17.640 -24.830  1.00  0.00            
ATOM    389  HB  ILE    27     -10.640  16.780 -25.270  1.00  0.00            
ATOM    390  CG2 ILE    27      -9.070  18.080 -25.500  1.00  0.00            
ATOM    391 HG21 ILE    27      -8.360  17.390 -25.350  1.00  0.00            
ATOM    392 HG22 ILE    27      -9.220  18.190 -26.480  1.00  0.00            
ATOM    393 HG23 ILE    27      -8.770  18.950 -25.100  1.00  0.00            
ATOM    394  CG1 ILE    27     -10.170  17.330 -23.350  1.00  0.00            
ATOM    395 HG11 ILE    27     -11.060  17.130 -22.940  1.00  0.00            
ATOM    396 HG12 ILE    27      -9.770  18.140 -22.910  1.00  0.00            
ATOM    397  CD  ILE    27      -9.260  16.160 -23.100  1.00  0.00            
ATOM    398  HD1 ILE    27      -9.170  16.010 -22.120  1.00  0.00            
ATOM    399  HD2 ILE    27      -9.640  15.340 -23.530  1.00  0.00            
ATOM    400  HD3 ILE    27      -8.360  16.350 -23.490  1.00  0.00            
ATOM    401  C   ILE    27     -12.760  18.150 -24.410  1.00  0.00            
ATOM    402  O   ILE    27     -13.320  18.760 -23.500  1.00  0.00            
ATOM    403  N   SER    28     -13.230  17.000 -24.900  1.00  0.00            
ATOM    404  H   SER    28     -12.730  16.550 -25.640  1.00  0.00            
ATOM    405  CA  SER    28     -14.460  16.390 -24.390  1.00  0.00            
ATOM    406  HA  SER    28     -14.940  17.150 -23.950  1.00  0.00            
ATOM    407  CB  SER    28     -15.270  15.790 -25.530  1.00  0.00            
ATOM    408  HB1 SER    28     -16.170  15.500 -25.210  1.00  0.00            
ATOM    409  HB2 SER    28     -14.790  15.000 -25.920  1.00  0.00            
ATOM    410  OG  SER    28     -15.460  16.730 -26.570  1.00  0.00            
ATOM    411  HG  SER    28     -15.990  16.300 -27.310  1.00  0.00            
ATOM    412  C   SER    28     -14.180  15.310 -23.340  1.00  0.00            
ATOM    413  O   SER    28     -13.130  14.670 -23.360  1.00  0.00            
ATOM    414  N   ALA    29     -15.150  15.110 -22.450  1.00  0.00            
ATOM    415  H   ALA    29     -15.990  15.660 -22.500  1.00  0.00            
ATOM    416  CA  ALA    29     -15.030  14.100 -21.410  1.00  0.00            
ATOM    417  HA  ALA    29     -14.400  13.430 -21.790  1.00  0.00            
ATOM    418  CB  ALA    29     -14.470  14.730 -20.140  1.00  0.00            
ATOM    419  HB1 ALA    29     -14.390  14.030 -19.430  1.00  0.00            
ATOM    420  HB2 ALA    29     -13.570  15.120 -20.330  1.00  0.00            
ATOM    421  HB3 ALA    29     -15.080  15.460 -19.830  1.00  0.00            
ATOM    422  C   ALA    29     -16.360  13.420 -21.120  1.00  0.00            
ATOM    423  O   ALA    29     -17.370  14.070 -20.850  1.00  0.00            
ATOM    424  N   PHE    30     -16.350  12.100 -21.230  1.00  0.00            
ATOM    425  H   PHE    30     -15.500  11.640 -21.500  1.00  0.00            
ATOM    426  CA  PHE    30     -17.530  11.280 -20.970  1.00  0.00            
ATOM    427  HA  PHE    30     -18.330  11.860 -20.830  1.00  0.00            
ATOM    428  CB  PHE    30     -17.810  10.380 -22.180  1.00  0.00            
ATOM    429  HB1 PHE    30     -18.620   9.820 -21.980  1.00  0.00            
ATOM    430  HB2 PHE    30     -17.020   9.790 -22.330  1.00  0.00            
ATOM    431  CG  PHE    30     -18.090  11.150 -23.440  1.00  0.00            
ATOM    432  CD1 PHE    30     -17.040  11.620 -24.220  1.00  0.00            
ATOM    433  HD1 PHE    30     -16.090  11.400 -23.960  1.00  0.00            
ATOM    434  CE1 PHE    30     -17.270  12.390 -25.360  1.00  0.00            
ATOM    435  HE1 PHE    30     -16.500  12.730 -25.900  1.00  0.00            
ATOM    436  CZ  PHE    30     -18.580  12.690 -25.730  1.00  0.00            
ATOM    437  HZ  PHE    30     -18.760  13.240 -26.540  1.00  0.00            
ATOM    438  CE2 PHE    30     -19.640  12.220 -24.960  1.00  0.00            
ATOM    439  HE2 PHE    30     -20.590  12.440 -25.220  1.00  0.00            
ATOM    440  CD2 PHE    30     -19.390  11.450 -23.820  1.00  0.00            
ATOM    441  HD2 PHE    30     -20.150  11.120 -23.260  1.00  0.00            
ATOM    442  C   PHE    30     -17.210  10.470 -19.730  1.00  0.00            
ATOM    443  O   PHE    30     -16.590   9.410 -19.810  1.00  0.00            
ATOM    444  N   LEU    31     -17.610  11.000 -18.580  1.00  0.00            
ATOM    445  H   LEU    31     -18.120  11.860 -18.590  1.00  0.00            
ATOM    446  CA  LEU    31     -17.330  10.360 -17.300  1.00  0.00            
ATOM    447  HA  LEU    31     -16.630   9.690 -17.520  1.00  0.00            
ATOM    448  CB  LEU    31     -16.870  11.450 -16.320  1.00  0.00            
ATOM    449  HB1 LEU    31     -16.460  11.000 -15.520  1.00  0.00            
ATOM    450  HB2 LEU    31     -17.670  11.960 -16.020  1.00  0.00            
ATOM    451  CG  LEU    31     -15.850  12.440 -16.870  1.00  0.00            
ATOM    452  HG  LEU    31     -16.230  12.890 -17.690  1.00  0.00            
ATOM    453  CD1 LEU    31     -15.550  13.510 -15.820  1.00  0.00            
ATOM    454 HD11 LEU    31     -14.880  14.160 -16.190  1.00  0.00            
ATOM    455 HD12 LEU    31     -16.390  14.000 -15.590  1.00  0.00            
ATOM    456 HD13 LEU    31     -15.170  13.080 -15.000  1.00  0.00            
ATOM    457  CD2 LEU    31     -14.580  11.720 -17.300  1.00  0.00            
ATOM    458 HD21 LEU    31     -13.920  12.380 -17.660  1.00  0.00            
ATOM    459 HD22 LEU    31     -14.180  11.250 -16.510  1.00  0.00            
ATOM    460 HD23 LEU    31     -14.800  11.040 -18.010  1.00  0.00            
ATOM    461  C   LEU    31     -18.470   9.570 -16.700  1.00  0.00            
ATOM    462  O   LEU    31     -19.620   9.990 -16.730  1.00  0.00            
ATOM    463  N   GLY    32     -18.140   8.410 -16.140  1.00  0.00            
ATOM    464  H   GLY    32     -17.180   8.120 -16.160  1.00  0.00            
ATOM    465  CA  GLY    32     -19.120   7.570 -15.500  1.00  0.00            
ATOM    466  HA1 GLY    32     -19.650   8.160 -14.890  1.00  0.00            
ATOM    467  HA2 GLY    32     -18.620   6.890 -14.960  1.00  0.00            
ATOM    468  C   GLY    32     -20.080   6.830 -16.410  1.00  0.00            
ATOM    469  O   GLY    32     -21.290   6.860 -16.200  1.00  0.00            
ATOM    470  N   ILE    33     -19.560   6.180 -17.440  1.00  0.00            
ATOM    471  H   ILE    33     -18.570   6.220 -17.590  1.00  0.00            
ATOM    472  CA  ILE    33     -20.390   5.410 -18.350  1.00  0.00            
ATOM    473  HA  ILE    33     -21.300   5.830 -18.340  1.00  0.00            
ATOM    474  CB  ILE    33     -19.820   5.430 -19.800  1.00  0.00            
ATOM    475  HB  ILE    33     -18.890   5.070 -19.800  1.00  0.00            
ATOM    476  CG2 ILE    33     -20.670   4.550 -20.700  1.00  0.00            
ATOM    477 HG21 ILE    33     -20.300   4.570 -21.630  1.00  0.00            
ATOM    478 HG22 ILE    33     -20.660   3.610 -20.360  1.00  0.00            
ATOM    479 HG23 ILE    33     -21.610   4.890 -20.710  1.00  0.00            
ATOM    480  CG1 ILE    33     -19.770   6.860 -20.330  1.00  0.00            
ATOM    481 HG11 ILE    33     -19.270   7.420 -19.670  1.00  0.00            
ATOM    482 HG12 ILE    33     -20.710   7.200 -20.410  1.00  0.00            
ATOM    483  CD  ILE    33     -19.100   7.000 -21.680  1.00  0.00            
ATOM    484  HD1 ILE    33     -19.110   7.960 -21.960  1.00  0.00            
ATOM    485  HD2 ILE    33     -18.160   6.680 -21.620  1.00  0.00            
ATOM    486  HD3 ILE    33     -19.600   6.450 -22.360  1.00  0.00            
ATOM    487  C   ILE    33     -20.420   3.970 -17.860  1.00  0.00            
ATOM    488  O   ILE    33     -19.380   3.350 -17.670  1.00  0.00            
ATOM    489  N   PRO    34     -21.620   3.430 -17.590  1.00  0.00            
ATOM    490  CD  PRO    34     -22.940   4.090 -17.680  1.00  0.00            
ATOM    491  HD1 PRO    34     -23.040   4.570 -18.550  1.00  0.00            
ATOM    492  HD2 PRO    34     -23.060   4.740 -16.930  1.00  0.00            
ATOM    493  CG  PRO    34     -23.890   2.940 -17.570  1.00  0.00            
ATOM    494  HG1 PRO    34     -24.020   2.500 -18.460  1.00  0.00            
ATOM    495  HG2 PRO    34     -24.770   3.230 -17.210  1.00  0.00            
ATOM    496  CB  PRO    34     -23.200   2.020 -16.620  1.00  0.00            
ATOM    497  HB1 PRO    34     -23.580   1.100 -16.670  1.00  0.00            
ATOM    498  HB2 PRO    34     -23.270   2.360 -15.680  1.00  0.00            
ATOM    499  CA  PRO    34     -21.750   2.060 -17.110  1.00  0.00            
ATOM    500  HA  PRO    34     -21.060   1.860 -16.410  1.00  0.00            
ATOM    501  C   PRO    34     -21.500   1.010 -18.200  1.00  0.00            
ATOM    502  O   PRO    34     -22.040   1.110 -19.300  1.00  0.00            
ATOM    503  N   PHE    35     -20.640   0.050 -17.900  1.00  0.00            
ATOM    504  H   PHE    35     -20.180   0.060 -17.010  1.00  0.00            
ATOM    505  CA  PHE    35     -20.330  -1.010 -18.850  1.00  0.00            
ATOM    506  HA  PHE    35     -20.830  -0.770 -19.680  1.00  0.00            
ATOM    507  CB  PHE    35     -18.820  -1.080 -19.140  1.00  0.00            
ATOM    508  HB1 PHE    35     -18.530  -0.210 -19.530  1.00  0.00            
ATOM    509  HB2 PHE    35     -18.650  -1.820 -19.790  1.00  0.00            
ATOM    510  CG  PHE    35     -17.960  -1.340 -17.930  1.00  0.00            
ATOM    511  CD1 PHE    35     -17.770  -2.640 -17.460  1.00  0.00            
ATOM    512  HD1 PHE    35     -18.220  -3.400 -17.930  1.00  0.00            
ATOM    513  CE1 PHE    35     -16.960  -2.890 -16.360  1.00  0.00            
ATOM    514  HE1 PHE    35     -16.820  -3.830 -16.050  1.00  0.00            
ATOM    515  CZ  PHE    35     -16.330  -1.830 -15.700  1.00  0.00            
ATOM    516  HZ  PHE    35     -15.750  -2.000 -14.910  1.00  0.00            
ATOM    517  CE2 PHE    35     -16.530  -0.530 -16.160  1.00  0.00            
ATOM    518  HE2 PHE    35     -16.080   0.230 -15.690  1.00  0.00            
ATOM    519  CD2 PHE    35     -17.340  -0.290 -17.260  1.00  0.00            
ATOM    520  HD2 PHE    35     -17.480   0.650 -17.580  1.00  0.00            
ATOM    521  C   PHE    35     -20.840  -2.350 -18.330  1.00  0.00            
ATOM    522  O   PHE    35     -20.730  -3.380 -19.010  1.00  0.00            
ATOM    523  N   ALA    36     -21.420  -2.330 -17.130  1.00  0.00            
ATOM    524  H   ALA    36     -21.490  -1.460 -16.640  1.00  0.00            
ATOM    525  CA  ALA    36     -21.950  -3.530 -16.500  1.00  0.00            
ATOM    526  HA  ALA    36     -22.290  -4.090 -17.260  1.00  0.00            
ATOM    527  CB  ALA    36     -20.850  -4.270 -15.740  1.00  0.00            
ATOM    528  HB1 ALA    36     -21.240  -5.090 -15.320  1.00  0.00            
ATOM    529  HB2 ALA    36     -20.130  -4.530 -16.380  1.00  0.00            
ATOM    530  HB3 ALA    36     -20.480  -3.670 -15.030  1.00  0.00            
ATOM    531  C   ALA    36     -23.100  -3.190 -15.560  1.00  0.00            
ATOM    532  O   ALA    36     -23.300  -2.030 -15.200  1.00  0.00            
ATOM    533  N   GLU    37     -23.880  -4.210 -15.210  1.00  0.00            
ATOM    534  H   GLU    37     -23.690  -5.120 -15.590  1.00  0.00            
ATOM    535  CA  GLU    37     -24.990  -4.050 -14.280  1.00  0.00            
ATOM    536  HA  GLU    37     -25.490  -3.220 -14.540  1.00  0.00            
ATOM    537  CB  GLU    37     -25.930  -5.250 -14.370  1.00  0.00            
ATOM    538  HB1 GLU    37     -26.430  -5.330 -13.510  1.00  0.00            
ATOM    539  HB2 GLU    37     -25.380  -6.080 -14.500  1.00  0.00            
ATOM    540  CG  GLU    37     -26.950  -5.190 -15.490  1.00  0.00            
ATOM    541  HG1 GLU    37     -27.450  -6.060 -15.520  1.00  0.00            
ATOM    542  HG2 GLU    37     -26.470  -5.050 -16.360  1.00  0.00            
ATOM    543  CD  GLU    37     -27.940  -4.070 -15.300  1.00  0.00            
ATOM    544  OE1 GLU    37     -28.760  -4.160 -14.360  1.00  0.00            
ATOM    545  OE2 GLU    37     -27.900  -3.090 -16.080  1.00  0.00            
ATOM    546  C   GLU    37     -24.390  -3.980 -12.880  1.00  0.00            
ATOM    547  O   GLU    37     -23.420  -4.690 -12.590  1.00  0.00            
ATOM    548  N   PRO    38     -24.920  -3.090 -12.030  1.00  0.00            
ATOM    549  CD  PRO    38     -26.030  -2.160 -12.300  1.00  0.00            
ATOM    550  HD1 PRO    38     -26.910  -2.640 -12.300  1.00  0.00            
ATOM    551  HD2 PRO    38     -25.900  -1.710 -13.180  1.00  0.00            
ATOM    552  CG  PRO    38     -25.920  -1.190 -11.150  1.00  0.00            
ATOM    553  HG1 PRO    38     -26.800  -0.740 -10.960  1.00  0.00            
ATOM    554  HG2 PRO    38     -25.230  -0.490 -11.320  1.00  0.00            
ATOM    555  CB  PRO    38     -25.520  -2.060 -10.020  1.00  0.00            
ATOM    556  HB1 PRO    38     -26.290  -2.610  -9.700  1.00  0.00            
ATOM    557  HB2 PRO    38     -25.160  -1.510  -9.260  1.00  0.00            
ATOM    558  CA  PRO    38     -24.430  -2.920 -10.650  1.00  0.00            
ATOM    559  HA  PRO    38     -23.520  -2.510 -10.630  1.00  0.00            
ATOM    560  C   PRO    38     -24.310  -4.280  -9.960  1.00  0.00            
ATOM    561  O   PRO    38     -25.300  -4.990  -9.790  1.00  0.00            
ATOM    562  N   PRO    39     -23.080  -4.670  -9.570  1.00  0.00            
ATOM    563  CD  PRO    39     -21.840  -3.900  -9.780  1.00  0.00            
ATOM    564  HD1 PRO    39     -21.960  -2.950  -9.500  1.00  0.00            
ATOM    565  HD2 PRO    39     -21.560  -3.930 -10.740  1.00  0.00            
ATOM    566  CG  PRO    39     -20.850  -4.620  -8.890  1.00  0.00            
ATOM    567  HG1 PRO    39     -20.920  -4.310  -7.940  1.00  0.00            
ATOM    568  HG2 PRO    39     -19.910  -4.500  -9.210  1.00  0.00            
ATOM    569  CB  PRO    39     -21.280  -6.040  -9.020  1.00  0.00            
ATOM    570  HB1 PRO    39     -20.880  -6.600  -8.290  1.00  0.00            
ATOM    571  HB2 PRO    39     -21.010  -6.410  -9.910  1.00  0.00            
ATOM    572  CA  PRO    39     -22.790  -5.940  -8.890  1.00  0.00            
ATOM    573  HA  PRO    39     -23.310  -6.680  -9.320  1.00  0.00            
ATOM    574  C   PRO    39     -23.220  -5.960  -7.430  1.00  0.00            
ATOM    575  O   PRO    39     -22.530  -6.500  -6.570  1.00  0.00            
ATOM    576  N   VAL    40     -24.390  -5.390  -7.160  1.00  0.00            
ATOM    577  H   VAL    40     -24.910  -4.990  -7.920  1.00  0.00            
ATOM    578  CA  VAL    40     -24.940  -5.310  -5.820  1.00  0.00            
ATOM    579  HA  VAL    40     -24.130  -5.380  -5.230  1.00  0.00            
ATOM    580  CB  VAL    40     -25.690  -3.990  -5.610  1.00  0.00            
ATOM    581  HB  VAL    40     -26.100  -3.980  -4.700  1.00  0.00            
ATOM    582  CG1 VAL    40     -24.730  -2.810  -5.700  1.00  0.00            
ATOM    583 HG11 VAL    40     -25.230  -1.960  -5.570  1.00  0.00            
ATOM    584 HG12 VAL    40     -24.020  -2.900  -5.000  1.00  0.00            
ATOM    585 HG13 VAL    40     -24.300  -2.800  -6.610  1.00  0.00            
ATOM    586  CG2 VAL    40     -26.800  -3.840  -6.650  1.00  0.00            
ATOM    587 HG21 VAL    40     -27.280  -2.980  -6.500  1.00  0.00            
ATOM    588 HG22 VAL    40     -26.400  -3.850  -7.570  1.00  0.00            
ATOM    589 HG23 VAL    40     -27.440  -4.600  -6.560  1.00  0.00            
ATOM    590  C   VAL    40     -25.890  -6.460  -5.520  1.00  0.00            
ATOM    591  O   VAL    40     -26.360  -7.160  -6.430  1.00  0.00            
ATOM    592  N   GLY    41     -26.160  -6.670  -4.230  1.00  0.00            
ATOM    593  H   GLY    41     -25.730  -6.090  -3.550  1.00  0.00            
ATOM    594  CA  GLY    41     -27.070  -7.700  -3.790  1.00  0.00            
ATOM    595  HA1 GLY    41     -27.930  -7.550  -4.280  1.00  0.00            
ATOM    596  HA2 GLY    41     -27.220  -7.550  -2.810  1.00  0.00            
ATOM    597  C   GLY    41     -26.630  -9.130  -4.010  1.00  0.00            
ATOM    598  O   GLY    41     -25.530  -9.510  -3.600  1.00  0.00            
ATOM    599  N   ASN    42     -27.480  -9.920  -4.660  1.00  0.00            
ATOM    600  H   ASN    42     -28.350  -9.540  -4.970  1.00  0.00            
ATOM    601  CA  ASN    42     -27.190 -11.330  -4.930  1.00  0.00            
ATOM    602  HA  ASN    42     -26.930 -11.710  -4.050  1.00  0.00            
ATOM    603  CB  ASN    42     -28.420 -12.030  -5.500  1.00  0.00            
ATOM    604  HB1 ASN    42     -28.240 -13.010  -5.520  1.00  0.00            
ATOM    605  HB2 ASN    42     -28.580 -11.700  -6.430  1.00  0.00            
ATOM    606  CG  ASN    42     -29.660 -11.780  -4.680  1.00  0.00            
ATOM    607  OD1 ASN    42     -30.640 -11.210  -5.170  1.00  0.00            
ATOM    608  ND2 ASN    42     -29.640 -12.210  -3.430  1.00  0.00            
ATOM    609 HD21 ASN    42     -28.830 -12.680  -3.070  1.00  0.00            
ATOM    610 HD22 ASN    42     -30.440 -12.080  -2.840  1.00  0.00            
ATOM    611  C   ASN    42     -26.050 -11.470  -5.920  1.00  0.00            
ATOM    612  O   ASN    42     -25.440 -12.540  -6.020  1.00  0.00            
ATOM    613  N   MET    43     -25.780 -10.410  -6.670  1.00  0.00            
ATOM    614  H   MET    43     -26.320  -9.580  -6.550  1.00  0.00            
ATOM    615  CA  MET    43     -24.720 -10.430  -7.660  1.00  0.00            
ATOM    616  HA  MET    43     -24.720 -11.380  -7.970  1.00  0.00            
ATOM    617  CB  MET    43     -25.040  -9.480  -8.800  1.00  0.00            
ATOM    618  HB1 MET    43     -24.260  -9.460  -9.430  1.00  0.00            
ATOM    619  HB2 MET    43     -25.200  -8.570  -8.430  1.00  0.00            
ATOM    620  CG  MET    43     -26.280  -9.900  -9.580  1.00  0.00            
ATOM    621  HG1 MET    43     -27.050  -9.500  -9.100  1.00  0.00            
ATOM    622  HG2 MET    43     -26.320 -10.900  -9.500  1.00  0.00            
ATOM    623  SD  MET    43     -26.170  -9.360 -11.270  1.00  0.00            
ATOM    624  CE  MET    43     -26.290  -7.590 -11.060  1.00  0.00            
ATOM    625  HE1 MET    43     -26.240  -7.140 -11.950  1.00  0.00            
ATOM    626  HE2 MET    43     -27.150  -7.370 -10.610  1.00  0.00            
ATOM    627  HE3 MET    43     -25.530  -7.280 -10.480  1.00  0.00            
ATOM    628  C   MET    43     -23.320 -10.150  -7.110  1.00  0.00            
ATOM    629  O   MET    43     -22.350 -10.170  -7.860  1.00  0.00            
ATOM    630  N   ARG    44     -23.230  -9.900  -5.800  1.00  0.00            
ATOM    631  H   ARG    44     -24.050  -9.880  -5.240  1.00  0.00            
ATOM    632  CA  ARG    44     -21.930  -9.660  -5.180  1.00  0.00            
ATOM    633  HA  ARG    44     -21.510  -8.900  -5.660  1.00  0.00            
ATOM    634  CB  ARG    44     -22.100  -9.280  -3.690  1.00  0.00            
ATOM    635  HB1 ARG    44     -22.510 -10.050  -3.210  1.00  0.00            
ATOM    636  HB2 ARG    44     -22.700  -8.490  -3.630  1.00  0.00            
ATOM    637  CG  ARG    44     -20.780  -8.940  -3.010  1.00  0.00            
ATOM    638  HG1 ARG    44     -20.460  -8.060  -3.360  1.00  0.00            
ATOM    639  HG2 ARG    44     -20.110  -9.650  -3.230  1.00  0.00            
ATOM    640  CD  ARG    44     -20.900  -8.850  -1.490  1.00  0.00            
ATOM    641  HD1 ARG    44     -19.990  -8.940  -1.080  1.00  0.00            
ATOM    642  HD2 ARG    44     -21.490  -9.580  -1.160  1.00  0.00            
ATOM    643  NE  ARG    44     -21.460  -7.590  -1.030  1.00  0.00            
ATOM    644  HE  ARG    44     -21.730  -6.910  -1.720  1.00  0.00            
ATOM    645  CZ  ARG    44     -21.640  -7.270   0.260  1.00  0.00            
ATOM    646  NH1 ARG    44     -21.280  -8.120   1.210  1.00  0.00            
ATOM    647 HH11 ARG    44     -20.870  -9.000   0.960  1.00  0.00            
ATOM    648 HH12 ARG    44     -21.410  -7.890   2.170  1.00  0.00            
ATOM    649  NH2 ARG    44     -22.170  -6.100   0.590  1.00  0.00            
ATOM    650 HH21 ARG    44     -22.430  -5.450  -0.120  1.00  0.00            
ATOM    651 HH22 ARG    44     -22.300  -5.870   1.550  1.00  0.00            
ATOM    652  C   ARG    44     -21.130 -10.960  -5.300  1.00  0.00            
ATOM    653  O   ARG    44     -21.650 -12.040  -5.050  1.00  0.00            
ATOM    654  N   PHE    45     -19.880 -10.830  -5.720  1.00  0.00            
ATOM    655  H   PHE    45     -19.550  -9.910  -5.930  1.00  0.00            
ATOM    656  CA  PHE    45     -18.960 -11.960  -5.900  1.00  0.00            
ATOM    657  HA  PHE    45     -18.060 -11.510  -5.920  1.00  0.00            
ATOM    658  CB  PHE    45     -19.030 -12.950  -4.750  1.00  0.00            
ATOM    659  HB1 PHE    45     -18.360 -13.670  -4.900  1.00  0.00            
ATOM    660  HB2 PHE    45     -19.950 -13.360  -4.730  1.00  0.00            
ATOM    661  CG  PHE    45     -18.770 -12.360  -3.390  1.00  0.00            
ATOM    662  CD1 PHE    45     -17.620 -11.600  -3.170  1.00  0.00            
ATOM    663  HD1 PHE    45     -16.970 -11.450  -3.910  1.00  0.00            
ATOM    664  CE1 PHE    45     -17.370 -11.040  -1.910  1.00  0.00            
ATOM    665  HE1 PHE    45     -16.550 -10.490  -1.770  1.00  0.00            
ATOM    666  CZ  PHE    45     -18.270 -11.230  -0.870  1.00  0.00            
ATOM    667  HZ  PHE    45     -18.100 -10.830   0.030  1.00  0.00            
ATOM    668  CE2 PHE    45     -19.420 -12.000  -1.080  1.00  0.00            
ATOM    669  HE2 PHE    45     -20.070 -12.150  -0.340  1.00  0.00            
ATOM    670  CD2 PHE    45     -19.660 -12.550  -2.340  1.00  0.00            
ATOM    671  HD2 PHE    45     -20.480 -13.100  -2.490  1.00  0.00            
ATOM    672  C   PHE    45     -19.190 -12.690  -7.230  1.00  0.00            
ATOM    673  O   PHE    45     -18.350 -13.490  -7.640  1.00  0.00            
ATOM    674  N   ARG    46     -20.310 -12.410  -7.880  1.00  0.00            
ATOM    675  H   ARG    46     -20.940 -11.740  -7.480  1.00  0.00            
ATOM    676  CA  ARG    46     -20.660 -13.030  -9.150  1.00  0.00            
ATOM    677  HA  ARG    46     -20.340 -13.970  -9.050  1.00  0.00            
ATOM    678  CB  ARG    46     -22.170 -12.950  -9.380  1.00  0.00            
ATOM    679  HB1 ARG    46     -22.330 -12.800 -10.350  1.00  0.00            
ATOM    680  HB2 ARG    46     -22.520 -12.170  -8.860  1.00  0.00            
ATOM    681  CG  ARG    46     -22.960 -14.180  -8.960  1.00  0.00            
ATOM    682  HG1 ARG    46     -22.870 -14.320  -7.980  1.00  0.00            
ATOM    683  HG2 ARG    46     -22.600 -14.980  -9.450  1.00  0.00            
ATOM    684  CD  ARG    46     -24.420 -13.990  -9.320  1.00  0.00            
ATOM    685  HD1 ARG    46     -24.490 -13.630 -10.250  1.00  0.00            
ATOM    686  HD2 ARG    46     -24.840 -13.350  -8.680  1.00  0.00            
ATOM    687  NE  ARG    46     -25.180 -15.240  -9.260  1.00  0.00            
ATOM    688  HE  ARG    46     -25.710 -15.420  -8.430  1.00  0.00            
ATOM    689  CZ  ARG    46     -25.200 -16.150 -10.220  1.00  0.00            
ATOM    690  NH1 ARG    46     -24.500 -15.980 -11.330  1.00  0.00            
ATOM    691 HH11 ARG    46     -23.940 -15.160 -11.450  1.00  0.00            
ATOM    692 HH12 ARG    46     -24.530 -16.680 -12.050  1.00  0.00            
ATOM    693  NH2 ARG    46     -25.940 -17.260 -10.090  1.00  0.00            
ATOM    694 HH21 ARG    46     -26.470 -17.400  -9.260  1.00  0.00            
ATOM    695 HH22 ARG    46     -25.950 -17.940 -10.820  1.00  0.00            
ATOM    696  C   ARG    46     -19.960 -12.380 -10.340  1.00  0.00            
ATOM    697  O   ARG    46     -19.450 -11.250 -10.240  1.00  0.00            
ATOM    698  N   ARG    47     -19.970 -13.070 -11.460  1.00  0.00            
ATOM    699  H   ARG    47     -20.390 -13.980 -11.470  1.00  0.00            
ATOM    700  CA  ARG    47     -19.380 -12.560 -12.700  1.00  0.00            
ATOM    701  HA  ARG    47     -18.430 -12.340 -12.510  1.00  0.00            
ATOM    702  CB  ARG    47     -19.470 -13.610 -13.820  1.00  0.00            
ATOM    703  HB1 ARG    47     -19.240 -13.170 -14.680  1.00  0.00            
ATOM    704  HB2 ARG    47     -20.420 -13.940 -13.860  1.00  0.00            
ATOM    705  CG  ARG    47     -18.570 -14.820 -13.660  1.00  0.00            
ATOM    706  HG1 ARG    47     -18.850 -15.340 -12.850  1.00  0.00            
ATOM    707  HG2 ARG    47     -17.630 -14.510 -13.530  1.00  0.00            
ATOM    708  CD  ARG    47     -18.640 -15.710 -14.870  1.00  0.00            
ATOM    709  HD1 ARG    47     -18.630 -15.150 -15.700  1.00  0.00            
ATOM    710  HD2 ARG    47     -19.480 -16.250 -14.850  1.00  0.00            
ATOM    711  NE  ARG    47     -17.500 -16.640 -14.920  1.00  0.00            
ATOM    712  HE  ARG    47     -16.720 -16.390 -15.490  1.00  0.00            
ATOM    713  CZ  ARG    47     -17.440 -17.790 -14.260  1.00  0.00            
ATOM    714  NH1 ARG    47     -18.440 -18.190 -13.490  1.00  0.00            
ATOM    715 HH11 ARG    47     -19.260 -17.620 -13.410  1.00  0.00            
ATOM    716 HH12 ARG    47     -18.380 -19.050 -13.000  1.00  0.00            
ATOM    717  NH2 ARG    47     -16.350 -18.540 -14.340  1.00  0.00            
ATOM    718 HH21 ARG    47     -15.580 -18.240 -14.910  1.00  0.00            
ATOM    719 HH22 ARG    47     -16.300 -19.410 -13.850  1.00  0.00            
ATOM    720  C   ARG    47     -20.170 -11.330 -13.130  1.00  0.00            
ATOM    721  O   ARG    47     -21.360 -11.210 -12.830  1.00  0.00            
ATOM    722  N   PRO    48     -19.530 -10.380 -13.820  1.00  0.00            
ATOM    723  CD  PRO    48     -18.090 -10.310 -14.180  1.00  0.00            
ATOM    724  HD1 PRO    48     -17.760 -11.190 -14.510  1.00  0.00            
ATOM    725  HD2 PRO    48     -17.540 -10.020 -13.390  1.00  0.00            
ATOM    726  CG  PRO    48     -18.100  -9.270 -15.260  1.00  0.00            
ATOM    727  HG1 PRO    48     -18.390  -9.660 -16.140  1.00  0.00            
ATOM    728  HG2 PRO    48     -17.190  -8.860 -15.370  1.00  0.00            
ATOM    729  CB  PRO    48     -19.100  -8.280 -14.740  1.00  0.00            
ATOM    730  HB1 PRO    48     -19.400  -7.670 -15.470  1.00  0.00            
ATOM    731  HB2 PRO    48     -18.700  -7.740 -13.990  1.00  0.00            
ATOM    732  CA  PRO    48     -20.240  -9.180 -14.250  1.00  0.00            
ATOM    733  HA  PRO    48     -20.770  -8.790 -13.500  1.00  0.00            
ATOM    734  C   PRO    48     -21.250  -9.470 -15.360  1.00  0.00            
ATOM    735  O   PRO    48     -21.020 -10.340 -16.220  1.00  0.00            
ATOM    736  N   GLU    49     -22.380  -8.790 -15.310  1.00  0.00            
ATOM    737  H   GLU    49     -22.520  -8.150 -14.550  1.00  0.00            
ATOM    738  CA  GLU    49     -23.430  -8.930 -16.310  1.00  0.00            
ATOM    739  HA  GLU    49     -23.260  -9.740 -16.860  1.00  0.00            
ATOM    740  CB  GLU    49     -24.800  -9.110 -15.650  1.00  0.00            
ATOM    741  HB1 GLU    49     -25.490  -9.160 -16.360  1.00  0.00            
ATOM    742  HB2 GLU    49     -24.970  -8.310 -15.070  1.00  0.00            
ATOM    743  CG  GLU    49     -24.930 -10.350 -14.780  1.00  0.00            
ATOM    744  HG1 GLU    49     -25.770 -10.280 -14.250  1.00  0.00            
ATOM    745  HG2 GLU    49     -24.150 -10.380 -14.150  1.00  0.00            
ATOM    746  CD  GLU    49     -24.950 -11.640 -15.580  1.00  0.00            
ATOM    747  OE1 GLU    49     -26.060 -12.080 -15.960  1.00  0.00            
ATOM    748  OE2 GLU    49     -23.880 -12.230 -15.830  1.00  0.00            
ATOM    749  C   GLU    49     -23.400  -7.640 -17.130  1.00  0.00            
ATOM    750  O   GLU    49     -23.200  -6.560 -16.580  1.00  0.00            
ATOM    751  N   PRO    50     -23.570  -7.730 -18.450  1.00  0.00            
ATOM    752  CD  PRO    50     -23.710  -8.960 -19.260  1.00  0.00            
ATOM    753  HD1 PRO    50     -24.660  -9.260 -19.290  1.00  0.00            
ATOM    754  HD2 PRO    50     -23.140  -9.700 -18.880  1.00  0.00            
ATOM    755  CG  PRO    50     -23.220  -8.510 -20.610  1.00  0.00            
ATOM    756  HG1 PRO    50     -23.550  -9.110 -21.340  1.00  0.00            
ATOM    757  HG2 PRO    50     -22.220  -8.470 -20.640  1.00  0.00            
ATOM    758  CB  PRO    50     -23.820  -7.150 -20.710  1.00  0.00            
ATOM    759  HB1 PRO    50     -24.800  -7.210 -20.900  1.00  0.00            
ATOM    760  HB2 PRO    50     -23.370  -6.620 -21.430  1.00  0.00            
ATOM    761  CA  PRO    50     -23.560  -6.560 -19.320  1.00  0.00            
ATOM    762  HA  PRO    50     -22.690  -6.070 -19.230  1.00  0.00            
ATOM    763  C   PRO    50     -24.650  -5.550 -18.940  1.00  0.00            
ATOM    764  O   PRO    50     -25.770  -5.950 -18.610  1.00  0.00            
ATOM    765  N   LYS    51     -24.320  -4.260 -18.990  1.00  0.00            
ATOM    766  H   LYS    51     -23.390  -4.010 -19.260  1.00  0.00            
ATOM    767  CA  LYS    51     -25.280  -3.220 -18.660  1.00  0.00            
ATOM    768  HA  LYS    51     -25.620  -3.440 -17.750  1.00  0.00            
ATOM    769  CB  LYS    51     -24.570  -1.860 -18.660  1.00  0.00            
ATOM    770  HB1 LYS    51     -24.120  -1.740 -19.550  1.00  0.00            
ATOM    771  HB2 LYS    51     -23.880  -1.860 -17.930  1.00  0.00            
ATOM    772  CG  LYS    51     -25.490  -0.660 -18.440  1.00  0.00            
ATOM    773  HG1 LYS    51     -26.230  -0.700 -19.110  1.00  0.00            
ATOM    774  HG2 LYS    51     -24.960   0.180 -18.560  1.00  0.00            
ATOM    775  CD  LYS    51     -26.090  -0.660 -17.040  1.00  0.00            
ATOM    776  HD1 LYS    51     -25.360  -0.640 -16.370  1.00  0.00            
ATOM    777  HD2 LYS    51     -26.630  -1.490 -16.920  1.00  0.00            
ATOM    778  CE  LYS    51     -26.990   0.550 -16.840  1.00  0.00            
ATOM    779  HE1 LYS    51     -27.720   0.550 -17.530  1.00  0.00            
ATOM    780  HE2 LYS    51     -26.450   1.390 -16.920  1.00  0.00            
ATOM    781  NZ  LYS    51     -27.630   0.530 -15.500  1.00  0.00            
ATOM    782  HZ1 LYS    51     -28.220   1.340 -15.390  1.00  0.00            
ATOM    783  HZ2 LYS    51     -28.190  -0.300 -15.400  1.00  0.00            
ATOM    784  HZ3 LYS    51     -26.920   0.540 -14.790  1.00  0.00            
ATOM    785  C   LYS    51     -26.430  -3.200 -19.650  1.00  0.00            
ATOM    786  O   LYS    51     -26.220  -3.010 -20.860  1.00  0.00            
ATOM    787  N   LYS    52     -27.650  -3.410 -19.150  1.00  0.00            
ATOM    788  H   LYS    52     -27.750  -3.590 -18.170  1.00  0.00            
ATOM    789  CA  LYS    52     -28.830  -3.380 -20.000  1.00  0.00            
ATOM    790  HA  LYS    52     -28.730  -4.130 -20.660  1.00  0.00            
ATOM    791  CB  LYS    52     -30.120  -3.600 -19.180  1.00  0.00            
ATOM    792  HB1 LYS    52     -30.900  -3.510 -19.800  1.00  0.00            
ATOM    793  HB2 LYS    52     -30.160  -2.880 -18.480  1.00  0.00            
ATOM    794  CG  LYS    52     -30.240  -4.940 -18.480  1.00  0.00            
ATOM    795  HG1 LYS    52     -29.560  -4.990 -17.740  1.00  0.00            
ATOM    796  HG2 LYS    52     -30.080  -5.670 -19.130  1.00  0.00            
ATOM    797  CD  LYS    52     -31.640  -5.070 -17.880  1.00  0.00            
ATOM    798  HD1 LYS    52     -32.140  -5.760 -18.400  1.00  0.00            
ATOM    799  HD2 LYS    52     -32.100  -4.190 -17.960  1.00  0.00            
ATOM    800  CE  LYS    52     -31.620  -5.480 -16.420  1.00  0.00            
ATOM    801  HE1 LYS    52     -32.530  -5.380 -16.030  1.00  0.00            
ATOM    802  HE2 LYS    52     -30.980  -4.890 -15.920  1.00  0.00            
ATOM    803  NZ  LYS    52     -31.180  -6.890 -16.220  1.00  0.00            
ATOM    804  HZ1 LYS    52     -31.190  -7.100 -15.240  1.00  0.00            
ATOM    805  HZ2 LYS    52     -31.810  -7.500 -16.700  1.00  0.00            
ATOM    806  HZ3 LYS    52     -30.260  -7.010 -16.580  1.00  0.00            
ATOM    807  C   LYS    52     -28.900  -2.010 -20.650  1.00  0.00            
ATOM    808  O   LYS    52     -28.790  -0.990 -19.970  1.00  0.00            
ATOM    809  N   PRO    53     -29.070  -1.960 -21.980  1.00  0.00            
ATOM    810  CD  PRO    53     -29.130  -3.090 -22.910  1.00  0.00            
ATOM    811  HD1 PRO    53     -30.050  -3.500 -22.910  1.00  0.00            
ATOM    812  HD2 PRO    53     -28.460  -3.790 -22.670  1.00  0.00            
ATOM    813  CG  PRO    53     -28.810  -2.430 -24.240  1.00  0.00            
ATOM    814  HG1 PRO    53     -29.170  -2.960 -25.010  1.00  0.00            
ATOM    815  HG2 PRO    53     -27.830  -2.300 -24.360  1.00  0.00            
ATOM    816  CB  PRO    53     -29.520  -1.120 -24.110  1.00  0.00            
ATOM    817  HB1 PRO    53     -30.510  -1.240 -24.200  1.00  0.00            
ATOM    818  HB2 PRO    53     -29.200  -0.470 -24.790  1.00  0.00            
ATOM    819  CA  PRO    53     -29.150  -0.690 -22.700  1.00  0.00            
ATOM    820  HA  PRO    53     -28.280  -0.190 -22.650  1.00  0.00            
ATOM    821  C   PRO    53     -30.210   0.240 -22.100  1.00  0.00            
ATOM    822  O   PRO    53     -31.250  -0.230 -21.630  1.00  0.00            
ATOM    823  N   TRP    54     -29.900   1.530 -22.060  1.00  0.00            
ATOM    824  H   TRP    54     -29.020   1.830 -22.430  1.00  0.00            
ATOM    825  CA  TRP    54     -30.830   2.510 -21.490  1.00  0.00            
ATOM    826  HA  TRP    54     -31.540   1.940 -21.070  1.00  0.00            
ATOM    827  CB  TRP    54     -30.100   3.390 -20.470  1.00  0.00            
ATOM    828  HB1 TRP    54     -29.800   2.810 -19.710  1.00  0.00            
ATOM    829  HB2 TRP    54     -30.730   4.080 -20.140  1.00  0.00            
ATOM    830  CG  TRP    54     -28.890   4.090 -21.030  1.00  0.00            
ATOM    831  CD1 TRP    54     -28.850   5.300 -21.680  1.00  0.00            
ATOM    832  HD1 TRP    54     -29.650   5.880 -21.840  1.00  0.00            
ATOM    833  NE1 TRP    54     -27.570   5.580 -22.080  1.00  0.00            
ATOM    834  HE1 TRP    54     -27.290   6.400 -22.570  1.00  0.00            
ATOM    835  CE2 TRP    54     -26.740   4.560 -21.690  1.00  0.00            
ATOM    836  CZ2 TRP    54     -25.360   4.400 -21.870  1.00  0.00            
ATOM    837  HZ2 TRP    54     -24.820   5.090 -22.340  1.00  0.00            
ATOM    838  CH2 TRP    54     -24.780   3.270 -21.370  1.00  0.00            
ATOM    839  HH2 TRP    54     -23.790   3.140 -21.480  1.00  0.00            
ATOM    840  CZ3 TRP    54     -25.540   2.290 -20.700  1.00  0.00            
ATOM    841  HZ3 TRP    54     -25.090   1.470 -20.350  1.00  0.00            
ATOM    842  CE3 TRP    54     -26.920   2.440 -20.520  1.00  0.00            
ATOM    843  HE3 TRP    54     -27.450   1.740 -20.050  1.00  0.00            
ATOM    844  CD2 TRP    54     -27.530   3.600 -21.030  1.00  0.00            
ATOM    845  C   TRP    54     -31.480   3.400 -22.550  1.00  0.00            
ATOM    846  O   TRP    54     -30.950   3.600 -23.640  1.00  0.00            
ATOM    847  N   SER    55     -32.660   3.910 -22.210  1.00  0.00            
ATOM    848  H   SER    55     -33.050   3.670 -21.320  1.00  0.00            
ATOM    849  CA  SER    55     -33.400   4.800 -23.080  1.00  0.00            
ATOM    850  HA  SER    55     -33.070   4.640 -24.010  1.00  0.00            
ATOM    851  CB  SER    55     -34.910   4.490 -23.030  1.00  0.00            
ATOM    852  HB1 SER    55     -35.430   5.160 -23.550  1.00  0.00            
ATOM    853  HB2 SER    55     -35.240   4.480 -22.080  1.00  0.00            
ATOM    854  OG  SER    55     -35.190   3.220 -23.590  1.00  0.00            
ATOM    855  HG  SER    55     -36.170   3.040 -23.540  1.00  0.00            
ATOM    856  C   SER    55     -33.140   6.220 -22.620  1.00  0.00            
ATOM    857  O   SER    55     -32.900   6.460 -21.430  1.00  0.00            
ATOM    858  N   GLY    56     -33.170   7.170 -23.550  1.00  0.00            
ATOM    859  H   GLY    56     -33.380   6.920 -24.500  1.00  0.00            
ATOM    860  CA  GLY    56     -32.910   8.550 -23.190  1.00  0.00            
ATOM    861  HA1 GLY    56     -33.320   8.730 -22.300  1.00  0.00            
ATOM    862  HA2 GLY    56     -33.340   9.140 -23.880  1.00  0.00            
ATOM    863  C   GLY    56     -31.430   8.820 -23.140  1.00  0.00            
ATOM    864  O   GLY    56     -30.620   8.000 -23.590  1.00  0.00            
ATOM    865  N   VAL    57     -31.050   9.960 -22.570  1.00  0.00            
ATOM    866  H   VAL    57     -31.750  10.570 -22.210  1.00  0.00            
ATOM    867  CA  VAL    57     -29.640  10.350 -22.470  1.00  0.00            
ATOM    868  HA  VAL    57     -29.200   9.720 -23.100  1.00  0.00            
ATOM    869  CB  VAL    57     -29.440  11.830 -22.890  1.00  0.00            
ATOM    870  HB  VAL    57     -29.940  12.420 -22.270  1.00  0.00            
ATOM    871  CG1 VAL    57     -27.970  12.210 -22.830  1.00  0.00            
ATOM    872 HG11 VAL    57     -27.860  13.160 -23.100  1.00  0.00            
ATOM    873 HG12 VAL    57     -27.640  12.090 -21.890  1.00  0.00            
ATOM    874 HG13 VAL    57     -27.440  11.620 -23.440  1.00  0.00            
ATOM    875  CG2 VAL    57     -29.970  12.050 -24.300  1.00  0.00            
ATOM    876 HG21 VAL    57     -29.830  13.000 -24.570  1.00  0.00            
ATOM    877 HG22 VAL    57     -29.480  11.450 -24.940  1.00  0.00            
ATOM    878 HG23 VAL    57     -30.950  11.830 -24.330  1.00  0.00            
ATOM    879  C   VAL    57     -29.050  10.150 -21.080  1.00  0.00            
ATOM    880  O   VAL    57     -29.620  10.580 -20.080  1.00  0.00            
ATOM    881  N   TRP    58     -27.900   9.500 -21.020  1.00  0.00            
ATOM    882  H   TRP    58     -27.490   9.170 -21.870  1.00  0.00            
ATOM    883  CA  TRP    58     -27.200   9.240 -19.770  1.00  0.00            
ATOM    884  HA  TRP    58     -27.890   9.130 -19.050  1.00  0.00            
ATOM    885  CB  TRP    58     -26.350   7.970 -19.880  1.00  0.00            
ATOM    886  HB1 TRP    58     -25.610   8.120 -20.540  1.00  0.00            
ATOM    887  HB2 TRP    58     -26.930   7.220 -20.210  1.00  0.00            
ATOM    888  CG  TRP    58     -25.720   7.530 -18.600  1.00  0.00            
ATOM    889  CD1 TRP    58     -24.560   8.010 -18.030  1.00  0.00            
ATOM    890  HD1 TRP    58     -23.990   8.730 -18.420  1.00  0.00            
ATOM    891  NE1 TRP    58     -24.310   7.370 -16.850  1.00  0.00            
ATOM    892  HE1 TRP    58     -23.530   7.550 -16.250  1.00  0.00            
ATOM    893  CE2 TRP    58     -25.300   6.440 -16.610  1.00  0.00            
ATOM    894  CZ2 TRP    58     -25.470   5.560 -15.550  1.00  0.00            
ATOM    895  HZ2 TRP    58     -24.820   5.530 -14.790  1.00  0.00            
ATOM    896  CH2 TRP    58     -26.570   4.740 -15.570  1.00  0.00            
ATOM    897  HH2 TRP    58     -26.720   4.100 -14.820  1.00  0.00            
ATOM    898  CZ3 TRP    58     -27.490   4.780 -16.640  1.00  0.00            
ATOM    899  HZ3 TRP    58     -28.280   4.170 -16.620  1.00  0.00            
ATOM    900  CE3 TRP    58     -27.320   5.660 -17.700  1.00  0.00            
ATOM    901  HE3 TRP    58     -27.980   5.690 -18.450  1.00  0.00            
ATOM    902  CD2 TRP    58     -26.210   6.510 -17.690  1.00  0.00            
ATOM    903  C   TRP    58     -26.310  10.440 -19.470  1.00  0.00            
ATOM    904  O   TRP    58     -25.520  10.860 -20.310  1.00  0.00            
ATOM    905  N   ASN    59     -26.450  11.010 -18.270  1.00  0.00            
ATOM    906  H   ASN    59     -27.130  10.650 -17.630  1.00  0.00            
ATOM    907  CA  ASN    59     -25.630  12.150 -17.860  1.00  0.00            
ATOM    908  HA  ASN    59     -25.600  12.750 -18.660  1.00  0.00            
ATOM    909  CB  ASN    59     -26.270  12.910 -16.680  1.00  0.00            
ATOM    910  HB1 ASN    59     -26.290  12.300 -15.890  1.00  0.00            
ATOM    911  HB2 ASN    59     -27.200  13.170 -16.930  1.00  0.00            
ATOM    912  CG  ASN    59     -25.500  14.160 -16.310  1.00  0.00            
ATOM    913  OD1 ASN    59     -24.830  14.760 -17.150  1.00  0.00            
ATOM    914  ND2 ASN    59     -25.590  14.560 -15.040  1.00  0.00            
ATOM    915 HD21 ASN    59     -26.150  14.050 -14.390  1.00  0.00            
ATOM    916 HD22 ASN    59     -25.110  15.380 -14.740  1.00  0.00            
ATOM    917  C   ASN    59     -24.220  11.680 -17.500  1.00  0.00            
ATOM    918  O   ASN    59     -24.020  11.050 -16.450  1.00  0.00            
ATOM    919  N   ALA    60     -23.270  11.950 -18.370  1.00  0.00            
ATOM    920  H   ALA    60     -23.500  12.460 -19.210  1.00  0.00            
ATOM    921  CA  ALA    60     -21.880  11.540 -18.160  1.00  0.00            
ATOM    922  HA  ALA    60     -21.860  11.040 -17.300  1.00  0.00            
ATOM    923  CB  ALA    60     -21.420  10.640 -19.300  1.00  0.00            
ATOM    924  HB1 ALA    60     -20.470  10.370 -19.150  1.00  0.00            
ATOM    925  HB2 ALA    60     -22.000   9.830 -19.330  1.00  0.00            
ATOM    926  HB3 ALA    60     -21.490  11.140 -20.170  1.00  0.00            
ATOM    927  C   ALA    60     -20.970  12.770 -18.050  1.00  0.00            
ATOM    928  O   ALA    60     -19.950  12.860 -18.750  1.00  0.00            
ATOM    929  N   SER    61     -21.340  13.690 -17.170  1.00  0.00            
ATOM    930  H   SER    61     -22.170  13.540 -16.630  1.00  0.00            
ATOM    931  CA  SER    61     -20.580  14.900 -16.960  1.00  0.00            
ATOM    932  HA  SER    61     -19.980  14.960 -17.760  1.00  0.00            
ATOM    933  CB  SER    61     -21.510  16.110 -16.900  1.00  0.00            
ATOM    934  HB1 SER    61     -21.970  16.250 -17.770  1.00  0.00            
ATOM    935  HB2 SER    61     -21.000  16.930 -16.650  1.00  0.00            
ATOM    936  OG  SER    61     -22.500  15.900 -15.910  1.00  0.00            
ATOM    937  HG  SER    61     -23.100  16.700 -15.870  1.00  0.00            
ATOM    938  C   SER    61     -19.730  14.830 -15.700  1.00  0.00            
ATOM    939  O   SER    61     -18.730  15.550 -15.570  1.00  0.00            
ATOM    940  N   THR    62     -20.120  13.980 -14.750  1.00  0.00            
ATOM    941  H   THR    62     -20.940  13.420 -14.910  1.00  0.00            
ATOM    942  CA  THR    62     -19.390  13.840 -13.490  1.00  0.00            
ATOM    943  HA  THR    62     -18.650  14.490 -13.610  1.00  0.00            
ATOM    944  CB  THR    62     -20.290  14.180 -12.280  1.00  0.00            
ATOM    945  HB  THR    62     -19.820  13.980 -11.420  1.00  0.00            
ATOM    946  CG2 THR    62     -20.710  15.630 -12.310  1.00  0.00            
ATOM    947 HG21 THR    62     -21.290  15.820 -11.520  1.00  0.00            
ATOM    948 HG22 THR    62     -19.900  16.210 -12.290  1.00  0.00            
ATOM    949 HG23 THR    62     -21.220  15.810 -13.160  1.00  0.00            
ATOM    950  OG1 THR    62     -21.460  13.340 -12.290  1.00  0.00            
ATOM    951  HG1 THR    62     -22.030  13.570 -11.510  1.00  0.00            
ATOM    952  C   THR    62     -18.780  12.450 -13.300  1.00  0.00            
ATOM    953  O   THR    62     -19.220  11.460 -13.880  1.00  0.00            
ATOM    954  N   TYR    63     -17.730  12.390 -12.480  1.00  0.00            
ATOM    955  H   TYR    63     -17.400  13.240 -12.070  1.00  0.00            
ATOM    956  CA  TYR    63     -17.040  11.150 -12.160  1.00  0.00            
ATOM    957  HA  TYR    63     -16.770  10.780 -13.050  1.00  0.00            
ATOM    958  CB  TYR    63     -15.820  11.430 -11.270  1.00  0.00            
ATOM    959  HB1 TYR    63     -15.720  10.670 -10.630  1.00  0.00            
ATOM    960  HB2 TYR    63     -15.990  12.270 -10.770  1.00  0.00            
ATOM    961  CG  TYR    63     -14.510  11.580 -12.000  1.00  0.00            
ATOM    962  CD1 TYR    63     -14.250  10.870 -13.180  1.00  0.00            
ATOM    963  HD1 TYR    63     -14.960  10.280 -13.560  1.00  0.00            
ATOM    964  CE1 TYR    63     -13.010  10.980 -13.820  1.00  0.00            
ATOM    965  HE1 TYR    63     -12.830  10.460 -14.650  1.00  0.00            
ATOM    966  CZ  TYR    63     -12.030  11.810 -13.290  1.00  0.00            
ATOM    967  OH  TYR    63     -10.820  11.910 -13.910  1.00  0.00            
ATOM    968  HH  TYR    63     -10.240  12.550 -13.410  1.00  0.00            
ATOM    969  CE2 TYR    63     -12.280  12.540 -12.140  1.00  0.00            
ATOM    970  HE2 TYR    63     -11.580  13.150 -11.770  1.00  0.00            
ATOM    971  CD2 TYR    63     -13.510  12.420 -11.500  1.00  0.00            
ATOM    972  HD2 TYR    63     -13.690  12.940 -10.660  1.00  0.00            
ATOM    973  C   TYR    63     -17.950  10.170 -11.430  1.00  0.00            
ATOM    974  O   TYR    63     -18.830  10.560 -10.660  1.00  0.00            
ATOM    975  N   PRO    64     -17.740   8.860 -11.660  1.00  0.00            
ATOM    976  CD  PRO    64     -16.820   8.240 -12.620  1.00  0.00            
ATOM    977  HD1 PRO    64     -15.890   8.590 -12.490  1.00  0.00            
ATOM    978  HD2 PRO    64     -17.110   8.410 -13.560  1.00  0.00            
ATOM    979  CG  PRO    64     -16.910   6.770 -12.270  1.00  0.00            
ATOM    980  HG1 PRO    64     -16.310   6.540 -11.500  1.00  0.00            
ATOM    981  HG2 PRO    64     -16.680   6.190 -13.050  1.00  0.00            
ATOM    982  CB  PRO    64     -18.340   6.630 -11.900  1.00  0.00            
ATOM    983  HB1 PRO    64     -18.500   5.770 -11.400  1.00  0.00            
ATOM    984  HB2 PRO    64     -18.920   6.660 -12.710  1.00  0.00            
ATOM    985  CA  PRO    64     -18.560   7.840 -11.000  1.00  0.00            
ATOM    986  HA  PRO    64     -19.510   8.130 -10.920  1.00  0.00            
ATOM    987  C   PRO    64     -18.100   7.560  -9.580  1.00  0.00            
ATOM    988  O   PRO    64     -17.170   8.180  -9.080  1.00  0.00            
ATOM    989  N   ASN    65     -18.780   6.610  -8.930  1.00  0.00            
ATOM    990  H   ASN    65     -19.550   6.170  -9.380  1.00  0.00            
ATOM    991  CA  ASN    65     -18.430   6.210  -7.580  1.00  0.00            
ATOM    992  HA  ASN    65     -18.230   7.050  -7.080  1.00  0.00            
ATOM    993  CB  ASN    65     -19.600   5.440  -6.910  1.00  0.00            
ATOM    994  HB1 ASN    65     -19.260   5.010  -6.080  1.00  0.00            
ATOM    995  HB2 ASN    65     -19.930   4.740  -7.550  1.00  0.00            
ATOM    996  CG  ASN    65     -20.760   6.330  -6.550  1.00  0.00            
ATOM    997  OD1 ASN    65     -21.920   5.890  -6.470  1.00  0.00            
ATOM    998  ND2 ASN    65     -20.470   7.610  -6.350  1.00  0.00            
ATOM    999 HD21 ASN    65     -19.530   7.930  -6.450  1.00  0.00            
ATOM   1000 HD22 ASN    65     -21.200   8.250  -6.110  1.00  0.00            
ATOM   1001  C   ASN    65     -17.230   5.270  -7.660  1.00  0.00            
ATOM   1002  O   ASN    65     -17.020   4.590  -8.680  1.00  0.00            
ATOM   1003  N   ASN    66     -16.430   5.230  -6.600  1.00  0.00            
ATOM   1004  H   ASN    66     -16.630   5.820  -5.810  1.00  0.00            
ATOM   1005  CA  ASN    66     -15.280   4.350  -6.550  1.00  0.00            
ATOM   1006  HA  ASN    66     -14.980   4.190  -7.500  1.00  0.00            
ATOM   1007  CB  ASN    66     -14.130   5.010  -5.780  1.00  0.00            
ATOM   1008  HB1 ASN    66     -13.380   4.360  -5.690  1.00  0.00            
ATOM   1009  HB2 ASN    66     -14.460   5.270  -4.870  1.00  0.00            
ATOM   1010  CG  ASN    66     -13.600   6.250  -6.470  1.00  0.00            
ATOM   1011  OD1 ASN    66     -13.190   7.200  -5.820  1.00  0.00            
ATOM   1012  ND2 ASN    66     -13.610   6.240  -7.810  1.00  0.00            
ATOM   1013 HD21 ASN    66     -13.950   5.440  -8.300  1.00  0.00            
ATOM   1014 HD22 ASN    66     -13.270   7.030  -8.310  1.00  0.00            
ATOM   1015  C   ASN    66     -15.710   3.050  -5.880  1.00  0.00            
ATOM   1016  O   ASN    66     -16.630   3.060  -5.070  1.00  0.00            
ATOM   1017  N   CYS    67     -15.060   1.950  -6.240  1.00  0.00            
ATOM   1018  H   CYS    67     -14.340   2.010  -6.930  1.00  0.00            
ATOM   1019  CA  CYS    67     -15.400   0.660  -5.650  1.00  0.00            
ATOM   1020  HA  CYS    67     -16.390   0.590  -5.740  1.00  0.00            
ATOM   1021  CB  CYS    67     -14.720  -0.480  -6.400  1.00  0.00            
ATOM   1022  HB1 CYS    67     -14.930  -1.290  -5.870  1.00  0.00            
ATOM   1023  HB2 CYS    67     -13.740  -0.270  -6.330  1.00  0.00            
ATOM   1024  SG  CYS    67     -15.240  -0.630  -8.140  1.00  0.00            
ATOM   1025  C   CYS    67     -15.020   0.610  -4.160  1.00  0.00            
ATOM   1026  O   CYS    67     -14.150   1.340  -3.720  1.00  0.00            
ATOM   1027  N   GLN    68     -15.750  -0.220  -3.410  1.00  0.00            
ATOM   1028  H   GLN    68     -16.480  -0.740  -3.830  1.00  0.00            
ATOM   1029  CA  GLN    68     -15.490  -0.380  -1.980  1.00  0.00            
ATOM   1030  HA  GLN    68     -15.570   0.530  -1.570  1.00  0.00            
ATOM   1031  CB  GLN    68     -16.510  -1.330  -1.350  1.00  0.00            
ATOM   1032  HB1 GLN    68     -16.190  -1.570  -0.430  1.00  0.00            
ATOM   1033  HB2 GLN    68     -16.550  -2.160  -1.910  1.00  0.00            
ATOM   1034  CG  GLN    68     -17.920  -0.750  -1.240  1.00  0.00            
ATOM   1035  HG1 GLN    68     -18.560  -1.500  -1.060  1.00  0.00            
ATOM   1036  HG2 GLN    68     -18.150  -0.320  -2.110  1.00  0.00            
ATOM   1037  CD  GLN    68     -18.080   0.280  -0.130  1.00  0.00            
ATOM   1038  OE1 GLN    68     -19.210   0.630   0.220  1.00  0.00            
ATOM   1039  NE2 GLN    68     -16.980   0.750   0.430  1.00  0.00            
ATOM   1040 HE21 GLN    68     -16.080   0.430   0.130  1.00  0.00            
ATOM   1041 HE22 GLN    68     -17.040   1.430   1.160  1.00  0.00            
ATOM   1042  C   GLN    68     -14.080  -0.910  -1.760  1.00  0.00            
ATOM   1043  O   GLN    68     -13.720  -1.970  -2.270  1.00  0.00            
ATOM   1044  N   GLN    69     -13.300  -0.180  -0.970  1.00  0.00            
ATOM   1045  H   GLN    69     -13.660   0.650  -0.540  1.00  0.00            
ATOM   1046  CA  GLN    69     -11.910  -0.560  -0.700  1.00  0.00            
ATOM   1047  HA  GLN    69     -11.910  -1.560  -0.670  1.00  0.00            
ATOM   1048  CB  GLN    69     -11.030  -0.010  -1.820  1.00  0.00            
ATOM   1049  HB1 GLN    69     -11.340  -0.390  -2.690  1.00  0.00            
ATOM   1050  HB2 GLN    69     -10.090  -0.290  -1.650  1.00  0.00            
ATOM   1051  CG  GLN    69     -11.080   1.500  -1.910  1.00  0.00            
ATOM   1052  HG1 GLN    69     -10.610   1.880  -1.120  1.00  0.00            
ATOM   1053  HG2 GLN    69     -12.040   1.790  -1.890  1.00  0.00            
ATOM   1054  CD  GLN    69     -10.440   2.050  -3.160  1.00  0.00            
ATOM   1055  OE1 GLN    69      -9.250   2.340  -3.180  1.00  0.00            
ATOM   1056  NE2 GLN    69     -11.250   2.240  -4.190  1.00  0.00            
ATOM   1057 HE21 GLN    69     -12.220   2.020  -4.120  1.00  0.00            
ATOM   1058 HE22 GLN    69     -10.890   2.600  -5.050  1.00  0.00            
ATOM   1059  C   GLN    69     -11.410  -0.010   0.620  1.00  0.00            
ATOM   1060  O   GLN    69     -12.040   0.850   1.230  1.00  0.00            
ATOM   1061  N   TYR    70     -10.250  -0.520   1.040  1.00  0.00            
ATOM   1062  H   TYR    70      -9.810  -1.230   0.490  1.00  0.00            
ATOM   1063  CA  TYR    70      -9.600  -0.080   2.260  1.00  0.00            
ATOM   1064  HA  TYR    70     -10.270  -0.080   3.010  1.00  0.00            
ATOM   1065  CB  TYR    70      -8.460  -1.050   2.590  1.00  0.00            
ATOM   1066  HB1 TYR    70      -7.930  -1.220   1.760  1.00  0.00            
ATOM   1067  HB2 TYR    70      -8.860  -1.910   2.910  1.00  0.00            
ATOM   1068  CG  TYR    70      -7.490  -0.580   3.650  1.00  0.00            
ATOM   1069  CD1 TYR    70      -7.750  -0.790   5.010  1.00  0.00            
ATOM   1070  HD1 TYR    70      -8.600  -1.220   5.290  1.00  0.00            
ATOM   1071  CE1 TYR    70      -6.830  -0.410   5.990  1.00  0.00            
ATOM   1072  HE1 TYR    70      -7.030  -0.570   6.960  1.00  0.00            
ATOM   1073  CZ  TYR    70      -5.640   0.190   5.610  1.00  0.00            
ATOM   1074  OH  TYR    70      -4.720   0.540   6.560  1.00  0.00            
ATOM   1075  HH  TYR    70      -3.920   0.960   6.120  1.00  0.00            
ATOM   1076  CE2 TYR    70      -5.360   0.420   4.280  1.00  0.00            
ATOM   1077  HE2 TYR    70      -4.500   0.860   4.010  1.00  0.00            
ATOM   1078  CD2 TYR    70      -6.280   0.030   3.300  1.00  0.00            
ATOM   1079  HD2 TYR    70      -6.070   0.190   2.340  1.00  0.00            
ATOM   1080  C   TYR    70      -9.060   1.320   2.020  1.00  0.00            
ATOM   1081  O   TYR    70      -8.540   1.610   0.940  1.00  0.00            
ATOM   1082  N   VAL    71      -9.230   2.200   3.000  1.00  0.00            
ATOM   1083  H   VAL    71      -9.690   1.920   3.840  1.00  0.00            
ATOM   1084  CA  VAL    71      -8.770   3.580   2.860  1.00  0.00            
ATOM   1085  HA  VAL    71      -8.520   3.670   1.900  1.00  0.00            
ATOM   1086  CB  VAL    71      -9.890   4.580   3.230  1.00  0.00            
ATOM   1087  HB  VAL    71     -10.180   4.430   4.170  1.00  0.00            
ATOM   1088  CG1 VAL    71      -9.380   6.010   3.120  1.00  0.00            
ATOM   1089 HG11 VAL    71     -10.110   6.650   3.360  1.00  0.00            
ATOM   1090 HG12 VAL    71      -8.610   6.140   3.750  1.00  0.00            
ATOM   1091 HG13 VAL    71      -9.080   6.190   2.180  1.00  0.00            
ATOM   1092  CG2 VAL    71     -11.100   4.380   2.310  1.00  0.00            
ATOM   1093 HG21 VAL    71     -11.810   5.030   2.550  1.00  0.00            
ATOM   1094 HG22 VAL    71     -10.820   4.530   1.360  1.00  0.00            
ATOM   1095 HG23 VAL    71     -11.440   3.450   2.410  1.00  0.00            
ATOM   1096  C   VAL    71      -7.540   3.830   3.730  1.00  0.00            
ATOM   1097  O   VAL    71      -7.530   3.550   4.930  1.00  0.00            
ATOM   1098  N   ASP    72      -6.500   4.360   3.100  1.00  0.00            
ATOM   1099  H   ASP    72      -6.580   4.540   2.120  1.00  0.00            
ATOM   1100  CA  ASP    72      -5.240   4.680   3.760  1.00  0.00            
ATOM   1101  HA  ASP    72      -4.970   3.860   4.280  1.00  0.00            
ATOM   1102  CB  ASP    72      -4.180   5.030   2.710  1.00  0.00            
ATOM   1103  HB1 ASP    72      -4.420   5.920   2.300  1.00  0.00            
ATOM   1104  HB2 ASP    72      -4.180   4.330   2.000  1.00  0.00            
ATOM   1105  CG  ASP    72      -2.770   5.140   3.280  1.00  0.00            
ATOM   1106  OD1 ASP    72      -2.570   5.810   4.310  1.00  0.00            
ATOM   1107  OD2 ASP    72      -1.850   4.560   2.680  1.00  0.00            
ATOM   1108  C   ASP    72      -5.430   5.850   4.710  1.00  0.00            
ATOM   1109  O   ASP    72      -5.780   6.950   4.280  1.00  0.00            
ATOM   1110  N   GLU    73      -5.220   5.620   5.990  1.00  0.00            
ATOM   1111  H   GLU    73      -4.950   4.690   6.280  1.00  0.00            
ATOM   1112  CA  GLU    73      -5.350   6.660   7.010  1.00  0.00            
ATOM   1113  HA  GLU    73      -5.470   7.510   6.510  1.00  0.00            
ATOM   1114  CB  GLU    73      -6.570   6.400   7.890  1.00  0.00            
ATOM   1115  HB1 GLU    73      -6.540   7.030   8.660  1.00  0.00            
ATOM   1116  HB2 GLU    73      -6.520   5.460   8.230  1.00  0.00            
ATOM   1117  CG  GLU    73      -7.910   6.570   7.180  1.00  0.00            
ATOM   1118  HG1 GLU    73      -7.980   5.890   6.450  1.00  0.00            
ATOM   1119  HG2 GLU    73      -7.960   7.490   6.800  1.00  0.00            
ATOM   1120  CD  GLU    73      -9.090   6.380   8.130  1.00  0.00            
ATOM   1121  OE1 GLU    73      -9.160   5.340   8.810  1.00  0.00            
ATOM   1122  OE2 GLU    73      -9.950   7.280   8.190  1.00  0.00            
ATOM   1123  C   GLU    73      -4.090   6.730   7.860  1.00  0.00            
ATOM   1124  O   GLU    73      -4.120   7.230   8.990  1.00  0.00            
ATOM   1125  N   GLN    74      -2.970   6.260   7.320  1.00  0.00            
ATOM   1126  H   GLN    74      -3.000   5.880   6.390  1.00  0.00            
ATOM   1127  CA  GLN    74      -1.700   6.270   8.050  1.00  0.00            
ATOM   1128  HA  GLN    74      -1.950   5.950   8.960  1.00  0.00            
ATOM   1129  CB  GLN    74      -0.700   5.340   7.370  1.00  0.00            
ATOM   1130  HB1 GLN    74       0.190   5.440   7.810  1.00  0.00            
ATOM   1131  HB2 GLN    74      -0.620   5.600   6.400  1.00  0.00            
ATOM   1132  CG  GLN    74      -1.100   3.880   7.430  1.00  0.00            
ATOM   1133  HG1 GLN    74      -0.370   3.330   7.030  1.00  0.00            
ATOM   1134  HG2 GLN    74      -1.940   3.760   6.910  1.00  0.00            
ATOM   1135  CD  GLN    74      -1.340   3.410   8.850  1.00  0.00            
ATOM   1136  OE1 GLN    74      -0.390   3.140   9.600  1.00  0.00            
ATOM   1137  NE2 GLN    74      -2.610   3.290   9.240  1.00  0.00            
ATOM   1138 HE21 GLN    74      -3.340   3.510   8.600  1.00  0.00            
ATOM   1139 HE22 GLN    74      -2.820   2.980  10.160  1.00  0.00            
ATOM   1140  C   GLN    74      -1.100   7.660   8.230  1.00  0.00            
ATOM   1141  O   GLN    74      -0.500   7.930   9.270  1.00  0.00            
ATOM   1142  N   PHE    75      -1.270   8.530   7.240  1.00  0.00            
ATOM   1143  H   PHE    75      -1.760   8.240   6.420  1.00  0.00            
ATOM   1144  CA  PHE    75      -0.740   9.890   7.310  1.00  0.00            
ATOM   1145  HA  PHE    75      -0.490  10.040   8.270  1.00  0.00            
ATOM   1146  CB  PHE    75       0.500  10.030   6.420  1.00  0.00            
ATOM   1147  HB1 PHE    75       0.940  10.910   6.620  1.00  0.00            
ATOM   1148  HB2 PHE    75       0.210  10.020   5.460  1.00  0.00            
ATOM   1149  CG  PHE    75       1.520   8.950   6.610  1.00  0.00            
ATOM   1150  CD1 PHE    75       2.360   8.950   7.710  1.00  0.00            
ATOM   1151  HD1 PHE    75       2.300   9.690   8.370  1.00  0.00            
ATOM   1152  CE1 PHE    75       3.290   7.930   7.900  1.00  0.00            
ATOM   1153  HE1 PHE    75       3.900   7.950   8.700  1.00  0.00            
ATOM   1154  CZ  PHE    75       3.380   6.890   6.980  1.00  0.00            
ATOM   1155  HZ  PHE    75       4.030   6.140   7.120  1.00  0.00            
ATOM   1156  CE2 PHE    75       2.540   6.880   5.870  1.00  0.00            
ATOM   1157  HE2 PHE    75       2.610   6.140   5.210  1.00  0.00            
ATOM   1158  CD2 PHE    75       1.620   7.910   5.690  1.00  0.00            
ATOM   1159  HD2 PHE    75       1.020   7.900   4.880  1.00  0.00            
ATOM   1160  C   PHE    75      -1.820  10.870   6.870  1.00  0.00            
ATOM   1161  O   PHE    75      -1.790  11.370   5.750  1.00  0.00            
ATOM   1162  N   PRO    76      -2.790  11.160   7.760  1.00  0.00            
ATOM   1163  CD  PRO    76      -2.930  10.590   9.110  1.00  0.00            
ATOM   1164  HD1 PRO    76      -2.370  11.080   9.770  1.00  0.00            
ATOM   1165  HD2 PRO    76      -2.670   9.620   9.120  1.00  0.00            
ATOM   1166  CG  PRO    76      -4.400  10.770   9.370  1.00  0.00            
ATOM   1167  HG1 PRO    76      -4.600  10.740  10.350  1.00  0.00            
ATOM   1168  HG2 PRO    76      -4.940  10.080   8.890  1.00  0.00            
ATOM   1169  CB  PRO    76      -4.630  12.140   8.810  1.00  0.00            
ATOM   1170  HB1 PRO    76      -4.250  12.840   9.410  1.00  0.00            
ATOM   1171  HB2 PRO    76      -5.610  12.310   8.670  1.00  0.00            
ATOM   1172  CA  PRO    76      -3.880  12.080   7.480  1.00  0.00            
ATOM   1173  HA  PRO    76      -4.430  11.730   6.710  1.00  0.00            
ATOM   1174  C   PRO    76      -3.410  13.470   7.050  1.00  0.00            
ATOM   1175  O   PRO    76      -2.510  14.050   7.670  1.00  0.00            
ATOM   1176  N   GLY    77      -4.000  13.980   5.970  1.00  0.00            
ATOM   1177  H   GLY    77      -4.710  13.450   5.510  1.00  0.00            
ATOM   1178  CA  GLY    77      -3.620  15.280   5.450  1.00  0.00            
ATOM   1179  HA1 GLY    77      -3.390  15.860   6.240  1.00  0.00            
ATOM   1180  HA2 GLY    77      -4.410  15.660   4.980  1.00  0.00            
ATOM   1181  C   GLY    77      -2.430  15.240   4.500  1.00  0.00            
ATOM   1182  O   GLY    77      -2.230  16.160   3.710  1.00  0.00            
ATOM   1183  N   PHE    78      -1.660  14.160   4.580  1.00  0.00            
ATOM   1184  H   PHE    78      -1.890  13.440   5.240  1.00  0.00            
ATOM   1185  CA  PHE    78      -0.490  13.980   3.730  1.00  0.00            
ATOM   1186  HA  PHE    78      -0.030  14.870   3.720  1.00  0.00            
ATOM   1187  CB  PHE    78       0.430  12.910   4.310  1.00  0.00            
ATOM   1188  HB1 PHE    78      -0.000  12.020   4.210  1.00  0.00            
ATOM   1189  HB2 PHE    78       0.590  13.110   5.280  1.00  0.00            
ATOM   1190  CG  PHE    78       1.770  12.840   3.650  1.00  0.00            
ATOM   1191  CD1 PHE    78       2.580  13.960   3.580  1.00  0.00            
ATOM   1192  HD1 PHE    78       2.280  14.820   3.990  1.00  0.00            
ATOM   1193  CE1 PHE    78       3.820  13.900   2.940  1.00  0.00            
ATOM   1194  HE1 PHE    78       4.400  14.710   2.900  1.00  0.00            
ATOM   1195  CZ  PHE    78       4.240  12.720   2.360  1.00  0.00            
ATOM   1196  HZ  PHE    78       5.120  12.670   1.900  1.00  0.00            
ATOM   1197  CE2 PHE    78       3.420  11.590   2.410  1.00  0.00            
ATOM   1198  HE2 PHE    78       3.720  10.730   1.990  1.00  0.00            
ATOM   1199  CD2 PHE    78       2.200  11.650   3.060  1.00  0.00            
ATOM   1200  HD2 PHE    78       1.620  10.840   3.100  1.00  0.00            
ATOM   1201  C   PHE    78      -0.920  13.600   2.300  1.00  0.00            
ATOM   1202  O   PHE    78      -1.520  12.540   2.090  1.00  0.00            
ATOM   1203  N   SER    79      -0.610  14.470   1.350  1.00  0.00            
ATOM   1204  H   SER    79      -0.110  15.290   1.590  1.00  0.00            
ATOM   1205  CA  SER    79      -0.980  14.250  -0.050  1.00  0.00            
ATOM   1206  HA  SER    79      -1.970  14.090  -0.010  1.00  0.00            
ATOM   1207  CB  SER    79      -0.610  15.480  -0.880  1.00  0.00            
ATOM   1208  HB1 SER    79      -1.070  16.290  -0.530  1.00  0.00            
ATOM   1209  HB2 SER    79      -0.870  15.340  -1.840  1.00  0.00            
ATOM   1210  OG  SER    79       0.780  15.730  -0.850  1.00  0.00            
ATOM   1211  HG  SER    79       0.980  16.530  -1.410  1.00  0.00            
ATOM   1212  C   SER    79      -0.330  13.010  -0.660  1.00  0.00            
ATOM   1213  O   SER    79      -0.950  12.340  -1.490  1.00  0.00            
ATOM   1214  N   GLY    80       0.890  12.710  -0.260  1.00  0.00            
ATOM   1215  H   GLY    80       1.340  13.280   0.430  1.00  0.00            
ATOM   1216  CA  GLY    80       1.610  11.560  -0.780  1.00  0.00            
ATOM   1217  HA1 GLY    80       2.470  11.500  -0.280  1.00  0.00            
ATOM   1218  HA2 GLY    80       1.790  11.740  -1.750  1.00  0.00            
ATOM   1219  C   GLY    80       0.890  10.230  -0.660  1.00  0.00            
ATOM   1220  O   GLY    80       1.070   9.340  -1.510  1.00  0.00            
ATOM   1221  N   SER    81       0.090  10.080   0.380  1.00  0.00            
ATOM   1222  H   SER    81      -0.010  10.840   1.020  1.00  0.00            
ATOM   1223  CA  SER    81      -0.650   8.850   0.610  1.00  0.00            
ATOM   1224  HA  SER    81      -0.230   8.200  -0.020  1.00  0.00            
ATOM   1225  CB  SER    81      -0.500   8.410   2.070  1.00  0.00            
ATOM   1226  HB1 SER    81       0.460   8.200   2.270  1.00  0.00            
ATOM   1227  HB2 SER    81      -1.070   7.610   2.250  1.00  0.00            
ATOM   1228  OG  SER    81      -0.900   9.430   2.970  1.00  0.00            
ATOM   1229  HG  SER    81      -0.780   9.100   3.910  1.00  0.00            
ATOM   1230  C   SER    81      -2.140   8.970   0.270  1.00  0.00            
ATOM   1231  O   SER    81      -2.770   7.990  -0.100  1.00  0.00            
ATOM   1232  N   GLU    82      -2.680  10.180   0.390  1.00  0.00            
ATOM   1233  H   GLU    82      -2.110  10.950   0.670  1.00  0.00            
ATOM   1234  CA  GLU    82      -4.090  10.410   0.100  1.00  0.00            
ATOM   1235  HA  GLU    82      -4.520   9.560   0.410  1.00  0.00            
ATOM   1236  CB  GLU    82      -4.620  11.590   0.890  1.00  0.00            
ATOM   1237  HB1 GLU    82      -5.560  11.780   0.590  1.00  0.00            
ATOM   1238  HB2 GLU    82      -4.040  12.390   0.700  1.00  0.00            
ATOM   1239  CG  GLU    82      -4.640  11.360   2.390  1.00  0.00            
ATOM   1240  HG1 GLU    82      -3.690  11.250   2.700  1.00  0.00            
ATOM   1241  HG2 GLU    82      -5.150  10.520   2.570  1.00  0.00            
ATOM   1242  CD  GLU    82      -5.280  12.500   3.150  1.00  0.00            
ATOM   1243  OE1 GLU    82      -5.100  13.670   2.770  1.00  0.00            
ATOM   1244  OE2 GLU    82      -5.960  12.220   4.170  1.00  0.00            
ATOM   1245  C   GLU    82      -4.400  10.590  -1.400  1.00  0.00            
ATOM   1246  O   GLU    82      -5.570  10.490  -1.790  1.00  0.00            
ATOM   1247  N   MET    83      -3.380  10.820  -2.200  1.00  0.00            
ATOM   1248  H   MET    83      -2.460  10.900  -1.810  1.00  0.00            
ATOM   1249  CA  MET    83      -3.550  10.990  -3.650  1.00  0.00            
ATOM   1250  HA  MET    83      -4.290  11.640  -3.760  1.00  0.00            
ATOM   1251  CB  MET    83      -2.270  11.530  -4.280  1.00  0.00            
ATOM   1252  HB1 MET    83      -2.010  12.360  -3.790  1.00  0.00            
ATOM   1253  HB2 MET    83      -2.460  11.760  -5.230  1.00  0.00            
ATOM   1254  CG  MET    83      -1.090  10.570  -4.250  1.00  0.00            
ATOM   1255  HG1 MET    83      -1.420   9.750  -4.720  1.00  0.00            
ATOM   1256  HG2 MET    83      -0.960  10.370  -3.280  1.00  0.00            
ATOM   1257  SD  MET    83       0.400  11.240  -5.010  1.00  0.00            
ATOM   1258  CE  MET    83       0.150  10.760  -6.700  1.00  0.00            
ATOM   1259  HE1 MET    83       0.920  11.070  -7.250  1.00  0.00            
ATOM   1260  HE2 MET    83       0.080   9.760  -6.750  1.00  0.00            
ATOM   1261  HE3 MET    83      -0.700  11.170  -7.040  1.00  0.00            
ATOM   1262  C   MET    83      -3.930   9.660  -4.290  1.00  0.00            
ATOM   1263  O   MET    83      -4.360   9.610  -5.450  1.00  0.00            
ATOM   1264  N   TRP    84      -3.770   8.580  -3.530  1.00  0.00            
ATOM   1265  H   TRP    84      -3.410   8.690  -2.610  1.00  0.00            
ATOM   1266  CA  TRP    84      -4.090   7.230  -3.990  1.00  0.00            
ATOM   1267  HA  TRP    84      -4.150   7.290  -4.990  1.00  0.00            
ATOM   1268  CB  TRP    84      -2.980   6.260  -3.590  1.00  0.00            
ATOM   1269  HB1 TRP    84      -3.180   5.360  -3.970  1.00  0.00            
ATOM   1270  HB2 TRP    84      -2.940   6.200  -2.590  1.00  0.00            
ATOM   1271  CG  TRP    84      -1.610   6.660  -4.080  1.00  0.00            
ATOM   1272  CD1 TRP    84      -0.580   7.150  -3.320  1.00  0.00            
ATOM   1273  HD1 TRP    84      -0.610   7.310  -2.330  1.00  0.00            
ATOM   1274  NE1 TRP    84       0.520   7.380  -4.120  1.00  0.00            
ATOM   1275  HE1 TRP    84       1.400   7.740  -3.810  1.00  0.00            
ATOM   1276  CE2 TRP    84       0.220   7.050  -5.410  1.00  0.00            
ATOM   1277  CZ2 TRP    84       1.000   7.100  -6.570  1.00  0.00            
ATOM   1278  HZ2 TRP    84       1.950   7.420  -6.530  1.00  0.00            
ATOM   1279  CH2 TRP    84       0.430   6.700  -7.750  1.00  0.00            
ATOM   1280  HH2 TRP    84       0.970   6.740  -8.590  1.00  0.00            
ATOM   1281  CZ3 TRP    84      -0.900   6.250  -7.800  1.00  0.00            
ATOM   1282  HZ3 TRP    84      -1.300   5.960  -8.680  1.00  0.00            
ATOM   1283  CE3 TRP    84      -1.690   6.180  -6.640  1.00  0.00            
ATOM   1284  HE3 TRP    84      -2.630   5.850  -6.680  1.00  0.00            
ATOM   1285  CD2 TRP    84      -1.120   6.590  -5.420  1.00  0.00            
ATOM   1286  C   TRP    84      -5.430   6.770  -3.430  1.00  0.00            
ATOM   1287  O   TRP    84      -5.990   5.770  -3.900  1.00  0.00            
ATOM   1288  N   ASN    85      -5.930   7.490  -2.430  1.00  0.00            
ATOM   1289  H   ASN    85      -5.420   8.280  -2.110  1.00  0.00            
ATOM   1290  CA  ASN    85      -7.210   7.150  -1.800  1.00  0.00            
ATOM   1291  HA  ASN    85      -7.180   6.160  -1.660  1.00  0.00            
ATOM   1292  CB  ASN    85      -7.380   7.900  -0.470  1.00  0.00            
ATOM   1293  HB1 ASN    85      -8.350   7.990  -0.260  1.00  0.00            
ATOM   1294  HB2 ASN    85      -6.970   8.810  -0.550  1.00  0.00            
ATOM   1295  CG  ASN    85      -6.710   7.180   0.690  1.00  0.00            
ATOM   1296  OD1 ASN    85      -6.490   5.980   0.650  1.00  0.00            
ATOM   1297  ND2 ASN    85      -6.410   7.930   1.740  1.00  0.00            
ATOM   1298 HD21 ASN    85      -6.620   8.900   1.730  1.00  0.00            
ATOM   1299 HD22 ASN    85      -5.960   7.520   2.540  1.00  0.00            
ATOM   1300  C   ASN    85      -8.380   7.560  -2.690  1.00  0.00            
ATOM   1301  O   ASN    85      -8.250   8.450  -3.520  1.00  0.00            
ATOM   1302  N   PRO    86      -9.550   6.910  -2.500  1.00  0.00            
ATOM   1303  CD  PRO    86      -9.770   5.780  -1.570  1.00  0.00            
ATOM   1304  HD1 PRO    86      -9.910   6.110  -0.640  1.00  0.00            
ATOM   1305  HD2 PRO    86      -9.000   5.140  -1.590  1.00  0.00            
ATOM   1306  CG  PRO    86     -11.020   5.160  -2.130  1.00  0.00            
ATOM   1307  HG1 PRO    86     -11.510   4.650  -1.430  1.00  0.00            
ATOM   1308  HG2 PRO    86     -10.800   4.550  -2.890  1.00  0.00            
ATOM   1309  CB  PRO    86     -11.810   6.320  -2.600  1.00  0.00            
ATOM   1310  HB1 PRO    86     -12.240   6.790  -1.830  1.00  0.00            
ATOM   1311  HB2 PRO    86     -12.510   6.030  -3.250  1.00  0.00            
ATOM   1312  CA  PRO    86     -10.760   7.200  -3.270  1.00  0.00            
ATOM   1313  HA  PRO    86     -10.640   7.030  -4.250  1.00  0.00            
ATOM   1314  C   PRO    86     -11.130   8.670  -3.110  1.00  0.00            
ATOM   1315  O   PRO    86     -11.230   9.150  -1.980  1.00  0.00            
ATOM   1316  N   ASN    87     -11.270   9.400  -4.210  1.00  0.00            
ATOM   1317  H   ASN    87     -11.140   8.960  -5.110  1.00  0.00            
ATOM   1318  CA  ASN    87     -11.620  10.810  -4.150  1.00  0.00            
ATOM   1319  HA  ASN    87     -11.440  11.070  -3.200  1.00  0.00            
ATOM   1320  CB  ASN    87     -10.720  11.640  -5.080  1.00  0.00            
ATOM   1321  HB1 ASN    87      -9.770  11.530  -4.800  1.00  0.00            
ATOM   1322  HB2 ASN    87     -10.980  12.600  -5.010  1.00  0.00            
ATOM   1323  CG  ASN    87     -10.830  11.220  -6.530  1.00  0.00            
ATOM   1324  OD1 ASN    87     -11.190  10.080  -6.830  1.00  0.00            
ATOM   1325  ND2 ASN    87     -10.530  12.140  -7.430  1.00  0.00            
ATOM   1326 HD21 ASN    87     -10.240  13.050  -7.140  1.00  0.00            
ATOM   1327 HD22 ASN    87     -10.580  11.930  -8.410  1.00  0.00            
ATOM   1328  C   ASN    87     -13.100  11.050  -4.460  1.00  0.00            
ATOM   1329  O   ASN    87     -13.550  12.190  -4.570  1.00  0.00            
ATOM   1330  N   ARG    88     -13.840   9.960  -4.560  1.00  0.00            
ATOM   1331  H   ARG    88     -13.400   9.060  -4.460  1.00  0.00            
ATOM   1332  CA  ARG    88     -15.270   9.990  -4.820  1.00  0.00            
ATOM   1333  HA  ARG    88     -15.590  10.940  -4.740  1.00  0.00            
ATOM   1334  CB  ARG    88     -15.580   9.510  -6.240  1.00  0.00            
ATOM   1335  HB1 ARG    88     -16.480   9.080  -6.230  1.00  0.00            
ATOM   1336  HB2 ARG    88     -14.890   8.840  -6.500  1.00  0.00            
ATOM   1337  CG  ARG    88     -15.600  10.620  -7.300  1.00  0.00            
ATOM   1338  HG1 ARG    88     -15.700  10.210  -8.200  1.00  0.00            
ATOM   1339  HG2 ARG    88     -14.740  11.130  -7.260  1.00  0.00            
ATOM   1340  CD  ARG    88     -16.760  11.560  -7.040  1.00  0.00            
ATOM   1341  HD1 ARG    88     -16.670  11.960  -6.130  1.00  0.00            
ATOM   1342  HD2 ARG    88     -17.620  11.040  -7.080  1.00  0.00            
ATOM   1343  NE  ARG    88     -16.850  12.660  -8.000  1.00  0.00            
ATOM   1344  HE  ARG    88     -17.650  12.680  -8.600  1.00  0.00            
ATOM   1345  CZ  ARG    88     -15.940  13.620  -8.120  1.00  0.00            
ATOM   1346  NH1 ARG    88     -14.860  13.640  -7.370  1.00  0.00            
ATOM   1347 HH11 ARG    88     -14.720  12.920  -6.690  1.00  0.00            
ATOM   1348 HH12 ARG    88     -14.190  14.370  -7.470  1.00  0.00            
ATOM   1349  NH2 ARG    88     -16.160  14.600  -9.000  1.00  0.00            
ATOM   1350 HH21 ARG    88     -16.990  14.610  -9.550  1.00  0.00            
ATOM   1351 HH22 ARG    88     -15.480  15.340  -9.100  1.00  0.00            
ATOM   1352  C   ARG    88     -15.930   9.080  -3.790  1.00  0.00            
ATOM   1353  O   ARG    88     -15.250   8.310  -3.100  1.00  0.00            
ATOM   1354  N   GLU    89     -17.250   9.180  -3.670  1.00  0.00            
ATOM   1355  H   GLU    89     -17.760   9.820  -4.240  1.00  0.00            
ATOM   1356  CA  GLU    89     -17.970   8.350  -2.700  1.00  0.00            
ATOM   1357  HA  GLU    89     -17.550   8.510  -1.810  1.00  0.00            
ATOM   1358  CB  GLU    89     -19.440   8.770  -2.670  1.00  0.00            
ATOM   1359  HB1 GLU    89     -19.870   8.500  -3.530  1.00  0.00            
ATOM   1360  HB2 GLU    89     -19.480   9.760  -2.580  1.00  0.00            
ATOM   1361  CG  GLU    89     -20.240   8.170  -1.530  1.00  0.00            
ATOM   1362  HG1 GLU    89     -19.810   8.420  -0.670  1.00  0.00            
ATOM   1363  HG2 GLU    89     -20.230   7.170  -1.630  1.00  0.00            
ATOM   1364  CD  GLU    89     -21.660   8.630  -1.510  1.00  0.00            
ATOM   1365  OE1 GLU    89     -21.880   9.870  -1.450  1.00  0.00            
ATOM   1366  OE2 GLU    89     -22.580   7.790  -1.580  1.00  0.00            
ATOM   1367  C   GLU    89     -17.840   6.870  -3.090  1.00  0.00            
ATOM   1368  O   GLU    89     -17.880   6.540  -4.280  1.00  0.00            
ATOM   1369  N   MET    90     -17.630   6.010  -2.100  1.00  0.00            
ATOM   1370  H   MET    90     -17.560   6.350  -1.170  1.00  0.00            
ATOM   1371  CA  MET    90     -17.490   4.580  -2.370  1.00  0.00            
ATOM   1372  HA  MET    90     -17.040   4.530  -3.260  1.00  0.00            
ATOM   1373  CB  MET    90     -16.620   3.890  -1.310  1.00  0.00            
ATOM   1374  HB1 MET    90     -16.710   2.900  -1.430  1.00  0.00            
ATOM   1375  HB2 MET    90     -16.960   4.150  -0.410  1.00  0.00            
ATOM   1376  CG  MET    90     -15.150   4.240  -1.370  1.00  0.00            
ATOM   1377  HG1 MET    90     -15.100   5.200  -1.110  1.00  0.00            
ATOM   1378  HG2 MET    90     -14.910   4.140  -2.340  1.00  0.00            
ATOM   1379  SD  MET    90     -14.150   3.190  -0.300  1.00  0.00            
ATOM   1380  CE  MET    90     -14.640   3.760   1.300  1.00  0.00            
ATOM   1381  HE1 MET    90     -14.150   3.250   2.000  1.00  0.00            
ATOM   1382  HE2 MET    90     -14.430   4.740   1.380  1.00  0.00            
ATOM   1383  HE3 MET    90     -15.630   3.630   1.410  1.00  0.00            
ATOM   1384  C   MET    90     -18.860   3.890  -2.440  1.00  0.00            
ATOM   1385  O   MET    90     -19.770   4.230  -1.690  1.00  0.00            
ATOM   1386  N   SER    91     -18.960   2.910  -3.330  1.00  0.00            
ATOM   1387  H   SER    91     -18.160   2.680  -3.890  1.00  0.00            
ATOM   1388  CA  SER    91     -20.200   2.160  -3.520  1.00  0.00            
ATOM   1389  HA  SER    91     -20.550   1.950  -2.610  1.00  0.00            
ATOM   1390  CB  SER    91     -21.200   2.990  -4.330  1.00  0.00            
ATOM   1391  HB1 SER    91     -20.800   3.290  -5.190  1.00  0.00            
ATOM   1392  HB2 SER    91     -21.490   3.790  -3.800  1.00  0.00            
ATOM   1393  OG  SER    91     -22.360   2.250  -4.650  1.00  0.00            
ATOM   1394  HG  SER    91     -22.990   2.820  -5.170  1.00  0.00            
ATOM   1395  C   SER    91     -19.900   0.880  -4.280  1.00  0.00            
ATOM   1396  O   SER    91     -18.910   0.800  -5.010  1.00  0.00            
ATOM   1397  N   GLU    92     -20.750  -0.130  -4.100  1.00  0.00            
ATOM   1398  H   GLU    92     -21.510  -0.020  -3.460  1.00  0.00            
ATOM   1399  CA  GLU    92     -20.590  -1.390  -4.810  1.00  0.00            
ATOM   1400  HA  GLU    92     -19.620  -1.630  -4.750  1.00  0.00            
ATOM   1401  CB  GLU    92     -21.380  -2.510  -4.150  1.00  0.00            
ATOM   1402  HB1 GLU    92     -21.460  -3.260  -4.800  1.00  0.00            
ATOM   1403  HB2 GLU    92     -22.290  -2.160  -3.920  1.00  0.00            
ATOM   1404  CG  GLU    92     -20.730  -3.030  -2.890  1.00  0.00            
ATOM   1405  HG1 GLU    92     -20.760  -2.310  -2.190  1.00  0.00            
ATOM   1406  HG2 GLU    92     -19.770  -3.250  -3.080  1.00  0.00            
ATOM   1407  CD  GLU    92     -21.410  -4.250  -2.360  1.00  0.00            
ATOM   1408  OE1 GLU    92     -21.040  -5.360  -2.780  1.00  0.00            
ATOM   1409  OE2 GLU    92     -22.320  -4.120  -1.520  1.00  0.00            
ATOM   1410  C   GLU    92     -21.010  -1.200  -6.260  1.00  0.00            
ATOM   1411  O   GLU    92     -20.640  -1.990  -7.130  1.00  0.00            
ATOM   1412  N   ASP    93     -21.810  -0.170  -6.510  1.00  0.00            
ATOM   1413  H   ASP    93     -22.140   0.380  -5.730  1.00  0.00            
ATOM   1414  CA  ASP    93     -22.240   0.190  -7.850  1.00  0.00            
ATOM   1415  HA  ASP    93     -22.380  -0.620  -8.420  1.00  0.00            
ATOM   1416  CB  ASP    93     -23.570   0.960  -7.790  1.00  0.00            
ATOM   1417  HB1 ASP    93     -23.460   1.740  -7.170  1.00  0.00            
ATOM   1418  HB2 ASP    93     -24.280   0.350  -7.430  1.00  0.00            
ATOM   1419  CG  ASP    93     -24.030   1.490  -9.150  1.00  0.00            
ATOM   1420  OD1 ASP    93     -23.540   0.990 -10.190  1.00  0.00            
ATOM   1421  OD2 ASP    93     -24.870   2.400  -9.180  1.00  0.00            
ATOM   1422  C   ASP    93     -21.120   1.100  -8.320  1.00  0.00            
ATOM   1423  O   ASP    93     -21.190   2.330  -8.180  1.00  0.00            
ATOM   1424  N   CYS    94     -20.050   0.490  -8.840  1.00  0.00            
ATOM   1425  H   CYS    94     -20.070  -0.510  -8.950  1.00  0.00            
ATOM   1426  CA  CYS    94     -18.870   1.230  -9.270  1.00  0.00            
ATOM   1427  HA  CYS    94     -19.200   2.180  -9.320  1.00  0.00            
ATOM   1428  CB  CYS    94     -17.770   1.020  -8.230  1.00  0.00            
ATOM   1429  HB1 CYS    94     -18.160   1.420  -7.400  1.00  0.00            
ATOM   1430  HB2 CYS    94     -17.020   1.600  -8.560  1.00  0.00            
ATOM   1431  SG  CYS    94     -17.260  -0.710  -8.010  1.00  0.00            
ATOM   1432  C   CYS    94     -18.330   0.880 -10.650  1.00  0.00            
ATOM   1433  O   CYS    94     -17.330   1.450 -11.090  1.00  0.00            
ATOM   1434  N   LEU    95     -18.960  -0.080 -11.320  1.00  0.00            
ATOM   1435  H   LEU    95     -19.760  -0.520 -10.910  1.00  0.00            
ATOM   1436  CA  LEU    95     -18.490  -0.500 -12.640  1.00  0.00            
ATOM   1437  HA  LEU    95     -17.500  -0.520 -12.550  1.00  0.00            
ATOM   1438  CB  LEU    95     -19.030  -1.900 -12.970  1.00  0.00            
ATOM   1439  HB1 LEU    95     -18.730  -2.160 -13.890  1.00  0.00            
ATOM   1440  HB2 LEU    95     -20.030  -1.880 -12.940  1.00  0.00            
ATOM   1441  CG  LEU    95     -18.500  -2.920 -11.960  1.00  0.00            
ATOM   1442  HG  LEU    95     -18.850  -2.690 -11.050  1.00  0.00            
ATOM   1443  CD1 LEU    95     -19.010  -4.330 -12.290  1.00  0.00            
ATOM   1444 HD11 LEU    95     -18.650  -4.970 -11.620  1.00  0.00            
ATOM   1445 HD12 LEU    95     -20.010  -4.340 -12.270  1.00  0.00            
ATOM   1446 HD13 LEU    95     -18.690  -4.590 -13.200  1.00  0.00            
ATOM   1447  CD2 LEU    95     -16.970  -2.870 -11.930  1.00  0.00            
ATOM   1448 HD21 LEU    95     -16.630  -3.540 -11.270  1.00  0.00            
ATOM   1449 HD22 LEU    95     -16.620  -3.090 -12.840  1.00  0.00            
ATOM   1450 HD23 LEU    95     -16.670  -1.960 -11.670  1.00  0.00            
ATOM   1451  C   LEU    95     -18.800   0.500 -13.760  1.00  0.00            
ATOM   1452  O   LEU    95     -19.780   0.360 -14.510  1.00  0.00            
ATOM   1453  N   TYR    96     -17.950   1.520 -13.860  1.00  0.00            
ATOM   1454  H   TYR    96     -17.180   1.560 -13.220  1.00  0.00            
ATOM   1455  CA  TYR    96     -18.070   2.570 -14.850  1.00  0.00            
ATOM   1456  HA  TYR    96     -18.720   2.210 -15.530  1.00  0.00            
ATOM   1457  CB  TYR    96     -18.590   3.850 -14.190  1.00  0.00            
ATOM   1458  HB1 TYR    96     -18.650   4.570 -14.880  1.00  0.00            
ATOM   1459  HB2 TYR    96     -17.950   4.130 -13.480  1.00  0.00            
ATOM   1460  CG  TYR    96     -19.960   3.710 -13.550  1.00  0.00            
ATOM   1461  CD1 TYR    96     -20.100   3.170 -12.280  1.00  0.00            
ATOM   1462  HD1 TYR    96     -19.290   2.900 -11.770  1.00  0.00            
ATOM   1463  CE1 TYR    96     -21.350   3.000 -11.700  1.00  0.00            
ATOM   1464  HE1 TYR    96     -21.430   2.610 -10.780  1.00  0.00            
ATOM   1465  CZ  TYR    96     -22.490   3.380 -12.400  1.00  0.00            
ATOM   1466  OH  TYR    96     -23.740   3.210 -11.860  1.00  0.00            
ATOM   1467  HH  TYR    96     -24.430   3.530 -12.500  1.00  0.00            
ATOM   1468  CE2 TYR    96     -22.370   3.930 -13.670  1.00  0.00            
ATOM   1469  HE2 TYR    96     -23.180   4.210 -14.180  1.00  0.00            
ATOM   1470  CD2 TYR    96     -21.110   4.080 -14.230  1.00  0.00            
ATOM   1471  HD2 TYR    96     -21.030   4.470 -15.150  1.00  0.00            
ATOM   1472  C   TYR    96     -16.740   2.860 -15.530  1.00  0.00            
ATOM   1473  O   TYR    96     -15.690   2.410 -15.070  1.00  0.00            
ATOM   1474  N   LEU    97     -16.790   3.590 -16.640  1.00  0.00            
ATOM   1475  H   LEU    97     -17.670   3.910 -16.980  1.00  0.00            
ATOM   1476  CA  LEU    97     -15.570   3.950 -17.360  1.00  0.00            
ATOM   1477  HA  LEU    97     -14.830   3.840 -16.700  1.00  0.00            
ATOM   1478  CB  LEU    97     -15.320   3.010 -18.550  1.00  0.00            
ATOM   1479  HB1 LEU    97     -15.160   2.100 -18.160  1.00  0.00            
ATOM   1480  HB2 LEU    97     -14.490   3.330 -19.000  1.00  0.00            
ATOM   1481  CG  LEU    97     -16.350   2.810 -19.660  1.00  0.00            
ATOM   1482  HG  LEU    97     -17.280   2.820 -19.290  1.00  0.00            
ATOM   1483  CD1 LEU    97     -16.240   3.920 -20.680  1.00  0.00            
ATOM   1484 HD11 LEU    97     -16.920   3.780 -21.410  1.00  0.00            
ATOM   1485 HD12 LEU    97     -16.420   4.800 -20.230  1.00  0.00            
ATOM   1486 HD13 LEU    97     -15.330   3.920 -21.080  1.00  0.00            
ATOM   1487  CD2 LEU    97     -16.060   1.470 -20.330  1.00  0.00            
ATOM   1488 HD21 LEU    97     -16.720   1.310 -21.070  1.00  0.00            
ATOM   1489 HD22 LEU    97     -15.140   1.470 -20.710  1.00  0.00            
ATOM   1490 HD23 LEU    97     -16.140   0.730 -19.660  1.00  0.00            
ATOM   1491  C   LEU    97     -15.590   5.410 -17.780  1.00  0.00            
ATOM   1492  O   LEU    97     -16.650   6.020 -17.940  1.00  0.00            
ATOM   1493  N   ASN    98     -14.410   6.010 -17.930  1.00  0.00            
ATOM   1494  H   ASN    98     -13.590   5.470 -17.770  1.00  0.00            
ATOM   1495  CA  ASN    98     -14.270   7.400 -18.300  1.00  0.00            
ATOM   1496  HA  ASN    98     -15.200   7.760 -18.410  1.00  0.00            
ATOM   1497  CB  ASN    98     -13.520   8.160 -17.190  1.00  0.00            
ATOM   1498  HB1 ASN    98     -13.650   9.140 -17.320  1.00  0.00            
ATOM   1499  HB2 ASN    98     -12.540   7.940 -17.260  1.00  0.00            
ATOM   1500  CG  ASN    98     -14.010   7.780 -15.790  1.00  0.00            
ATOM   1501  OD1 ASN    98     -15.130   8.100 -15.400  1.00  0.00            
ATOM   1502  ND2 ASN    98     -13.170   7.070 -15.050  1.00  0.00            
ATOM   1503 HD21 ASN    98     -12.280   6.810 -15.410  1.00  0.00            
ATOM   1504 HD22 ASN    98     -13.430   6.790 -14.120  1.00  0.00            
ATOM   1505  C   ASN    98     -13.520   7.530 -19.620  1.00  0.00            
ATOM   1506  O   ASN    98     -12.530   6.840 -19.850  1.00  0.00            
ATOM   1507  N   ILE    99     -13.990   8.410 -20.490  1.00  0.00            
ATOM   1508  H   ILE    99     -14.790   8.970 -20.240  1.00  0.00            
ATOM   1509  CA  ILE    99     -13.370   8.600 -21.810  1.00  0.00            
ATOM   1510  HA  ILE    99     -12.530   8.060 -21.730  1.00  0.00            
ATOM   1511  CB  ILE    99     -14.300   8.100 -22.950  1.00  0.00            
ATOM   1512  HB  ILE    99     -15.060   8.750 -23.070  1.00  0.00            
ATOM   1513  CG2 ILE    99     -13.510   8.000 -24.250  1.00  0.00            
ATOM   1514 HG21 ILE    99     -14.110   7.680 -24.980  1.00  0.00            
ATOM   1515 HG22 ILE    99     -13.150   8.910 -24.490  1.00  0.00            
ATOM   1516 HG23 ILE    99     -12.760   7.360 -24.130  1.00  0.00            
ATOM   1517  CG1 ILE    99     -14.900   6.730 -22.600  1.00  0.00            
ATOM   1518 HG11 ILE    99     -15.350   6.790 -21.720  1.00  0.00            
ATOM   1519 HG12 ILE    99     -14.150   6.060 -22.550  1.00  0.00            
ATOM   1520  CD  ILE    99     -15.900   6.230 -23.620  1.00  0.00            
ATOM   1521  HD1 ILE    99     -16.250   5.340 -23.330  1.00  0.00            
ATOM   1522  HD2 ILE    99     -16.660   6.880 -23.680  1.00  0.00            
ATOM   1523  HD3 ILE    99     -15.470   6.150 -24.510  1.00  0.00            
ATOM   1524  C   ILE    99     -13.060  10.070 -22.090  1.00  0.00            
ATOM   1525  O   ILE    99     -13.920  10.930 -21.940  1.00  0.00            
ATOM   1526  N   TRP   100     -11.830  10.340 -22.520  1.00  0.00            
ATOM   1527  H   TRP   100     -11.170   9.590 -22.600  1.00  0.00            
ATOM   1528  CA  TRP   100     -11.410  11.690 -22.860  1.00  0.00            
ATOM   1529  HA  TRP   100     -12.120  12.330 -22.570  1.00  0.00            
ATOM   1530  CB  TRP   100     -10.110  12.070 -22.140  1.00  0.00            
ATOM   1531  HB1 TRP   100      -9.700  12.850 -22.600  1.00  0.00            
ATOM   1532  HB2 TRP   100      -9.490  11.300 -22.160  1.00  0.00            
ATOM   1533  CG  TRP   100     -10.330  12.450 -20.700  1.00  0.00            
ATOM   1534  CD1 TRP   100     -10.610  13.690 -20.210  1.00  0.00            
ATOM   1535  HD1 TRP   100     -10.700  14.520 -20.770  1.00  0.00            
ATOM   1536  NE1 TRP   100     -10.740  13.650 -18.840  1.00  0.00            
ATOM   1537  HE1 TRP   100     -10.960  14.430 -18.250  1.00  0.00            
ATOM   1538  CE2 TRP   100     -10.540  12.360 -18.420  1.00  0.00            
ATOM   1539  CZ2 TRP   100     -10.560  11.820 -17.130  1.00  0.00            
ATOM   1540  HZ2 TRP   100     -10.750  12.390 -16.330  1.00  0.00            
ATOM   1541  CH2 TRP   100     -10.320  10.470 -17.010  1.00  0.00            
ATOM   1542  HH2 TRP   100     -10.340  10.050 -16.100  1.00  0.00            
ATOM   1543  CZ3 TRP   100     -10.060   9.670 -18.130  1.00  0.00            
ATOM   1544  HZ3 TRP   100      -9.890   8.690 -18.010  1.00  0.00            
ATOM   1545  CE3 TRP   100     -10.030  10.210 -19.420  1.00  0.00            
ATOM   1546  HE3 TRP   100      -9.840   9.630 -20.210  1.00  0.00            
ATOM   1547  CD2 TRP   100     -10.280  11.580 -19.570  1.00  0.00            
ATOM   1548  C   TRP   100     -11.190  11.710 -24.370  1.00  0.00            
ATOM   1549  O   TRP   100     -10.350  10.990 -24.900  1.00  0.00            
ATOM   1550  N   VAL   101     -12.010  12.510 -25.060  1.00  0.00            
ATOM   1551  H   VAL   101     -12.680  13.050 -24.550  1.00  0.00            
ATOM   1552  CA  VAL   101     -11.970  12.620 -26.510  1.00  0.00            
ATOM   1553  HA  VAL   101     -11.320  11.910 -26.780  1.00  0.00            
ATOM   1554  CB  VAL   101     -13.370  12.390 -27.120  1.00  0.00            
ATOM   1555  HB  VAL   101     -13.990  13.110 -26.790  1.00  0.00            
ATOM   1556  CG1 VAL   101     -13.330  12.470 -28.640  1.00  0.00            
ATOM   1557 HG11 VAL   101     -14.240  12.320 -29.000  1.00  0.00            
ATOM   1558 HG12 VAL   101     -13.000  13.370 -28.910  1.00  0.00            
ATOM   1559 HG13 VAL   101     -12.700  11.770 -28.990  1.00  0.00            
ATOM   1560  CG2 VAL   101     -13.920  11.050 -26.670  1.00  0.00            
ATOM   1561 HG21 VAL   101     -14.830  10.910 -27.070  1.00  0.00            
ATOM   1562 HG22 VAL   101     -13.310  10.310 -26.970  1.00  0.00            
ATOM   1563 HG23 VAL   101     -14.000  11.030 -25.670  1.00  0.00            
ATOM   1564  C   VAL   101     -11.460  13.990 -26.950  1.00  0.00            
ATOM   1565  O   VAL   101     -12.030  15.020 -26.550  1.00  0.00            
ATOM   1566  N   PRO   102     -10.390  14.040 -27.760  1.00  0.00            
ATOM   1567  CD  PRO   102      -9.540  12.920 -28.190  1.00  0.00            
ATOM   1568  HD1 PRO   102     -10.090  12.110 -28.420  1.00  0.00            
ATOM   1569  HD2 PRO   102      -8.870  12.680 -27.490  1.00  0.00            
ATOM   1570  CG  PRO   102      -8.880  13.510 -29.410  1.00  0.00            
ATOM   1571  HG1 PRO   102      -9.500  13.480 -30.200  1.00  0.00            
ATOM   1572  HG2 PRO   102      -8.030  13.030 -29.640  1.00  0.00            
ATOM   1573  CB  PRO   102      -8.610  14.910 -29.010  1.00  0.00            
ATOM   1574  HB1 PRO   102      -8.470  15.490 -29.810  1.00  0.00            
ATOM   1575  HB2 PRO   102      -7.790  14.950 -28.430  1.00  0.00            
ATOM   1576  CA  PRO   102      -9.870  15.320 -28.220  1.00  0.00            
ATOM   1577  HA  PRO   102      -9.690  15.950 -27.460  1.00  0.00            
ATOM   1578  C   PRO   102     -10.890  16.050 -29.110  1.00  0.00            
ATOM   1579  O   PRO   102     -11.760  15.420 -29.690  1.00  0.00            
ATOM   1580  N   SER   103     -10.790  17.370 -29.150  1.00  0.00            
ATOM   1581  H   SER   103     -10.060  17.820 -28.640  1.00  0.00            
ATOM   1582  CA  SER   103     -11.730  18.200 -29.920  1.00  0.00            
ATOM   1583  HA  SER   103     -12.380  17.550 -30.320  1.00  0.00            
ATOM   1584  CB  SER   103     -12.450  19.170 -28.990  1.00  0.00            
ATOM   1585  HB1 SER   103     -11.810  19.830 -28.600  1.00  0.00            
ATOM   1586  HB2 SER   103     -12.920  18.680 -28.260  1.00  0.00            
ATOM   1587  OG  SER   103     -13.440  19.910 -29.680  1.00  0.00            
ATOM   1588  HG  SER   103     -13.890  20.530 -29.040  1.00  0.00            
ATOM   1589  C   SER   103     -11.010  18.950 -31.050  1.00  0.00            
ATOM   1590  O   SER   103      -9.970  19.580 -30.830  1.00  0.00            
ATOM   1591  N   PRO   104     -11.570  18.920 -32.280  1.00  0.00            
ATOM   1592  CD  PRO   104     -10.990  19.660 -33.410  1.00  0.00            
ATOM   1593  HD1 PRO   104     -10.350  19.080 -33.920  1.00  0.00            
ATOM   1594  HD2 PRO   104     -10.530  20.490 -33.100  1.00  0.00            
ATOM   1595  CG  PRO   104     -12.210  19.970 -34.220  1.00  0.00            
ATOM   1596  HG1 PRO   104     -11.970  20.210 -35.160  1.00  0.00            
ATOM   1597  HG2 PRO   104     -12.730  20.720 -33.810  1.00  0.00            
ATOM   1598  CB  PRO   104     -12.970  18.670 -34.150  1.00  0.00            
ATOM   1599  HB1 PRO   104     -12.570  18.000 -34.780  1.00  0.00            
ATOM   1600  HB2 PRO   104     -13.930  18.820 -34.380  1.00  0.00            
ATOM   1601  CA  PRO   104     -12.800  18.230 -32.680  1.00  0.00            
ATOM   1602  HA  PRO   104     -13.540  18.490 -32.070  1.00  0.00            
ATOM   1603  C   PRO   104     -12.720  16.710 -32.580  1.00  0.00            
ATOM   1604  O   PRO   104     -11.630  16.130 -32.660  1.00  0.00            
ATOM   1605  N   ARG   105     -13.870  16.060 -32.430  1.00  0.00            
ATOM   1606  H   ARG   105     -14.720  16.580 -32.400  1.00  0.00            
ATOM   1607  CA  ARG   105     -13.930  14.600 -32.330  1.00  0.00            
ATOM   1608  HA  ARG   105     -13.430  14.380 -31.490  1.00  0.00            
ATOM   1609  CB  ARG   105     -15.390  14.130 -32.230  1.00  0.00            
ATOM   1610  HB1 ARG   105     -15.850  14.350 -33.090  1.00  0.00            
ATOM   1611  HB2 ARG   105     -15.830  14.610 -31.480  1.00  0.00            
ATOM   1612  CG  ARG   105     -15.530  12.630 -31.990  1.00  0.00            
ATOM   1613  HG1 ARG   105     -15.260  12.420 -31.050  1.00  0.00            
ATOM   1614  HG2 ARG   105     -14.940  12.130 -32.630  1.00  0.00            
ATOM   1615  CD  ARG   105     -16.970  12.160 -32.190  1.00  0.00            
ATOM   1616  HD1 ARG   105     -17.030  11.180 -32.030  1.00  0.00            
ATOM   1617  HD2 ARG   105     -17.260  12.370 -33.120  1.00  0.00            
ATOM   1618  NE  ARG   105     -17.910  12.800 -31.290  1.00  0.00            
ATOM   1619  HE  ARG   105     -17.540  13.380 -30.560  1.00  0.00            
ATOM   1620  CZ  ARG   105     -19.230  12.680 -31.370  1.00  0.00            
ATOM   1621  NH1 ARG   105     -19.770  11.920 -32.320  1.00  0.00            
ATOM   1622 HH11 ARG   105     -19.190  11.450 -32.980  1.00  0.00            
ATOM   1623 HH12 ARG   105     -20.770  11.830 -32.380  1.00  0.00            
ATOM   1624  NH2 ARG   105     -20.030  13.290 -30.510  1.00  0.00            
ATOM   1625 HH21 ARG   105     -19.640  13.860 -29.790  1.00  0.00            
ATOM   1626 HH22 ARG   105     -21.020  13.190 -30.590  1.00  0.00            
ATOM   1627  C   ARG   105     -13.250  13.950 -33.540  1.00  0.00            
ATOM   1628  O   ARG   105     -13.620  14.240 -34.680  1.00  0.00            
ATOM   1629  N   PRO   106     -12.240  13.100 -33.300  1.00  0.00            
ATOM   1630  CD  PRO   106     -11.670  12.710 -32.000  1.00  0.00            
ATOM   1631  HD1 PRO   106     -12.400  12.530 -31.330  1.00  0.00            
ATOM   1632  HD2 PRO   106     -11.070  13.430 -31.650  1.00  0.00            
ATOM   1633  CG  PRO   106     -10.900  11.460 -32.340  1.00  0.00            
ATOM   1634  HG1 PRO   106     -11.510  10.660 -32.380  1.00  0.00            
ATOM   1635  HG2 PRO   106     -10.170  11.290 -31.680  1.00  0.00            
ATOM   1636  CB  PRO   106     -10.340  11.780 -33.680  1.00  0.00            
ATOM   1637  HB1 PRO   106     -10.030  10.950 -34.150  1.00  0.00            
ATOM   1638  HB2 PRO   106      -9.570  12.420 -33.600  1.00  0.00            
ATOM   1639  CA  PRO   106     -11.530  12.420 -34.400  1.00  0.00            
ATOM   1640  HA  PRO   106     -11.280  13.050 -35.130  1.00  0.00            
ATOM   1641  C   PRO   106     -12.420  11.380 -35.080  1.00  0.00            
ATOM   1642  O   PRO   106     -13.550  11.130 -34.640  1.00  0.00            
ATOM   1643  N   LYS   107     -11.920  10.800 -36.160  1.00  0.00            
ATOM   1644  H   LYS   107     -11.000  11.060 -36.480  1.00  0.00            
ATOM   1645  CA  LYS   107     -12.680   9.800 -36.900  1.00  0.00            
ATOM   1646  HA  LYS   107     -13.630   9.920 -36.600  1.00  0.00            
ATOM   1647  CB  LYS   107     -12.560  10.030 -38.420  1.00  0.00            
ATOM   1648  HB1 LYS   107     -13.170   9.400 -38.890  1.00  0.00            
ATOM   1649  HB2 LYS   107     -11.620   9.840 -38.690  1.00  0.00            
ATOM   1650  CG  LYS   107     -12.910  11.450 -38.850  1.00  0.00            
ATOM   1651  HG1 LYS   107     -12.830  11.520 -39.840  1.00  0.00            
ATOM   1652  HG2 LYS   107     -12.270  12.090 -38.420  1.00  0.00            
ATOM   1653  CD  LYS   107     -14.320  11.840 -38.440  1.00  0.00            
ATOM   1654  HD1 LYS   107     -14.420  11.700 -37.460  1.00  0.00            
ATOM   1655  HD2 LYS   107     -14.970  11.250 -38.930  1.00  0.00            
ATOM   1656  CE  LYS   107     -14.620  13.290 -38.770  1.00  0.00            
ATOM   1657  HE1 LYS   107     -14.560  13.420 -39.760  1.00  0.00            
ATOM   1658  HE2 LYS   107     -13.950  13.870 -38.310  1.00  0.00            
ATOM   1659  NZ  LYS   107     -15.990  13.680 -38.320  1.00  0.00            
ATOM   1660  HZ1 LYS   107     -16.150  14.640 -38.550  1.00  0.00            
ATOM   1661  HZ2 LYS   107     -16.670  13.110 -38.780  1.00  0.00            
ATOM   1662  HZ3 LYS   107     -16.060  13.560 -37.330  1.00  0.00            
ATOM   1663  C   LYS   107     -12.230   8.380 -36.550  1.00  0.00            
ATOM   1664  O   LYS   107     -13.070   7.490 -36.360  1.00  0.00            
ATOM   1665  N   SER   108     -10.930   8.190 -36.450  1.00  0.00            
ATOM   1666  H   SER   108     -10.300   8.950 -36.610  1.00  0.00            
ATOM   1667  CA  SER   108     -10.370   6.870 -36.120  1.00  0.00            
ATOM   1668  HA  SER   108     -10.940   6.500 -35.390  1.00  0.00            
ATOM   1669  CB  SER   108     -10.440   5.950 -37.340  1.00  0.00            
ATOM   1670  HB1 SER   108      -9.810   6.250 -38.050  1.00  0.00            
ATOM   1671  HB2 SER   108     -11.370   5.930 -37.710  1.00  0.00            
ATOM   1672  OG  SER   108     -10.090   4.610 -36.990  1.00  0.00            
ATOM   1673  HG  SER   108     -10.150   4.030 -37.810  1.00  0.00            
ATOM   1674  C   SER   108      -8.940   7.020 -35.650  1.00  0.00            
ATOM   1675  O   SER   108      -7.990   6.820 -36.430  1.00  0.00            
ATOM   1676  N   THR   109      -8.780   7.370 -34.370  1.00  0.00            
ATOM   1677  H   THR   109      -9.580   7.510 -33.800  1.00  0.00            
ATOM   1678  CA  THR   109      -7.450   7.540 -33.800  1.00  0.00            
ATOM   1679  HA  THR   109      -6.850   7.390 -34.580  1.00  0.00            
ATOM   1680  CB  THR   109      -7.250   8.960 -33.220  1.00  0.00            
ATOM   1681  HB  THR   109      -7.490   9.660 -33.900  1.00  0.00            
ATOM   1682  CG2 THR   109      -8.090   9.150 -31.970  1.00  0.00            
ATOM   1683 HG21 THR   109      -7.950  10.070 -31.610  1.00  0.00            
ATOM   1684 HG22 THR   109      -9.060   9.020 -32.190  1.00  0.00            
ATOM   1685 HG23 THR   109      -7.810   8.480 -31.280  1.00  0.00            
ATOM   1686  OG1 THR   109      -5.870   9.180 -32.910  1.00  0.00            
ATOM   1687  HG1 THR   109      -5.750  10.100 -32.540  1.00  0.00            
ATOM   1688  C   THR   109      -7.130   6.490 -32.730  1.00  0.00            
ATOM   1689  O   THR   109      -8.030   5.780 -32.260  1.00  0.00            
ATOM   1690  N   THR   110      -5.870   6.420 -32.340  1.00  0.00            
ATOM   1691  H   THR   110      -5.200   7.030 -32.760  1.00  0.00            
ATOM   1692  CA  THR   110      -5.400   5.470 -31.330  1.00  0.00            
ATOM   1693  HA  THR   110      -5.630   4.590 -31.740  1.00  0.00            
ATOM   1694  CB  THR   110      -3.890   5.640 -31.100  1.00  0.00            
ATOM   1695  HB  THR   110      -3.680   6.540 -30.720  1.00  0.00            
ATOM   1696  CG2 THR   110      -3.380   4.560 -30.170  1.00  0.00            
ATOM   1697 HG21 THR   110      -2.400   4.680 -30.030  1.00  0.00            
ATOM   1698 HG22 THR   110      -3.850   4.630 -29.290  1.00  0.00            
ATOM   1699 HG23 THR   110      -3.550   3.660 -30.580  1.00  0.00            
ATOM   1700  OG1 THR   110      -3.210   5.550 -32.350  1.00  0.00            
ATOM   1701  HG1 THR   110      -2.230   5.660 -32.200  1.00  0.00            
ATOM   1702  C   THR   110      -6.130   5.570 -30.000  1.00  0.00            
ATOM   1703  O   THR   110      -6.430   6.650 -29.500  1.00  0.00            
ATOM   1704  N   VAL   111      -6.410   4.390 -29.420  1.00  0.00            
ATOM   1705  H   VAL   111      -6.120   3.550 -29.890  1.00  0.00            
ATOM   1706  CA  VAL   111      -7.110   4.290 -28.150  1.00  0.00            
ATOM   1707  HA  VAL   111      -7.330   5.230 -27.910  1.00  0.00            
ATOM   1708  CB  VAL   111      -8.390   3.430 -28.310  1.00  0.00            
ATOM   1709  HB  VAL   111      -8.140   2.510 -28.610  1.00  0.00            
ATOM   1710  CG1 VAL   111      -9.110   3.290 -26.980  1.00  0.00            
ATOM   1711 HG11 VAL   111      -9.920   2.730 -27.110  1.00  0.00            
ATOM   1712 HG12 VAL   111      -8.500   2.850 -26.320  1.00  0.00            
ATOM   1713 HG13 VAL   111      -9.370   4.190 -26.640  1.00  0.00            
ATOM   1714  CG2 VAL   111      -9.300   4.060 -29.340  1.00  0.00            
ATOM   1715 HG21 VAL   111     -10.130   3.500 -29.430  1.00  0.00            
ATOM   1716 HG22 VAL   111      -9.560   4.980 -29.040  1.00  0.00            
ATOM   1717 HG23 VAL   111      -8.830   4.110 -30.220  1.00  0.00            
ATOM   1718  C   VAL   111      -6.210   3.670 -27.090  1.00  0.00            
ATOM   1719  O   VAL   111      -5.460   2.740 -27.370  1.00  0.00            
ATOM   1720  N   MET   112      -6.290   4.200 -25.870  1.00  0.00            
ATOM   1721  H   MET   112      -6.900   4.970 -25.720  1.00  0.00            
ATOM   1722  CA  MET   112      -5.510   3.700 -24.740  1.00  0.00            
ATOM   1723  HA  MET   112      -5.110   2.830 -25.040  1.00  0.00            
ATOM   1724  CB  MET   112      -4.380   4.670 -24.370  1.00  0.00            
ATOM   1725  HB1 MET   112      -3.980   4.370 -23.510  1.00  0.00            
ATOM   1726  HB2 MET   112      -4.790   5.580 -24.240  1.00  0.00            
ATOM   1727  CG  MET   112      -3.270   4.790 -25.400  1.00  0.00            
ATOM   1728  HG1 MET   112      -3.730   5.040 -26.250  1.00  0.00            
ATOM   1729  HG2 MET   112      -2.900   3.860 -25.490  1.00  0.00            
ATOM   1730  SD  MET   112      -1.990   5.990 -24.940  1.00  0.00            
ATOM   1731  CE  MET   112      -0.880   4.970 -23.970  1.00  0.00            
ATOM   1732  HE1 MET   112      -0.120   5.520 -23.650  1.00  0.00            
ATOM   1733  HE2 MET   112      -1.380   4.600 -23.180  1.00  0.00            
ATOM   1734  HE3 MET   112      -0.540   4.220 -24.530  1.00  0.00            
ATOM   1735  C   MET   112      -6.430   3.500 -23.540  1.00  0.00            
ATOM   1736  O   MET   112      -7.140   4.410 -23.140  1.00  0.00            
ATOM   1737  N   VAL   113      -6.440   2.280 -23.000  1.00  0.00            
ATOM   1738  H   VAL   113      -5.850   1.570 -23.390  1.00  0.00            
ATOM   1739  CA  VAL   113      -7.280   1.960 -21.850  1.00  0.00            
ATOM   1740  HA  VAL   113      -7.880   2.760 -21.760  1.00  0.00            
ATOM   1741  CB  VAL   113      -8.130   0.700 -22.090  1.00  0.00            
ATOM   1742  HB  VAL   113      -7.530  -0.100 -22.150  1.00  0.00            
ATOM   1743  CG1 VAL   113      -9.080   0.480 -20.940  1.00  0.00            
ATOM   1744 HG11 VAL   113      -9.620  -0.340 -21.110  1.00  0.00            
ATOM   1745 HG12 VAL   113      -8.560   0.370 -20.090  1.00  0.00            
ATOM   1746 HG13 VAL   113      -9.690   1.270 -20.860  1.00  0.00            
ATOM   1747  CG2 VAL   113      -8.900   0.820 -23.400  1.00  0.00            
ATOM   1748 HG21 VAL   113      -9.440  -0.000 -23.540  1.00  0.00            
ATOM   1749 HG22 VAL   113      -9.500   1.620 -23.360  1.00  0.00            
ATOM   1750 HG23 VAL   113      -8.250   0.930 -24.150  1.00  0.00            
ATOM   1751  C   VAL   113      -6.420   1.770 -20.600  1.00  0.00            
ATOM   1752  O   VAL   113      -5.600   0.860 -20.530  1.00  0.00            
ATOM   1753  N   TRP   114      -6.590   2.660 -19.640  1.00  0.00            
ATOM   1754  H   TRP   114      -7.250   3.400 -19.800  1.00  0.00            
ATOM   1755  CA  TRP   114      -5.870   2.630 -18.380  1.00  0.00            
ATOM   1756  HA  TRP   114      -4.970   2.270 -18.620  1.00  0.00            
ATOM   1757  CB  TRP   114      -5.790   4.050 -17.800  1.00  0.00            
ATOM   1758  HB1 TRP   114      -6.710   4.430 -17.740  1.00  0.00            
ATOM   1759  HB2 TRP   114      -5.230   4.610 -18.410  1.00  0.00            
ATOM   1760  CG  TRP   114      -5.170   4.110 -16.420  1.00  0.00            
ATOM   1761  CD1 TRP   114      -5.800   4.390 -15.230  1.00  0.00            
ATOM   1762  HD1 TRP   114      -6.770   4.610 -15.140  1.00  0.00            
ATOM   1763  NE1 TRP   114      -4.910   4.320 -14.190  1.00  0.00            
ATOM   1764  HE1 TRP   114      -5.130   4.480 -13.230  1.00  0.00            
ATOM   1765  CE2 TRP   114      -3.670   4.000 -14.690  1.00  0.00            
ATOM   1766  CZ2 TRP   114      -2.460   3.820 -14.020  1.00  0.00            
ATOM   1767  HZ2 TRP   114      -2.400   3.920 -13.020  1.00  0.00            
ATOM   1768  CH2 TRP   114      -1.360   3.500 -14.780  1.00  0.00            
ATOM   1769  HH2 TRP   114      -0.480   3.370 -14.330  1.00  0.00            
ATOM   1770  CZ3 TRP   114      -1.450   3.350 -16.180  1.00  0.00            
ATOM   1771  HZ3 TRP   114      -0.630   3.120 -16.710  1.00  0.00            
ATOM   1772  CE3 TRP   114      -2.660   3.520 -16.840  1.00  0.00            
ATOM   1773  HE3 TRP   114      -2.720   3.410 -17.830  1.00  0.00            
ATOM   1774  CD2 TRP   114      -3.800   3.850 -16.090  1.00  0.00            
ATOM   1775  C   TRP   114      -6.510   1.700 -17.370  1.00  0.00            
ATOM   1776  O   TRP   114      -7.740   1.700 -17.180  1.00  0.00            
ATOM   1777  N   ILE   115      -5.680   0.890 -16.720  1.00  0.00            
ATOM   1778  H   ILE   115      -4.710   0.920 -16.940  1.00  0.00            
ATOM   1779  CA  ILE   115      -6.130  -0.050 -15.690  1.00  0.00            
ATOM   1780  HA  ILE   115      -7.120   0.090 -15.580  1.00  0.00            
ATOM   1781  CB  ILE   115      -5.880  -1.520 -16.110  1.00  0.00            
ATOM   1782  HB  ILE   115      -4.890  -1.660 -16.240  1.00  0.00            
ATOM   1783  CG2 ILE   115      -6.350  -2.470 -15.010  1.00  0.00            
ATOM   1784 HG21 ILE   115      -6.180  -3.410 -15.290  1.00  0.00            
ATOM   1785 HG22 ILE   115      -5.850  -2.280 -14.160  1.00  0.00            
ATOM   1786 HG23 ILE   115      -7.330  -2.340 -14.860  1.00  0.00            
ATOM   1787  CG1 ILE   115      -6.590  -1.830 -17.430  1.00  0.00            
ATOM   1788 HG11 ILE   115      -6.260  -1.190 -18.120  1.00  0.00            
ATOM   1789 HG12 ILE   115      -7.570  -1.710 -17.290  1.00  0.00            
ATOM   1790  CD  ILE   115      -6.350  -3.240 -17.940  1.00  0.00            
ATOM   1791  HD1 ILE   115      -6.850  -3.360 -18.800  1.00  0.00            
ATOM   1792  HD2 ILE   115      -5.370  -3.380 -18.100  1.00  0.00            
ATOM   1793  HD3 ILE   115      -6.680  -3.900 -17.270  1.00  0.00            
ATOM   1794  C   ILE   115      -5.340   0.280 -14.420  1.00  0.00            
ATOM   1795  O   ILE   115      -4.150   0.010 -14.340  1.00  0.00            
ATOM   1796  N   TYR   116      -6.020   0.890 -13.450  1.00  0.00            
ATOM   1797  H   TYR   116      -6.990   1.080 -13.580  1.00  0.00            
ATOM   1798  CA  TYR   116      -5.380   1.290 -12.200  1.00  0.00            
ATOM   1799  HA  TYR   116      -4.600   1.800 -12.560  1.00  0.00            
ATOM   1800  CB  TYR   116      -6.330   2.170 -11.370  1.00  0.00            
ATOM   1801  HB1 TYR   116      -6.560   2.980 -11.910  1.00  0.00            
ATOM   1802  HB2 TYR   116      -5.840   2.460 -10.540  1.00  0.00            
ATOM   1803  CG  TYR   116      -7.630   1.530 -10.930  1.00  0.00            
ATOM   1804  CD1 TYR   116      -7.640   0.500  -9.990  1.00  0.00            
ATOM   1805  HD1 TYR   116      -6.770   0.170  -9.610  1.00  0.00            
ATOM   1806  CE1 TYR   116      -8.840  -0.080  -9.570  1.00  0.00            
ATOM   1807  HE1 TYR   116      -8.830  -0.810  -8.890  1.00  0.00            
ATOM   1808  CZ  TYR   116     -10.040   0.370 -10.090  1.00  0.00            
ATOM   1809  OH  TYR   116     -11.220  -0.190  -9.680  1.00  0.00            
ATOM   1810  HH  TYR   116     -11.980   0.240 -10.160  1.00  0.00            
ATOM   1811  CE2 TYR   116     -10.050   1.390 -11.030  1.00  0.00            
ATOM   1812  HE2 TYR   116     -10.920   1.720 -11.410  1.00  0.00            
ATOM   1813  CD2 TYR   116      -8.850   1.960 -11.450  1.00  0.00            
ATOM   1814  HD2 TYR   116      -8.860   2.690 -12.130  1.00  0.00            
ATOM   1815  C   TYR   116      -4.820   0.160 -11.330  1.00  0.00            
ATOM   1816  O   TYR   116      -5.260  -0.990 -11.420  1.00  0.00            
ATOM   1817  N   GLY   117      -3.820   0.510 -10.520  1.00  0.00            
ATOM   1818  H   GLY   117      -3.500   1.460 -10.530  1.00  0.00            
ATOM   1819  CA  GLY   117      -3.200  -0.450  -9.620  1.00  0.00            
ATOM   1820  HA1 GLY   117      -2.220  -0.250  -9.600  1.00  0.00            
ATOM   1821  HA2 GLY   117      -3.350  -1.360 -10.000  1.00  0.00            
ATOM   1822  C   GLY   117      -3.780  -0.360  -8.220  1.00  0.00            
ATOM   1823  O   GLY   117      -4.870   0.190  -8.010  1.00  0.00            
ATOM   1824  N   GLY   118      -3.070  -0.930  -7.250  1.00  0.00            
ATOM   1825  H   GLY   118      -2.210  -1.380  -7.460  1.00  0.00            
ATOM   1826  CA  GLY   118      -3.550  -0.900  -5.870  1.00  0.00            
ATOM   1827  HA1 GLY   118      -4.460  -0.490  -5.880  1.00  0.00            
ATOM   1828  HA2 GLY   118      -2.920  -0.320  -5.350  1.00  0.00            
ATOM   1829  C   GLY   118      -3.620  -2.270  -5.220  1.00  0.00            
ATOM   1830  O   GLY   118      -4.490  -2.510  -4.370  1.00  0.00            
ATOM   1831  N   GLY   119      -2.750  -3.180  -5.650  1.00  0.00            
ATOM   1832  H   GLY   119      -2.120  -2.940  -6.380  1.00  0.00            
ATOM   1833  CA  GLY   119      -2.680  -4.530  -5.090  1.00  0.00            
ATOM   1834  HA1 GLY   119      -2.410  -4.430  -4.130  1.00  0.00            
ATOM   1835  HA2 GLY   119      -1.960  -5.010  -5.590  1.00  0.00            
ATOM   1836  C   GLY   119      -3.950  -5.360  -5.140  1.00  0.00            
ATOM   1837  O   GLY   119      -4.080  -6.310  -4.380  1.00  0.00            
ATOM   1838  N   PHE   120      -4.840  -5.020  -6.060  1.00  0.00            
ATOM   1839  H   PHE   120      -4.640  -4.240  -6.660  1.00  0.00            
ATOM   1840  CA  PHE   120      -6.120  -5.730  -6.240  1.00  0.00            
ATOM   1841  HA  PHE   120      -6.530  -5.270  -7.040  1.00  0.00            
ATOM   1842  CB  PHE   120      -5.900  -7.220  -6.520  1.00  0.00            
ATOM   1843  HB1 PHE   120      -6.790  -7.680  -6.570  1.00  0.00            
ATOM   1844  HB2 PHE   120      -5.370  -7.610  -5.760  1.00  0.00            
ATOM   1845  CG  PHE   120      -5.160  -7.520  -7.790  1.00  0.00            
ATOM   1846  CD1 PHE   120      -5.770  -7.340  -9.020  1.00  0.00            
ATOM   1847  HD1 PHE   120      -6.710  -7.010  -9.070  1.00  0.00            
ATOM   1848  CE1 PHE   120      -5.080  -7.620 -10.210  1.00  0.00            
ATOM   1849  HE1 PHE   120      -5.540  -7.490 -11.090  1.00  0.00            
ATOM   1850  CZ  PHE   120      -3.770  -8.070 -10.160  1.00  0.00            
ATOM   1851  HZ  PHE   120      -3.270  -8.260 -11.010  1.00  0.00            
ATOM   1852  CE2 PHE   120      -3.150  -8.250  -8.930  1.00  0.00            
ATOM   1853  HE2 PHE   120      -2.200  -8.570  -8.890  1.00  0.00            
ATOM   1854  CD2 PHE   120      -3.840  -7.970  -7.750  1.00  0.00            
ATOM   1855  HD2 PHE   120      -3.390  -8.090  -6.870  1.00  0.00            
ATOM   1856  C   PHE   120      -7.080  -5.560  -5.070  1.00  0.00            
ATOM   1857  O   PHE   120      -8.170  -6.130  -5.080  1.00  0.00            
ATOM   1858  N   TYR   121      -6.680  -4.770  -4.070  1.00  0.00            
ATOM   1859  H   TYR   121      -5.770  -4.340  -4.120  1.00  0.00            
ATOM   1860  CA  TYR   121      -7.520  -4.530  -2.890  1.00  0.00            
ATOM   1861  HA  TYR   121      -8.290  -5.150  -2.990  1.00  0.00            
ATOM   1862  CB  TYR   121      -6.760  -4.840  -1.590  1.00  0.00            
ATOM   1863  HB1 TYR   121      -6.310  -5.730  -1.690  1.00  0.00            
ATOM   1864  HB2 TYR   121      -7.420  -4.880  -0.840  1.00  0.00            
ATOM   1865  CG  TYR   121      -5.700  -3.820  -1.220  1.00  0.00            
ATOM   1866  CD1 TYR   121      -6.020  -2.700  -0.450  1.00  0.00            
ATOM   1867  HD1 TYR   121      -6.950  -2.580  -0.110  1.00  0.00            
ATOM   1868  CE1 TYR   121      -5.050  -1.730  -0.150  1.00  0.00            
ATOM   1869  HE1 TYR   121      -5.290  -0.920   0.380  1.00  0.00            
ATOM   1870  CZ  TYR   121      -3.740  -1.900  -0.610  1.00  0.00            
ATOM   1871  OH  TYR   121      -2.780  -0.960  -0.330  1.00  0.00            
ATOM   1872  HH  TYR   121      -1.910  -1.240  -0.730  1.00  0.00            
ATOM   1873  CE2 TYR   121      -3.410  -3.010  -1.370  1.00  0.00            
ATOM   1874  HE2 TYR   121      -2.470  -3.130  -1.690  1.00  0.00            
ATOM   1875  CD2 TYR   121      -4.380  -3.960  -1.670  1.00  0.00            
ATOM   1876  HD2 TYR   121      -4.130  -4.760  -2.220  1.00  0.00            
ATOM   1877  C   TYR   121      -7.980  -3.070  -2.870  1.00  0.00            
ATOM   1878  O   TYR   121      -8.750  -2.670  -1.990  1.00  0.00            
ATOM   1879  N   SER   122      -7.510  -2.280  -3.830  1.00  0.00            
ATOM   1880  H   SER   122      -6.890  -2.660  -4.520  1.00  0.00            
ATOM   1881  CA  SER   122      -7.860  -0.870  -3.900  1.00  0.00            
ATOM   1882  HA  SER   122      -8.840  -0.870  -3.750  1.00  0.00            
ATOM   1883  CB  SER   122      -7.130  -0.080  -2.820  1.00  0.00            
ATOM   1884  HB1 SER   122      -7.320  -0.470  -1.910  1.00  0.00            
ATOM   1885  HB2 SER   122      -7.400   0.880  -2.840  1.00  0.00            
ATOM   1886  OG  SER   122      -5.730  -0.140  -3.030  1.00  0.00            
ATOM   1887  HG  SER   122      -5.260   0.380  -2.320  1.00  0.00            
ATOM   1888  C   SER   122      -7.540  -0.270  -5.260  1.00  0.00            
ATOM   1889  O   SER   122      -6.980  -0.920  -6.150  1.00  0.00            
ATOM   1890  N   GLY   123      -7.870   1.010  -5.400  1.00  0.00            
ATOM   1891  H   GLY   123      -8.300   1.490  -4.630  1.00  0.00            
ATOM   1892  CA  GLY   123      -7.640   1.740  -6.640  1.00  0.00            
ATOM   1893  HA1 GLY   123      -7.340   1.070  -7.320  1.00  0.00            
ATOM   1894  HA2 GLY   123      -6.910   2.400  -6.470  1.00  0.00            
ATOM   1895  C   GLY   123      -8.880   2.450  -7.120  1.00  0.00            
ATOM   1896  O   GLY   123     -10.010   2.030  -6.820  1.00  0.00            
ATOM   1897  N   SER   124      -8.690   3.530  -7.870  1.00  0.00            
ATOM   1898  H   SER   124      -7.750   3.820  -8.060  1.00  0.00            
ATOM   1899  CA  SER   124      -9.800   4.310  -8.410  1.00  0.00            
ATOM   1900  HA  SER   124     -10.560   3.680  -8.540  1.00  0.00            
ATOM   1901  CB  SER   124     -10.210   5.420  -7.430  1.00  0.00            
ATOM   1902  HB1 SER   124     -10.980   5.950  -7.800  1.00  0.00            
ATOM   1903  HB2 SER   124      -9.440   6.040  -7.250  1.00  0.00            
ATOM   1904  OG  SER   124     -10.620   4.880  -6.190  1.00  0.00            
ATOM   1905  HG  SER   124     -10.890   5.630  -5.580  1.00  0.00            
ATOM   1906  C   SER   124      -9.380   4.920  -9.740  1.00  0.00            
ATOM   1907  O   SER   124      -8.240   5.340  -9.900  1.00  0.00            
ATOM   1908  N   SER   125     -10.300   4.950 -10.700  1.00  0.00            
ATOM   1909  H   SER   125     -11.210   4.580 -10.510  1.00  0.00            
ATOM   1910  CA  SER   125     -10.020   5.520 -12.010  1.00  0.00            
ATOM   1911  HA  SER   125      -9.060   5.290 -12.170  1.00  0.00            
ATOM   1912  CB  SER   125     -10.950   4.890 -13.070  1.00  0.00            
ATOM   1913  HB1 SER   125     -10.880   3.890 -13.050  1.00  0.00            
ATOM   1914  HB2 SER   125     -10.710   5.220 -13.980  1.00  0.00            
ATOM   1915  OG  SER   125     -12.300   5.240 -12.830  1.00  0.00            
ATOM   1916  HG  SER   125     -12.880   4.820 -13.530  1.00  0.00            
ATOM   1917  C   SER   125     -10.220   7.030 -12.030  1.00  0.00            
ATOM   1918  O   SER   125      -9.860   7.710 -13.000  1.00  0.00            
ATOM   1919  N   THR   126     -10.770   7.550 -10.930  1.00  0.00            
ATOM   1920  H   THR   126     -11.000   6.940 -10.170  1.00  0.00            
ATOM   1921  CA  THR   126     -11.060   8.970 -10.810  1.00  0.00            
ATOM   1922  HA  THR   126     -11.110   9.250 -11.770  1.00  0.00            
ATOM   1923  CB  THR   126     -12.370   9.180 -10.040  1.00  0.00            
ATOM   1924  HB  THR   126     -12.570  10.150  -9.950  1.00  0.00            
ATOM   1925  CG2 THR   126     -13.520   8.430 -10.730  1.00  0.00            
ATOM   1926 HG21 THR   126     -14.360   8.570 -10.220  1.00  0.00            
ATOM   1927 HG22 THR   126     -13.630   8.780 -11.660  1.00  0.00            
ATOM   1928 HG23 THR   126     -13.310   7.450 -10.760  1.00  0.00            
ATOM   1929  OG1 THR   126     -12.220   8.660  -8.710  1.00  0.00            
ATOM   1930  HG1 THR   126     -13.070   8.790  -8.210  1.00  0.00            
ATOM   1931  C   THR   126      -9.960   9.820 -10.150  1.00  0.00            
ATOM   1932  O   THR   126     -10.130  11.010  -9.960  1.00  0.00            
ATOM   1933  N   LEU   127      -8.820   9.200  -9.820  1.00  0.00            
ATOM   1934  H   LEU   127      -8.730   8.220 -10.010  1.00  0.00            
ATOM   1935  CA  LEU   127      -7.710   9.920  -9.190  1.00  0.00            
ATOM   1936  HA  LEU   127      -8.120  10.320  -8.370  1.00  0.00            
ATOM   1937  CB  LEU   127      -6.580   8.950  -8.820  1.00  0.00            
ATOM   1938  HB1 LEU   127      -5.870   9.500  -8.370  1.00  0.00            
ATOM   1939  HB2 LEU   127      -6.210   8.590  -9.680  1.00  0.00            
ATOM   1940  CG  LEU   127      -6.850   7.750  -7.920  1.00  0.00            
ATOM   1941  HG  LEU   127      -7.480   7.120  -8.370  1.00  0.00            
ATOM   1942  CD1 LEU   127      -5.520   7.050  -7.640  1.00  0.00            
ATOM   1943 HD11 LEU   127      -5.690   6.250  -7.050  1.00  0.00            
ATOM   1944 HD12 LEU   127      -5.120   6.740  -8.500  1.00  0.00            
ATOM   1945 HD13 LEU   127      -4.900   7.680  -7.180  1.00  0.00            
ATOM   1946  CD2 LEU   127      -7.510   8.180  -6.620  1.00  0.00            
ATOM   1947 HD21 LEU   127      -7.680   7.370  -6.050  1.00  0.00            
ATOM   1948 HD22 LEU   127      -6.900   8.810  -6.140  1.00  0.00            
ATOM   1949 HD23 LEU   127      -8.380   8.630  -6.820  1.00  0.00            
ATOM   1950  C   LEU   127      -7.160  11.030 -10.080  1.00  0.00            
ATOM   1951  O   LEU   127      -7.220  10.950 -11.300  1.00  0.00            
ATOM   1952  N   ASP   128      -6.580  12.050  -9.440  1.00  0.00            
ATOM   1953  H   ASP   128      -6.550  12.040  -8.440  1.00  0.00            
ATOM   1954  CA  ASP   128      -6.000  13.190 -10.150  1.00  0.00            
ATOM   1955  HA  ASP   128      -6.750  13.510 -10.720  1.00  0.00            
ATOM   1956  CB  ASP   128      -5.540  14.260  -9.150  1.00  0.00            
ATOM   1957  HB1 ASP   128      -4.900  14.880  -9.620  1.00  0.00            
ATOM   1958  HB2 ASP   128      -5.070  13.820  -8.390  1.00  0.00            
ATOM   1959  CG  ASP   128      -6.690  15.090  -8.600  1.00  0.00            
ATOM   1960  OD1 ASP   128      -7.770  14.540  -8.340  1.00  0.00            
ATOM   1961  OD2 ASP   128      -6.490  16.320  -8.420  1.00  0.00            
ATOM   1962  C   ASP   128      -4.850  12.790 -11.060  1.00  0.00            
ATOM   1963  O   ASP   128      -4.710  13.340 -12.160  1.00  0.00            
ATOM   1964  N   VAL   129      -4.000  11.870 -10.610  1.00  0.00            
ATOM   1965  H   VAL   129      -4.140  11.480  -9.700  1.00  0.00            
ATOM   1966  CA  VAL   129      -2.860  11.410 -11.420  1.00  0.00            
ATOM   1967  HA  VAL   129      -2.480  12.280 -11.730  1.00  0.00            
ATOM   1968  CB  VAL   129      -1.800  10.610 -10.600  1.00  0.00            
ATOM   1969  HB  VAL   129      -1.320   9.980 -11.200  1.00  0.00            
ATOM   1970  CG1 VAL   129      -0.760  11.550 -10.030  1.00  0.00            
ATOM   1971 HG11 VAL   129      -0.090  11.030  -9.510  1.00  0.00            
ATOM   1972 HG12 VAL   129      -0.300  12.030 -10.780  1.00  0.00            
ATOM   1973 HG13 VAL   129      -1.210  12.210  -9.430  1.00  0.00            
ATOM   1974  CG2 VAL   129      -2.470   9.780  -9.500  1.00  0.00            
ATOM   1975 HG21 VAL   129      -1.770   9.280  -9.000  1.00  0.00            
ATOM   1976 HG22 VAL   129      -2.960  10.380  -8.880  1.00  0.00            
ATOM   1977 HG23 VAL   129      -3.110   9.130  -9.920  1.00  0.00            
ATOM   1978  C   VAL   129      -3.300  10.550 -12.590  1.00  0.00            
ATOM   1979  O   VAL   129      -2.470  10.180 -13.450  1.00  0.00            
ATOM   1980  N   TYR   130      -4.590  10.190 -12.630  1.00  0.00            
ATOM   1981  H   TYR   130      -5.200  10.500 -11.900  1.00  0.00            
ATOM   1982  CA  TYR   130      -5.130   9.370 -13.720  1.00  0.00            
ATOM   1983  HA  TYR   130      -4.320   9.040 -14.200  1.00  0.00            
ATOM   1984  CB  TYR   130      -5.970   8.210 -13.150  1.00  0.00            
ATOM   1985  HB1 TYR   130      -6.350   7.700 -13.920  1.00  0.00            
ATOM   1986  HB2 TYR   130      -6.710   8.600 -12.610  1.00  0.00            
ATOM   1987  CG  TYR   130      -5.210   7.230 -12.280  1.00  0.00            
ATOM   1988  CD1 TYR   130      -3.820   7.170 -12.270  1.00  0.00            
ATOM   1989  HD1 TYR   130      -3.310   7.790 -12.870  1.00  0.00            
ATOM   1990  CE1 TYR   130      -3.130   6.280 -11.460  1.00  0.00            
ATOM   1991  HE1 TYR   130      -2.130   6.260 -11.460  1.00  0.00            
ATOM   1992  CZ  TYR   130      -3.850   5.420 -10.650  1.00  0.00            
ATOM   1993  OH  TYR   130      -3.180   4.520  -9.830  1.00  0.00            
ATOM   1994  HH  TYR   130      -3.850   3.980  -9.310  1.00  0.00            
ATOM   1995  CE2 TYR   130      -5.220   5.440 -10.640  1.00  0.00            
ATOM   1996  HE2 TYR   130      -5.730   4.810 -10.050  1.00  0.00            
ATOM   1997  CD2 TYR   130      -5.890   6.340 -11.450  1.00  0.00            
ATOM   1998  HD2 TYR   130      -6.890   6.350 -11.440  1.00  0.00            
ATOM   1999  C   TYR   130      -5.990  10.200 -14.670  1.00  0.00            
ATOM   2000  O   TYR   130      -6.680   9.630 -15.520  1.00  0.00            
ATOM   2001  N   ASN   131      -5.950  11.520 -14.530  1.00  0.00            
ATOM   2002  H   ASN   131      -5.390  11.920 -13.810  1.00  0.00            
ATOM   2003  CA  ASN   131      -6.710  12.410 -15.410  1.00  0.00            
ATOM   2004  HA  ASN   131      -7.660  12.100 -15.400  1.00  0.00            
ATOM   2005  CB  ASN   131      -6.660  13.860 -14.890  1.00  0.00            
ATOM   2006  HB1 ASN   131      -5.740  14.230 -15.070  1.00  0.00            
ATOM   2007  HB2 ASN   131      -6.820  13.850 -13.900  1.00  0.00            
ATOM   2008  CG  ASN   131      -7.690  14.770 -15.540  1.00  0.00            
ATOM   2009  OD1 ASN   131      -8.510  14.310 -16.330  1.00  0.00            
ATOM   2010  ND2 ASN   131      -7.640  16.070 -15.230  1.00  0.00            
ATOM   2011 HD21 ASN   131      -6.940  16.400 -14.590  1.00  0.00            
ATOM   2012 HD22 ASN   131      -8.300  16.700 -15.630  1.00  0.00            
ATOM   2013  C   ASN   131      -6.150  12.330 -16.820  1.00  0.00            
ATOM   2014  O   ASN   131      -5.120  12.940 -17.110  1.00  0.00            
ATOM   2015  N   GLY   132      -6.820  11.590 -17.680  1.00  0.00            
ATOM   2016  H   GLY   132      -7.670  11.140 -17.390  1.00  0.00            
ATOM   2017  CA  GLY   132      -6.350  11.410 -19.040  1.00  0.00            
ATOM   2018  HA1 GLY   132      -6.830  10.600 -19.400  1.00  0.00            
ATOM   2019  HA2 GLY   132      -5.370  11.210 -18.970  1.00  0.00            
ATOM   2020  C   GLY   132      -6.540  12.550 -20.010  1.00  0.00            
ATOM   2021  O   GLY   132      -6.300  12.380 -21.210  1.00  0.00            
ATOM   2022  N   LYS   133      -6.930  13.720 -19.520  1.00  0.00            
ATOM   2023  H   LYS   133      -7.070  13.820 -18.540  1.00  0.00            
ATOM   2024  CA  LYS   133      -7.140  14.870 -20.390  1.00  0.00            
ATOM   2025  HA  LYS   133      -7.660  14.480 -21.150  1.00  0.00            
ATOM   2026  CB  LYS   133      -7.960  15.960 -19.700  1.00  0.00            
ATOM   2027  HB1 LYS   133      -8.740  15.520 -19.240  1.00  0.00            
ATOM   2028  HB2 LYS   133      -8.290  16.590 -20.390  1.00  0.00            
ATOM   2029  CG  LYS   133      -7.210  16.760 -18.650  1.00  0.00            
ATOM   2030  HG1 LYS   133      -6.420  17.200 -19.080  1.00  0.00            
ATOM   2031  HG2 LYS   133      -6.910  16.150 -17.920  1.00  0.00            
ATOM   2032  CD  LYS   133      -8.110  17.820 -18.080  1.00  0.00            
ATOM   2033  HD1 LYS   133      -8.850  17.380 -17.560  1.00  0.00            
ATOM   2034  HD2 LYS   133      -8.500  18.360 -18.820  1.00  0.00            
ATOM   2035  CE  LYS   133      -7.340  18.750 -17.150  1.00  0.00            
ATOM   2036  HE1 LYS   133      -6.640  19.240 -17.670  1.00  0.00            
ATOM   2037  HE2 LYS   133      -6.910  18.210 -16.420  1.00  0.00            
ATOM   2038  NZ  LYS   133      -8.250  19.750 -16.520  1.00  0.00            
ATOM   2039  HZ1 LYS   133      -7.730  20.350 -15.920  1.00  0.00            
ATOM   2040  HZ2 LYS   133      -8.680  20.300 -17.240  1.00  0.00            
ATOM   2041  HZ3 LYS   133      -8.950  19.270 -15.990  1.00  0.00            
ATOM   2042  C   LYS   133      -5.860  15.460 -20.970  1.00  0.00            
ATOM   2043  O   LYS   133      -5.870  15.990 -22.090  1.00  0.00            
ATOM   2044  N   TYR   134      -4.760  15.350 -20.240  1.00  0.00            
ATOM   2045  H   TYR   134      -4.810  14.900 -19.350  1.00  0.00            
ATOM   2046  CA  TYR   134      -3.470  15.880 -20.710  1.00  0.00            
ATOM   2047  HA  TYR   134      -3.680  16.780 -21.090  1.00  0.00            
ATOM   2048  CB  TYR   134      -2.470  15.990 -19.550  1.00  0.00            
ATOM   2049  HB1 TYR   134      -1.650  16.450 -19.870  1.00  0.00            
ATOM   2050  HB2 TYR   134      -2.240  15.070 -19.240  1.00  0.00            
ATOM   2051  CG  TYR   134      -3.000  16.740 -18.360  1.00  0.00            
ATOM   2052  CD1 TYR   134      -3.270  18.110 -18.450  1.00  0.00            
ATOM   2053  HD1 TYR   134      -3.080  18.590 -19.310  1.00  0.00            
ATOM   2054  CE1 TYR   134      -3.790  18.810 -17.370  1.00  0.00            
ATOM   2055  HE1 TYR   134      -3.980  19.780 -17.460  1.00  0.00            
ATOM   2056  CZ  TYR   134      -4.040  18.150 -16.190  1.00  0.00            
ATOM   2057  OH  TYR   134      -4.560  18.830 -15.120  1.00  0.00            
ATOM   2058  HH  TYR   134      -4.680  18.190 -14.350  1.00  0.00            
ATOM   2059  CE2 TYR   134      -3.780  16.790 -16.080  1.00  0.00            
ATOM   2060  HE2 TYR   134      -3.970  16.310 -15.220  1.00  0.00            
ATOM   2061  CD2 TYR   134      -3.270  16.100 -17.160  1.00  0.00            
ATOM   2062  HD2 TYR   134      -3.080  15.120 -17.080  1.00  0.00            
ATOM   2063  C   TYR   134      -2.870  15.010 -21.800  1.00  0.00            
ATOM   2064  O   TYR   134      -2.300  15.500 -22.750  1.00  0.00            
ATOM   2065  N   LEU   135      -3.020  13.690 -21.620  1.00  0.00            
ATOM   2066  H   LEU   135      -3.510  13.370 -20.820  1.00  0.00            
ATOM   2067  CA  LEU   135      -2.500  12.720 -22.570  1.00  0.00            
ATOM   2068  HA  LEU   135      -1.570  13.030 -22.800  1.00  0.00            
ATOM   2069  CB  LEU   135      -2.450  11.340 -21.910  1.00  0.00            
ATOM   2070  HB1 LEU   135      -3.400  11.070 -21.730  1.00  0.00            
ATOM   2071  HB2 LEU   135      -1.960  11.450 -21.050  1.00  0.00            
ATOM   2072  CG  LEU   135      -1.800  10.150 -22.630  1.00  0.00            
ATOM   2073  HG  LEU   135      -2.390   9.860 -23.380  1.00  0.00            
ATOM   2074  CD1 LEU   135      -0.460  10.530 -23.250  1.00  0.00            
ATOM   2075 HD11 LEU   135      -0.070   9.740 -23.710  1.00  0.00            
ATOM   2076 HD12 LEU   135      -0.600  11.270 -23.920  1.00  0.00            
ATOM   2077 HD13 LEU   135       0.160  10.840 -22.540  1.00  0.00            
ATOM   2078  CD2 LEU   135      -1.610   9.020 -21.640  1.00  0.00            
ATOM   2079 HD21 LEU   135      -1.180   8.240 -22.100  1.00  0.00            
ATOM   2080 HD22 LEU   135      -1.020   9.330 -20.890  1.00  0.00            
ATOM   2081 HD23 LEU   135      -2.500   8.750 -21.280  1.00  0.00            
ATOM   2082  C   LEU   135      -3.350  12.700 -23.840  1.00  0.00            
ATOM   2083  O   LEU   135      -2.820  12.680 -24.950  1.00  0.00            
ATOM   2084  N   ALA   136      -4.670  12.740 -23.670  1.00  0.00            
ATOM   2085  H   ALA   136      -5.040  12.780 -22.740  1.00  0.00            
ATOM   2086  CA  ALA   136      -5.600  12.730 -24.780  1.00  0.00            
ATOM   2087  HA  ALA   136      -5.370  11.910 -25.300  1.00  0.00            
ATOM   2088  CB  ALA   136      -7.040  12.670 -24.280  1.00  0.00            
ATOM   2089  HB1 ALA   136      -7.670  12.660 -25.050  1.00  0.00            
ATOM   2090  HB2 ALA   136      -7.170  11.830 -23.740  1.00  0.00            
ATOM   2091  HB3 ALA   136      -7.230  13.470 -23.700  1.00  0.00            
ATOM   2092  C   ALA   136      -5.400  13.960 -25.670  1.00  0.00            
ATOM   2093  O   ALA   136      -5.350  13.860 -26.890  1.00  0.00            
ATOM   2094  N   TYR   137      -5.240  15.110 -25.020  1.00  0.00            
ATOM   2095  H   TYR   137      -5.250  15.110 -24.020  1.00  0.00            
ATOM   2096  CA  TYR   137      -5.040  16.390 -25.720  1.00  0.00            
ATOM   2097  HA  TYR   137      -5.720  16.380 -26.450  1.00  0.00            
ATOM   2098  CB  TYR   137      -5.270  17.560 -24.750  1.00  0.00            
ATOM   2099  HB1 TYR   137      -4.720  17.410 -23.930  1.00  0.00            
ATOM   2100  HB2 TYR   137      -6.240  17.580 -24.500  1.00  0.00            
ATOM   2101  CG  TYR   137      -4.910  18.910 -25.310  1.00  0.00            
ATOM   2102  CD1 TYR   137      -5.710  19.530 -26.260  1.00  0.00            
ATOM   2103  HD1 TYR   137      -6.570  19.100 -26.540  1.00  0.00            
ATOM   2104  CE1 TYR   137      -5.350  20.760 -26.820  1.00  0.00            
ATOM   2105  HE1 TYR   137      -5.940  21.190 -27.500  1.00  0.00            
ATOM   2106  CZ  TYR   137      -4.170  21.370 -26.420  1.00  0.00            
ATOM   2107  OH  TYR   137      -3.800  22.570 -26.980  1.00  0.00            
ATOM   2108  HH  TYR   137      -2.940  22.870 -26.590  1.00  0.00            
ATOM   2109  CE2 TYR   137      -3.360  20.780 -25.470  1.00  0.00            
ATOM   2110  HE2 TYR   137      -2.510  21.230 -25.180  1.00  0.00            
ATOM   2111  CD2 TYR   137      -3.720  19.550 -24.920  1.00  0.00            
ATOM   2112  HD2 TYR   137      -3.140  19.130 -24.230  1.00  0.00            
ATOM   2113  C   TYR   137      -3.670  16.510 -26.370  1.00  0.00            
ATOM   2114  O   TYR   137      -3.560  16.800 -27.570  1.00  0.00            
ATOM   2115  N   THR   138      -2.610  16.280 -25.600  1.00  0.00            
ATOM   2116  H   THR   138      -2.760  16.030 -24.640  1.00  0.00            
ATOM   2117  CA  THR   138      -1.250  16.390 -26.090  1.00  0.00            
ATOM   2118  HA  THR   138      -1.240  17.320 -26.460  1.00  0.00            
ATOM   2119  CB  THR   138      -0.220  16.200 -24.960  1.00  0.00            
ATOM   2120  HB  THR   138      -0.280  15.280 -24.570  1.00  0.00            
ATOM   2121  CG2 THR   138       1.200  16.470 -25.470  1.00  0.00            
ATOM   2122 HG21 THR   138       1.850  16.350 -24.730  1.00  0.00            
ATOM   2123 HG22 THR   138       1.410  15.840 -26.220  1.00  0.00            
ATOM   2124 HG23 THR   138       1.250  17.410 -25.810  1.00  0.00            
ATOM   2125  OG1 THR   138      -0.510  17.110 -23.900  1.00  0.00            
ATOM   2126  HG1 THR   138       0.160  16.990 -23.160  1.00  0.00            
ATOM   2127  C   THR   138      -0.920  15.410 -27.210  1.00  0.00            
ATOM   2128  O   THR   138      -0.410  15.810 -28.260  1.00  0.00            
ATOM   2129  N   GLU   139      -1.230  14.130 -26.980  1.00  0.00            
ATOM   2130  H   GLU   139      -1.680  13.890 -26.120  1.00  0.00            
ATOM   2131  CA  GLU   139      -0.940  13.080 -27.960  1.00  0.00            
ATOM   2132  HA  GLU   139      -0.220  13.510 -28.490  1.00  0.00            
ATOM   2133  CB  GLU   139      -0.510  11.800 -27.220  1.00  0.00            
ATOM   2134  HB1 GLU   139      -0.450  11.060 -27.890  1.00  0.00            
ATOM   2135  HB2 GLU   139      -1.200  11.580 -26.530  1.00  0.00            
ATOM   2136  CG  GLU   139       0.830  11.940 -26.540  1.00  0.00            
ATOM   2137  HG1 GLU   139       1.060  11.060 -26.120  1.00  0.00            
ATOM   2138  HG2 GLU   139       0.750  12.630 -25.820  1.00  0.00            
ATOM   2139  CD  GLU   139       1.930  12.340 -27.500  1.00  0.00            
ATOM   2140  OE1 GLU   139       2.070  11.710 -28.570  1.00  0.00            
ATOM   2141  OE2 GLU   139       2.650  13.300 -27.180  1.00  0.00            
ATOM   2142  C   GLU   139      -2.010  12.750 -28.970  1.00  0.00            
ATOM   2143  O   GLU   139      -1.800  11.900 -29.840  1.00  0.00            
ATOM   2144  N   GLU   140      -3.160  13.410 -28.880  1.00  0.00            
ATOM   2145  H   GLU   140      -3.280  14.070 -28.130  1.00  0.00            
ATOM   2146  CA  GLU   140      -4.260  13.200 -29.810  1.00  0.00            
ATOM   2147  HA  GLU   140      -5.000  13.790 -29.500  1.00  0.00            
ATOM   2148  CB  GLU   140      -3.800  13.600 -31.220  1.00  0.00            
ATOM   2149  HB1 GLU   140      -3.150  12.910 -31.540  1.00  0.00            
ATOM   2150  HB2 GLU   140      -3.340  14.490 -31.160  1.00  0.00            
ATOM   2151  CG  GLU   140      -4.910  13.720 -32.250  1.00  0.00            
ATOM   2152  HG1 GLU   140      -5.420  12.860 -32.280  1.00  0.00            
ATOM   2153  HG2 GLU   140      -4.500  13.890 -33.150  1.00  0.00            
ATOM   2154  CD  GLU   140      -5.880  14.840 -31.950  1.00  0.00            
ATOM   2155  OE1 GLU   140      -5.440  15.920 -31.510  1.00  0.00            
ATOM   2156  OE2 GLU   140      -7.100  14.630 -32.160  1.00  0.00            
ATOM   2157  C   GLU   140      -4.760  11.760 -29.780  1.00  0.00            
ATOM   2158  O   GLU   140      -4.850  11.090 -30.820  1.00  0.00            
ATOM   2159  N   VAL   141      -5.060  11.250 -28.580  1.00  0.00            
ATOM   2160  H   VAL   141      -4.930  11.820 -27.770  1.00  0.00            
ATOM   2161  CA  VAL   141      -5.570   9.890 -28.420  1.00  0.00            
ATOM   2162  HA  VAL   141      -5.700   9.590 -29.370  1.00  0.00            
ATOM   2163  CB  VAL   141      -4.570   8.950 -27.660  1.00  0.00            
ATOM   2164  HB  VAL   141      -4.950   8.040 -27.580  1.00  0.00            
ATOM   2165  CG1 VAL   141      -3.250   8.840 -28.430  1.00  0.00            
ATOM   2166 HG11 VAL   141      -2.620   8.240 -27.930  1.00  0.00            
ATOM   2167 HG12 VAL   141      -3.430   8.460 -29.340  1.00  0.00            
ATOM   2168 HG13 VAL   141      -2.840   9.750 -28.520  1.00  0.00            
ATOM   2169  CG2 VAL   141      -4.320   9.460 -26.250  1.00  0.00            
ATOM   2170 HG21 VAL   141      -3.680   8.850 -25.790  1.00  0.00            
ATOM   2171 HG22 VAL   141      -3.930  10.380 -26.290  1.00  0.00            
ATOM   2172 HG23 VAL   141      -5.190   9.480 -25.750  1.00  0.00            
ATOM   2173  C   VAL   141      -6.880   9.910 -27.640  1.00  0.00            
ATOM   2174  O   VAL   141      -7.230  10.910 -27.030  1.00  0.00            
ATOM   2175  N   VAL   142      -7.610   8.790 -27.690  1.00  0.00            
ATOM   2176  H   VAL   142      -7.300   8.030 -28.260  1.00  0.00            
ATOM   2177  CA  VAL   142      -8.850   8.670 -26.940  1.00  0.00            
ATOM   2178  HA  VAL   142      -9.200   9.590 -26.750  1.00  0.00            
ATOM   2179  CB  VAL   142      -9.930   7.910 -27.750  1.00  0.00            
ATOM   2180  HB  VAL   142      -9.600   7.000 -27.960  1.00  0.00            
ATOM   2181  CG1 VAL   142     -11.200   7.790 -26.930  1.00  0.00            
ATOM   2182 HG11 VAL   142     -11.890   7.300 -27.460  1.00  0.00            
ATOM   2183 HG12 VAL   142     -11.000   7.290 -26.090  1.00  0.00            
ATOM   2184 HG13 VAL   142     -11.540   8.710 -26.710  1.00  0.00            
ATOM   2185  CG2 VAL   142     -10.230   8.630 -29.050  1.00  0.00            
ATOM   2186 HG21 VAL   142     -10.930   8.130 -29.550  1.00  0.00            
ATOM   2187 HG22 VAL   142     -10.560   9.560 -28.850  1.00  0.00            
ATOM   2188 HG23 VAL   142      -9.400   8.690 -29.600  1.00  0.00            
ATOM   2189  C   VAL   142      -8.490   7.890 -25.690  1.00  0.00            
ATOM   2190  O   VAL   142      -8.210   6.690 -25.760  1.00  0.00            
ATOM   2191  N   LEU   143      -8.400   8.590 -24.570  1.00  0.00            
ATOM   2192  H   LEU   143      -8.600   9.570 -24.590  1.00  0.00            
ATOM   2193  CA  LEU   143      -8.030   7.970 -23.300  1.00  0.00            
ATOM   2194  HA  LEU   143      -7.460   7.190 -23.550  1.00  0.00            
ATOM   2195  CB  LEU   143      -7.250   8.980 -22.450  1.00  0.00            
ATOM   2196  HB1 LEU   143      -7.920   9.560 -21.990  1.00  0.00            
ATOM   2197  HB2 LEU   143      -6.710   9.530 -23.080  1.00  0.00            
ATOM   2198  CG  LEU   143      -6.290   8.470 -21.370  1.00  0.00            
ATOM   2199  HG  LEU   143      -5.790   9.260 -21.000  1.00  0.00            
ATOM   2200  CD1 LEU   143      -7.020   7.830 -20.200  1.00  0.00            
ATOM   2201 HD11 LEU   143      -6.360   7.520 -19.520  1.00  0.00            
ATOM   2202 HD12 LEU   143      -7.630   8.500 -19.780  1.00  0.00            
ATOM   2203 HD13 LEU   143      -7.560   7.050 -20.530  1.00  0.00            
ATOM   2204  CD2 LEU   143      -5.300   7.480 -21.970  1.00  0.00            
ATOM   2205 HD21 LEU   143      -4.670   7.160 -21.260  1.00  0.00            
ATOM   2206 HD22 LEU   143      -5.790   6.710 -22.360  1.00  0.00            
ATOM   2207 HD23 LEU   143      -4.770   7.940 -22.700  1.00  0.00            
ATOM   2208  C   LEU   143      -9.230   7.430 -22.530  1.00  0.00            
ATOM   2209  O   LEU   143     -10.130   8.180 -22.160  1.00  0.00            
ATOM   2210  N   VAL   144      -9.230   6.120 -22.280  1.00  0.00            
ATOM   2211  H   VAL   144      -8.470   5.560 -22.630  1.00  0.00            
ATOM   2212  CA  VAL   144     -10.290   5.480 -21.530  1.00  0.00            
ATOM   2213  HA  VAL   144     -10.970   6.190 -21.380  1.00  0.00            
ATOM   2214  CB  VAL   144     -10.910   4.260 -22.300  1.00  0.00            
ATOM   2215  HB  VAL   144     -10.210   3.580 -22.490  1.00  0.00            
ATOM   2216  CG1 VAL   144     -11.990   3.600 -21.460  1.00  0.00            
ATOM   2217 HG11 VAL   144     -12.380   2.830 -21.960  1.00  0.00            
ATOM   2218 HG12 VAL   144     -11.590   3.280 -20.600  1.00  0.00            
ATOM   2219 HG13 VAL   144     -12.710   4.270 -21.260  1.00  0.00            
ATOM   2220  CG2 VAL   144     -11.470   4.710 -23.640  1.00  0.00            
ATOM   2221 HG21 VAL   144     -11.860   3.920 -24.120  1.00  0.00            
ATOM   2222 HG22 VAL   144     -12.180   5.400 -23.490  1.00  0.00            
ATOM   2223 HG23 VAL   144     -10.730   5.110 -24.190  1.00  0.00            
ATOM   2224  C   VAL   144      -9.690   4.930 -20.240  1.00  0.00            
ATOM   2225  O   VAL   144      -8.540   4.490 -20.230  1.00  0.00            
ATOM   2226  N   SER   145     -10.430   5.010 -19.150  1.00  0.00            
ATOM   2227  H   SER   145     -11.330   5.450 -19.210  1.00  0.00            
ATOM   2228  CA  SER   145      -9.980   4.480 -17.870  1.00  0.00            
ATOM   2229  HA  SER   145      -9.180   3.910 -18.040  1.00  0.00            
ATOM   2230  CB  SER   145      -9.570   5.590 -16.900  1.00  0.00            
ATOM   2231  HB1 SER   145      -8.900   6.190 -17.330  1.00  0.00            
ATOM   2232  HB2 SER   145      -9.180   5.200 -16.070  1.00  0.00            
ATOM   2233  OG  SER   145     -10.660   6.400 -16.500  1.00  0.00            
ATOM   2234  HG  SER   145     -10.330   7.110 -15.870  1.00  0.00            
ATOM   2235  C   SER   145     -11.150   3.670 -17.320  1.00  0.00            
ATOM   2236  O   SER   145     -12.230   4.190 -17.110  1.00  0.00            
ATOM   2237  N   LEU   146     -10.920   2.370 -17.190  1.00  0.00            
ATOM   2238  H   LEU   146     -10.040   1.990 -17.440  1.00  0.00            
ATOM   2239  CA  LEU   146     -11.950   1.480 -16.670  1.00  0.00            
ATOM   2240  HA  LEU   146     -12.820   1.890 -16.950  1.00  0.00            
ATOM   2241  CB  LEU   146     -11.800   0.080 -17.300  1.00  0.00            
ATOM   2242  HB1 LEU   146     -12.060   0.170 -18.270  1.00  0.00            
ATOM   2243  HB2 LEU   146     -12.460  -0.520 -16.840  1.00  0.00            
ATOM   2244  CG  LEU   146     -10.450  -0.640 -17.280  1.00  0.00            
ATOM   2245  HG  LEU   146      -9.730   0.030 -17.420  1.00  0.00            
ATOM   2246  CD1 LEU   146     -10.200  -1.330 -15.940  1.00  0.00            
ATOM   2247 HD11 LEU   146      -9.320  -1.790 -15.960  1.00  0.00            
ATOM   2248 HD12 LEU   146     -10.210  -0.650 -15.210  1.00  0.00            
ATOM   2249 HD13 LEU   146     -10.920  -2.000 -15.770  1.00  0.00            
ATOM   2250  CD2 LEU   146     -10.430  -1.690 -18.380  1.00  0.00            
ATOM   2251 HD21 LEU   146      -9.550  -2.170 -18.360  1.00  0.00            
ATOM   2252 HD22 LEU   146     -11.160  -2.350 -18.230  1.00  0.00            
ATOM   2253 HD23 LEU   146     -10.550  -1.240 -19.260  1.00  0.00            
ATOM   2254  C   LEU   146     -11.910   1.400 -15.140  1.00  0.00            
ATOM   2255  O   LEU   146     -11.180   2.150 -14.500  1.00  0.00            
ATOM   2256  N   SER   147     -12.730   0.520 -14.590  1.00  0.00            
ATOM   2257  H   SER   147     -13.330  -0.020 -15.180  1.00  0.00            
ATOM   2258  CA  SER   147     -12.780   0.310 -13.160  1.00  0.00            
ATOM   2259  HA  SER   147     -11.880   0.530 -12.790  1.00  0.00            
ATOM   2260  CB  SER   147     -13.790   1.220 -12.470  1.00  0.00            
ATOM   2261  HB1 SER   147     -13.660   2.170 -12.770  1.00  0.00            
ATOM   2262  HB2 SER   147     -13.690   1.170 -11.480  1.00  0.00            
ATOM   2263  OG  SER   147     -15.120   0.870 -12.780  1.00  0.00            
ATOM   2264  HG  SER   147     -15.750   1.490 -12.310  1.00  0.00            
ATOM   2265  C   SER   147     -13.160  -1.160 -12.960  1.00  0.00            
ATOM   2266  O   SER   147     -13.790  -1.760 -13.830  1.00  0.00            
ATOM   2267  N   TYR   148     -12.720  -1.730 -11.840  1.00  0.00            
ATOM   2268  H   TYR   148     -12.180  -1.190 -11.190  1.00  0.00            
ATOM   2269  CA  TYR   148     -13.020  -3.110 -11.540  1.00  0.00            
ATOM   2270  HA  TYR   148     -13.900  -3.300 -11.970  1.00  0.00            
ATOM   2271  CB  TYR   148     -11.950  -4.030 -12.140  1.00  0.00            
ATOM   2272  HB1 TYR   148     -11.940  -3.900 -13.130  1.00  0.00            
ATOM   2273  HB2 TYR   148     -12.200  -4.980 -11.930  1.00  0.00            
ATOM   2274  CG  TYR   148     -10.540  -3.800 -11.630  1.00  0.00            
ATOM   2275  CD1 TYR   148      -9.760  -2.740 -12.120  1.00  0.00            
ATOM   2276  HD1 TYR   148     -10.150  -2.130 -12.810  1.00  0.00            
ATOM   2277  CE1 TYR   148      -8.460  -2.530 -11.670  1.00  0.00            
ATOM   2278  HE1 TYR   148      -7.910  -1.780 -12.040  1.00  0.00            
ATOM   2279  CZ  TYR   148      -7.930  -3.380 -10.710  1.00  0.00            
ATOM   2280  OH  TYR   148      -6.640  -3.210 -10.260  1.00  0.00            
ATOM   2281  HH  TYR   148      -6.440  -3.910  -9.570  1.00  0.00            
ATOM   2282  CE2 TYR   148      -8.690  -4.420 -10.190  1.00  0.00            
ATOM   2283  HE2 TYR   148      -8.310  -5.020  -9.480  1.00  0.00            
ATOM   2284  CD2 TYR   148      -9.990  -4.620 -10.650  1.00  0.00            
ATOM   2285  HD2 TYR   148     -10.530  -5.370 -10.280  1.00  0.00            
ATOM   2286  C   TYR   148     -13.130  -3.300 -10.050  1.00  0.00            
ATOM   2287  O   TYR   148     -12.580  -2.530  -9.260  1.00  0.00            
ATOM   2288  N   ARG   149     -13.890  -4.310  -9.650  1.00  0.00            
ATOM   2289  H   ARG   149     -14.340  -4.880 -10.340  1.00  0.00            
ATOM   2290  CA  ARG   149     -14.080  -4.620  -8.240  1.00  0.00            
ATOM   2291  HA  ARG   149     -14.350  -3.750  -7.810  1.00  0.00            
ATOM   2292  CB  ARG   149     -15.190  -5.670  -8.070  1.00  0.00            
ATOM   2293  HB1 ARG   149     -15.120  -6.050  -7.150  1.00  0.00            
ATOM   2294  HB2 ARG   149     -15.040  -6.390  -8.740  1.00  0.00            
ATOM   2295  CG  ARG   149     -16.590  -5.140  -8.240  1.00  0.00            
ATOM   2296  HG1 ARG   149     -16.650  -4.670  -9.120  1.00  0.00            
ATOM   2297  HG2 ARG   149     -16.790  -4.500  -7.500  1.00  0.00            
ATOM   2298  CD  ARG   149     -17.610  -6.270  -8.220  1.00  0.00            
ATOM   2299  HD1 ARG   149     -18.530  -5.890  -8.060  1.00  0.00            
ATOM   2300  HD2 ARG   149     -17.390  -6.910  -7.480  1.00  0.00            
ATOM   2301  NE  ARG   149     -17.650  -7.030  -9.470  1.00  0.00            
ATOM   2302  HE  ARG   149     -17.170  -6.640 -10.260  1.00  0.00            
ATOM   2303  CZ  ARG   149     -18.270  -8.200  -9.640  1.00  0.00            
ATOM   2304  NH1 ARG   149     -18.940  -8.760  -8.630  1.00  0.00            
ATOM   2305 HH11 ARG   149     -18.980  -8.310  -7.740  1.00  0.00            
ATOM   2306 HH12 ARG   149     -19.400  -9.640  -8.760  1.00  0.00            
ATOM   2307  NH2 ARG   149     -18.250  -8.790 -10.820  1.00  0.00            
ATOM   2308 HH21 ARG   149     -17.770  -8.360 -11.580  1.00  0.00            
ATOM   2309 HH22 ARG   149     -18.710  -9.660 -10.950  1.00  0.00            
ATOM   2310  C   ARG   149     -12.780  -5.120  -7.620  1.00  0.00            
ATOM   2311  O   ARG   149     -12.120  -6.010  -8.160  1.00  0.00            
ATOM   2312  N   VAL   150     -12.400  -4.490  -6.510  1.00  0.00            
ATOM   2313  H   VAL   150     -12.960  -3.740  -6.160  1.00  0.00            
ATOM   2314  CA  VAL   150     -11.190  -4.850  -5.780  1.00  0.00            
ATOM   2315  HA  VAL   150     -10.720  -5.490  -6.400  1.00  0.00            
ATOM   2316  CB  VAL   150     -10.300  -3.620  -5.500  1.00  0.00            
ATOM   2317  HB  VAL   150      -9.540  -3.890  -4.900  1.00  0.00            
ATOM   2318  CG1 VAL   150      -9.730  -3.070  -6.800  1.00  0.00            
ATOM   2319 HG11 VAL   150      -9.160  -2.270  -6.610  1.00  0.00            
ATOM   2320 HG12 VAL   150      -9.180  -3.770  -7.250  1.00  0.00            
ATOM   2321 HG13 VAL   150     -10.480  -2.800  -7.410  1.00  0.00            
ATOM   2322  CG2 VAL   150     -11.090  -2.540  -4.790  1.00  0.00            
ATOM   2323 HG21 VAL   150     -10.500  -1.750  -4.610  1.00  0.00            
ATOM   2324 HG22 VAL   150     -11.860  -2.260  -5.360  1.00  0.00            
ATOM   2325 HG23 VAL   150     -11.430  -2.900  -3.920  1.00  0.00            
ATOM   2326  C   VAL   150     -11.550  -5.540  -4.470  1.00  0.00            
ATOM   2327  O   VAL   150     -12.720  -5.660  -4.120  1.00  0.00            
ATOM   2328  N   GLY   151     -10.530  -5.980  -3.730  1.00  0.00            
ATOM   2329  H   GLY   151      -9.590  -5.850  -4.060  1.00  0.00            
ATOM   2330  CA  GLY   151     -10.750  -6.650  -2.470  1.00  0.00            
ATOM   2331  HA1 GLY   151     -11.260  -6.020  -1.880  1.00  0.00            
ATOM   2332  HA2 GLY   151      -9.860  -6.830  -2.060  1.00  0.00            
ATOM   2333  C   GLY   151     -11.520  -7.950  -2.640  1.00  0.00            
ATOM   2334  O   GLY   151     -11.430  -8.600  -3.690  1.00  0.00            
ATOM   2335  N   ALA   152     -12.270  -8.320  -1.610  1.00  0.00            
ATOM   2336  H   ALA   152     -12.300  -7.740  -0.790  1.00  0.00            
ATOM   2337  CA  ALA   152     -13.060  -9.540  -1.630  1.00  0.00            
ATOM   2338  HA  ALA   152     -12.420 -10.270  -1.870  1.00  0.00            
ATOM   2339  CB  ALA   152     -13.650  -9.810  -0.250  1.00  0.00            
ATOM   2340  HB1 ALA   152     -14.180 -10.650  -0.280  1.00  0.00            
ATOM   2341  HB2 ALA   152     -12.910  -9.910   0.410  1.00  0.00            
ATOM   2342  HB3 ALA   152     -14.230  -9.040   0.010  1.00  0.00            
ATOM   2343  C   ALA   152     -14.180  -9.450  -2.670  1.00  0.00            
ATOM   2344  O   ALA   152     -14.510 -10.440  -3.320  1.00  0.00            
ATOM   2345  N   PHE   153     -14.730  -8.250  -2.830  1.00  0.00            
ATOM   2346  H   PHE   153     -14.380  -7.490  -2.280  1.00  0.00            
ATOM   2347  CA  PHE   153     -15.810  -7.980  -3.770  1.00  0.00            
ATOM   2348  HA  PHE   153     -16.570  -8.540  -3.440  1.00  0.00            
ATOM   2349  CB  PHE   153     -16.160  -6.490  -3.760  1.00  0.00            
ATOM   2350  HB1 PHE   153     -16.980  -6.350  -4.320  1.00  0.00            
ATOM   2351  HB2 PHE   153     -15.400  -5.980  -4.160  1.00  0.00            
ATOM   2352  CG  PHE   153     -16.430  -5.940  -2.390  1.00  0.00            
ATOM   2353  CD1 PHE   153     -17.690  -6.050  -1.810  1.00  0.00            
ATOM   2354  HD1 PHE   153     -18.430  -6.490  -2.320  1.00  0.00            
ATOM   2355  CE1 PHE   153     -17.920  -5.560  -0.530  1.00  0.00            
ATOM   2356  HE1 PHE   153     -18.830  -5.640  -0.130  1.00  0.00            
ATOM   2357  CZ  PHE   153     -16.900  -4.950   0.180  1.00  0.00            
ATOM   2358  HZ  PHE   153     -17.070  -4.590   1.100  1.00  0.00            
ATOM   2359  CE2 PHE   153     -15.640  -4.830  -0.390  1.00  0.00            
ATOM   2360  HE2 PHE   153     -14.900  -4.400   0.120  1.00  0.00            
ATOM   2361  CD2 PHE   153     -15.400  -5.330  -1.670  1.00  0.00            
ATOM   2362  HD2 PHE   153     -14.490  -5.250  -2.070  1.00  0.00            
ATOM   2363  C   PHE   153     -15.450  -8.410  -5.190  1.00  0.00            
ATOM   2364  O   PHE   153     -16.290  -8.920  -5.920  1.00  0.00            
ATOM   2365  N   GLY   154     -14.190  -8.190  -5.570  1.00  0.00            
ATOM   2366  H   GLY   154     -13.530  -7.780  -4.940  1.00  0.00            
ATOM   2367  CA  GLY   154     -13.780  -8.560  -6.910  1.00  0.00            
ATOM   2368  HA1 GLY   154     -13.270  -7.780  -7.280  1.00  0.00            
ATOM   2369  HA2 GLY   154     -14.610  -8.710  -7.440  1.00  0.00            
ATOM   2370  C   GLY   154     -12.910  -9.800  -7.000  1.00  0.00            
ATOM   2371  O   GLY   154     -12.720 -10.340  -8.100  1.00  0.00            
ATOM   2372  N   PHE   155     -12.420 -10.310  -5.880  1.00  0.00            
ATOM   2373  H   PHE   155     -12.650  -9.900  -5.000  1.00  0.00            
ATOM   2374  CA  PHE   155     -11.540 -11.470  -5.940  1.00  0.00            
ATOM   2375  HA  PHE   155     -11.860 -11.890  -6.790  1.00  0.00            
ATOM   2376  CB  PHE   155     -10.080 -11.010  -5.960  1.00  0.00            
ATOM   2377  HB1 PHE   155      -9.490 -11.810  -5.940  1.00  0.00            
ATOM   2378  HB2 PHE   155      -9.910 -10.450  -5.140  1.00  0.00            
ATOM   2379  CG  PHE   155      -9.730 -10.190  -7.170  1.00  0.00            
ATOM   2380  CD1 PHE   155      -9.470 -10.820  -8.380  1.00  0.00            
ATOM   2381  HD1 PHE   155      -9.490 -11.810  -8.440  1.00  0.00            
ATOM   2382  CE1 PHE   155      -9.190 -10.060  -9.520  1.00  0.00            
ATOM   2383  HE1 PHE   155      -9.000 -10.510 -10.390  1.00  0.00            
ATOM   2384  CZ  PHE   155      -9.170  -8.670  -9.450  1.00  0.00            
ATOM   2385  HZ  PHE   155      -8.970  -8.130 -10.270  1.00  0.00            
ATOM   2386  CE2 PHE   155      -9.430  -8.050  -8.230  1.00  0.00            
ATOM   2387  HE2 PHE   155      -9.420  -7.050  -8.170  1.00  0.00            
ATOM   2388  CD2 PHE   155      -9.700  -8.810  -7.100  1.00  0.00            
ATOM   2389  HD2 PHE   155      -9.870  -8.350  -6.230  1.00  0.00            
ATOM   2390  C   PHE   155     -11.740 -12.600  -4.940  1.00  0.00            
ATOM   2391  O   PHE   155     -10.840 -13.440  -4.780  1.00  0.00            
ATOM   2392  N   LEU   156     -12.880 -12.650  -4.260  1.00  0.00            
ATOM   2393  H   LEU   156     -13.570 -11.930  -4.390  1.00  0.00            
ATOM   2394  CA  LEU   156     -13.160 -13.740  -3.330  1.00  0.00            
ATOM   2395  HA  LEU   156     -12.420 -13.770  -2.650  1.00  0.00            
ATOM   2396  CB  LEU   156     -14.490 -13.530  -2.590  1.00  0.00            
ATOM   2397  HB1 LEU   156     -15.220 -13.530  -3.270  1.00  0.00            
ATOM   2398  HB2 LEU   156     -14.450 -12.640  -2.130  1.00  0.00            
ATOM   2399  CG  LEU   156     -14.810 -14.600  -1.550  1.00  0.00            
ATOM   2400  HG  LEU   156     -14.550 -15.500  -1.900  1.00  0.00            
ATOM   2401  CD1 LEU   156     -14.030 -14.340  -0.270  1.00  0.00            
ATOM   2402 HD11 LEU   156     -14.250 -15.050   0.400  1.00  0.00            
ATOM   2403 HD12 LEU   156     -13.050 -14.370  -0.470  1.00  0.00            
ATOM   2404 HD13 LEU   156     -14.270 -13.450   0.100  1.00  0.00            
ATOM   2405  CD2 LEU   156     -16.300 -14.600  -1.260  1.00  0.00            
ATOM   2406 HD21 LEU   156     -16.510 -15.300  -0.580  1.00  0.00            
ATOM   2407 HD22 LEU   156     -16.570 -13.710  -0.910  1.00  0.00            
ATOM   2408 HD23 LEU   156     -16.800 -14.800  -2.100  1.00  0.00            
ATOM   2409  C   LEU   156     -13.250 -14.990  -4.190  1.00  0.00            
ATOM   2410  O   LEU   156     -13.980 -15.000  -5.190  1.00  0.00            
ATOM   2411  N   ALA   157     -12.510 -16.040  -3.830  1.00  0.00            
ATOM   2412  H   ALA   157     -11.960 -16.000  -3.000  1.00  0.00            
ATOM   2413  CA  ALA   157     -12.510 -17.250  -4.650  1.00  0.00            
ATOM   2414  HA  ALA   157     -13.280 -17.060  -5.250  1.00  0.00            
ATOM   2415  CB  ALA   157     -11.180 -17.380  -5.370  1.00  0.00            
ATOM   2416  HB1 ALA   157     -11.190 -18.210  -5.930  1.00  0.00            
ATOM   2417  HB2 ALA   157     -11.050 -16.580  -5.960  1.00  0.00            
ATOM   2418  HB3 ALA   157     -10.440 -17.430  -4.710  1.00  0.00            
ATOM   2419  C   ALA   157     -12.850 -18.580  -3.970  1.00  0.00            
ATOM   2420  O   ALA   157     -12.190 -18.990  -3.010  1.00  0.00            
ATOM   2421  N   LEU   158     -13.850 -19.250  -4.520  1.00  0.00            
ATOM   2422  H   LEU   158     -14.320 -18.850  -5.310  1.00  0.00            
ATOM   2423  CA  LEU   158     -14.300 -20.560  -4.040  1.00  0.00            
ATOM   2424  HA  LEU   158     -13.610 -20.940  -3.430  1.00  0.00            
ATOM   2425  CB  LEU   158     -15.610 -20.420  -3.250  1.00  0.00            
ATOM   2426  HB1 LEU   158     -15.980 -21.330  -3.110  1.00  0.00            
ATOM   2427  HB2 LEU   158     -16.250 -19.880  -3.800  1.00  0.00            
ATOM   2428  CG  LEU   158     -15.500 -19.740  -1.880  1.00  0.00            
ATOM   2429  HG  LEU   158     -15.000 -18.870  -1.980  1.00  0.00            
ATOM   2430  CD1 LEU   158     -16.870 -19.420  -1.330  1.00  0.00            
ATOM   2431 HD11 LEU   158     -16.780 -18.980  -0.440  1.00  0.00            
ATOM   2432 HD12 LEU   158     -17.350 -18.800  -1.960  1.00  0.00            
ATOM   2433 HD13 LEU   158     -17.400 -20.260  -1.230  1.00  0.00            
ATOM   2434  CD2 LEU   158     -14.710 -20.610  -0.920  1.00  0.00            
ATOM   2435 HD21 LEU   158     -14.640 -20.150  -0.030  1.00  0.00            
ATOM   2436 HD22 LEU   158     -15.170 -21.490  -0.800  1.00  0.00            
ATOM   2437 HD23 LEU   158     -13.790 -20.760  -1.280  1.00  0.00            
ATOM   2438  C   LEU   158     -14.530 -21.400  -5.290  1.00  0.00            
ATOM   2439  O   LEU   158     -15.650 -21.550  -5.770  1.00  0.00            
ATOM   2440  N   HIS   159     -13.430 -21.910  -5.840  1.00  0.00            
ATOM   2441  H   HIS   159     -12.550 -21.740  -5.400  1.00  0.00            
ATOM   2442  CA  HIS   159     -13.430 -22.720  -7.050  1.00  0.00            
ATOM   2443  HA  HIS   159     -13.710 -22.060  -7.760  1.00  0.00            
ATOM   2444  CB  HIS   159     -12.030 -23.280  -7.320  1.00  0.00            
ATOM   2445  HB1 HIS   159     -11.840 -24.000  -6.660  1.00  0.00            
ATOM   2446  HB2 HIS   159     -11.360 -22.540  -7.210  1.00  0.00            
ATOM   2447  CG  HIS   159     -11.850 -23.860  -8.690  1.00  0.00            
ATOM   2448  ND1 HIS   159     -12.190 -23.180  -9.840  1.00  0.00            
ATOM   2449  CE1 HIS   159     -11.930 -23.930 -10.890  1.00  0.00            
ATOM   2450  HE1 HIS   159     -12.070 -23.680 -11.850  1.00  0.00            
ATOM   2451  NE2 HIS   159     -11.450 -25.090 -10.460  1.00  0.00            
ATOM   2452  HE2 HIS   159     -11.170 -25.860 -11.050  1.00  0.00            
ATOM   2453  CD2 HIS   159     -11.400 -25.070  -9.090  1.00  0.00            
ATOM   2454  HD2 HIS   159     -11.080 -25.820  -8.500  1.00  0.00            
ATOM   2455  C   HIS   159     -14.450 -23.860  -7.040  1.00  0.00            
ATOM   2456  O   HIS   159     -14.460 -24.680  -6.130  1.00  0.00            
ATOM   2457  N   GLY   160     -15.300 -23.880  -8.060  1.00  0.00            
ATOM   2458  H   GLY   160     -15.210 -23.190  -8.790  1.00  0.00            
ATOM   2459  CA  GLY   160     -16.330 -24.880  -8.150  1.00  0.00            
ATOM   2460  HA1 GLY   160     -16.180 -25.560  -7.430  1.00  0.00            
ATOM   2461  HA2 GLY   160     -16.260 -25.330  -9.040  1.00  0.00            
ATOM   2462  C   GLY   160     -17.710 -24.250  -7.980  1.00  0.00            
ATOM   2463  O   GLY   160     -18.710 -24.810  -8.420  1.00  0.00            
ATOM   2464  N   SER   161     -17.730 -23.100  -7.340  1.00  0.00            
ATOM   2465  H   SER   161     -16.870 -22.720  -7.000  1.00  0.00            
ATOM   2466  CA  SER   161     -18.970 -22.350  -7.100  1.00  0.00            
ATOM   2467  HA  SER   161     -19.710 -23.020  -7.120  1.00  0.00            
ATOM   2468  CB  SER   161     -18.900 -21.640  -5.750  1.00  0.00            
ATOM   2469  HB1 SER   161     -18.070 -21.080  -5.680  1.00  0.00            
ATOM   2470  HB2 SER   161     -18.920 -22.290  -5.000  1.00  0.00            
ATOM   2471  OG  SER   161     -20.010 -20.760  -5.590  1.00  0.00            
ATOM   2472  HG  SER   161     -19.950 -20.300  -4.710  1.00  0.00            
ATOM   2473  C   SER   161     -19.180 -21.330  -8.200  1.00  0.00            
ATOM   2474  O   SER   161     -18.220 -20.730  -8.690  1.00  0.00            
ATOM   2475  N   GLN   162     -20.430 -21.120  -8.580  1.00  0.00            
ATOM   2476  H   GLN   162     -21.160 -21.640  -8.140  1.00  0.00            
ATOM   2477  CA  GLN   162     -20.770 -20.160  -9.620  1.00  0.00            
ATOM   2478  HA  GLN   162     -19.910 -20.020 -10.110  1.00  0.00            
ATOM   2479  CB  GLN   162     -21.820 -20.720 -10.570  1.00  0.00            
ATOM   2480  HB1 GLN   162     -22.090 -19.990 -11.200  1.00  0.00            
ATOM   2481  HB2 GLN   162     -22.620 -21.000 -10.020  1.00  0.00            
ATOM   2482  CG  GLN   162     -21.360 -21.920 -11.390  1.00  0.00            
ATOM   2483  HG1 GLN   162     -22.090 -22.180 -12.020  1.00  0.00            
ATOM   2484  HG2 GLN   162     -21.160 -22.680 -10.770  1.00  0.00            
ATOM   2485  CD  GLN   162     -20.090 -21.630 -12.210  1.00  0.00            
ATOM   2486  OE1 GLN   162     -19.980 -20.590 -12.860  1.00  0.00            
ATOM   2487  NE2 GLN   162     -19.130 -22.540 -12.140  1.00  0.00            
ATOM   2488 HE21 GLN   162     -19.260 -23.360 -11.590  1.00  0.00            
ATOM   2489 HE22 GLN   162     -18.280 -22.410 -12.660  1.00  0.00            
ATOM   2490  C   GLN   162     -21.220 -18.840  -9.030  1.00  0.00            
ATOM   2491  O   GLN   162     -21.520 -17.880  -9.750  1.00  0.00            
ATOM   2492  N   GLU   163     -21.290 -18.770  -7.700  1.00  0.00            
ATOM   2493  H   GLU   163     -21.050 -19.570  -7.160  1.00  0.00            
ATOM   2494  CA  GLU   163     -21.700 -17.550  -7.000  1.00  0.00            
ATOM   2495  HA  GLU   163     -22.290 -17.070  -7.650  1.00  0.00            
ATOM   2496  CB  GLU   163     -22.480 -17.890  -5.720  1.00  0.00            
ATOM   2497  HB1 GLU   163     -22.760 -17.030  -5.290  1.00  0.00            
ATOM   2498  HB2 GLU   163     -21.870 -18.390  -5.110  1.00  0.00            
ATOM   2499  CG  GLU   163     -23.730 -18.740  -5.950  1.00  0.00            
ATOM   2500  HG1 GLU   163     -24.200 -18.850  -5.070  1.00  0.00            
ATOM   2501  HG2 GLU   163     -23.440 -19.640  -6.290  1.00  0.00            
ATOM   2502  CD  GLU   163     -24.710 -18.140  -6.950  1.00  0.00            
ATOM   2503  OE1 GLU   163     -24.980 -16.910  -6.870  1.00  0.00            
ATOM   2504  OE2 GLU   163     -25.210 -18.890  -7.800  1.00  0.00            
ATOM   2505  C   GLU   163     -20.490 -16.690  -6.670  1.00  0.00            
ATOM   2506  O   GLU   163     -20.610 -15.470  -6.530  1.00  0.00            
ATOM   2507  N   ALA   164     -19.330 -17.340  -6.550  1.00  0.00            
ATOM   2508  H   ALA   164     -19.320 -18.330  -6.680  1.00  0.00            
ATOM   2509  CA  ALA   164     -18.080 -16.660  -6.240  1.00  0.00            
ATOM   2510  HA  ALA   164     -18.100 -15.780  -6.710  1.00  0.00            
ATOM   2511  CB  ALA   164     -17.950 -16.420  -4.740  1.00  0.00            
ATOM   2512  HB1 ALA   164     -17.090 -15.960  -4.550  1.00  0.00            
ATOM   2513  HB2 ALA   164     -18.710 -15.850  -4.430  1.00  0.00            
ATOM   2514  HB3 ALA   164     -17.980 -17.290  -4.260  1.00  0.00            
ATOM   2515  C   ALA   164     -16.910 -17.530  -6.750  1.00  0.00            
ATOM   2516  O   ALA   164     -16.210 -18.160  -5.960  1.00  0.00            
ATOM   2517  N   PRO   165     -16.720 -17.580  -8.080  1.00  0.00            
ATOM   2518  CD  PRO   165     -17.550 -16.940  -9.110  1.00  0.00            
ATOM   2519  HD1 PRO   165     -17.700 -15.970  -8.900  1.00  0.00            
ATOM   2520  HD2 PRO   165     -18.440 -17.400  -9.190  1.00  0.00            
ATOM   2521  CG  PRO   165     -16.720 -17.110 -10.370  1.00  0.00            
ATOM   2522  HG1 PRO   165     -16.030 -16.400 -10.450  1.00  0.00            
ATOM   2523  HG2 PRO   165     -17.300 -17.120 -11.190  1.00  0.00            
ATOM   2524  CB  PRO   165     -16.090 -18.460 -10.150  1.00  0.00            
ATOM   2525  HB1 PRO   165     -15.300 -18.590 -10.760  1.00  0.00            
ATOM   2526  HB2 PRO   165     -16.750 -19.190 -10.290  1.00  0.00            
ATOM   2527  CA  PRO   165     -15.650 -18.380  -8.700  1.00  0.00            
ATOM   2528  HA  PRO   165     -15.560 -19.260  -8.240  1.00  0.00            
ATOM   2529  C   PRO   165     -14.270 -17.730  -8.570  1.00  0.00            
ATOM   2530  O   PRO   165     -13.250 -18.410  -8.580  1.00  0.00            
ATOM   2531  N   GLY   166     -14.270 -16.400  -8.430  1.00  0.00            
ATOM   2532  H   GLY   166     -15.150 -15.920  -8.400  1.00  0.00            
ATOM   2533  CA  GLY   166     -13.030 -15.660  -8.340  1.00  0.00            
ATOM   2534  HA1 GLY   166     -12.300 -16.290  -8.090  1.00  0.00            
ATOM   2535  HA2 GLY   166     -13.130 -14.960  -7.620  1.00  0.00            
ATOM   2536  C   GLY   166     -12.730 -15.000  -9.660  1.00  0.00            
ATOM   2537  O   GLY   166     -13.370 -15.300 -10.660  1.00  0.00            
ATOM   2538  N   ASN   167     -11.770 -14.070  -9.670  1.00  0.00            
ATOM   2539  H   ASN   167     -11.320 -13.850  -8.800  1.00  0.00            
ATOM   2540  CA  ASN   167     -11.350 -13.360 -10.870  1.00  0.00            
ATOM   2541  HA  ASN   167     -10.620 -12.780 -10.510  1.00  0.00            
ATOM   2542  CB  ASN   167     -10.850 -14.350 -11.930  1.00  0.00            
ATOM   2543  HB1 ASN   167     -10.670 -13.860 -12.780  1.00  0.00            
ATOM   2544  HB2 ASN   167     -11.560 -15.040 -12.090  1.00  0.00            
ATOM   2545  CG  ASN   167      -9.580 -15.060 -11.500  1.00  0.00            
ATOM   2546  OD1 ASN   167      -8.790 -14.520 -10.740  1.00  0.00            
ATOM   2547  ND2 ASN   167      -9.390 -16.270 -12.000  1.00  0.00            
ATOM   2548 HD21 ASN   167     -10.060 -16.670 -12.620  1.00  0.00            
ATOM   2549 HD22 ASN   167      -8.570 -16.790 -11.760  1.00  0.00            
ATOM   2550  C   ASN   167     -12.410 -12.450 -11.500  1.00  0.00            
ATOM   2551  O   ASN   167     -12.210 -11.950 -12.610  1.00  0.00            
ATOM   2552  N   VAL   168     -13.500 -12.210 -10.790  1.00  0.00            
ATOM   2553  H   VAL   168     -13.600 -12.610  -9.870  1.00  0.00            
ATOM   2554  CA  VAL   168     -14.550 -11.370 -11.330  1.00  0.00            
ATOM   2555  HA  VAL   168     -14.700 -11.760 -12.240  1.00  0.00            
ATOM   2556  CB  VAL   168     -15.870 -11.450 -10.500  1.00  0.00            
ATOM   2557  HB  VAL   168     -16.580 -10.900 -10.940  1.00  0.00            
ATOM   2558  CG1 VAL   168     -16.350 -12.900 -10.430  1.00  0.00            
ATOM   2559 HG11 VAL   168     -17.190 -12.940  -9.890  1.00  0.00            
ATOM   2560 HG12 VAL   168     -16.520 -13.240 -11.350  1.00  0.00            
ATOM   2561 HG13 VAL   168     -15.650 -13.460  -9.990  1.00  0.00            
ATOM   2562  CG2 VAL   168     -15.670 -10.870  -9.120  1.00  0.00            
ATOM   2563 HG21 VAL   168     -16.520 -10.930  -8.600  1.00  0.00            
ATOM   2564 HG22 VAL   168     -14.950 -11.380  -8.640  1.00  0.00            
ATOM   2565 HG23 VAL   168     -15.390  -9.910  -9.190  1.00  0.00            
ATOM   2566  C   VAL   168     -14.090  -9.940 -11.530  1.00  0.00            
ATOM   2567  O   VAL   168     -14.640  -9.210 -12.360  1.00  0.00            
ATOM   2568  N   GLY   169     -13.060  -9.540 -10.800  1.00  0.00            
ATOM   2569  H   GLY   169     -12.640 -10.170 -10.150  1.00  0.00            
ATOM   2570  CA  GLY   169     -12.520  -8.200 -10.920  1.00  0.00            
ATOM   2571  HA1 GLY   169     -11.880  -8.040 -10.170  1.00  0.00            
ATOM   2572  HA2 GLY   169     -13.280  -7.540 -10.860  1.00  0.00            
ATOM   2573  C   GLY   169     -11.820  -8.080 -12.260  1.00  0.00            
ATOM   2574  O   GLY   169     -11.790  -7.010 -12.870  1.00  0.00            
ATOM   2575  N   LEU   170     -11.220  -9.190 -12.700  1.00  0.00            
ATOM   2576  H   LEU   170     -11.260 -10.020 -12.130  1.00  0.00            
ATOM   2577  CA  LEU   170     -10.540  -9.260 -13.980  1.00  0.00            
ATOM   2578  HA  LEU   170      -9.990  -8.430 -14.050  1.00  0.00            
ATOM   2579  CB  LEU   170      -9.640 -10.500 -14.040  1.00  0.00            
ATOM   2580  HB1 LEU   170      -9.420 -10.670 -15.000  1.00  0.00            
ATOM   2581  HB2 LEU   170     -10.170 -11.270 -13.680  1.00  0.00            
ATOM   2582  CG  LEU   170      -8.330 -10.430 -13.260  1.00  0.00            
ATOM   2583  HG  LEU   170      -8.510 -10.160 -12.320  1.00  0.00            
ATOM   2584  CD1 LEU   170      -7.650 -11.800 -13.260  1.00  0.00            
ATOM   2585 HD11 LEU   170      -6.790 -11.740 -12.760  1.00  0.00            
ATOM   2586 HD12 LEU   170      -8.250 -12.470 -12.830  1.00  0.00            
ATOM   2587 HD13 LEU   170      -7.460 -12.080 -14.210  1.00  0.00            
ATOM   2588  CD2 LEU   170      -7.430  -9.370 -13.890  1.00  0.00            
ATOM   2589 HD21 LEU   170      -6.570  -9.330 -13.380  1.00  0.00            
ATOM   2590 HD22 LEU   170      -7.240  -9.620 -14.840  1.00  0.00            
ATOM   2591 HD23 LEU   170      -7.880  -8.480 -13.860  1.00  0.00            
ATOM   2592  C   LEU   170     -11.580  -9.320 -15.100  1.00  0.00            
ATOM   2593  O   LEU   170     -11.380  -8.770 -16.170  1.00  0.00            
ATOM   2594  N   LEU   171     -12.700  -9.980 -14.830  1.00  0.00            
ATOM   2595  H   LEU   171     -12.810 -10.420 -13.940  1.00  0.00            
ATOM   2596  CA  LEU   171     -13.790 -10.070 -15.800  1.00  0.00            
ATOM   2597  HA  LEU   171     -13.380 -10.380 -16.660  1.00  0.00            
ATOM   2598  CB  LEU   171     -14.840 -11.110 -15.360  1.00  0.00            
ATOM   2599  HB1 LEU   171     -15.600 -11.060 -16.000  1.00  0.00            
ATOM   2600  HB2 LEU   171     -15.150 -10.860 -14.450  1.00  0.00            
ATOM   2601  CG  LEU   171     -14.390 -12.560 -15.310  1.00  0.00            
ATOM   2602  HG  LEU   171     -13.650 -12.640 -14.650  1.00  0.00            
ATOM   2603  CD1 LEU   171     -15.540 -13.440 -14.860  1.00  0.00            
ATOM   2604 HD11 LEU   171     -15.240 -14.390 -14.830  1.00  0.00            
ATOM   2605 HD12 LEU   171     -15.850 -13.150 -13.950  1.00  0.00            
ATOM   2606 HD13 LEU   171     -16.300 -13.350 -15.510  1.00  0.00            
ATOM   2607  CD2 LEU   171     -13.890 -13.030 -16.660  1.00  0.00            
ATOM   2608 HD21 LEU   171     -13.600 -13.980 -16.600  1.00  0.00            
ATOM   2609 HD22 LEU   171     -14.620 -12.940 -17.340  1.00  0.00            
ATOM   2610 HD23 LEU   171     -13.110 -12.460 -16.940  1.00  0.00            
ATOM   2611  C   LEU   171     -14.430  -8.690 -15.990  1.00  0.00            
ATOM   2612  O   LEU   171     -14.930  -8.390 -17.080  1.00  0.00            
ATOM   2613  N   ASP   172     -14.420  -7.880 -14.940  1.00  0.00            
ATOM   2614  H   ASP   172     -14.020  -8.200 -14.080  1.00  0.00            
ATOM   2615  CA  ASP   172     -14.960  -6.520 -15.010  1.00  0.00            
ATOM   2616  HA  ASP   172     -15.920  -6.610 -15.270  1.00  0.00            
ATOM   2617  CB  ASP   172     -14.840  -5.800 -13.650  1.00  0.00            
ATOM   2618  HB1 ASP   172     -15.030  -4.830 -13.780  1.00  0.00            
ATOM   2619  HB2 ASP   172     -13.900  -5.910 -13.310  1.00  0.00            
ATOM   2620  CG  ASP   172     -15.800  -6.350 -12.600  1.00  0.00            
ATOM   2621  OD1 ASP   172     -16.580  -7.280 -12.870  1.00  0.00            
ATOM   2622  OD2 ASP   172     -15.750  -5.820 -11.460  1.00  0.00            
ATOM   2623  C   ASP   172     -14.140  -5.740 -16.030  1.00  0.00            
ATOM   2624  O   ASP   172     -14.690  -5.000 -16.860  1.00  0.00            
ATOM   2625  N   GLN   173     -12.830  -5.900 -15.960  1.00  0.00            
ATOM   2626  H   GLN   173     -12.450  -6.500 -15.260  1.00  0.00            
ATOM   2627  CA  GLN   173     -11.910  -5.230 -16.880  1.00  0.00            
ATOM   2628  HA  GLN   173     -12.100  -4.250 -16.800  1.00  0.00            
ATOM   2629  CB  GLN   173     -10.460  -5.530 -16.490  1.00  0.00            
ATOM   2630  HB1 GLN   173      -9.860  -5.070 -17.140  1.00  0.00            
ATOM   2631  HB2 GLN   173     -10.320  -6.520 -16.550  1.00  0.00            
ATOM   2632  CG  GLN   173     -10.070  -5.090 -15.090  1.00  0.00            
ATOM   2633  HG1 GLN   173     -10.720  -5.480 -14.440  1.00  0.00            
ATOM   2634  HG2 GLN   173     -10.120  -4.090 -15.040  1.00  0.00            
ATOM   2635  CD  GLN   173      -8.670  -5.530 -14.700  1.00  0.00            
ATOM   2636  OE1 GLN   173      -7.820  -5.740 -15.560  1.00  0.00            
ATOM   2637  NE2 GLN   173      -8.440  -5.690 -13.410  1.00  0.00            
ATOM   2638 HE21 GLN   173      -9.170  -5.530 -12.750  1.00  0.00            
ATOM   2639 HE22 GLN   173      -7.530  -5.980 -13.100  1.00  0.00            
ATOM   2640  C   GLN   173     -12.160  -5.710 -18.300  1.00  0.00            
ATOM   2641  O   GLN   173     -12.120  -4.920 -19.240  1.00  0.00            
ATOM   2642  N   ARG   174     -12.400  -7.010 -18.450  1.00  0.00            
ATOM   2643  H   ARG   174     -12.420  -7.600 -17.640  1.00  0.00            
ATOM   2644  CA  ARG   174     -12.640  -7.610 -19.750  1.00  0.00            
ATOM   2645  HA  ARG   174     -11.850  -7.340 -20.300  1.00  0.00            
ATOM   2646  CB  ARG   174     -12.720  -9.130 -19.640  1.00  0.00            
ATOM   2647  HB1 ARG   174     -13.430  -9.360 -18.970  1.00  0.00            
ATOM   2648  HB2 ARG   174     -11.830  -9.470 -19.320  1.00  0.00            
ATOM   2649  CG  ARG   174     -13.060  -9.840 -20.950  1.00  0.00            
ATOM   2650  HG1 ARG   174     -12.290  -9.740 -21.580  1.00  0.00            
ATOM   2651  HG2 ARG   174     -13.870  -9.410 -21.350  1.00  0.00            
ATOM   2652  CD  ARG   174     -13.340 -11.320 -20.740  1.00  0.00            
ATOM   2653  HD1 ARG   174     -13.760 -11.710 -21.560  1.00  0.00            
ATOM   2654  HD2 ARG   174     -13.960 -11.440 -19.960  1.00  0.00            
ATOM   2655  NE  ARG   174     -12.120 -12.060 -20.460  1.00  0.00            
ATOM   2656  HE  ARG   174     -11.250 -11.560 -20.500  1.00  0.00            
ATOM   2657  CZ  ARG   174     -12.070 -13.360 -20.160  1.00  0.00            
ATOM   2658  NH1 ARG   174     -13.180 -14.060 -20.090  1.00  0.00            
ATOM   2659 HH11 ARG   174     -14.060 -13.630 -20.260  1.00  0.00            
ATOM   2660 HH12 ARG   174     -13.140 -15.040 -19.860  1.00  0.00            
ATOM   2661  NH2 ARG   174     -10.900 -13.950 -19.990  1.00  0.00            
ATOM   2662 HH21 ARG   174     -10.060 -13.430 -20.090  1.00  0.00            
ATOM   2663 HH22 ARG   174     -10.870 -14.920 -19.760  1.00  0.00            
ATOM   2664  C   ARG   174     -13.920  -7.070 -20.390  1.00  0.00            
ATOM   2665  O   ARG   174     -13.960  -6.850 -21.590  1.00  0.00            
ATOM   2666  N   MET   175     -14.960  -6.860 -19.560  1.00  0.00            
ATOM   2667  H   MET   175     -14.860  -7.060 -18.590  1.00  0.00            
ATOM   2668  CA  MET   175     -16.220  -6.360 -20.060  1.00  0.00            
ATOM   2669  HA  MET   175     -16.420  -6.910 -20.870  1.00  0.00            
ATOM   2670  CB  MET   175     -17.330  -6.540 -19.010  1.00  0.00            
ATOM   2671  HB1 MET   175     -17.160  -5.900 -18.260  1.00  0.00            
ATOM   2672  HB2 MET   175     -17.290  -7.480 -18.670  1.00  0.00            
ATOM   2673  CG  MET   175     -18.730  -6.280 -19.550  1.00  0.00            
ATOM   2674  HG1 MET   175     -18.750  -6.740 -20.440  1.00  0.00            
ATOM   2675  HG2 MET   175     -18.770  -5.290 -19.690  1.00  0.00            
ATOM   2676  SD  MET   175     -20.020  -6.860 -18.460  1.00  0.00            
ATOM   2677  CE  MET   175     -19.860  -8.620 -18.670  1.00  0.00            
ATOM   2678  HE1 MET   175     -20.540  -9.080 -18.100  1.00  0.00            
ATOM   2679  HE2 MET   175     -20.010  -8.850 -19.630  1.00  0.00            
ATOM   2680  HE3 MET   175     -18.940  -8.910 -18.400  1.00  0.00            
ATOM   2681  C   MET   175     -16.110  -4.900 -20.460  1.00  0.00            
ATOM   2682  O   MET   175     -16.820  -4.420 -21.340  1.00  0.00            
ATOM   2683  N   ALA   176     -15.200  -4.180 -19.800  1.00  0.00            
ATOM   2684  H   ALA   176     -14.660  -4.610 -19.080  1.00  0.00            
ATOM   2685  CA  ALA   176     -14.970  -2.780 -20.120  1.00  0.00            
ATOM   2686  HA  ALA   176     -15.860  -2.320 -20.190  1.00  0.00            
ATOM   2687  CB  ALA   176     -14.150  -2.110 -19.010  1.00  0.00            
ATOM   2688  HB1 ALA   176     -13.990  -1.150 -19.240  1.00  0.00            
ATOM   2689  HB2 ALA   176     -14.640  -2.180 -18.140  1.00  0.00            
ATOM   2690  HB3 ALA   176     -13.260  -2.580 -18.920  1.00  0.00            
ATOM   2691  C   ALA   176     -14.210  -2.730 -21.440  1.00  0.00            
ATOM   2692  O   ALA   176     -14.470  -1.880 -22.300  1.00  0.00            
ATOM   2693  N   LEU   177     -13.290  -3.680 -21.610  1.00  0.00            
ATOM   2694  H   LEU   177     -13.140  -4.350 -20.880  1.00  0.00            
ATOM   2695  CA  LEU   177     -12.500  -3.780 -22.830  1.00  0.00            
ATOM   2696  HA  LEU   177     -12.110  -2.880 -22.990  1.00  0.00            
ATOM   2697  CB  LEU   177     -11.380  -4.830 -22.680  1.00  0.00            
ATOM   2698  HB1 LEU   177     -11.040  -5.040 -23.590  1.00  0.00            
ATOM   2699  HB2 LEU   177     -11.790  -5.640 -22.270  1.00  0.00            
ATOM   2700  CG  LEU   177     -10.170  -4.460 -21.830  1.00  0.00            
ATOM   2701  HG  LEU   177     -10.470  -4.300 -20.890  1.00  0.00            
ATOM   2702  CD1 LEU   177      -9.180  -5.620 -21.850  1.00  0.00            
ATOM   2703 HD11 LEU   177      -8.390  -5.380 -21.290  1.00  0.00            
ATOM   2704 HD12 LEU   177      -9.620  -6.440 -21.480  1.00  0.00            
ATOM   2705 HD13 LEU   177      -8.890  -5.790 -22.790  1.00  0.00            
ATOM   2706  CD2 LEU   177      -9.530  -3.190 -22.330  1.00  0.00            
ATOM   2707 HD21 LEU   177      -8.740  -2.970 -21.770  1.00  0.00            
ATOM   2708 HD22 LEU   177      -9.240  -3.320 -23.280  1.00  0.00            
ATOM   2709 HD23 LEU   177     -10.200  -2.450 -22.290  1.00  0.00            
ATOM   2710  C   LEU   177     -13.410  -4.190 -23.990  1.00  0.00            
ATOM   2711  O   LEU   177     -13.220  -3.750 -25.130  1.00  0.00            
ATOM   2712  N   GLN   178     -14.400  -5.030 -23.680  1.00  0.00            
ATOM   2713  H   GLN   178     -14.480  -5.350 -22.740  1.00  0.00            
ATOM   2714  CA  GLN   178     -15.370  -5.500 -24.660  1.00  0.00            
ATOM   2715  HA  GLN   178     -14.840  -5.820 -25.450  1.00  0.00            
ATOM   2716  CB  GLN   178     -16.200  -6.650 -24.090  1.00  0.00            
ATOM   2717  HB1 GLN   178     -16.650  -6.320 -23.260  1.00  0.00            
ATOM   2718  HB2 GLN   178     -15.580  -7.400 -23.860  1.00  0.00            
ATOM   2719  CG  GLN   178     -17.290  -7.210 -25.020  1.00  0.00            
ATOM   2720  HG1 GLN   178     -17.820  -6.440 -25.390  1.00  0.00            
ATOM   2721  HG2 GLN   178     -17.890  -7.810 -24.500  1.00  0.00            
ATOM   2722  CD  GLN   178     -16.720  -7.990 -26.180  1.00  0.00            
ATOM   2723  OE1 GLN   178     -16.240  -9.110 -26.010  1.00  0.00            
ATOM   2724  NE2 GLN   178     -16.770  -7.420 -27.380  1.00  0.00            
ATOM   2725 HE21 GLN   178     -17.170  -6.510 -27.480  1.00  0.00            
ATOM   2726 HE22 GLN   178     -16.410  -7.900 -28.180  1.00  0.00            
ATOM   2727  C   GLN   178     -16.280  -4.350 -25.060  1.00  0.00            
ATOM   2728  O   GLN   178     -16.730  -4.260 -26.210  1.00  0.00            
ATOM   2729  N   TRP   179     -16.550  -3.460 -24.110  1.00  0.00            
ATOM   2730  H   TRP   179     -16.150  -3.590 -23.200  1.00  0.00            
ATOM   2731  CA  TRP   179     -17.400  -2.310 -24.360  1.00  0.00            
ATOM   2732  HA  TRP   179     -18.220  -2.640 -24.840  1.00  0.00            
ATOM   2733  CB  TRP   179     -17.820  -1.670 -23.040  1.00  0.00            
ATOM   2734  HB1 TRP   179     -17.040  -1.180 -22.650  1.00  0.00            
ATOM   2735  HB2 TRP   179     -18.120  -2.380 -22.400  1.00  0.00            
ATOM   2736  CG  TRP   179     -18.930  -0.700 -23.180  1.00  0.00            
ATOM   2737  CD1 TRP   179     -20.260  -0.940 -23.040  1.00  0.00            
ATOM   2738  HD1 TRP   179     -20.650  -1.830 -22.800  1.00  0.00            
ATOM   2739  NE1 TRP   179     -20.990   0.190 -23.270  1.00  0.00            
ATOM   2740  HE1 TRP   179     -21.990   0.260 -23.220  1.00  0.00            
ATOM   2741  CE2 TRP   179     -20.140   1.220 -23.570  1.00  0.00            
ATOM   2742  CZ2 TRP   179     -20.390   2.550 -23.880  1.00  0.00            
ATOM   2743  HZ2 TRP   179     -21.330   2.910 -23.900  1.00  0.00            
ATOM   2744  CH2 TRP   179     -19.320   3.370 -24.140  1.00  0.00            
ATOM   2745  HH2 TRP   179     -19.480   4.330 -24.360  1.00  0.00            
ATOM   2746  CZ3 TRP   179     -18.000   2.870 -24.120  1.00  0.00            
ATOM   2747  HZ3 TRP   179     -17.240   3.490 -24.320  1.00  0.00            
ATOM   2748  CE3 TRP   179     -17.750   1.540 -23.810  1.00  0.00            
ATOM   2749  HE3 TRP   179     -16.810   1.190 -23.790  1.00  0.00            
ATOM   2750  CD2 TRP   179     -18.820   0.700 -23.540  1.00  0.00            
ATOM   2751  C   TRP   179     -16.640  -1.310 -25.220  1.00  0.00            
ATOM   2752  O   TRP   179     -17.230  -0.610 -26.040  1.00  0.00            
ATOM   2753  N   VAL   180     -15.320  -1.240 -25.020  1.00  0.00            
ATOM   2754  H   VAL   180     -14.910  -1.810 -24.320  1.00  0.00            
ATOM   2755  CA  VAL   180     -14.470  -0.350 -25.790  1.00  0.00            
ATOM   2756  HA  VAL   180     -14.910   0.540 -25.740  1.00  0.00            
ATOM   2757  CB  VAL   180     -13.040  -0.280 -25.180  1.00  0.00            
ATOM   2758  HB  VAL   180     -12.700  -1.190 -24.990  1.00  0.00            
ATOM   2759  CG1 VAL   180     -12.080   0.390 -26.150  1.00  0.00            
ATOM   2760 HG11 VAL   180     -11.170   0.430 -25.740  1.00  0.00            
ATOM   2761 HG12 VAL   180     -12.040  -0.140 -27.000  1.00  0.00            
ATOM   2762 HG13 VAL   180     -12.400   1.320 -26.350  1.00  0.00            
ATOM   2763  CG2 VAL   180     -13.090   0.500 -23.890  1.00  0.00            
ATOM   2764 HG21 VAL   180     -12.170   0.550 -23.490  1.00  0.00            
ATOM   2765 HG22 VAL   180     -13.430   1.420 -24.060  1.00  0.00            
ATOM   2766 HG23 VAL   180     -13.700   0.040 -23.240  1.00  0.00            
ATOM   2767  C   VAL   180     -14.390  -0.880 -27.230  1.00  0.00            
ATOM   2768  O   VAL   180     -14.480  -0.110 -28.190  1.00  0.00            
ATOM   2769  N   HIS   181     -14.260  -2.200 -27.350  1.00  0.00            
ATOM   2770  H   HIS   181     -14.210  -2.760 -26.530  1.00  0.00            
ATOM   2771  CA  HIS   181     -14.190  -2.830 -28.670  1.00  0.00            
ATOM   2772  HA  HIS   181     -13.430  -2.400 -29.150  1.00  0.00            
ATOM   2773  CB  HIS   181     -13.950  -4.340 -28.490  1.00  0.00            
ATOM   2774  HB1 HIS   181     -14.610  -4.710 -27.840  1.00  0.00            
ATOM   2775  HB2 HIS   181     -13.020  -4.480 -28.140  1.00  0.00            
ATOM   2776  CG  HIS   181     -14.070  -5.130 -29.770  1.00  0.00            
ATOM   2777  ND1 HIS   181     -15.250  -5.720 -30.160  1.00  0.00            
ATOM   2778  HD1 HIS   181     -16.120  -5.680 -29.670  1.00  0.00            
ATOM   2779  CE1 HIS   181     -15.050  -6.360 -31.300  1.00  0.00            
ATOM   2780  HE1 HIS   181     -15.740  -6.870 -31.810  1.00  0.00            
ATOM   2781  NE2 HIS   181     -13.790  -6.200 -31.660  1.00  0.00            
ATOM   2782  CD2 HIS   181     -13.150  -5.430 -30.720  1.00  0.00            
ATOM   2783  HD2 HIS   181     -12.190  -5.150 -30.730  1.00  0.00            
ATOM   2784  C   HIS   181     -15.490  -2.590 -29.440  1.00  0.00            
ATOM   2785  O   HIS   181     -15.470  -2.310 -30.630  1.00  0.00            
ATOM   2786  N   ASP   182     -16.610  -2.680 -28.730  1.00  0.00            
ATOM   2787  H   ASP   182     -16.550  -2.870 -27.750  1.00  0.00            
ATOM   2788  CA  ASP   182     -17.920  -2.510 -29.330  1.00  0.00            
ATOM   2789  HA  ASP   182     -17.770  -2.930 -30.230  1.00  0.00            
ATOM   2790  CB  ASP   182     -18.990  -3.220 -28.480  1.00  0.00            
ATOM   2791  HB1 ASP   182     -19.890  -3.040 -28.870  1.00  0.00            
ATOM   2792  HB2 ASP   182     -18.950  -2.850 -27.550  1.00  0.00            
ATOM   2793  CG  ASP   182     -18.790  -4.740 -28.400  1.00  0.00            
ATOM   2794  OD1 ASP   182     -18.020  -5.300 -29.220  1.00  0.00            
ATOM   2795  OD2 ASP   182     -19.400  -5.370 -27.520  1.00  0.00            
ATOM   2796  C   ASP   182     -18.370  -1.070 -29.580  1.00  0.00            
ATOM   2797  O   ASP   182     -18.980  -0.780 -30.610  1.00  0.00            
ATOM   2798  N   ASN   183     -18.020  -0.140 -28.680  1.00  0.00            
ATOM   2799  H   ASN   183     -17.430  -0.400 -27.910  1.00  0.00            
ATOM   2800  CA  ASN   183     -18.470   1.240 -28.810  1.00  0.00            
ATOM   2801  HA  ASN   183     -18.940   1.150 -29.690  1.00  0.00            
ATOM   2802  CB  ASN   183     -19.330   1.600 -27.610  1.00  0.00            
ATOM   2803  HB1 ASN   183     -19.710   2.510 -27.750  1.00  0.00            
ATOM   2804  HB2 ASN   183     -18.760   1.600 -26.790  1.00  0.00            
ATOM   2805  CG  ASN   183     -20.470   0.630 -27.390  1.00  0.00            
ATOM   2806  OD1 ASN   183     -21.620   0.930 -27.710  1.00  0.00            
ATOM   2807  ND2 ASN   183     -20.170  -0.530 -26.830  1.00  0.00            
ATOM   2808 HD21 ASN   183     -19.220  -0.730 -26.580  1.00  0.00            
ATOM   2809 HD22 ASN   183     -20.880  -1.210 -26.660  1.00  0.00            
ATOM   2810  C   ASN   183     -17.480   2.370 -29.020  1.00  0.00            
ATOM   2811  O   ASN   183     -17.890   3.480 -29.380  1.00  0.00            
ATOM   2812  N   ILE   184     -16.180   2.150 -28.810  1.00  0.00            
ATOM   2813  H   ILE   184     -15.870   1.230 -28.550  1.00  0.00            
ATOM   2814  CA  ILE   184     -15.200   3.220 -28.970  1.00  0.00            
ATOM   2815  HA  ILE   184     -15.570   3.870 -28.300  1.00  0.00            
ATOM   2816  CB  ILE   184     -13.760   2.770 -28.590  1.00  0.00            
ATOM   2817  HB  ILE   184     -13.800   2.090 -27.860  1.00  0.00            
ATOM   2818  CG2 ILE   184     -13.070   2.110 -29.770  1.00  0.00            
ATOM   2819 HG21 ILE   184     -12.150   1.830 -29.510  1.00  0.00            
ATOM   2820 HG22 ILE   184     -13.590   1.300 -30.060  1.00  0.00            
ATOM   2821 HG23 ILE   184     -13.020   2.750 -30.530  1.00  0.00            
ATOM   2822  CG1 ILE   184     -12.940   3.970 -28.120  1.00  0.00            
ATOM   2823 HG11 ILE   184     -12.900   4.640 -28.860  1.00  0.00            
ATOM   2824 HG12 ILE   184     -12.020   3.660 -27.900  1.00  0.00            
ATOM   2825  CD  ILE   184     -13.530   4.670 -26.870  1.00  0.00            
ATOM   2826  HD1 ILE   184     -12.960   5.440 -26.610  1.00  0.00            
ATOM   2827  HD2 ILE   184     -14.460   5.000 -27.080  1.00  0.00            
ATOM   2828  HD3 ILE   184     -13.580   4.020 -26.110  1.00  0.00            
ATOM   2829  C   ILE   184     -15.220   3.950 -30.310  1.00  0.00            
ATOM   2830  O   ILE   184     -14.800   5.110 -30.400  1.00  0.00            
ATOM   2831  N   GLN   185     -15.710   3.280 -31.350  1.00  0.00            
ATOM   2832  H   GLN   185     -16.050   2.350 -31.210  1.00  0.00            
ATOM   2833  CA  GLN   185     -15.780   3.860 -32.690  1.00  0.00            
ATOM   2834  HA  GLN   185     -14.830   4.100 -32.920  1.00  0.00            
ATOM   2835  CB  GLN   185     -16.340   2.820 -33.680  1.00  0.00            
ATOM   2836  HB1 GLN   185     -15.720   2.040 -33.700  1.00  0.00            
ATOM   2837  HB2 GLN   185     -16.380   3.240 -34.590  1.00  0.00            
ATOM   2838  CG  GLN   185     -17.730   2.330 -33.330  1.00  0.00            
ATOM   2839  HG1 GLN   185     -18.370   3.090 -33.390  1.00  0.00            
ATOM   2840  HG2 GLN   185     -17.720   1.980 -32.390  1.00  0.00            
ATOM   2841  CD  GLN   185     -18.220   1.210 -34.240  1.00  0.00            
ATOM   2842  OE1 GLN   185     -17.900   0.050 -34.030  1.00  0.00            
ATOM   2843  NE2 GLN   185     -19.020   1.560 -35.230  1.00  0.00            
ATOM   2844 HE21 GLN   185     -19.290   2.520 -35.340  1.00  0.00            
ATOM   2845 HE22 GLN   185     -19.370   0.870 -35.860  1.00  0.00            
ATOM   2846  C   GLN   185     -16.630   5.120 -32.720  1.00  0.00            
ATOM   2847  O   GLN   185     -16.280   6.110 -33.370  1.00  0.00            
ATOM   2848  N   PHE   186     -17.730   5.110 -31.980  1.00  0.00            
ATOM   2849  H   PHE   186     -17.940   4.300 -31.440  1.00  0.00            
ATOM   2850  CA  PHE   186     -18.650   6.250 -31.920  1.00  0.00            
ATOM   2851  HA  PHE   186     -18.810   6.480 -32.880  1.00  0.00            
ATOM   2852  CB  PHE   186     -19.950   5.850 -31.230  1.00  0.00            
ATOM   2853  HB1 PHE   186     -20.600   6.610 -31.280  1.00  0.00            
ATOM   2854  HB2 PHE   186     -19.770   5.630 -30.270  1.00  0.00            
ATOM   2855  CG  PHE   186     -20.610   4.650 -31.850  1.00  0.00            
ATOM   2856  CD1 PHE   186     -21.060   4.690 -33.170  1.00  0.00            
ATOM   2857  HD1 PHE   186     -20.990   5.530 -33.700  1.00  0.00            
ATOM   2858  CE1 PHE   186     -21.620   3.570 -33.770  1.00  0.00            
ATOM   2859  HE1 PHE   186     -21.940   3.610 -34.720  1.00  0.00            
ATOM   2860  CZ  PHE   186     -21.740   2.380 -33.050  1.00  0.00            
ATOM   2861  HZ  PHE   186     -22.140   1.570 -33.480  1.00  0.00            
ATOM   2862  CE2 PHE   186     -21.300   2.330 -31.740  1.00  0.00            
ATOM   2863  HE2 PHE   186     -21.380   1.470 -31.220  1.00  0.00            
ATOM   2864  CD2 PHE   186     -20.740   3.460 -31.140  1.00  0.00            
ATOM   2865  HD2 PHE   186     -20.430   3.420 -30.190  1.00  0.00            
ATOM   2866  C   PHE   186     -18.030   7.490 -31.270  1.00  0.00            
ATOM   2867  O   PHE   186     -18.520   8.600 -31.460  1.00  0.00            
ATOM   2868  N   PHE   187     -16.950   7.290 -30.530  1.00  0.00            
ATOM   2869  H   PHE   187     -16.610   6.350 -30.420  1.00  0.00            
ATOM   2870  CA  PHE   187     -16.240   8.390 -29.870  1.00  0.00            
ATOM   2871  HA  PHE   187     -16.890   9.150 -29.840  1.00  0.00            
ATOM   2872  CB  PHE   187     -15.830   7.980 -28.450  1.00  0.00            
ATOM   2873  HB1 PHE   187     -15.310   8.730 -28.040  1.00  0.00            
ATOM   2874  HB2 PHE   187     -15.250   7.170 -28.500  1.00  0.00            
ATOM   2875  CG  PHE   187     -16.980   7.670 -27.530  1.00  0.00            
ATOM   2876  CD1 PHE   187     -17.540   6.400 -27.510  1.00  0.00            
ATOM   2877  HD1 PHE   187     -17.180   5.680 -28.100  1.00  0.00            
ATOM   2878  CE1 PHE   187     -18.610   6.100 -26.660  1.00  0.00            
ATOM   2879  HE1 PHE   187     -19.010   5.180 -26.650  1.00  0.00            
ATOM   2880  CZ  PHE   187     -19.120   7.080 -25.820  1.00  0.00            
ATOM   2881  HZ  PHE   187     -19.890   6.870 -25.220  1.00  0.00            
ATOM   2882  CE2 PHE   187     -18.570   8.360 -25.830  1.00  0.00            
ATOM   2883  HE2 PHE   187     -18.930   9.070 -25.230  1.00  0.00            
ATOM   2884  CD2 PHE   187     -17.500   8.640 -26.690  1.00  0.00            
ATOM   2885  HD2 PHE   187     -17.110   9.560 -26.700  1.00  0.00            
ATOM   2886  C   PHE   187     -15.010   8.790 -30.670  1.00  0.00            
ATOM   2887  O   PHE   187     -14.200   9.590 -30.220  1.00  0.00            
ATOM   2888  N   GLY   188     -14.880   8.230 -31.880  1.00  0.00            
ATOM   2889  H   GLY   188     -15.570   7.580 -32.200  1.00  0.00            
ATOM   2890  CA  GLY   188     -13.750   8.540 -32.740  1.00  0.00            
ATOM   2891  HA1 GLY   188     -13.520   9.500 -32.580  1.00  0.00            
ATOM   2892  HA2 GLY   188     -14.060   8.430 -33.680  1.00  0.00            
ATOM   2893  C   GLY   188     -12.520   7.700 -32.520  1.00  0.00            
ATOM   2894  O   GLY   188     -11.430   8.000 -33.030  1.00  0.00            
ATOM   2895  N   GLY   189     -12.660   6.630 -31.740  1.00  0.00            
ATOM   2896  H   GLY   189     -13.560   6.430 -31.330  1.00  0.00            
ATOM   2897  CA  GLY   189     -11.550   5.750 -31.470  1.00  0.00            
ATOM   2898  HA1 GLY   189     -11.640   5.400 -30.540  1.00  0.00            
ATOM   2899  HA2 GLY   189     -10.710   6.290 -31.540  1.00  0.00            
ATOM   2900  C   GLY   189     -11.500   4.590 -32.460  1.00  0.00            
ATOM   2901  O   GLY   189     -12.520   4.190 -33.000  1.00  0.00            
ATOM   2902  N   ASP   190     -10.290   4.090 -32.670  1.00  0.00            
ATOM   2903  H   ASP   190      -9.510   4.490 -32.200  1.00  0.00            
ATOM   2904  CA  ASP   190     -10.060   2.970 -33.570  1.00  0.00            
ATOM   2905  HA  ASP   190     -10.800   2.960 -34.240  1.00  0.00            
ATOM   2906  CB  ASP   190      -8.720   3.170 -34.300  1.00  0.00            
ATOM   2907  HB1 ASP   190      -7.990   3.160 -33.620  1.00  0.00            
ATOM   2908  HB2 ASP   190      -8.740   4.050 -34.760  1.00  0.00            
ATOM   2909  CG  ASP   190      -8.430   2.070 -35.340  1.00  0.00            
ATOM   2910  OD1 ASP   190      -9.310   1.230 -35.610  1.00  0.00            
ATOM   2911  OD2 ASP   190      -7.300   2.080 -35.880  1.00  0.00            
ATOM   2912  C   ASP   190     -10.040   1.660 -32.760  1.00  0.00            
ATOM   2913  O   ASP   190      -9.110   1.410 -31.970  1.00  0.00            
ATOM   2914  N   PRO   191     -11.050   0.800 -32.940  1.00  0.00            
ATOM   2915  CD  PRO   191     -12.200   0.970 -33.850  1.00  0.00            
ATOM   2916  HD1 PRO   191     -12.000   0.600 -34.760  1.00  0.00            
ATOM   2917  HD2 PRO   191     -12.460   1.930 -33.930  1.00  0.00            
ATOM   2918  CG  PRO   191     -13.260   0.170 -33.160  1.00  0.00            
ATOM   2919  HG1 PRO   191     -14.000  -0.080 -33.790  1.00  0.00            
ATOM   2920  HG2 PRO   191     -13.640   0.670 -32.380  1.00  0.00            
ATOM   2921  CB  PRO   191     -12.500  -1.040 -32.710  1.00  0.00            
ATOM   2922  HB1 PRO   191     -12.370  -1.680 -33.470  1.00  0.00            
ATOM   2923  HB2 PRO   191     -12.980  -1.500 -31.970  1.00  0.00            
ATOM   2924  CA  PRO   191     -11.150  -0.480 -32.230  1.00  0.00            
ATOM   2925  HA  PRO   191     -11.080  -0.330 -31.240  1.00  0.00            
ATOM   2926  C   PRO   191     -10.020  -1.430 -32.600  1.00  0.00            
ATOM   2927  O   PRO   191      -9.730  -2.370 -31.860  1.00  0.00            
ATOM   2928  N   LYS   192      -9.390  -1.190 -33.750  1.00  0.00            
ATOM   2929  H   LYS   192      -9.700  -0.410 -34.300  1.00  0.00            
ATOM   2930  CA  LYS   192      -8.290  -2.000 -34.250  1.00  0.00            
ATOM   2931  HA  LYS   192      -8.550  -2.940 -34.020  1.00  0.00            
ATOM   2932  CB  LYS   192      -8.120  -1.810 -35.770  1.00  0.00            
ATOM   2933  HB1 LYS   192      -7.420  -2.450 -36.080  1.00  0.00            
ATOM   2934  HB2 LYS   192      -7.810  -0.870 -35.930  1.00  0.00            
ATOM   2935  CG  LYS   192      -9.360  -2.030 -36.600  1.00  0.00            
ATOM   2936  HG1 LYS   192     -10.030  -1.330 -36.360  1.00  0.00            
ATOM   2937  HG2 LYS   192      -9.730  -2.940 -36.380  1.00  0.00            
ATOM   2938  CD  LYS   192      -9.050  -1.950 -38.090  1.00  0.00            
ATOM   2939  HD1 LYS   192      -9.880  -2.160 -38.600  1.00  0.00            
ATOM   2940  HD2 LYS   192      -8.350  -2.630 -38.310  1.00  0.00            
ATOM   2941  CE  LYS   192      -8.540  -0.580 -38.520  1.00  0.00            
ATOM   2942  HE1 LYS   192      -8.240  -0.620 -39.470  1.00  0.00            
ATOM   2943  HE2 LYS   192      -7.770  -0.320 -37.940  1.00  0.00            
ATOM   2944  NZ  LYS   192      -9.570   0.490 -38.410  1.00  0.00            
ATOM   2945  HZ1 LYS   192      -9.180   1.360 -38.700  1.00  0.00            
ATOM   2946  HZ2 LYS   192     -10.350   0.260 -39.000  1.00  0.00            
ATOM   2947  HZ3 LYS   192      -9.880   0.560 -37.460  1.00  0.00            
ATOM   2948  C   LYS   192      -6.970  -1.610 -33.590  1.00  0.00            
ATOM   2949  O   LYS   192      -5.990  -2.360 -33.630  1.00  0.00            
ATOM   2950  N   THR   193      -6.930  -0.430 -32.990  1.00  0.00            
ATOM   2951  H   THR   193      -7.750   0.140 -32.980  1.00  0.00            
ATOM   2952  CA  THR   193      -5.720   0.060 -32.350  1.00  0.00            
ATOM   2953  HA  THR   193      -5.120  -0.740 -32.350  1.00  0.00            
ATOM   2954  CB  THR   193      -5.100   1.230 -33.160  1.00  0.00            
ATOM   2955  HB  THR   193      -5.680   2.050 -33.100  1.00  0.00            
ATOM   2956  CG2 THR   193      -3.690   1.530 -32.670  1.00  0.00            
ATOM   2957 HG21 THR   193      -3.310   2.280 -33.200  1.00  0.00            
ATOM   2958 HG22 THR   193      -3.720   1.780 -31.710  1.00  0.00            
ATOM   2959 HG23 THR   193      -3.120   0.720 -32.790  1.00  0.00            
ATOM   2960  OG1 THR   193      -5.030   0.850 -34.540  1.00  0.00            
ATOM   2961  HG1 THR   193      -4.630   1.600 -35.070  1.00  0.00            
ATOM   2962  C   THR   193      -5.970   0.480 -30.910  1.00  0.00            
ATOM   2963  O   THR   193      -5.910   1.660 -30.570  1.00  0.00            
ATOM   2964  N   VAL   194      -6.230  -0.510 -30.060  1.00  0.00            
ATOM   2965  H   VAL   194      -6.260  -1.440 -30.410  1.00  0.00            
ATOM   2966  CA  VAL   194      -6.480  -0.300 -28.650  1.00  0.00            
ATOM   2967  HA  VAL   194      -6.570   0.700 -28.580  1.00  0.00            
ATOM   2968  CB  VAL   194      -7.770  -1.000 -28.160  1.00  0.00            
ATOM   2969  HB  VAL   194      -7.720  -1.980 -28.360  1.00  0.00            
ATOM   2970  CG1 VAL   194      -7.930  -0.830 -26.650  1.00  0.00            
ATOM   2971 HG11 VAL   194      -8.760  -1.290 -26.350  1.00  0.00            
ATOM   2972 HG12 VAL   194      -7.140  -1.230 -26.190  1.00  0.00            
ATOM   2973 HG13 VAL   194      -7.980   0.140 -26.430  1.00  0.00            
ATOM   2974  CG2 VAL   194      -8.990  -0.440 -28.880  1.00  0.00            
ATOM   2975 HG21 VAL   194      -9.810  -0.900 -28.550  1.00  0.00            
ATOM   2976 HG22 VAL   194      -9.060   0.540 -28.690  1.00  0.00            
ATOM   2977 HG23 VAL   194      -8.890  -0.580 -29.860  1.00  0.00            
ATOM   2978  C   VAL   194      -5.310  -0.810 -27.820  1.00  0.00            
ATOM   2979  O   VAL   194      -4.980  -2.000 -27.860  1.00  0.00            
ATOM   2980  N   THR   195      -4.660   0.080 -27.080  1.00  0.00            
ATOM   2981  H   THR   195      -4.940   1.040 -27.120  1.00  0.00            
ATOM   2982  CA  THR   195      -3.540  -0.300 -26.220  1.00  0.00            
ATOM   2983  HA  THR   195      -3.300  -1.230 -26.510  1.00  0.00            
ATOM   2984  CB  THR   195      -2.340   0.660 -26.390  1.00  0.00            
ATOM   2985  HB  THR   195      -2.640   1.610 -26.350  1.00  0.00            
ATOM   2986  CG2 THR   195      -1.280   0.380 -25.340  1.00  0.00            
ATOM   2987 HG21 THR   195      -0.510   1.010 -25.460  1.00  0.00            
ATOM   2988 HG22 THR   195      -1.670   0.500 -24.430  1.00  0.00            
ATOM   2989 HG23 THR   195      -0.950  -0.570 -25.440  1.00  0.00            
ATOM   2990  OG1 THR   195      -1.770   0.470 -27.690  1.00  0.00            
ATOM   2991  HG1 THR   195      -1.000   1.090 -27.810  1.00  0.00            
ATOM   2992  C   THR   195      -3.980  -0.270 -24.770  1.00  0.00            
ATOM   2993  O   THR   195      -4.500   0.740 -24.300  1.00  0.00            
ATOM   2994  N   ILE   196      -3.810  -1.380 -24.070  1.00  0.00            
ATOM   2995  H   ILE   196      -3.440  -2.190 -24.520  1.00  0.00            
ATOM   2996  CA  ILE   196      -4.170  -1.420 -22.670  1.00  0.00            
ATOM   2997  HA  ILE   196      -4.810  -0.670 -22.540  1.00  0.00            
ATOM   2998  CB  ILE   196      -4.870  -2.730 -22.260  1.00  0.00            
ATOM   2999  HB  ILE   196      -5.150  -2.670 -21.300  1.00  0.00            
ATOM   3000  CG2 ILE   196      -6.120  -2.930 -23.090  1.00  0.00            
ATOM   3001 HG21 ILE   196      -6.570  -3.780 -22.810  1.00  0.00            
ATOM   3002 HG22 ILE   196      -6.750  -2.160 -22.930  1.00  0.00            
ATOM   3003 HG23 ILE   196      -5.880  -2.980 -24.050  1.00  0.00            
ATOM   3004  CG1 ILE   196      -3.930  -3.930 -22.400  1.00  0.00            
ATOM   3005 HG11 ILE   196      -3.080  -3.730 -21.930  1.00  0.00            
ATOM   3006 HG12 ILE   196      -3.750  -4.080 -23.370  1.00  0.00            
ATOM   3007  CD  ILE   196      -4.510  -5.210 -21.830  1.00  0.00            
ATOM   3008  HD1 ILE   196      -3.850  -5.950 -21.950  1.00  0.00            
ATOM   3009  HD2 ILE   196      -4.690  -5.090 -20.850  1.00  0.00            
ATOM   3010  HD3 ILE   196      -5.360  -5.440 -22.300  1.00  0.00            
ATOM   3011  C   ILE   196      -2.900  -1.210 -21.840  1.00  0.00            
ATOM   3012  O   ILE   196      -1.870  -1.820 -22.110  1.00  0.00            
ATOM   3013  N   PHE   197      -2.970  -0.270 -20.890  1.00  0.00            
ATOM   3014  H   PHE   197      -3.810   0.250 -20.780  1.00  0.00            
ATOM   3015  CA  PHE   197      -1.830  -0.000 -20.040  1.00  0.00            
ATOM   3016  HA  PHE   197      -1.290  -0.840 -20.100  1.00  0.00            
ATOM   3017  CB  PHE   197      -1.010   1.210 -20.560  1.00  0.00            
ATOM   3018  HB1 PHE   197      -0.800   1.070 -21.520  1.00  0.00            
ATOM   3019  HB2 PHE   197      -0.160   1.270 -20.040  1.00  0.00            
ATOM   3020  CG  PHE   197      -1.700   2.540 -20.430  1.00  0.00            
ATOM   3021  CD1 PHE   197      -3.010   2.720 -20.850  1.00  0.00            
ATOM   3022  HD1 PHE   197      -3.510   1.940 -21.220  1.00  0.00            
ATOM   3023  CE1 PHE   197      -3.630   3.970 -20.780  1.00  0.00            
ATOM   3024  HE1 PHE   197      -4.570   4.090 -21.090  1.00  0.00            
ATOM   3025  CZ  PHE   197      -2.930   5.060 -20.260  1.00  0.00            
ATOM   3026  HZ  PHE   197      -3.370   5.960 -20.190  1.00  0.00            
ATOM   3027  CE2 PHE   197      -1.620   4.890 -19.820  1.00  0.00            
ATOM   3028  HE2 PHE   197      -1.110   5.670 -19.440  1.00  0.00            
ATOM   3029  CD2 PHE   197      -1.010   3.640 -19.920  1.00  0.00            
ATOM   3030  HD2 PHE   197      -0.070   3.520 -19.610  1.00  0.00            
ATOM   3031  C   PHE   197      -2.250   0.180 -18.590  1.00  0.00            
ATOM   3032  O   PHE   197      -3.350   0.660 -18.310  1.00  0.00            
ATOM   3033  N   GLY   198      -1.380  -0.240 -17.680  1.00  0.00            
ATOM   3034  H   GLY   198      -0.510  -0.650 -17.980  1.00  0.00            
ATOM   3035  CA  GLY   198      -1.660  -0.130 -16.270  1.00  0.00            
ATOM   3036  HA1 GLY   198      -2.260  -0.890 -16.020  1.00  0.00            
ATOM   3037  HA2 GLY   198      -2.140   0.740 -16.130  1.00  0.00            
ATOM   3038  C   GLY   198      -0.400  -0.160 -15.420  1.00  0.00            
ATOM   3039  O   GLY   198       0.670  -0.530 -15.900  1.00  0.00            
ATOM   3040  N   GLU   199      -0.540   0.220 -14.150  1.00  0.00            
ATOM   3041  H   GLU   199      -1.440   0.500 -13.820  1.00  0.00            
ATOM   3042  CA  GLU   199       0.590   0.240 -13.230  1.00  0.00            
ATOM   3043  HA  GLU   199       1.370  -0.110 -13.760  1.00  0.00            
ATOM   3044  CB  GLU   199       0.860   1.670 -12.750  1.00  0.00            
ATOM   3045  HB1 GLU   199       0.070   1.960 -12.210  1.00  0.00            
ATOM   3046  HB2 GLU   199       0.950   2.250 -13.560  1.00  0.00            
ATOM   3047  CG  GLU   199       2.120   1.840 -11.890  1.00  0.00            
ATOM   3048  HG1 GLU   199       2.470   2.760 -12.030  1.00  0.00            
ATOM   3049  HG2 GLU   199       2.800   1.170 -12.190  1.00  0.00            
ATOM   3050  CD  GLU   199       1.880   1.640 -10.410  1.00  0.00            
ATOM   3051  OE1 GLU   199       0.720   1.610  -9.960  1.00  0.00            
ATOM   3052  OE2 GLU   199       2.870   1.520  -9.670  1.00  0.00            
ATOM   3053  C   GLU   199       0.380  -0.700 -12.050  1.00  0.00            
ATOM   3054  O   GLU   199      -0.720  -0.790 -11.510  1.00  0.00            
ATOM   3055  N   SER   200       1.460  -1.360 -11.650  1.00  0.00            
ATOM   3056  H   SER   200       2.320  -1.220 -12.140  1.00  0.00            
ATOM   3057  CA  SER   200       1.450  -2.290 -10.520  1.00  0.00            
ATOM   3058  HA  SER   200       2.350  -2.740 -10.510  1.00  0.00            
ATOM   3059  CB  SER   200       1.260  -1.520  -9.210  1.00  0.00            
ATOM   3060  HB1 SER   200       0.310  -1.260  -9.080  1.00  0.00            
ATOM   3061  HB2 SER   200       1.840  -0.710  -9.190  1.00  0.00            
ATOM   3062  OG  SER   200       1.630  -2.320  -8.100  1.00  0.00            
ATOM   3063  HG  SER   200       1.490  -1.800  -7.260  1.00  0.00            
ATOM   3064  C   SER   200       0.400  -3.380 -10.710  1.00  0.00            
ATOM   3065  O   SER   200       0.530  -4.200 -11.620  1.00  0.00            
ATOM   3066  N   ALA   201      -0.650  -3.390  -9.880  1.00  0.00            
ATOM   3067  H   ALA   201      -0.710  -2.700  -9.150  1.00  0.00            
ATOM   3068  CA  ALA   201      -1.710  -4.380 -10.010  1.00  0.00            
ATOM   3069  HA  ALA   201      -1.280  -5.280  -9.900  1.00  0.00            
ATOM   3070  CB  ALA   201      -2.770  -4.180  -8.920  1.00  0.00            
ATOM   3071  HB1 ALA   201      -3.490  -4.860  -9.020  1.00  0.00            
ATOM   3072  HB2 ALA   201      -2.340  -4.270  -8.020  1.00  0.00            
ATOM   3073  HB3 ALA   201      -3.160  -3.260  -9.010  1.00  0.00            
ATOM   3074  C   ALA   201      -2.340  -4.260 -11.400  1.00  0.00            
ATOM   3075  O   ALA   201      -2.800  -5.250 -11.980  1.00  0.00            
ATOM   3076  N   GLY   202      -2.320  -3.030 -11.930  1.00  0.00            
ATOM   3077  H   GLY   202      -1.920  -2.280 -11.410  1.00  0.00            
ATOM   3078  CA  GLY   202      -2.870  -2.760 -13.250  1.00  0.00            
ATOM   3079  HA1 GLY   202      -2.960  -1.770 -13.350  1.00  0.00            
ATOM   3080  HA2 GLY   202      -3.770  -3.190 -13.300  1.00  0.00            
ATOM   3081  C   GLY   202      -1.970  -3.320 -14.340  1.00  0.00            
ATOM   3082  O   GLY   202      -2.450  -3.750 -15.380  1.00  0.00            
ATOM   3083  N   GLY   203      -0.660  -3.300 -14.100  1.00  0.00            
ATOM   3084  H   GLY   203      -0.330  -2.910 -13.240  1.00  0.00            
ATOM   3085  CA  GLY   203       0.300  -3.810 -15.060  1.00  0.00            
ATOM   3086  HA1 GLY   203       1.210  -3.500 -14.790  1.00  0.00            
ATOM   3087  HA2 GLY   203       0.070  -3.460 -15.960  1.00  0.00            
ATOM   3088  C   GLY   203       0.260  -5.330 -15.070  1.00  0.00            
ATOM   3089  O   GLY   203       0.530  -5.970 -16.090  1.00  0.00            
ATOM   3090  N   ALA   204      -0.050  -5.910 -13.910  1.00  0.00            
ATOM   3091  H   ALA   204      -0.220  -5.340 -13.110  1.00  0.00            
ATOM   3092  CA  ALA   204      -0.140  -7.360 -13.770  1.00  0.00            
ATOM   3093  HA  ALA   204       0.690  -7.770 -14.160  1.00  0.00            
ATOM   3094  CB  ALA   204      -0.220  -7.750 -12.290  1.00  0.00            
ATOM   3095  HB1 ALA   204      -0.290  -8.750 -12.210  1.00  0.00            
ATOM   3096  HB2 ALA   204       0.590  -7.430 -11.810  1.00  0.00            
ATOM   3097  HB3 ALA   204      -1.030  -7.340 -11.880  1.00  0.00            
ATOM   3098  C   ALA   204      -1.410  -7.800 -14.520  1.00  0.00            
ATOM   3099  O   ALA   204      -1.410  -8.830 -15.190  1.00  0.00            
ATOM   3100  N   SER   205      -2.450  -6.990 -14.390  1.00  0.00            
ATOM   3101  H   SER   205      -2.360  -6.180 -13.810  1.00  0.00            
ATOM   3102  CA  SER   205      -3.730  -7.230 -15.040  1.00  0.00            
ATOM   3103  HA  SER   205      -4.050  -8.110 -14.700  1.00  0.00            
ATOM   3104  CB  SER   205      -4.720  -6.110 -14.690  1.00  0.00            
ATOM   3105  HB1 SER   205      -5.570  -6.220 -15.210  1.00  0.00            
ATOM   3106  HB2 SER   205      -4.320  -5.220 -14.880  1.00  0.00            
ATOM   3107  OG  SER   205      -5.070  -6.130 -13.320  1.00  0.00            
ATOM   3108  HG  SER   205      -5.720  -5.390 -13.130  1.00  0.00            
ATOM   3109  C   SER   205      -3.540  -7.260 -16.560  1.00  0.00            
ATOM   3110  O   SER   205      -4.090  -8.140 -17.240  1.00  0.00            
ATOM   3111  N   VAL   206      -2.790  -6.290 -17.070  1.00  0.00            
ATOM   3112  H   VAL   206      -2.410  -5.600 -16.460  1.00  0.00            
ATOM   3113  CA  VAL   206      -2.500  -6.190 -18.490  1.00  0.00            
ATOM   3114  HA  VAL   206      -3.390  -6.050 -18.940  1.00  0.00            
ATOM   3115  CB  VAL   206      -1.560  -4.990 -18.790  1.00  0.00            
ATOM   3116  HB  VAL   206      -0.760  -5.040 -18.190  1.00  0.00            
ATOM   3117  CG1 VAL   206      -1.050  -5.020 -20.220  1.00  0.00            
ATOM   3118 HG11 VAL   206      -0.450  -4.240 -20.380  1.00  0.00            
ATOM   3119 HG12 VAL   206      -0.550  -5.870 -20.380  1.00  0.00            
ATOM   3120 HG13 VAL   206      -1.830  -4.970 -20.850  1.00  0.00            
ATOM   3121  CG2 VAL   206      -2.300  -3.670 -18.520  1.00  0.00            
ATOM   3122 HG21 VAL   206      -1.690  -2.900 -18.710  1.00  0.00            
ATOM   3123 HG22 VAL   206      -3.100  -3.610 -19.110  1.00  0.00            
ATOM   3124 HG23 VAL   206      -2.590  -3.640 -17.560  1.00  0.00            
ATOM   3125  C   VAL   206      -1.850  -7.490 -18.960  1.00  0.00            
ATOM   3126  O   VAL   206      -2.260  -8.060 -19.980  1.00  0.00            
ATOM   3127  N   GLY   207      -0.880  -7.960 -18.200  1.00  0.00            
ATOM   3128  H   GLY   207      -0.610  -7.450 -17.380  1.00  0.00            
ATOM   3129  CA  GLY   207      -0.180  -9.190 -18.520  1.00  0.00            
ATOM   3130  HA1 GLY   207       0.580  -9.300 -17.880  1.00  0.00            
ATOM   3131  HA2 GLY   207       0.170  -9.120 -19.450  1.00  0.00            
ATOM   3132  C   GLY   207      -1.110 -10.390 -18.410  1.00  0.00            
ATOM   3133  O   GLY   207      -0.950 -11.370 -19.130  1.00  0.00            
ATOM   3134  N   MET   208      -2.090 -10.300 -17.520  1.00  0.00            
ATOM   3135  H   MET   208      -2.170  -9.470 -16.970  1.00  0.00            
ATOM   3136  CA  MET   208      -3.060 -11.370 -17.330  1.00  0.00            
ATOM   3137  HA  MET   208      -2.530 -12.220 -17.280  1.00  0.00            
ATOM   3138  CB  MET   208      -3.800 -11.210 -16.010  1.00  0.00            
ATOM   3139  HB1 MET   208      -4.560 -11.850 -15.990  1.00  0.00            
ATOM   3140  HB2 MET   208      -4.160 -10.270 -15.970  1.00  0.00            
ATOM   3141  CG  MET   208      -2.920 -11.450 -14.790  1.00  0.00            
ATOM   3142  HG1 MET   208      -2.120 -10.870 -14.940  1.00  0.00            
ATOM   3143  HG2 MET   208      -2.650 -12.410 -14.870  1.00  0.00            
ATOM   3144  SD  MET   208      -3.710 -11.100 -13.190  1.00  0.00            
ATOM   3145  CE  MET   208      -2.610 -11.970 -12.100  1.00  0.00            
ATOM   3146  HE1 MET   208      -2.930 -11.860 -11.150  1.00  0.00            
ATOM   3147  HE2 MET   208      -2.600 -12.940 -12.330  1.00  0.00            
ATOM   3148  HE3 MET   208      -1.690 -11.600 -12.180  1.00  0.00            
ATOM   3149  C   MET   208      -4.020 -11.430 -18.520  1.00  0.00            
ATOM   3150  O   MET   208      -4.510 -12.510 -18.870  1.00  0.00            
ATOM   3151  N   HIS   209      -4.270 -10.290 -19.140  1.00  0.00            
ATOM   3152  H   HIS   209      -3.850  -9.450 -18.810  1.00  0.00            
ATOM   3153  CA  HIS   209      -5.160 -10.240 -20.300  1.00  0.00            
ATOM   3154  HA  HIS   209      -5.930 -10.850 -20.090  1.00  0.00            
ATOM   3155  CB  HIS   209      -5.680  -8.830 -20.530  1.00  0.00            
ATOM   3156  HB1 HIS   209      -6.120  -8.790 -21.420  1.00  0.00            
ATOM   3157  HB2 HIS   209      -4.910  -8.190 -20.500  1.00  0.00            
ATOM   3158  CG  HIS   209      -6.680  -8.390 -19.500  1.00  0.00            
ATOM   3159  ND1 HIS   209      -7.790  -9.140 -19.170  1.00  0.00            
ATOM   3160  CE1 HIS   209      -8.480  -8.520 -18.230  1.00  0.00            
ATOM   3161  HE1 HIS   209      -9.320  -8.850 -17.810  1.00  0.00            
ATOM   3162  NE2 HIS   209      -7.870  -7.380 -17.950  1.00  0.00            
ATOM   3163  HE2 HIS   209      -8.180  -6.710 -17.280  1.00  0.00            
ATOM   3164  CD2 HIS   209      -6.740  -7.280 -18.730  1.00  0.00            
ATOM   3165  HD2 HIS   209      -6.090  -6.530 -18.720  1.00  0.00            
ATOM   3166  C   HIS   209      -4.410 -10.740 -21.520  1.00  0.00            
ATOM   3167  O   HIS   209      -5.020 -11.230 -22.470  1.00  0.00            
ATOM   3168  N   ILE   210      -3.080 -10.610 -21.490  1.00  0.00            
ATOM   3169  H   ILE   210      -2.660 -10.190 -20.700  1.00  0.00            
ATOM   3170  CA  ILE   210      -2.230 -11.080 -22.590  1.00  0.00            
ATOM   3171  HA  ILE   210      -2.630 -10.720 -23.430  1.00  0.00            
ATOM   3172  CB  ILE   210      -0.780 -10.550 -22.450  1.00  0.00            
ATOM   3173  HB  ILE   210      -0.470 -10.700 -21.510  1.00  0.00            
ATOM   3174  CG2 ILE   210       0.180 -11.310 -23.350  1.00  0.00            
ATOM   3175 HG21 ILE   210       1.100 -10.950 -23.230  1.00  0.00            
ATOM   3176 HG22 ILE   210       0.170 -12.280 -23.100  1.00  0.00            
ATOM   3177 HG23 ILE   210      -0.100 -11.210 -24.300  1.00  0.00            
ATOM   3178  CG1 ILE   210      -0.730  -9.050 -22.760  1.00  0.00            
ATOM   3179 HG11 ILE   210      -1.390  -8.580 -22.170  1.00  0.00            
ATOM   3180 HG12 ILE   210      -0.990  -8.920 -23.720  1.00  0.00            
ATOM   3181  CD  ILE   210       0.640  -8.430 -22.550  1.00  0.00            
ATOM   3182  HD1 ILE   210       0.600  -7.450 -22.770  1.00  0.00            
ATOM   3183  HD2 ILE   210       0.910  -8.540 -21.590  1.00  0.00            
ATOM   3184  HD3 ILE   210       1.300  -8.880 -23.140  1.00  0.00            
ATOM   3185  C   ILE   210      -2.220 -12.600 -22.550  1.00  0.00            
ATOM   3186  O   ILE   210      -2.190 -13.250 -23.600  1.00  0.00            
ATOM   3187  N   LEU   211      -2.270 -13.150 -21.350  1.00  0.00            
ATOM   3188  H   LEU   211      -2.320 -12.560 -20.550  1.00  0.00            
ATOM   3189  CA  LEU   211      -2.250 -14.600 -21.140  1.00  0.00            
ATOM   3190  HA  LEU   211      -1.630 -14.920 -21.860  1.00  0.00            
ATOM   3191  CB  LEU   211      -1.720 -14.940 -19.740  1.00  0.00            
ATOM   3192  HB1 LEU   211      -1.860 -15.910 -19.600  1.00  0.00            
ATOM   3193  HB2 LEU   211      -2.270 -14.420 -19.090  1.00  0.00            
ATOM   3194  CG  LEU   211      -0.250 -14.640 -19.430  1.00  0.00            
ATOM   3195  HG  LEU   211      -0.020 -13.710 -19.710  1.00  0.00            
ATOM   3196  CD1 LEU   211      -0.030 -14.780 -17.930  1.00  0.00            
ATOM   3197 HD11 LEU   211       0.930 -14.600 -17.720  1.00  0.00            
ATOM   3198 HD12 LEU   211      -0.610 -14.140 -17.450  1.00  0.00            
ATOM   3199 HD13 LEU   211      -0.250 -15.720 -17.650  1.00  0.00            
ATOM   3200  CD2 LEU   211       0.660 -15.580 -20.190  1.00  0.00            
ATOM   3201 HD21 LEU   211       1.610 -15.370 -19.960  1.00  0.00            
ATOM   3202 HD22 LEU   211       0.450 -16.520 -19.930  1.00  0.00            
ATOM   3203 HD23 LEU   211       0.510 -15.460 -21.170  1.00  0.00            
ATOM   3204  C   LEU   211      -3.610 -15.270 -21.350  1.00  0.00            
ATOM   3205  O   LEU   211      -3.700 -16.320 -21.970  1.00  0.00            
ATOM   3206  N   SER   212      -4.660 -14.650 -20.800  1.00  0.00            
ATOM   3207  H   SER   212      -4.520 -13.790 -20.310  1.00  0.00            
ATOM   3208  CA  SER   212      -6.010 -15.190 -20.910  1.00  0.00            
ATOM   3209  HA  SER   212      -5.880 -16.150 -20.700  1.00  0.00            
ATOM   3210  CB  SER   212      -6.940 -14.490 -19.910  1.00  0.00            
ATOM   3211  HB1 SER   212      -7.040 -13.520 -20.150  1.00  0.00            
ATOM   3212  HB2 SER   212      -6.570 -14.570 -18.980  1.00  0.00            
ATOM   3213  OG  SER   212      -8.230 -15.050 -19.900  1.00  0.00            
ATOM   3214  HG  SER   212      -8.800 -14.570 -19.240  1.00  0.00            
ATOM   3215  C   SER   212      -6.620 -15.110 -22.310  1.00  0.00            
ATOM   3216  O   SER   212      -6.820 -14.020 -22.850  1.00  0.00            
ATOM   3217  N   PRO   213      -6.930 -16.270 -22.920  1.00  0.00            
ATOM   3218  CD  PRO   213      -6.690 -17.620 -22.370  1.00  0.00            
ATOM   3219  HD1 PRO   213      -6.840 -17.630 -21.380  1.00  0.00            
ATOM   3220  HD2 PRO   213      -5.760 -17.930 -22.580  1.00  0.00            
ATOM   3221  CG  PRO   213      -7.730 -18.430 -23.100  1.00  0.00            
ATOM   3222  HG1 PRO   213      -8.640 -18.300 -22.700  1.00  0.00            
ATOM   3223  HG2 PRO   213      -7.500 -19.400 -23.100  1.00  0.00            
ATOM   3224  CB  PRO   213      -7.660 -17.860 -24.490  1.00  0.00            
ATOM   3225  HB1 PRO   213      -8.490 -18.070 -25.000  1.00  0.00            
ATOM   3226  HB2 PRO   213      -6.860 -18.230 -24.970  1.00  0.00            
ATOM   3227  CA  PRO   213      -7.520 -16.360 -24.260  1.00  0.00            
ATOM   3228  HA  PRO   213      -6.910 -15.890 -24.900  1.00  0.00            
ATOM   3229  C   PRO   213      -8.850 -15.620 -24.420  1.00  0.00            
ATOM   3230  O   PRO   213      -9.190 -15.160 -25.500  1.00  0.00            
ATOM   3231  N   GLY   214      -9.590 -15.500 -23.320  1.00  0.00            
ATOM   3232  H   GLY   214      -9.270 -15.900 -22.460  1.00  0.00            
ATOM   3233  CA  GLY   214     -10.860 -14.810 -23.370  1.00  0.00            
ATOM   3234  HA1 GLY   214     -11.390 -15.090 -22.560  1.00  0.00            
ATOM   3235  HA2 GLY   214     -11.340 -15.110 -24.190  1.00  0.00            
ATOM   3236  C   GLY   214     -10.720 -13.300 -23.380  1.00  0.00            
ATOM   3237  O   GLY   214     -11.720 -12.580 -23.480  1.00  0.00            
ATOM   3238  N   SER   215      -9.480 -12.820 -23.310  1.00  0.00            
ATOM   3239  H   SER   215      -8.710 -13.460 -23.250  1.00  0.00            
ATOM   3240  CA  SER   215      -9.220 -11.380 -23.310  1.00  0.00            
ATOM   3241  HA  SER   215     -10.130 -11.000 -23.450  1.00  0.00            
ATOM   3242  CB  SER   215      -8.590 -10.960 -21.970  1.00  0.00            
ATOM   3243  HB1 SER   215      -8.430  -9.970 -21.950  1.00  0.00            
ATOM   3244  HB2 SER   215      -7.730 -11.430 -21.820  1.00  0.00            
ATOM   3245  OG  SER   215      -9.430 -11.250 -20.880  1.00  0.00            
ATOM   3246  HG  SER   215      -8.990 -10.960 -20.030  1.00  0.00            
ATOM   3247  C   SER   215      -8.310 -10.920 -24.450  1.00  0.00            
ATOM   3248  O   SER   215      -8.340  -9.750 -24.820  1.00  0.00            
ATOM   3249  N   ARG   216      -7.530 -11.840 -25.000  1.00  0.00            
ATOM   3250  H   ARG   216      -7.600 -12.780 -24.670  1.00  0.00            
ATOM   3251  CA  ARG   216      -6.570 -11.540 -26.070  1.00  0.00            
ATOM   3252  HA  ARG   216      -5.960 -10.930 -25.580  1.00  0.00            
ATOM   3253  CB  ARG   216      -5.920 -12.830 -26.580  1.00  0.00            
ATOM   3254  HB1 ARG   216      -5.230 -12.590 -27.260  1.00  0.00            
ATOM   3255  HB2 ARG   216      -6.630 -13.400 -26.990  1.00  0.00            
ATOM   3256  CG  ARG   216      -5.240 -13.650 -25.510  1.00  0.00            
ATOM   3257  HG1 ARG   216      -5.910 -13.950 -24.840  1.00  0.00            
ATOM   3258  HG2 ARG   216      -4.540 -13.090 -25.060  1.00  0.00            
ATOM   3259  CD  ARG   216      -4.580 -14.850 -26.130  1.00  0.00            
ATOM   3260  HD1 ARG   216      -3.770 -14.570 -26.640  1.00  0.00            
ATOM   3261  HD2 ARG   216      -5.230 -15.300 -26.750  1.00  0.00            
ATOM   3262  NE  ARG   216      -4.160 -15.830 -25.140  1.00  0.00            
ATOM   3263  HE  ARG   216      -4.180 -15.560 -24.180  1.00  0.00            
ATOM   3264  CZ  ARG   216      -3.760 -17.060 -25.430  1.00  0.00            
ATOM   3265  NH1 ARG   216      -3.710 -17.470 -26.700  1.00  0.00            
ATOM   3266 HH11 ARG   216      -3.970 -16.840 -27.430  1.00  0.00            
ATOM   3267 HH12 ARG   216      -3.400 -18.400 -26.910  1.00  0.00            
ATOM   3268  NH2 ARG   216      -3.410 -17.890 -24.460  1.00  0.00            
ATOM   3269 HH21 ARG   216      -3.440 -17.590 -23.510  1.00  0.00            
ATOM   3270 HH22 ARG   216      -3.100 -18.820 -24.680  1.00  0.00            
ATOM   3271  C   ARG   216      -7.080 -10.770 -27.280  1.00  0.00            
ATOM   3272  O   ARG   216      -6.410  -9.860 -27.760  1.00  0.00            
ATOM   3273  N   ASP   217      -8.260 -11.140 -27.780  1.00  0.00            
ATOM   3274  H   ASP   217      -8.780 -11.860 -27.330  1.00  0.00            
ATOM   3275  CA  ASP   217      -8.800 -10.500 -28.990  1.00  0.00            
ATOM   3276  HA  ASP   217      -7.990 -10.420 -29.560  1.00  0.00            
ATOM   3277  CB  ASP   217      -9.890 -11.390 -29.600  1.00  0.00            
ATOM   3278  HB1 ASP   217     -10.170 -10.990 -30.470  1.00  0.00            
ATOM   3279  HB2 ASP   217     -10.680 -11.410 -28.970  1.00  0.00            
ATOM   3280  CG  ASP   217      -9.440 -12.830 -29.840  1.00  0.00            
ATOM   3281  OD1 ASP   217      -8.240 -13.150 -29.660  1.00  0.00            
ATOM   3282  OD2 ASP   217     -10.300 -13.650 -30.220  1.00  0.00            
ATOM   3283  C   ASP   217      -9.370  -9.110 -28.800  1.00  0.00            
ATOM   3284  O   ASP   217      -9.600  -8.400 -29.780  1.00  0.00            
ATOM   3285  N   LEU   218      -9.580  -8.700 -27.550  1.00  0.00            
ATOM   3286  H   LEU   218      -9.320  -9.300 -26.790  1.00  0.00            
ATOM   3287  CA  LEU   218     -10.160  -7.400 -27.240  1.00  0.00            
ATOM   3288  HA  LEU   218     -10.790  -7.300 -28.020  1.00  0.00            
ATOM   3289  CB  LEU   218     -10.870  -7.450 -25.900  1.00  0.00            
ATOM   3290  HB1 LEU   218     -11.300  -6.560 -25.750  1.00  0.00            
ATOM   3291  HB2 LEU   218     -10.180  -7.610 -25.190  1.00  0.00            
ATOM   3292  CG  LEU   218     -11.950  -8.530 -25.770  1.00  0.00            
ATOM   3293  HG  LEU   218     -11.540  -9.420 -25.950  1.00  0.00            
ATOM   3294  CD1 LEU   218     -12.500  -8.530 -24.360  1.00  0.00            
ATOM   3295 HD11 LEU   218     -13.210  -9.240 -24.280  1.00  0.00            
ATOM   3296 HD12 LEU   218     -11.770  -8.720 -23.710  1.00  0.00            
ATOM   3297 HD13 LEU   218     -12.910  -7.640 -24.150  1.00  0.00            
ATOM   3298  CD2 LEU   218     -13.060  -8.310 -26.790  1.00  0.00            
ATOM   3299 HD21 LEU   218     -13.750  -9.020 -26.690  1.00  0.00            
ATOM   3300 HD22 LEU   218     -13.480  -7.410 -26.640  1.00  0.00            
ATOM   3301 HD23 LEU   218     -12.680  -8.340 -27.710  1.00  0.00            
ATOM   3302  C   LEU   218      -9.240  -6.170 -27.300  1.00  0.00            
ATOM   3303  O   LEU   218      -9.700  -5.050 -27.160  1.00  0.00            
ATOM   3304  N   PHE   219      -7.940  -6.390 -27.530  1.00  0.00            
ATOM   3305  H   PHE   219      -7.610  -7.320 -27.660  1.00  0.00            
ATOM   3306  CA  PHE   219      -7.000  -5.270 -27.600  1.00  0.00            
ATOM   3307  HA  PHE   219      -7.530  -4.510 -27.970  1.00  0.00            
ATOM   3308  CB  PHE   219      -6.460  -4.930 -26.200  1.00  0.00            
ATOM   3309  HB1 PHE   219      -7.230  -4.720 -25.600  1.00  0.00            
ATOM   3310  HB2 PHE   219      -5.870  -4.130 -26.260  1.00  0.00            
ATOM   3311  CG  PHE   219      -5.680  -6.040 -25.560  1.00  0.00            
ATOM   3312  CD1 PHE   219      -6.330  -7.090 -24.920  1.00  0.00            
ATOM   3313  HD1 PHE   219      -7.320  -7.090 -24.850  1.00  0.00            
ATOM   3314  CE1 PHE   219      -5.590  -8.150 -24.380  1.00  0.00            
ATOM   3315  HE1 PHE   219      -6.070  -8.910 -23.930  1.00  0.00            
ATOM   3316  CZ  PHE   219      -4.200  -8.160 -24.470  1.00  0.00            
ATOM   3317  HZ  PHE   219      -3.670  -8.910 -24.080  1.00  0.00            
ATOM   3318  CE2 PHE   219      -3.550  -7.110 -25.110  1.00  0.00            
ATOM   3319  HE2 PHE   219      -2.550  -7.120 -25.190  1.00  0.00            
ATOM   3320  CD2 PHE   219      -4.280  -6.050 -25.650  1.00  0.00            
ATOM   3321  HD2 PHE   219      -3.810  -5.300 -26.100  1.00  0.00            
ATOM   3322  C   PHE   219      -5.850  -5.550 -28.550  1.00  0.00            
ATOM   3323  O   PHE   219      -5.570  -6.700 -28.880  1.00  0.00            
ATOM   3324  N   ARG   220      -5.180  -4.490 -28.980  1.00  0.00            
ATOM   3325  H   ARG   220      -5.440  -3.580 -28.650  1.00  0.00            
ATOM   3326  CA  ARG   220      -4.060  -4.590 -29.910  1.00  0.00            
ATOM   3327  HA  ARG   220      -4.270  -5.420 -30.450  1.00  0.00            
ATOM   3328  CB  ARG   220      -4.000  -3.350 -30.800  1.00  0.00            
ATOM   3329  HB1 ARG   220      -3.770  -2.560 -30.220  1.00  0.00            
ATOM   3330  HB2 ARG   220      -4.900  -3.200 -31.210  1.00  0.00            
ATOM   3331  CG  ARG   220      -2.990  -3.410 -31.920  1.00  0.00            
ATOM   3332  HG1 ARG   220      -2.080  -3.610 -31.550  1.00  0.00            
ATOM   3333  HG2 ARG   220      -2.960  -2.520 -32.390  1.00  0.00            
ATOM   3334  CD  ARG   220      -3.370  -4.480 -32.920  1.00  0.00            
ATOM   3335  HD1 ARG   220      -4.290  -4.310 -33.260  1.00  0.00            
ATOM   3336  HD2 ARG   220      -3.330  -5.380 -32.480  1.00  0.00            
ATOM   3337  NE  ARG   220      -2.460  -4.510 -34.070  1.00  0.00            
ATOM   3338  HE  ARG   220      -1.730  -5.180 -34.060  1.00  0.00            
ATOM   3339  CZ  ARG   220      -2.550  -3.690 -35.110  1.00  0.00            
ATOM   3340  NH1 ARG   220      -3.500  -2.770 -35.170  1.00  0.00            
ATOM   3341 HH11 ARG   220      -4.160  -2.680 -34.420  1.00  0.00            
ATOM   3342 HH12 ARG   220      -3.550  -2.150 -35.960  1.00  0.00            
ATOM   3343  NH2 ARG   220      -1.670  -3.800 -36.100  1.00  0.00            
ATOM   3344 HH21 ARG   220      -0.960  -4.500 -36.050  1.00  0.00            
ATOM   3345 HH22 ARG   220      -1.730  -3.200 -36.890  1.00  0.00            
ATOM   3346  C   ARG   220      -2.720  -4.780 -29.210  1.00  0.00            
ATOM   3347  O   ARG   220      -2.110  -5.850 -29.340  1.00  0.00            
ATOM   3348  N   ARG   221      -2.250  -3.740 -28.530  1.00  0.00            
ATOM   3349  H   ARG   221      -2.800  -2.910 -28.490  1.00  0.00            
ATOM   3350  CA  ARG   221      -0.970  -3.760 -27.820  1.00  0.00            
ATOM   3351  HA  ARG   221      -0.580  -4.670 -28.000  1.00  0.00            
ATOM   3352  CB  ARG   221      -0.070  -2.660 -28.370  1.00  0.00            
ATOM   3353  HB1 ARG   221       0.680  -2.520 -27.730  1.00  0.00            
ATOM   3354  HB2 ARG   221      -0.610  -1.820 -28.430  1.00  0.00            
ATOM   3355  CG  ARG   221       0.510  -2.950 -29.740  1.00  0.00            
ATOM   3356  HG1 ARG   221      -0.240  -3.180 -30.360  1.00  0.00            
ATOM   3357  HG2 ARG   221       1.130  -3.730 -29.660  1.00  0.00            
ATOM   3358  CD  ARG   221       1.270  -1.750 -30.280  1.00  0.00            
ATOM   3359  HD1 ARG   221       2.030  -2.070 -30.840  1.00  0.00            
ATOM   3360  HD2 ARG   221       1.610  -1.200 -29.520  1.00  0.00            
ATOM   3361  NE  ARG   221       0.430  -0.900 -31.110  1.00  0.00            
ATOM   3362  HE  ARG   221       0.040  -0.080 -30.700  1.00  0.00            
ATOM   3363  CZ  ARG   221       0.160  -1.140 -32.400  1.00  0.00            
ATOM   3364  NH1 ARG   221       0.650  -2.210 -33.000  1.00  0.00            
ATOM   3365 HH11 ARG   221       1.230  -2.850 -32.490  1.00  0.00            
ATOM   3366 HH12 ARG   221       0.440  -2.380 -33.960  1.00  0.00            
ATOM   3367  NH2 ARG   221      -0.640  -0.310 -33.060  1.00  0.00            
ATOM   3368 HH21 ARG   221      -1.030   0.490 -32.610  1.00  0.00            
ATOM   3369 HH22 ARG   221      -0.840  -0.490 -34.030  1.00  0.00            
ATOM   3370  C   ARG   221      -1.130  -3.590 -26.320  1.00  0.00            
ATOM   3371  O   ARG   221      -2.250  -3.420 -25.820  1.00  0.00            
ATOM   3372  N   ALA   222      -0.010  -3.600 -25.600  1.00  0.00            
ATOM   3373  H   ALA   222       0.870  -3.700 -26.060  1.00  0.00            
ATOM   3374  CA  ALA   222      -0.050  -3.470 -24.150  1.00  0.00            
ATOM   3375  HA  ALA   222      -0.800  -2.820 -24.020  1.00  0.00            
ATOM   3376  CB  ALA   222      -0.300  -4.830 -23.510  1.00  0.00            
ATOM   3377  HB1 ALA   222      -0.330  -4.730 -22.510  1.00  0.00            
ATOM   3378  HB2 ALA   222      -1.180  -5.190 -23.830  1.00  0.00            
ATOM   3379  HB3 ALA   222       0.430  -5.460 -23.760  1.00  0.00            
ATOM   3380  C   ALA   222       1.190  -2.840 -23.530  1.00  0.00            
ATOM   3381  O   ALA   222       2.310  -3.000 -24.020  1.00  0.00            
ATOM   3382  N   ILE   223       0.970  -2.100 -22.430  1.00  0.00            
ATOM   3383  H   ILE   223       0.030  -2.000 -22.110  1.00  0.00            
ATOM   3384  CA  ILE   223       2.030  -1.450 -21.680  1.00  0.00            
ATOM   3385  HA  ILE   223       2.870  -1.790 -22.080  1.00  0.00            
ATOM   3386  CB  ILE   223       1.960   0.100 -21.810  1.00  0.00            
ATOM   3387  HB  ILE   223       1.050   0.420 -21.550  1.00  0.00            
ATOM   3388  CG2 ILE   223       2.970   0.760 -20.890  1.00  0.00            
ATOM   3389 HG21 ILE   223       2.910   1.760 -20.990  1.00  0.00            
ATOM   3390 HG22 ILE   223       2.770   0.510 -19.940  1.00  0.00            
ATOM   3391 HG23 ILE   223       3.890   0.460 -21.130  1.00  0.00            
ATOM   3392  CG1 ILE   223       2.220   0.510 -23.260  1.00  0.00            
ATOM   3393 HG11 ILE   223       1.570   0.030 -23.850  1.00  0.00            
ATOM   3394 HG12 ILE   223       3.150   0.240 -23.510  1.00  0.00            
ATOM   3395  CD  ILE   223       2.070   2.000 -23.500  1.00  0.00            
ATOM   3396  HD1 ILE   223       2.250   2.200 -24.460  1.00  0.00            
ATOM   3397  HD2 ILE   223       1.140   2.280 -23.270  1.00  0.00            
ATOM   3398  HD3 ILE   223       2.720   2.500 -22.920  1.00  0.00            
ATOM   3399  C   ILE   223       1.910  -1.840 -20.200  1.00  0.00            
ATOM   3400  O   ILE   223       0.840  -1.700 -19.600  1.00  0.00            
ATOM   3401  N   LEU   224       3.000  -2.340 -19.630  1.00  0.00            
ATOM   3402  H   LEU   224       3.830  -2.440 -20.180  1.00  0.00            
ATOM   3403  CA  LEU   224       3.020  -2.760 -18.240  1.00  0.00            
ATOM   3404  HA  LEU   224       2.090  -2.590 -17.910  1.00  0.00            
ATOM   3405  CB  LEU   224       3.380  -4.250 -18.130  1.00  0.00            
ATOM   3406  HB1 LEU   224       3.360  -4.480 -17.160  1.00  0.00            
ATOM   3407  HB2 LEU   224       4.310  -4.350 -18.490  1.00  0.00            
ATOM   3408  CG  LEU   224       2.510  -5.290 -18.850  1.00  0.00            
ATOM   3409  HG  LEU   224       1.550  -5.080 -18.700  1.00  0.00            
ATOM   3410  CD1 LEU   224       2.760  -5.280 -20.350  1.00  0.00            
ATOM   3411 HD11 LEU   224       2.180  -5.960 -20.790  1.00  0.00            
ATOM   3412 HD12 LEU   224       2.530  -4.370 -20.710  1.00  0.00            
ATOM   3413 HD13 LEU   224       3.720  -5.480 -20.530  1.00  0.00            
ATOM   3414  CD2 LEU   224       2.840  -6.660 -18.280  1.00  0.00            
ATOM   3415 HD21 LEU   224       2.280  -7.350 -18.740  1.00  0.00            
ATOM   3416 HD22 LEU   224       3.810  -6.860 -18.430  1.00  0.00            
ATOM   3417 HD23 LEU   224       2.640  -6.670 -17.300  1.00  0.00            
ATOM   3418  C   LEU   224       4.030  -1.930 -17.430  1.00  0.00            
ATOM   3419  O   LEU   224       5.220  -1.960 -17.690  1.00  0.00            
ATOM   3420  N   GLN   225       3.510  -1.200 -16.450  1.00  0.00            
ATOM   3421  H   GLN   225       2.530  -1.230 -16.280  1.00  0.00            
ATOM   3422  CA  GLN   225       4.360  -0.350 -15.600  1.00  0.00            
ATOM   3423  HA  GLN   225       5.260  -0.340 -16.030  1.00  0.00            
ATOM   3424  CB  GLN   225       3.770   1.070 -15.550  1.00  0.00            
ATOM   3425  HB1 GLN   225       4.340   1.620 -14.940  1.00  0.00            
ATOM   3426  HB2 GLN   225       2.850   1.010 -15.180  1.00  0.00            
ATOM   3427  CG  GLN   225       3.700   1.760 -16.910  1.00  0.00            
ATOM   3428  HG1 GLN   225       3.350   1.110 -17.580  1.00  0.00            
ATOM   3429  HG2 GLN   225       4.630   2.050 -17.170  1.00  0.00            
ATOM   3430  CD  GLN   225       2.800   2.990 -16.890  1.00  0.00            
ATOM   3431  OE1 GLN   225       2.040   3.210 -17.820  1.00  0.00            
ATOM   3432  NE2 GLN   225       2.900   3.780 -15.830  1.00  0.00            
ATOM   3433 HE21 GLN   225       3.540   3.560 -15.100  1.00  0.00            
ATOM   3434 HE22 GLN   225       2.330   4.610 -15.770  1.00  0.00            
ATOM   3435  C   GLN   225       4.480  -0.900 -14.180  1.00  0.00            
ATOM   3436  O   GLN   225       3.470  -1.050 -13.480  1.00  0.00            
ATOM   3437  N   SER   226       5.710  -1.230 -13.760  1.00  0.00            
ATOM   3438  H   SER   226       6.470  -1.110 -14.400  1.00  0.00            
ATOM   3439  CA  SER   226       5.970  -1.750 -12.430  1.00  0.00            
ATOM   3440  HA  SER   226       6.900  -2.110 -12.490  1.00  0.00            
ATOM   3441  CB  SER   226       5.850  -0.630 -11.390  1.00  0.00            
ATOM   3442  HB1 SER   226       6.110  -0.960 -10.480  1.00  0.00            
ATOM   3443  HB2 SER   226       4.910  -0.280 -11.360  1.00  0.00            
ATOM   3444  OG  SER   226       6.690   0.470 -11.700  1.00  0.00            
ATOM   3445  HG  SER   226       6.580   1.180 -11.000  1.00  0.00            
ATOM   3446  C   SER   226       5.040  -2.900 -12.040  1.00  0.00            
ATOM   3447  O   SER   226       4.610  -3.000 -10.890  1.00  0.00            
ATOM   3448  N   GLY   227       4.750  -3.770 -13.000  1.00  0.00            
ATOM   3449  H   GLY   227       5.150  -3.660 -13.910  1.00  0.00            
ATOM   3450  CA  GLY   227       3.870  -4.890 -12.740  1.00  0.00            
ATOM   3451  HA1 GLY   227       2.930  -4.540 -12.740  1.00  0.00            
ATOM   3452  HA2 GLY   227       4.090  -5.240 -11.830  1.00  0.00            
ATOM   3453  C   GLY   227       4.000  -5.990 -13.760  1.00  0.00            
ATOM   3454  O   GLY   227       4.280  -5.740 -14.940  1.00  0.00            
ATOM   3455  N   SER   228       3.760  -7.220 -13.330  1.00  0.00            
ATOM   3456  H   SER   228       3.490  -7.340 -12.380  1.00  0.00            
ATOM   3457  CA  SER   228       3.880  -8.390 -14.190  1.00  0.00            
ATOM   3458  HA  SER   228       3.690  -8.110 -15.130  1.00  0.00            
ATOM   3459  CB  SER   228       5.300  -8.950 -14.080  1.00  0.00            
ATOM   3460  HB1 SER   228       5.420  -9.450 -13.220  1.00  0.00            
ATOM   3461  HB2 SER   228       5.970  -8.210 -14.130  1.00  0.00            
ATOM   3462  OG  SER   228       5.580  -9.850 -15.120  1.00  0.00            
ATOM   3463  HG  SER   228       6.520 -10.190 -15.010  1.00  0.00            
ATOM   3464  C   SER   228       2.860  -9.430 -13.730  1.00  0.00            
ATOM   3465  O   SER   228       2.530  -9.490 -12.540  1.00  0.00            
ATOM   3466  N   PRO   229       2.320 -10.240 -14.660  1.00  0.00            
ATOM   3467  CD  PRO   229       2.490 -10.250 -16.120  1.00  0.00            
ATOM   3468  HD1 PRO   229       3.440 -10.080 -16.370  1.00  0.00            
ATOM   3469  HD2 PRO   229       1.900  -9.580 -16.550  1.00  0.00            
ATOM   3470  CG  PRO   229       2.070 -11.660 -16.470  1.00  0.00            
ATOM   3471  HG1 PRO   229       2.810 -12.320 -16.280  1.00  0.00            
ATOM   3472  HG2 PRO   229       1.800 -11.740 -17.430  1.00  0.00            
ATOM   3473  CB  PRO   229       0.900 -11.880 -15.560  1.00  0.00            
ATOM   3474  HB1 PRO   229       0.720 -12.850 -15.450  1.00  0.00            
ATOM   3475  HB2 PRO   229       0.090 -11.420 -15.920  1.00  0.00            
ATOM   3476  CA  PRO   229       1.350 -11.250 -14.230  1.00  0.00            
ATOM   3477  HA  PRO   229       0.620 -10.810 -13.710  1.00  0.00            
ATOM   3478  C   PRO   229       1.900 -12.290 -13.260  1.00  0.00            
ATOM   3479  O   PRO   229       1.170 -12.780 -12.400  1.00  0.00            
ATOM   3480  N   ASN   230       3.190 -12.570 -13.350  1.00  0.00            
ATOM   3481  H   ASN   230       3.750 -12.080 -14.020  1.00  0.00            
ATOM   3482  CA  ASN   230       3.850 -13.570 -12.490  1.00  0.00            
ATOM   3483  HA  ASN   230       3.090 -14.180 -12.260  1.00  0.00            
ATOM   3484  CB  ASN   230       4.960 -14.270 -13.280  1.00  0.00            
ATOM   3485  HB1 ASN   230       4.560 -14.710 -14.080  1.00  0.00            
ATOM   3486  HB2 ASN   230       5.380 -14.960 -12.700  1.00  0.00            
ATOM   3487  CG  ASN   230       6.040 -13.310 -13.750  1.00  0.00            
ATOM   3488  OD1 ASN   230       5.750 -12.280 -14.340  1.00  0.00            
ATOM   3489  ND2 ASN   230       7.300 -13.630 -13.450  1.00  0.00            
ATOM   3490 HD21 ASN   230       7.490 -14.470 -12.940  1.00  0.00            
ATOM   3491 HD22 ASN   230       8.050 -13.030 -13.730  1.00  0.00            
ATOM   3492  C   ASN   230       4.410 -13.040 -11.170  1.00  0.00            
ATOM   3493  O   ASN   230       5.260 -13.700 -10.560  1.00  0.00            
ATOM   3494  N   CYS   231       3.980 -11.870 -10.740  1.00  0.00            
ATOM   3495  H   CYS   231       3.320 -11.350 -11.290  1.00  0.00            
ATOM   3496  CA  CYS   231       4.460 -11.300  -9.480  1.00  0.00            
ATOM   3497  HA  CYS   231       5.460 -11.280  -9.540  1.00  0.00            
ATOM   3498  CB  CYS   231       3.950  -9.870  -9.290  1.00  0.00            
ATOM   3499  HB1 CYS   231       4.050  -9.710  -8.300  1.00  0.00            
ATOM   3500  HB2 CYS   231       2.980  -9.920  -9.520  1.00  0.00            
ATOM   3501  SG  CYS   231       4.840  -8.630 -10.270  1.00  0.00            
ATOM   3502  HG  CYS   231       4.450  -7.730 -10.090  1.00  0.00            
ATOM   3503  C   CYS   231       3.980 -12.190  -8.320  1.00  0.00            
ATOM   3504  O   CYS   231       2.830 -12.620  -8.300  1.00  0.00            
ATOM   3505  N   PRO   232       4.870 -12.470  -7.360  1.00  0.00            
ATOM   3506  CD  PRO   232       6.230 -11.910  -7.220  1.00  0.00            
ATOM   3507  HD1 PRO   232       6.280 -10.990  -7.600  1.00  0.00            
ATOM   3508  HD2 PRO   232       6.900 -12.500  -7.680  1.00  0.00            
ATOM   3509  CG  PRO   232       6.420 -11.910  -5.730  1.00  0.00            
ATOM   3510  HG1 PRO   232       5.940 -11.140  -5.300  1.00  0.00            
ATOM   3511  HG2 PRO   232       7.390 -11.880  -5.480  1.00  0.00            
ATOM   3512  CB  PRO   232       5.800 -13.210  -5.330  1.00  0.00            
ATOM   3513  HB1 PRO   232       5.570 -13.200  -4.350  1.00  0.00            
ATOM   3514  HB2 PRO   232       6.430 -13.970  -5.520  1.00  0.00            
ATOM   3515  CA  PRO   232       4.530 -13.300  -6.200  1.00  0.00            
ATOM   3516  HA  PRO   232       4.290 -14.210  -6.530  1.00  0.00            
ATOM   3517  C   PRO   232       3.270 -12.910  -5.420  1.00  0.00            
ATOM   3518  O   PRO   232       2.680 -13.750  -4.740  1.00  0.00            
ATOM   3519  N   TRP   233       2.860 -11.660  -5.570  1.00  0.00            
ATOM   3520  H   TRP   233       3.380 -11.050  -6.160  1.00  0.00            
ATOM   3521  CA  TRP   233       1.660 -11.130  -4.900  1.00  0.00            
ATOM   3522  HA  TRP   233       1.460 -11.790  -4.180  1.00  0.00            
ATOM   3523  CB  TRP   233       1.990  -9.740  -4.340  1.00  0.00            
ATOM   3524  HB1 TRP   233       2.650  -9.830  -3.600  1.00  0.00            
ATOM   3525  HB2 TRP   233       1.150  -9.320  -3.990  1.00  0.00            
ATOM   3526  CG  TRP   233       2.570  -8.810  -5.390  1.00  0.00            
ATOM   3527  CD1 TRP   233       3.890  -8.590  -5.640  1.00  0.00            
ATOM   3528  HD1 TRP   233       4.650  -9.000  -5.120  1.00  0.00            
ATOM   3529  NE1 TRP   233       4.040  -7.740  -6.710  1.00  0.00            
ATOM   3530  HE1 TRP   233       4.910  -7.440  -7.090  1.00  0.00            
ATOM   3531  CE2 TRP   233       2.800  -7.390  -7.160  1.00  0.00            
ATOM   3532  CZ2 TRP   233       2.440  -6.540  -8.220  1.00  0.00            
ATOM   3533  HZ2 TRP   233       3.130  -6.100  -8.790  1.00  0.00            
ATOM   3534  CH2 TRP   233       1.100  -6.350  -8.450  1.00  0.00            
ATOM   3535  HH2 TRP   233       0.810  -5.740  -9.190  1.00  0.00            
ATOM   3536  CZ3 TRP   233       0.120  -6.990  -7.660  1.00  0.00            
ATOM   3537  HZ3 TRP   233      -0.850  -6.830  -7.860  1.00  0.00            
ATOM   3538  CE3 TRP   233       0.480  -7.830  -6.610  1.00  0.00            
ATOM   3539  HE3 TRP   233      -0.220  -8.280  -6.050  1.00  0.00            
ATOM   3540  CD2 TRP   233       1.840  -8.040  -6.350  1.00  0.00            
ATOM   3541  C   TRP   233       0.430 -11.030  -5.810  1.00  0.00            
ATOM   3542  O   TRP   233      -0.680 -10.830  -5.330  1.00  0.00            
ATOM   3543  N   ALA   234       0.650 -11.160  -7.110  1.00  0.00            
ATOM   3544  H   ALA   234       1.580 -11.340  -7.420  1.00  0.00            
ATOM   3545  CA  ALA   234      -0.420 -11.030  -8.100  1.00  0.00            
ATOM   3546  HA  ALA   234      -0.890 -10.220  -7.770  1.00  0.00            
ATOM   3547  CB  ALA   234       0.170 -10.830  -9.490  1.00  0.00            
ATOM   3548  HB1 ALA   234      -0.570 -10.750 -10.160  1.00  0.00            
ATOM   3549  HB2 ALA   234       0.730 -10.000  -9.500  1.00  0.00            
ATOM   3550  HB3 ALA   234       0.750 -11.620  -9.720  1.00  0.00            
ATOM   3551  C   ALA   234      -1.470 -12.130  -8.140  1.00  0.00            
ATOM   3552  O   ALA   234      -2.590 -11.890  -8.570  1.00  0.00            
ATOM   3553  N   SER   235      -1.130 -13.340  -7.700  1.00  0.00            
ATOM   3554  H   SER   235      -0.200 -13.490  -7.350  1.00  0.00            
ATOM   3555  CA  SER   235      -2.090 -14.440  -7.720  1.00  0.00            
ATOM   3556  HA  SER   235      -2.940 -13.980  -7.480  1.00  0.00            
ATOM   3557  CB  SER   235      -2.140 -15.080  -9.110  1.00  0.00            
ATOM   3558  HB1 SER   235      -2.300 -14.390  -9.810  1.00  0.00            
ATOM   3559  HB2 SER   235      -2.870 -15.770  -9.150  1.00  0.00            
ATOM   3560  OG  SER   235      -0.930 -15.740  -9.420  1.00  0.00            
ATOM   3561  HG  SER   235      -1.000 -16.150 -10.330  1.00  0.00            
ATOM   3562  C   SER   235      -1.850 -15.540  -6.690  1.00  0.00            
ATOM   3563  O   SER   235      -0.760 -15.660  -6.120  1.00  0.00            
ATOM   3564  N   VAL   236      -2.900 -16.330  -6.450  1.00  0.00            
ATOM   3565  H   VAL   236      -3.750 -16.160  -6.940  1.00  0.00            
ATOM   3566  CA  VAL   236      -2.850 -17.450  -5.510  1.00  0.00            
ATOM   3567  HA  VAL   236      -1.870 -17.600  -5.370  1.00  0.00            
ATOM   3568  CB  VAL   236      -3.540 -17.110  -4.160  1.00  0.00            
ATOM   3569  HB  VAL   236      -3.510 -17.910  -3.560  1.00  0.00            
ATOM   3570  CG1 VAL   236      -2.820 -15.980  -3.450  1.00  0.00            
ATOM   3571 HG11 VAL   236      -3.290 -15.780  -2.590  1.00  0.00            
ATOM   3572 HG12 VAL   236      -1.880 -16.250  -3.270  1.00  0.00            
ATOM   3573 HG13 VAL   236      -2.830 -15.170  -4.030  1.00  0.00            
ATOM   3574  CG2 VAL   236      -5.010 -16.750  -4.380  1.00  0.00            
ATOM   3575 HG21 VAL   236      -5.440 -16.530  -3.500  1.00  0.00            
ATOM   3576 HG22 VAL   236      -5.070 -15.950  -4.980  1.00  0.00            
ATOM   3577 HG23 VAL   236      -5.490 -17.520  -4.810  1.00  0.00            
ATOM   3578  C   VAL   236      -3.520 -18.670  -6.110  1.00  0.00            
ATOM   3579  O   VAL   236      -4.270 -18.570  -7.100  1.00  0.00            
ATOM   3580  N   SER   237      -3.250 -19.840  -5.530  1.00  0.00            
ATOM   3581  H   SER   237      -2.620 -19.870  -4.760  1.00  0.00            
ATOM   3582  CA  SER   237      -3.850 -21.090  -6.000  1.00  0.00            
ATOM   3583  HA  SER   237      -3.750 -21.120  -6.990  1.00  0.00            
ATOM   3584  CB  SER   237      -3.110 -22.280  -5.380  1.00  0.00            
ATOM   3585  HB1 SER   237      -2.140 -22.250  -5.610  1.00  0.00            
ATOM   3586  HB2 SER   237      -3.500 -23.140  -5.710  1.00  0.00            
ATOM   3587  OG  SER   237      -3.210 -22.280  -3.970  1.00  0.00            
ATOM   3588  HG  SER   237      -2.720 -23.070  -3.600  1.00  0.00            
ATOM   3589  C   SER   237      -5.320 -21.120  -5.610  1.00  0.00            
ATOM   3590  O   SER   237      -5.790 -20.250  -4.870  1.00  0.00            
ATOM   3591  N   VAL   238      -6.050 -22.110  -6.120  1.00  0.00            
ATOM   3592  H   VAL   238      -5.630 -22.780  -6.730  1.00  0.00            
ATOM   3593  CA  VAL   238      -7.470 -22.240  -5.800  1.00  0.00            
ATOM   3594  HA  VAL   238      -7.830 -21.320  -5.930  1.00  0.00            
ATOM   3595  CB  VAL   238      -8.210 -23.220  -6.750  1.00  0.00            
ATOM   3596  HB  VAL   238      -9.160 -23.330  -6.440  1.00  0.00            
ATOM   3597  CG1 VAL   238      -8.210 -22.680  -8.170  1.00  0.00            
ATOM   3598 HG11 VAL   238      -8.690 -23.320  -8.770  1.00  0.00            
ATOM   3599 HG12 VAL   238      -8.670 -21.790  -8.190  1.00  0.00            
ATOM   3600 HG13 VAL   238      -7.270 -22.570  -8.480  1.00  0.00            
ATOM   3601  CG2 VAL   238      -7.570 -24.590  -6.720  1.00  0.00            
ATOM   3602 HG21 VAL   238      -8.060 -25.200  -7.330  1.00  0.00            
ATOM   3603 HG22 VAL   238      -6.620 -24.510  -7.010  1.00  0.00            
ATOM   3604 HG23 VAL   238      -7.610 -24.950  -5.790  1.00  0.00            
ATOM   3605  C   VAL   238      -7.650 -22.680  -4.350  1.00  0.00            
ATOM   3606  O   VAL   238      -8.610 -22.280  -3.690  1.00  0.00            
ATOM   3607  N   ALA   239      -6.720 -23.480  -3.860  1.00  0.00            
ATOM   3608  H   ALA   239      -5.960 -23.770  -4.450  1.00  0.00            
ATOM   3609  CA  ALA   239      -6.750 -23.960  -2.480  1.00  0.00            
ATOM   3610  HA  ALA   239      -7.660 -24.350  -2.330  1.00  0.00            
ATOM   3611  CB  ALA   239      -5.700 -25.050  -2.270  1.00  0.00            
ATOM   3612  HB1 ALA   239      -5.740 -25.370  -1.320  1.00  0.00            
ATOM   3613  HB2 ALA   239      -5.890 -25.810  -2.890  1.00  0.00            
ATOM   3614  HB3 ALA   239      -4.800 -24.680  -2.470  1.00  0.00            
ATOM   3615  C   ALA   239      -6.520 -22.800  -1.520  1.00  0.00            
ATOM   3616  O   ALA   239      -7.240 -22.650  -0.530  1.00  0.00            
ATOM   3617  N   GLU   240      -5.520 -21.980  -1.820  1.00  0.00            
ATOM   3618  H   GLU   240      -4.970 -22.160  -2.640  1.00  0.00            
ATOM   3619  CA  GLU   240      -5.200 -20.820  -0.990  1.00  0.00            
ATOM   3620  HA  GLU   240      -5.120 -21.190  -0.060  1.00  0.00            
ATOM   3621  CB  GLU   240      -3.870 -20.190  -1.430  1.00  0.00            
ATOM   3622  HB1 GLU   240      -3.940 -19.950  -2.400  1.00  0.00            
ATOM   3623  HB2 GLU   240      -3.150 -20.870  -1.310  1.00  0.00            
ATOM   3624  CG  GLU   240      -3.470 -18.930  -0.660  1.00  0.00            
ATOM   3625  HG1 GLU   240      -4.200 -18.250  -0.780  1.00  0.00            
ATOM   3626  HG2 GLU   240      -2.620 -18.580  -1.060  1.00  0.00            
ATOM   3627  CD  GLU   240      -3.260 -19.150   0.840  1.00  0.00            
ATOM   3628  OE1 GLU   240      -3.300 -20.310   1.320  1.00  0.00            
ATOM   3629  OE2 GLU   240      -3.030 -18.150   1.550  1.00  0.00            
ATOM   3630  C   GLU   240      -6.330 -19.780  -1.040  1.00  0.00            
ATOM   3631  O   GLU   240      -6.660 -19.170  -0.020  1.00  0.00            
ATOM   3632  N   GLY   241      -6.910 -19.600  -2.220  1.00  0.00            
ATOM   3633  H   GLY   241      -6.580 -20.120  -3.010  1.00  0.00            
ATOM   3634  CA  GLY   241      -8.010 -18.660  -2.370  1.00  0.00            
ATOM   3635  HA1 GLY   241      -8.260 -18.630  -3.340  1.00  0.00            
ATOM   3636  HA2 GLY   241      -7.700 -17.760  -2.080  1.00  0.00            
ATOM   3637  C   GLY   241      -9.190 -19.110  -1.540  1.00  0.00            
ATOM   3638  O   GLY   241      -9.860 -18.310  -0.900  1.00  0.00            
ATOM   3639  N   ARG   242      -9.420 -20.430  -1.540  1.00  0.00            
ATOM   3640  H   ARG   242      -8.830 -21.030  -2.080  1.00  0.00            
ATOM   3641  CA  ARG   242     -10.510 -21.010  -0.770  1.00  0.00            
ATOM   3642  HA  ARG   242     -11.350 -20.520  -1.020  1.00  0.00            
ATOM   3643  CB  ARG   242     -10.630 -22.500  -1.110  1.00  0.00            
ATOM   3644  HB1 ARG   242      -9.720 -22.910  -1.050  1.00  0.00            
ATOM   3645  HB2 ARG   242     -10.970 -22.590  -2.050  1.00  0.00            
ATOM   3646  CG  ARG   242     -11.560 -23.280  -0.200  1.00  0.00            
ATOM   3647  HG1 ARG   242     -12.410 -22.770  -0.090  1.00  0.00            
ATOM   3648  HG2 ARG   242     -11.120 -23.400   0.690  1.00  0.00            
ATOM   3649  CD  ARG   242     -11.860 -24.640  -0.800  1.00  0.00            
ATOM   3650  HD1 ARG   242     -12.330 -25.210  -0.120  1.00  0.00            
ATOM   3651  HD2 ARG   242     -11.010 -25.080  -1.080  1.00  0.00            
ATOM   3652  NE  ARG   242     -12.730 -24.540  -1.970  1.00  0.00            
ATOM   3653  HE  ARG   242     -12.300 -24.640  -2.870  1.00  0.00            
ATOM   3654  CZ  ARG   242     -14.040 -24.350  -1.940  1.00  0.00            
ATOM   3655  NH1 ARG   242     -14.660 -24.240  -0.770  1.00  0.00            
ATOM   3656 HH11 ARG   242     -14.140 -24.310   0.080  1.00  0.00            
ATOM   3657 HH12 ARG   242     -15.650 -24.090  -0.740  1.00  0.00            
ATOM   3658  NH2 ARG   242     -14.740 -24.270  -3.060  1.00  0.00            
ATOM   3659 HH21 ARG   242     -14.280 -24.360  -3.940  1.00  0.00            
ATOM   3660 HH22 ARG   242     -15.730 -24.120  -3.020  1.00  0.00            
ATOM   3661  C   ARG   242     -10.250 -20.830   0.710  1.00  0.00            
ATOM   3662  O   ARG   242     -11.110 -20.350   1.460  1.00  0.00            
ATOM   3663  N   ARG   243      -9.030 -21.160   1.140  1.00  0.00            
ATOM   3664  H   ARG   243      -8.370 -21.510   0.470  1.00  0.00            
ATOM   3665  CA  ARG   243      -8.600 -21.040   2.520  1.00  0.00            
ATOM   3666  HA  ARG   243      -9.170 -21.690   3.030  1.00  0.00            
ATOM   3667  CB  ARG   243      -7.110 -21.380   2.650  1.00  0.00            
ATOM   3668  HB1 ARG   243      -6.580 -20.560   2.440  1.00  0.00            
ATOM   3669  HB2 ARG   243      -6.890 -22.090   1.980  1.00  0.00            
ATOM   3670  CG  ARG   243      -6.680 -21.880   4.010  1.00  0.00            
ATOM   3671  HG1 ARG   243      -6.580 -22.870   3.970  1.00  0.00            
ATOM   3672  HG2 ARG   243      -7.390 -21.640   4.680  1.00  0.00            
ATOM   3673  CD  ARG   243      -5.370 -21.260   4.430  1.00  0.00            
ATOM   3674  HD1 ARG   243      -4.830 -21.030   3.620  1.00  0.00            
ATOM   3675  HD2 ARG   243      -4.860 -21.900   5.000  1.00  0.00            
ATOM   3676  NE  ARG   243      -5.590 -20.030   5.210  1.00  0.00            
ATOM   3677  HE  ARG   243      -6.210 -20.070   5.990  1.00  0.00            
ATOM   3678  CZ  ARG   243      -5.030 -18.860   4.940  1.00  0.00            
ATOM   3679  NH1 ARG   243      -4.210 -18.730   3.910  1.00  0.00            
ATOM   3680 HH11 ARG   243      -4.020 -19.520   3.320  1.00  0.00            
ATOM   3681 HH12 ARG   243      -3.790 -17.850   3.710  1.00  0.00            
ATOM   3682  NH2 ARG   243      -5.270 -17.820   5.720  1.00  0.00            
ATOM   3683 HH21 ARG   243      -5.880 -17.920   6.510  1.00  0.00            
ATOM   3684 HH22 ARG   243      -4.850 -16.930   5.530  1.00  0.00            
ATOM   3685  C   ARG   243      -8.840 -19.620   3.050  1.00  0.00            
ATOM   3686  O   ARG   243      -9.340 -19.440   4.160  1.00  0.00            
ATOM   3687  N   ARG   244      -8.490 -18.630   2.230  1.00  0.00            
ATOM   3688  H   ARG   244      -8.090 -18.860   1.340  1.00  0.00            
ATOM   3689  CA  ARG   244      -8.670 -17.220   2.590  1.00  0.00            
ATOM   3690  HA  ARG   244      -8.290 -17.160   3.510  1.00  0.00            
ATOM   3691  CB  ARG   244      -7.920 -16.310   1.620  1.00  0.00            
ATOM   3692  HB1 ARG   244      -8.140 -15.360   1.830  1.00  0.00            
ATOM   3693  HB2 ARG   244      -8.220 -16.520   0.680  1.00  0.00            
ATOM   3694  CG  ARG   244      -6.420 -16.450   1.660  1.00  0.00            
ATOM   3695  HG1 ARG   244      -6.180 -17.370   1.360  1.00  0.00            
ATOM   3696  HG2 ARG   244      -6.120 -16.310   2.600  1.00  0.00            
ATOM   3697  CD  ARG   244      -5.720 -15.450   0.760  1.00  0.00            
ATOM   3698  HD1 ARG   244      -5.810 -14.530   1.140  1.00  0.00            
ATOM   3699  HD2 ARG   244      -6.120 -15.470  -0.160  1.00  0.00            
ATOM   3700  NE  ARG   244      -4.300 -15.760   0.650  1.00  0.00            
ATOM   3701  HE  ARG   244      -3.990 -16.650   0.990  1.00  0.00            
ATOM   3702  CZ  ARG   244      -3.370 -14.940   0.140  1.00  0.00            
ATOM   3703  NH1 ARG   244      -3.700 -13.750  -0.330  1.00  0.00            
ATOM   3704 HH11 ARG   244      -4.650 -13.450  -0.310  1.00  0.00            
ATOM   3705 HH12 ARG   244      -2.990 -13.150  -0.710  1.00  0.00            
ATOM   3706  NH2 ARG   244      -2.120 -15.350   0.080  1.00  0.00            
ATOM   3707 HH21 ARG   244      -1.870 -16.260   0.420  1.00  0.00            
ATOM   3708 HH22 ARG   244      -1.410 -14.750  -0.300  1.00  0.00            
ATOM   3709  C   ARG   244     -10.140 -16.820   2.640  1.00  0.00            
ATOM   3710  O   ARG   244     -10.520 -15.970   3.460  1.00  0.00            
ATOM   3711  N   ALA   245     -10.950 -17.400   1.770  1.00  0.00            
ATOM   3712  H   ALA   245     -10.570 -18.060   1.120  1.00  0.00            
ATOM   3713  CA  ALA   245     -12.380 -17.110   1.720  1.00  0.00            
ATOM   3714  HA  ALA   245     -12.470 -16.110   1.690  1.00  0.00            
ATOM   3715  CB  ALA   245     -12.990 -17.700   0.480  1.00  0.00            
ATOM   3716  HB1 ALA   245     -13.970 -17.490   0.460  1.00  0.00            
ATOM   3717  HB2 ALA   245     -12.550 -17.310  -0.330  1.00  0.00            
ATOM   3718  HB3 ALA   245     -12.860 -18.690   0.490  1.00  0.00            
ATOM   3719  C   ALA   245     -13.070 -17.650   2.980  1.00  0.00            
ATOM   3720  O   ALA   245     -13.890 -16.970   3.580  1.00  0.00            
ATOM   3721  N   VAL   246     -12.690 -18.860   3.370  1.00  0.00            
ATOM   3722  H   VAL   246     -12.010 -19.350   2.830  1.00  0.00            
ATOM   3723  CA  VAL   246     -13.240 -19.510   4.560  1.00  0.00            
ATOM   3724  HA  VAL   246     -14.240 -19.460   4.450  1.00  0.00            
ATOM   3725  CB  VAL   246     -12.800 -20.980   4.660  1.00  0.00            
ATOM   3726  HB  VAL   246     -11.800 -21.030   4.670  1.00  0.00            
ATOM   3727  CG1 VAL   246     -13.320 -21.610   5.950  1.00  0.00            
ATOM   3728 HG11 VAL   246     -13.030 -22.560   6.000  1.00  0.00            
ATOM   3729 HG12 VAL   246     -12.970 -21.100   6.730  1.00  0.00            
ATOM   3730 HG13 VAL   246     -14.320 -21.570   5.950  1.00  0.00            
ATOM   3731  CG2 VAL   246     -13.270 -21.770   3.460  1.00  0.00            
ATOM   3732 HG21 VAL   246     -12.980 -22.720   3.540  1.00  0.00            
ATOM   3733 HG22 VAL   246     -14.270 -21.740   3.410  1.00  0.00            
ATOM   3734 HG23 VAL   246     -12.890 -21.370   2.630  1.00  0.00            
ATOM   3735  C   VAL   246     -12.800 -18.740   5.800  1.00  0.00            
ATOM   3736  O   VAL   246     -13.560 -18.570   6.750  1.00  0.00            
ATOM   3737  N   GLU   247     -11.550 -18.270   5.780  1.00  0.00            
ATOM   3738  H   GLU   247     -10.970 -18.440   4.980  1.00  0.00            
ATOM   3739  CA  GLU   247     -11.000 -17.520   6.890  1.00  0.00            
ATOM   3740  HA  GLU   247     -11.160 -18.090   7.700  1.00  0.00            
ATOM   3741  CB  GLU   247      -9.490 -17.280   6.710  1.00  0.00            
ATOM   3742  HB1 GLU   247      -9.360 -16.630   5.960  1.00  0.00            
ATOM   3743  HB2 GLU   247      -9.060 -18.160   6.460  1.00  0.00            
ATOM   3744  CG  GLU   247      -8.770 -16.740   7.950  1.00  0.00            
ATOM   3745  HG1 GLU   247      -9.180 -15.860   8.190  1.00  0.00            
ATOM   3746  HG2 GLU   247      -7.800 -16.610   7.730  1.00  0.00            
ATOM   3747  CD  GLU   247      -8.870 -17.680   9.150  1.00  0.00            
ATOM   3748  OE1 GLU   247      -8.990 -18.910   8.980  1.00  0.00            
ATOM   3749  OE2 GLU   247      -8.820 -17.160  10.290  1.00  0.00            
ATOM   3750  C   GLU   247     -11.720 -16.180   7.040  1.00  0.00            
ATOM   3751  O   GLU   247     -11.970 -15.710   8.150  1.00  0.00            
ATOM   3752  N   LEU   248     -12.110 -15.590   5.910  1.00  0.00            
ATOM   3753  H   LEU   248     -11.900 -16.010   5.030  1.00  0.00            
ATOM   3754  CA  LEU   248     -12.830 -14.320   5.930  1.00  0.00            
ATOM   3755  HA  LEU   248     -12.270 -13.680   6.450  1.00  0.00            
ATOM   3756  CB  LEU   248     -13.050 -13.790   4.510  1.00  0.00            
ATOM   3757  HB1 LEU   248     -13.600 -14.460   4.010  1.00  0.00            
ATOM   3758  HB2 LEU   248     -12.150 -13.720   4.070  1.00  0.00            
ATOM   3759  CG  LEU   248     -13.750 -12.430   4.400  1.00  0.00            
ATOM   3760  HG  LEU   248     -14.590 -12.450   4.940  1.00  0.00            
ATOM   3761  CD1 LEU   248     -12.830 -11.340   4.940  1.00  0.00            
ATOM   3762 HD11 LEU   248     -13.290 -10.450   4.870  1.00  0.00            
ATOM   3763 HD12 LEU   248     -12.620 -11.530   5.900  1.00  0.00            
ATOM   3764 HD13 LEU   248     -11.990 -11.320   4.410  1.00  0.00            
ATOM   3765  CD2 LEU   248     -14.110 -12.150   2.950  1.00  0.00            
ATOM   3766 HD21 LEU   248     -14.570 -11.260   2.890  1.00  0.00            
ATOM   3767 HD22 LEU   248     -13.280 -12.130   2.400  1.00  0.00            
ATOM   3768 HD23 LEU   248     -14.730 -12.860   2.620  1.00  0.00            
ATOM   3769  C   LEU   248     -14.170 -14.550   6.610  1.00  0.00            
ATOM   3770  O   LEU   248     -14.650 -13.700   7.360  1.00  0.00            
ATOM   3771  N   GLY   249     -14.750 -15.720   6.350  1.00  0.00            
ATOM   3772  H   GLY   249     -14.300 -16.370   5.740  1.00  0.00            
ATOM   3773  CA  GLY   249     -16.030 -16.060   6.930  1.00  0.00            
ATOM   3774  HA1 GLY   249     -16.360 -16.900   6.490  1.00  0.00            
ATOM   3775  HA2 GLY   249     -16.670 -15.310   6.740  1.00  0.00            
ATOM   3776  C   GLY   249     -15.940 -16.290   8.430  1.00  0.00            
ATOM   3777  O   GLY   249     -16.830 -15.890   9.180  1.00  0.00            
ATOM   3778  N   ARG   250     -14.860 -16.920   8.860  1.00  0.00            
ATOM   3779  H   ARG   250     -14.170 -17.210   8.200  1.00  0.00            
ATOM   3780  CA  ARG   250     -14.640 -17.190  10.270  1.00  0.00            
ATOM   3781  HA  ARG   250     -15.440 -17.700  10.580  1.00  0.00            
ATOM   3782  CB  ARG   250     -13.360 -18.020  10.440  1.00  0.00            
ATOM   3783  HB1 ARG   250     -12.600 -17.390  10.580  1.00  0.00            
ATOM   3784  HB2 ARG   250     -13.210 -18.540   9.600  1.00  0.00            
ATOM   3785  CG  ARG   250     -13.390 -18.990  11.600  1.00  0.00            
ATOM   3786  HG1 ARG   250     -14.070 -19.700  11.420  1.00  0.00            
ATOM   3787  HG2 ARG   250     -13.640 -18.500  12.440  1.00  0.00            
ATOM   3788  CD  ARG   250     -12.020 -19.640  11.790  1.00  0.00            
ATOM   3789  HD1 ARG   250     -12.110 -20.430  12.400  1.00  0.00            
ATOM   3790  HD2 ARG   250     -11.390 -18.980  12.190  1.00  0.00            
ATOM   3791  NE  ARG   250     -11.440 -20.100  10.540  1.00  0.00            
ATOM   3792  HE  ARG   250     -10.900 -19.450  10.010  1.00  0.00            
ATOM   3793  CZ  ARG   250     -11.570 -21.340  10.050  1.00  0.00            
ATOM   3794  NH1 ARG   250     -12.270 -22.260  10.710  1.00  0.00            
ATOM   3795 HH11 ARG   250     -12.700 -22.030  11.580  1.00  0.00            
ATOM   3796 HH12 ARG   250     -12.360 -23.180  10.330  1.00  0.00            
ATOM   3797  NH2 ARG   250     -10.980 -21.660   8.900  1.00  0.00            
ATOM   3798 HH21 ARG   250     -10.430 -20.980   8.420  1.00  0.00            
ATOM   3799 HH22 ARG   250     -11.080 -22.590   8.530  1.00  0.00            
ATOM   3800  C   ARG   250     -14.510 -15.900  11.050  1.00  0.00            
ATOM   3801  O   ARG   250     -14.950 -15.800  12.200  1.00  0.00            
ATOM   3802  N   ASN   251     -13.920 -14.870  10.420  1.00  0.00            
ATOM   3803  H   ASN   251     -13.600 -15.010   9.480  1.00  0.00            
ATOM   3804  CA  ASN   251     -13.740 -13.560  11.040  1.00  0.00            
ATOM   3805  HA  ASN   251     -13.380 -13.770  11.940  1.00  0.00            
ATOM   3806  CB  ASN   251     -12.770 -12.720  10.200  1.00  0.00            
ATOM   3807  HB1 ASN   251     -12.950 -11.750  10.370  1.00  0.00            
ATOM   3808  HB2 ASN   251     -12.910 -12.930   9.230  1.00  0.00            
ATOM   3809  CG  ASN   251     -11.310 -12.990  10.540  1.00  0.00            
ATOM   3810  OD1 ASN   251     -10.650 -12.170  11.150  1.00  0.00            
ATOM   3811  ND2 ASN   251     -10.820 -14.160  10.140  1.00  0.00            
ATOM   3812 HD21 ASN   251     -11.400 -14.810   9.650  1.00  0.00            
ATOM   3813 HD22 ASN   251      -9.870 -14.400  10.340  1.00  0.00            
ATOM   3814  C   ASN   251     -15.050 -12.800  11.200  1.00  0.00            
ATOM   3815  O   ASN   251     -15.130 -11.860  11.990  1.00  0.00            
ATOM   3816  N   LEU   252     -16.080 -13.200  10.460  1.00  0.00            
ATOM   3817  H   LEU   252     -15.950 -13.980   9.850  1.00  0.00            
ATOM   3818  CA  LEU   252     -17.370 -12.540  10.500  1.00  0.00            
ATOM   3819  HA  LEU   252     -17.220 -11.780  11.130  1.00  0.00            
ATOM   3820  CB  LEU   252     -17.750 -12.070   9.100  1.00  0.00            
ATOM   3821  HB1 LEU   252     -18.690 -11.730   9.120  1.00  0.00            
ATOM   3822  HB2 LEU   252     -17.680 -12.840   8.470  1.00  0.00            
ATOM   3823  CG  LEU   252     -16.860 -10.950   8.560  1.00  0.00            
ATOM   3824  HG  LEU   252     -15.900 -11.190   8.740  1.00  0.00            
ATOM   3825  CD1 LEU   252     -17.030 -10.800   7.060  1.00  0.00            
ATOM   3826 HD11 LEU   252     -16.440 -10.060   6.740  1.00  0.00            
ATOM   3827 HD12 LEU   252     -16.770 -11.650   6.610  1.00  0.00            
ATOM   3828 HD13 LEU   252     -17.980 -10.580   6.850  1.00  0.00            
ATOM   3829  CD2 LEU   252     -17.180  -9.640   9.280  1.00  0.00            
ATOM   3830 HD21 LEU   252     -16.590  -8.910   8.920  1.00  0.00            
ATOM   3831 HD22 LEU   252     -18.140  -9.400   9.120  1.00  0.00            
ATOM   3832 HD23 LEU   252     -17.020  -9.750  10.260  1.00  0.00            
ATOM   3833  C   LEU   252     -18.480 -13.410  11.080  1.00  0.00            
ATOM   3834  O   LEU   252     -19.670 -13.120  10.900  1.00  0.00            
ATOM   3835  N   ASN   253     -18.090 -14.460  11.820  1.00  0.00            
ATOM   3836  H   ASN   253     -17.110 -14.610  11.930  1.00  0.00            
ATOM   3837  CA  ASN   253     -19.030 -15.380  12.470  1.00  0.00            
ATOM   3838  HA  ASN   253     -18.460 -16.120  12.820  1.00  0.00            
ATOM   3839  CB  ASN   253     -19.770 -14.670  13.620  1.00  0.00            
ATOM   3840  HB1 ASN   253     -20.280 -15.350  14.140  1.00  0.00            
ATOM   3841  HB2 ASN   253     -20.400 -14.000  13.230  1.00  0.00            
ATOM   3842  CG  ASN   253     -18.830 -13.950  14.570  1.00  0.00            
ATOM   3843  OD1 ASN   253     -19.030 -12.770  14.880  1.00  0.00            
ATOM   3844  ND2 ASN   253     -17.780 -14.640  15.020  1.00  0.00            
ATOM   3845 HD21 ASN   253     -17.640 -15.590  14.720  1.00  0.00            
ATOM   3846 HD22 ASN   253     -17.130 -14.210  15.650  1.00  0.00            
ATOM   3847  C   ASN   253     -20.020 -15.980  11.480  1.00  0.00            
ATOM   3848  O   ASN   253     -21.240 -15.940  11.700  1.00  0.00            
ATOM   3849  N   CYS   254     -19.500 -16.520  10.380  1.00  0.00            
ATOM   3850  H   CYS   254     -18.510 -16.510  10.260  1.00  0.00            
ATOM   3851  CA  CYS   254     -20.330 -17.130   9.340  1.00  0.00            
ATOM   3852  HA  CYS   254     -21.230 -16.710   9.470  1.00  0.00            
ATOM   3853  CB  CYS   254     -19.740 -16.860   7.950  1.00  0.00            
ATOM   3854  HB1 CYS   254     -20.220 -17.510   7.360  1.00  0.00            
ATOM   3855  HB2 CYS   254     -18.790 -17.130   8.040  1.00  0.00            
ATOM   3856  SG  CYS   254     -19.890 -15.160   7.300  1.00  0.00            
ATOM   3857  C   CYS   254     -20.460 -18.630   9.510  1.00  0.00            
ATOM   3858  O   CYS   254     -19.690 -19.260  10.240  1.00  0.00            
ATOM   3859  N   ASN   255     -21.430 -19.200   8.800  1.00  0.00            
ATOM   3860  H   ASN   255     -22.030 -18.620   8.240  1.00  0.00            
ATOM   3861  CA  ASN   255     -21.660 -20.630   8.810  1.00  0.00            
ATOM   3862  HA  ASN   255     -21.520 -21.020   9.720  1.00  0.00            
ATOM   3863  CB  ASN   255     -23.100 -20.930   8.390  1.00  0.00            
ATOM   3864  HB1 ASN   255     -23.210 -20.690   7.420  1.00  0.00            
ATOM   3865  HB2 ASN   255     -23.720 -20.380   8.950  1.00  0.00            
ATOM   3866  CG  ASN   255     -23.460 -22.390   8.560  1.00  0.00            
ATOM   3867  OD1 ASN   255     -23.080 -23.230   7.740  1.00  0.00            
ATOM   3868  ND2 ASN   255     -24.190 -22.700   9.620  1.00  0.00            
ATOM   3869 HD21 ASN   255     -24.470 -21.990  10.260  1.00  0.00            
ATOM   3870 HD22 ASN   255     -24.460 -23.650   9.780  1.00  0.00            
ATOM   3871  C   ASN   255     -20.680 -21.160   7.760  1.00  0.00            
ATOM   3872  O   ASN   255     -20.710 -20.720   6.610  1.00  0.00            
ATOM   3873  N   LEU   256     -19.820 -22.090   8.150  1.00  0.00            
ATOM   3874  H   LEU   256     -19.870 -22.440   9.090  1.00  0.00            
ATOM   3875  CA  LEU   256     -18.820 -22.620   7.240  1.00  0.00            
ATOM   3876  HA  LEU   256     -18.940 -22.040   6.440  1.00  0.00            
ATOM   3877  CB  LEU   256     -17.420 -22.510   7.880  1.00  0.00            
ATOM   3878  HB1 LEU   256     -16.750 -22.730   7.170  1.00  0.00            
ATOM   3879  HB2 LEU   256     -17.370 -23.190   8.610  1.00  0.00            
ATOM   3880  CG  LEU   256     -17.010 -21.170   8.490  1.00  0.00            
ATOM   3881  HG  LEU   256     -17.710 -20.870   9.140  1.00  0.00            
ATOM   3882  CD1 LEU   256     -15.700 -21.320   9.230  1.00  0.00            
ATOM   3883 HD11 LEU   256     -15.440 -20.440   9.620  1.00  0.00            
ATOM   3884 HD12 LEU   256     -15.810 -21.990   9.960  1.00  0.00            
ATOM   3885 HD13 LEU   256     -14.990 -21.630   8.600  1.00  0.00            
ATOM   3886  CD2 LEU   256     -16.910 -20.100   7.410  1.00  0.00            
ATOM   3887 HD21 LEU   256     -16.640 -19.230   7.830  1.00  0.00            
ATOM   3888 HD22 LEU   256     -16.230 -20.370   6.740  1.00  0.00            
ATOM   3889 HD23 LEU   256     -17.800 -19.990   6.970  1.00  0.00            
ATOM   3890  C   LEU   256     -19.050 -24.060   6.760  1.00  0.00            
ATOM   3891  O   LEU   256     -18.140 -24.680   6.210  1.00  0.00            
ATOM   3892  N   ASN   257     -20.270 -24.560   6.940  1.00  0.00            
ATOM   3893  H   ASN   257     -20.980 -23.980   7.350  1.00  0.00            
ATOM   3894  CA  ASN   257     -20.600 -25.930   6.550  1.00  0.00            
ATOM   3895  HA  ASN   257     -19.810 -26.440   6.910  1.00  0.00            
ATOM   3896  CB  ASN   257     -21.910 -26.380   7.180  1.00  0.00            
ATOM   3897  HB1 ASN   257     -22.120 -27.310   6.870  1.00  0.00            
ATOM   3898  HB2 ASN   257     -22.640 -25.760   6.890  1.00  0.00            
ATOM   3899  CG  ASN   257     -21.860 -26.370   8.700  1.00  0.00            
ATOM   3900  OD1 ASN   257     -20.820 -26.680   9.300  1.00  0.00            
ATOM   3901  ND2 ASN   257     -22.970 -26.040   9.330  1.00  0.00            
ATOM   3902 HD21 ASN   257     -23.790 -25.800   8.810  1.00  0.00            
ATOM   3903 HD22 ASN   257     -23.000 -26.020  10.330  1.00  0.00            
ATOM   3904  C   ASN   257     -20.650 -26.180   5.040  1.00  0.00            
ATOM   3905  O   ASN   257     -20.520 -27.310   4.580  1.00  0.00            
ATOM   3906  N   SER   258     -20.850 -25.110   4.270  1.00  0.00            
ATOM   3907  H   SER   258     -20.950 -24.210   4.700  1.00  0.00            
ATOM   3908  CA  SER   258     -20.930 -25.210   2.820  1.00  0.00            
ATOM   3909  HA  SER   258     -20.260 -25.900   2.550  1.00  0.00            
ATOM   3910  CB  SER   258     -22.340 -25.620   2.400  1.00  0.00            
ATOM   3911  HB1 SER   258     -22.610 -26.460   2.860  1.00  0.00            
ATOM   3912  HB2 SER   258     -22.390 -25.750   1.410  1.00  0.00            
ATOM   3913  OG  SER   258     -23.280 -24.620   2.750  1.00  0.00            
ATOM   3914  HG  SER   258     -24.190 -24.910   2.460  1.00  0.00            
ATOM   3915  C   SER   258     -20.600 -23.860   2.180  1.00  0.00            
ATOM   3916  O   SER   258     -20.590 -22.830   2.840  1.00  0.00            
ATOM   3917  N   ASP   259     -20.340 -23.900   0.870  1.00  0.00            
ATOM   3918  H   ASP   259     -20.350 -24.770   0.400  1.00  0.00            
ATOM   3919  CA  ASP   259     -20.030 -22.680   0.130  1.00  0.00            
ATOM   3920  HA  ASP   259     -19.330 -22.210   0.660  1.00  0.00            
ATOM   3921  CB  ASP   259     -19.500 -23.020  -1.260  1.00  0.00            
ATOM   3922  HB1 ASP   259     -19.490 -22.190  -1.820  1.00  0.00            
ATOM   3923  HB2 ASP   259     -20.110 -23.690  -1.690  1.00  0.00            
ATOM   3924  CG  ASP   259     -18.100 -23.600  -1.250  1.00  0.00            
ATOM   3925  OD1 ASP   259     -17.510 -23.740  -0.140  1.00  0.00            
ATOM   3926  OD2 ASP   259     -17.580 -23.900  -2.330  1.00  0.00            
ATOM   3927  C   ASP   259     -21.290 -21.830   0.010  1.00  0.00            
ATOM   3928  O   ASP   259     -21.220 -20.610   0.140  1.00  0.00            
ATOM   3929  N   GLU   260     -22.430 -22.480  -0.210  1.00  0.00            
ATOM   3930  H   GLU   260     -22.400 -23.480  -0.300  1.00  0.00            
ATOM   3931  CA  GLU   260     -23.710 -21.790  -0.340  1.00  0.00            
ATOM   3932  HA  GLU   260     -23.580 -21.180  -1.110  1.00  0.00            
ATOM   3933  CB  GLU   260     -24.850 -22.790  -0.600  1.00  0.00            
ATOM   3934  HB1 GLU   260     -25.720 -22.320  -0.440  1.00  0.00            
ATOM   3935  HB2 GLU   260     -24.750 -23.550   0.040  1.00  0.00            
ATOM   3936  CG  GLU   260     -24.880 -23.380  -2.030  1.00  0.00            
ATOM   3937  HG1 GLU   260     -24.800 -22.630  -2.680  1.00  0.00            
ATOM   3938  HG2 GLU   260     -25.750 -23.850  -2.160  1.00  0.00            
ATOM   3939  CD  GLU   260     -23.750 -24.380  -2.300  1.00  0.00            
ATOM   3940  OE1 GLU   260     -23.400 -25.170  -1.400  1.00  0.00            
ATOM   3941  OE2 GLU   260     -23.220 -24.360  -3.430  1.00  0.00            
ATOM   3942  C   GLU   260     -24.040 -20.980   0.910  1.00  0.00            
ATOM   3943  O   GLU   260     -24.670 -19.920   0.820  1.00  0.00            
ATOM   3944  N   GLU   261     -23.590 -21.480   2.060  1.00  0.00            
ATOM   3945  H   GLU   261     -23.080 -22.330   2.060  1.00  0.00            
ATOM   3946  CA  GLU   261     -23.850 -20.780   3.310  1.00  0.00            
ATOM   3947  HA  GLU   261     -24.710 -20.310   3.140  1.00  0.00            
ATOM   3948  CB  GLU   261     -23.990 -21.780   4.470  1.00  0.00            
ATOM   3949  HB1 GLU   261     -23.970 -21.280   5.330  1.00  0.00            
ATOM   3950  HB2 GLU   261     -23.220 -22.410   4.440  1.00  0.00            
ATOM   3951  CG  GLU   261     -25.270 -22.580   4.400  1.00  0.00            
ATOM   3952  HG1 GLU   261     -25.170 -23.300   3.720  1.00  0.00            
ATOM   3953  HG2 GLU   261     -26.020 -21.970   4.130  1.00  0.00            
ATOM   3954  CD  GLU   261     -25.630 -23.220   5.720  1.00  0.00            
ATOM   3955  OE1 GLU   261     -26.290 -22.540   6.550  1.00  0.00            
ATOM   3956  OE2 GLU   261     -25.250 -24.390   5.930  1.00  0.00            
ATOM   3957  C   GLU   261     -22.800 -19.720   3.650  1.00  0.00            
ATOM   3958  O   GLU   261     -23.120 -18.730   4.320  1.00  0.00            
ATOM   3959  N   LEU   262     -21.570 -19.940   3.200  1.00  0.00            
ATOM   3960  H   LEU   262     -21.370 -20.780   2.690  1.00  0.00            
ATOM   3961  CA  LEU   262     -20.500 -18.980   3.440  1.00  0.00            
ATOM   3962  HA  LEU   262     -20.500 -18.790   4.420  1.00  0.00            
ATOM   3963  CB  LEU   262     -19.140 -19.560   3.020  1.00  0.00            
ATOM   3964  HB1 LEU   262     -19.220 -19.880   2.070  1.00  0.00            
ATOM   3965  HB2 LEU   262     -18.950 -20.340   3.610  1.00  0.00            
ATOM   3966  CG  LEU   262     -17.920 -18.640   3.080  1.00  0.00            
ATOM   3967  HG  LEU   262     -18.040 -17.900   2.420  1.00  0.00            
ATOM   3968  CD1 LEU   262     -17.800 -18.020   4.460  1.00  0.00            
ATOM   3969 HD11 LEU   262     -17.000 -17.420   4.480  1.00  0.00            
ATOM   3970 HD12 LEU   262     -18.620 -17.490   4.660  1.00  0.00            
ATOM   3971 HD13 LEU   262     -17.690 -18.740   5.140  1.00  0.00            
ATOM   3972  CD2 LEU   262     -16.660 -19.410   2.730  1.00  0.00            
ATOM   3973 HD21 LEU   262     -15.870 -18.800   2.780  1.00  0.00            
ATOM   3974 HD22 LEU   262     -16.540 -20.160   3.380  1.00  0.00            
ATOM   3975 HD23 LEU   262     -16.750 -19.780   1.810  1.00  0.00            
ATOM   3976  C   LEU   262     -20.790 -17.710   2.640  1.00  0.00            
ATOM   3977  O   LEU   262     -20.770 -16.610   3.180  1.00  0.00            
ATOM   3978  N   ILE   263     -21.090 -17.900   1.360  1.00  0.00            
ATOM   3979  H   ILE   263     -21.110 -18.840   1.000  1.00  0.00            
ATOM   3980  CA  ILE   263     -21.390 -16.810   0.440  1.00  0.00            
ATOM   3981  HA  ILE   263     -20.600 -16.210   0.530  1.00  0.00            
ATOM   3982  CB  ILE   263     -21.550 -17.310  -1.010  1.00  0.00            
ATOM   3983  HB  ILE   263     -22.310 -17.950  -1.070  1.00  0.00            
ATOM   3984  CG2 ILE   263     -21.840 -16.150  -1.950  1.00  0.00            
ATOM   3985 HG21 ILE   263     -21.940 -16.490  -2.890  1.00  0.00            
ATOM   3986 HG22 ILE   263     -22.690 -15.700  -1.670  1.00  0.00            
ATOM   3987 HG23 ILE   263     -21.090 -15.490  -1.910  1.00  0.00            
ATOM   3988  CG1 ILE   263     -20.270 -18.030  -1.450  1.00  0.00            
ATOM   3989 HG11 ILE   263     -20.030 -18.710  -0.760  1.00  0.00            
ATOM   3990 HG12 ILE   263     -19.530 -17.350  -1.520  1.00  0.00            
ATOM   3991  CD  ILE   263     -20.370 -18.740  -2.780  1.00  0.00            
ATOM   3992  HD1 ILE   263     -19.500 -19.180  -2.990  1.00  0.00            
ATOM   3993  HD2 ILE   263     -21.090 -19.430  -2.730  1.00  0.00            
ATOM   3994  HD3 ILE   263     -20.590 -18.080  -3.490  1.00  0.00            
ATOM   3995  C   ILE   263     -22.640 -16.040   0.860  1.00  0.00            
ATOM   3996  O   ILE   263     -22.660 -14.810   0.800  1.00  0.00            
ATOM   3997  N   HIS   264     -23.680 -16.770   1.290  1.00  0.00            
ATOM   3998  H   HIS   264     -23.610 -17.770   1.310  1.00  0.00            
ATOM   3999  CA  HIS   264     -24.920 -16.120   1.720  1.00  0.00            
ATOM   4000  HA  HIS   264     -25.270 -15.610   0.930  1.00  0.00            
ATOM   4001  CB  HIS   264     -25.960 -17.170   2.150  1.00  0.00            
ATOM   4002  HB1 HIS   264     -25.540 -17.770   2.830  1.00  0.00            
ATOM   4003  HB2 HIS   264     -26.230 -17.710   1.360  1.00  0.00            
ATOM   4004  CG  HIS   264     -27.200 -16.570   2.760  1.00  0.00            
ATOM   4005  ND1 HIS   264     -27.490 -16.670   4.100  1.00  0.00            
ATOM   4006  CE1 HIS   264     -28.650 -16.090   4.340  1.00  0.00            
ATOM   4007  HE1 HIS   264     -29.090 -16.010   5.230  1.00  0.00            
ATOM   4008  NE2 HIS   264     -29.120 -15.620   3.200  1.00  0.00            
ATOM   4009  HE2 HIS   264     -29.990 -15.140   3.080  1.00  0.00            
ATOM   4010  CD2 HIS   264     -28.230 -15.920   2.190  1.00  0.00            
ATOM   4011  HD2 HIS   264     -28.330 -15.690   1.220  1.00  0.00            
ATOM   4012  C   HIS   264     -24.630 -15.180   2.880  1.00  0.00            
ATOM   4013  O   HIS   264     -25.160 -14.060   2.940  1.00  0.00            
ATOM   4014  N   CYS   265     -23.750 -15.630   3.780  1.00  0.00            
ATOM   4015  H   CYS   265     -23.350 -16.540   3.660  1.00  0.00            
ATOM   4016  CA  CYS   265     -23.360 -14.840   4.940  1.00  0.00            
ATOM   4017  HA  CYS   265     -24.210 -14.560   5.390  1.00  0.00            
ATOM   4018  CB  CYS   265     -22.520 -15.700   5.890  1.00  0.00            
ATOM   4019  HB1 CYS   265     -21.780 -16.050   5.320  1.00  0.00            
ATOM   4020  HB2 CYS   265     -23.130 -16.450   6.140  1.00  0.00            
ATOM   4021  SG  CYS   265     -21.890 -14.800   7.350  1.00  0.00            
ATOM   4022  C   CYS   265     -22.570 -13.590   4.520  1.00  0.00            
ATOM   4023  O   CYS   265     -22.920 -12.470   4.900  1.00  0.00            
ATOM   4024  N   LEU   266     -21.550 -13.800   3.690  1.00  0.00            
ATOM   4025  H   LEU   266     -21.360 -14.740   3.390  1.00  0.00            
ATOM   4026  CA  LEU   266     -20.710 -12.720   3.200  1.00  0.00            
ATOM   4027  HA  LEU   266     -20.370 -12.270   4.030  1.00  0.00            
ATOM   4028  CB  LEU   266     -19.550 -13.290   2.380  1.00  0.00            
ATOM   4029  HB1 LEU   266     -19.020 -12.520   2.020  1.00  0.00            
ATOM   4030  HB2 LEU   266     -19.940 -13.810   1.620  1.00  0.00            
ATOM   4031  CG  LEU   266     -18.580 -14.210   3.130  1.00  0.00            
ATOM   4032  HG  LEU   266     -19.090 -14.970   3.530  1.00  0.00            
ATOM   4033  CD1 LEU   266     -17.560 -14.780   2.160  1.00  0.00            
ATOM   4034 HD11 LEU   266     -16.930 -15.380   2.660  1.00  0.00            
ATOM   4035 HD12 LEU   266     -18.030 -15.300   1.450  1.00  0.00            
ATOM   4036 HD13 LEU   266     -17.050 -14.040   1.740  1.00  0.00            
ATOM   4037  CD2 LEU   266     -17.900 -13.470   4.260  1.00  0.00            
ATOM   4038 HD21 LEU   266     -17.270 -14.080   4.730  1.00  0.00            
ATOM   4039 HD22 LEU   266     -17.380 -12.690   3.880  1.00  0.00            
ATOM   4040 HD23 LEU   266     -18.580 -13.130   4.900  1.00  0.00            
ATOM   4041  C   LEU   266     -21.490 -11.690   2.380  1.00  0.00            
ATOM   4042  O   LEU   266     -21.050 -10.550   2.240  1.00  0.00            
ATOM   4043  N   ARG   267     -22.640 -12.090   1.860  1.00  0.00            
ATOM   4044  H   ARG   267     -22.940 -13.030   2.010  1.00  0.00            
ATOM   4045  CA  ARG   267     -23.470 -11.190   1.060  1.00  0.00            
ATOM   4046  HA  ARG   267     -22.810 -10.610   0.590  1.00  0.00            
ATOM   4047  CB  ARG   267     -24.310 -11.970   0.050  1.00  0.00            
ATOM   4048  HB1 ARG   267     -25.070 -11.380  -0.250  1.00  0.00            
ATOM   4049  HB2 ARG   267     -24.680 -12.780   0.510  1.00  0.00            
ATOM   4050  CG  ARG   267     -23.550 -12.430  -1.180  1.00  0.00            
ATOM   4051  HG1 ARG   267     -22.890 -13.130  -0.910  1.00  0.00            
ATOM   4052  HG2 ARG   267     -23.060 -11.650  -1.570  1.00  0.00            
ATOM   4053  CD  ARG   267     -24.490 -12.990  -2.230  1.00  0.00            
ATOM   4054  HD1 ARG   267     -25.180 -12.310  -2.470  1.00  0.00            
ATOM   4055  HD2 ARG   267     -24.930 -13.820  -1.890  1.00  0.00            
ATOM   4056  NE  ARG   267     -23.760 -13.350  -3.450  1.00  0.00            
ATOM   4057  HE  ARG   267     -23.080 -12.700  -3.790  1.00  0.00            
ATOM   4058  CZ  ARG   267     -23.950 -14.470  -4.130  1.00  0.00            
ATOM   4059  NH1 ARG   267     -24.830 -15.370  -3.720  1.00  0.00            
ATOM   4060 HH11 ARG   267     -25.370 -15.200  -2.890  1.00  0.00            
ATOM   4061 HH12 ARG   267     -24.960 -16.220  -4.240  1.00  0.00            
ATOM   4062  NH2 ARG   267     -23.230 -14.710  -5.220  1.00  0.00            
ATOM   4063 HH21 ARG   267     -22.550 -14.050  -5.530  1.00  0.00            
ATOM   4064 HH22 ARG   267     -23.370 -15.560  -5.730  1.00  0.00            
ATOM   4065  C   ARG   267     -24.390 -10.320   1.930  1.00  0.00            
ATOM   4066  O   ARG   267     -24.760  -9.220   1.520  1.00  0.00            
ATOM   4067  N   GLU   268     -24.750 -10.830   3.110  1.00  0.00            
ATOM   4068  H   GLU   268     -24.430 -11.740   3.370  1.00  0.00            
ATOM   4069  CA  GLU   268     -25.610 -10.070   4.010  1.00  0.00            
ATOM   4070  HA  GLU   268     -26.270  -9.640   3.410  1.00  0.00            
ATOM   4071  CB  GLU   268     -26.320 -11.000   5.000  1.00  0.00            
ATOM   4072  HB1 GLU   268     -26.530 -10.470   5.830  1.00  0.00            
ATOM   4073  HB2 GLU   268     -25.710 -11.750   5.240  1.00  0.00            
ATOM   4074  CG  GLU   268     -27.630 -11.600   4.480  1.00  0.00            
ATOM   4075  HG1 GLU   268     -28.020 -12.190   5.180  1.00  0.00            
ATOM   4076  HG2 GLU   268     -27.430 -12.140   3.660  1.00  0.00            
ATOM   4077  CD  GLU   268     -28.670 -10.540   4.110  1.00  0.00            
ATOM   4078  OE1 GLU   268     -29.260  -9.940   5.040  1.00  0.00            
ATOM   4079  OE2 GLU   268     -28.890 -10.310   2.900  1.00  0.00            
ATOM   4080  C   GLU   268     -24.810  -9.010   4.760  1.00  0.00            
ATOM   4081  O   GLU   268     -25.370  -7.970   5.160  1.00  0.00            
ATOM   4082  N   LYS   269     -23.520  -9.240   4.920  1.00  0.00            
ATOM   4083  H   LYS   269     -23.130 -10.090   4.540  1.00  0.00            
ATOM   4084  CA  LYS   269     -22.640  -8.310   5.610  1.00  0.00            
ATOM   4085  HA  LYS   269     -23.130  -8.090   6.460  1.00  0.00            
ATOM   4086  CB  LYS   269     -21.280  -8.950   5.910  1.00  0.00            
ATOM   4087  HB1 LYS   269     -20.670  -8.250   6.280  1.00  0.00            
ATOM   4088  HB2 LYS   269     -20.910  -9.290   5.050  1.00  0.00            
ATOM   4089  CG  LYS   269     -21.310 -10.120   6.910  1.00  0.00            
ATOM   4090  HG1 LYS   269     -20.380 -10.440   7.050  1.00  0.00            
ATOM   4091  HG2 LYS   269     -21.860 -10.860   6.520  1.00  0.00            
ATOM   4092  CD  LYS   269     -21.910  -9.700   8.250  1.00  0.00            
ATOM   4093  HD1 LYS   269     -22.910  -9.630   8.160  1.00  0.00            
ATOM   4094  HD2 LYS   269     -21.540  -8.810   8.510  1.00  0.00            
ATOM   4095  CE  LYS   269     -21.590 -10.710   9.360  1.00  0.00            
ATOM   4096  HE1 LYS   269     -22.020 -10.410  10.210  1.00  0.00            
ATOM   4097  HE2 LYS   269     -20.600 -10.750   9.480  1.00  0.00            
ATOM   4098  NZ  LYS   269     -22.070 -12.090   9.060  1.00  0.00            
ATOM   4099  HZ1 LYS   269     -21.830 -12.690   9.820  1.00  0.00            
ATOM   4100  HZ2 LYS   269     -23.070 -12.080   8.950  1.00  0.00            
ATOM   4101  HZ3 LYS   269     -21.650 -12.420   8.220  1.00  0.00            
ATOM   4102  C   LYS   269     -22.420  -7.020   4.810  1.00  0.00            
ATOM   4103  O   LYS   269     -22.340  -7.050   3.580  1.00  0.00            
ATOM   4104  N   LYS   270     -22.380  -5.890   5.510  1.00  0.00            
ATOM   4105  H   LYS   270     -22.500  -5.930   6.500  1.00  0.00            
ATOM   4106  CA  LYS   270     -22.150  -4.600   4.870  1.00  0.00            
ATOM   4107  HA  LYS   270     -22.810  -4.530   4.110  1.00  0.00            
ATOM   4108  CB  LYS   270     -22.410  -3.460   5.870  1.00  0.00            
ATOM   4109  HB1 LYS   270     -21.910  -2.650   5.570  1.00  0.00            
ATOM   4110  HB2 LYS   270     -22.080  -3.750   6.770  1.00  0.00            
ATOM   4111  CG  LYS   270     -23.880  -3.090   6.010  1.00  0.00            
ATOM   4112  HG1 LYS   270     -24.380  -3.890   6.320  1.00  0.00            
ATOM   4113  HG2 LYS   270     -24.220  -2.810   5.110  1.00  0.00            
ATOM   4114  CD  LYS   270     -24.090  -1.940   7.000  1.00  0.00            
ATOM   4115  HD1 LYS   270     -24.980  -1.520   6.820  1.00  0.00            
ATOM   4116  HD2 LYS   270     -23.370  -1.260   6.870  1.00  0.00            
ATOM   4117  CE  LYS   270     -24.070  -2.440   8.450  1.00  0.00            
ATOM   4118  HE1 LYS   270     -23.190  -2.870   8.630  1.00  0.00            
ATOM   4119  HE2 LYS   270     -24.810  -3.100   8.580  1.00  0.00            
ATOM   4120  NZ  LYS   270     -24.250  -1.330   9.420  1.00  0.00            
ATOM   4121  HZ1 LYS   270     -24.230  -1.690  10.350  1.00  0.00            
ATOM   4122  HZ2 LYS   270     -23.520  -0.660   9.310  1.00  0.00            
ATOM   4123  HZ3 LYS   270     -25.130  -0.880   9.260  1.00  0.00            
ATOM   4124  C   LYS   270     -20.740  -4.540   4.320  1.00  0.00            
ATOM   4125  O   LYS   270     -19.850  -5.250   4.780  1.00  0.00            
ATOM   4126  N   PRO   271     -20.510  -3.710   3.270  1.00  0.00            
ATOM   4127  CD  PRO   271     -21.500  -2.830   2.630  1.00  0.00            
ATOM   4128  HD1 PRO   271     -21.680  -2.020   3.190  1.00  0.00            
ATOM   4129  HD2 PRO   271     -22.360  -3.320   2.470  1.00  0.00            
ATOM   4130  CG  PRO   271     -20.820  -2.470   1.330  1.00  0.00            
ATOM   4131  HG1 PRO   271     -21.180  -1.610   0.950  1.00  0.00            
ATOM   4132  HG2 PRO   271     -20.920  -3.200   0.650  1.00  0.00            
ATOM   4133  CB  PRO   271     -19.410  -2.320   1.760  1.00  0.00            
ATOM   4134  HB1 PRO   271     -19.280  -1.470   2.270  1.00  0.00            
ATOM   4135  HB2 PRO   271     -18.790  -2.330   0.970  1.00  0.00            
ATOM   4136  CA  PRO   271     -19.210  -3.540   2.640  1.00  0.00            
ATOM   4137  HA  PRO   271     -18.980  -4.390   2.160  1.00  0.00            
ATOM   4138  C   PRO   271     -18.030  -3.360   3.590  1.00  0.00            
ATOM   4139  O   PRO   271     -17.050  -4.120   3.540  1.00  0.00            
ATOM   4140  N   GLN   272     -18.130  -2.380   4.480  1.00  0.00            
ATOM   4141  H   GLN   272     -18.960  -1.830   4.500  1.00  0.00            
ATOM   4142  CA  GLN   272     -17.060  -2.080   5.440  1.00  0.00            
ATOM   4143  HA  GLN   272     -16.250  -2.000   4.870  1.00  0.00            
ATOM   4144  CB  GLN   272     -17.360  -0.770   6.170  1.00  0.00            
ATOM   4145  HB1 GLN   272     -18.120  -0.940   6.810  1.00  0.00            
ATOM   4146  HB2 GLN   272     -17.640  -0.100   5.500  1.00  0.00            
ATOM   4147  CG  GLN   272     -16.180  -0.200   6.960  1.00  0.00            
ATOM   4148  HG1 GLN   272     -16.020  -0.780   7.760  1.00  0.00            
ATOM   4149  HG2 GLN   272     -16.420   0.720   7.260  1.00  0.00            
ATOM   4150  CD  GLN   272     -14.910  -0.130   6.140  1.00  0.00            
ATOM   4151  OE1 GLN   272     -14.890   0.420   5.040  1.00  0.00            
ATOM   4152  NE2 GLN   272     -13.840  -0.680   6.690  1.00  0.00            
ATOM   4153 HE21 GLN   272     -13.900  -1.110   7.590  1.00  0.00            
ATOM   4154 HE22 GLN   272     -12.970  -0.670   6.200  1.00  0.00            
ATOM   4155  C   GLN   272     -16.760  -3.210   6.440  1.00  0.00            
ATOM   4156  O   GLN   272     -15.700  -3.220   7.050  1.00  0.00            
ATOM   4157  N   GLU   273     -17.680  -4.150   6.570  1.00  0.00            
ATOM   4158  H   GLU   273     -18.530  -4.090   6.040  1.00  0.00            
ATOM   4159  CA  GLU   273     -17.500  -5.280   7.480  1.00  0.00            
ATOM   4160  HA  GLU   273     -17.170  -4.880   8.340  1.00  0.00            
ATOM   4161  CB  GLU   273     -18.820  -6.010   7.730  1.00  0.00            
ATOM   4162  HB1 GLU   273     -18.640  -6.800   8.310  1.00  0.00            
ATOM   4163  HB2 GLU   273     -19.180  -6.310   6.850  1.00  0.00            
ATOM   4164  CG  GLU   273     -19.880  -5.140   8.410  1.00  0.00            
ATOM   4165  HG1 GLU   273     -20.210  -4.460   7.750  1.00  0.00            
ATOM   4166  HG2 GLU   273     -19.460  -4.680   9.190  1.00  0.00            
ATOM   4167  CD  GLU   273     -21.060  -5.950   8.910  1.00  0.00            
ATOM   4168  OE1 GLU   273     -20.860  -6.920   9.660  1.00  0.00            
ATOM   4169  OE2 GLU   273     -22.220  -5.590   8.540  1.00  0.00            
ATOM   4170  C   GLU   273     -16.450  -6.240   6.950  1.00  0.00            
ATOM   4171  O   GLU   273     -15.650  -6.780   7.720  1.00  0.00            
ATOM   4172  N   LEU   274     -16.450  -6.440   5.630  1.00  0.00            
ATOM   4173  H   LEU   274     -17.130  -5.970   5.070  1.00  0.00            
ATOM   4174  CA  LEU   274     -15.490  -7.330   5.000  1.00  0.00            
ATOM   4175  HA  LEU   274     -15.460  -8.140   5.570  1.00  0.00            
ATOM   4176  CB  LEU   274     -15.950  -7.710   3.580  1.00  0.00            
ATOM   4177  HB1 LEU   274     -15.150  -8.070   3.090  1.00  0.00            
ATOM   4178  HB2 LEU   274     -16.260  -6.870   3.130  1.00  0.00            
ATOM   4179  CG  LEU   274     -17.080  -8.740   3.430  1.00  0.00            
ATOM   4180  HG  LEU   274     -16.880  -9.550   3.970  1.00  0.00            
ATOM   4181  CD1 LEU   274     -18.380  -8.150   3.920  1.00  0.00            
ATOM   4182 HD11 LEU   274     -19.110  -8.830   3.820  1.00  0.00            
ATOM   4183 HD12 LEU   274     -18.290  -7.900   4.880  1.00  0.00            
ATOM   4184 HD13 LEU   274     -18.600  -7.340   3.380  1.00  0.00            
ATOM   4185  CD2 LEU   274     -17.210  -9.130   1.980  1.00  0.00            
ATOM   4186 HD21 LEU   274     -17.940  -9.800   1.880  1.00  0.00            
ATOM   4187 HD22 LEU   274     -17.410  -8.330   1.430  1.00  0.00            
ATOM   4188 HD23 LEU   274     -16.340  -9.530   1.660  1.00  0.00            
ATOM   4189  C   LEU   274     -14.120  -6.670   4.940  1.00  0.00            
ATOM   4190  O   LEU   274     -13.100  -7.320   5.120  1.00  0.00            
ATOM   4191  N   ILE   275     -14.110  -5.360   4.720  1.00  0.00            
ATOM   4192  H   ILE   275     -14.990  -4.890   4.610  1.00  0.00            
ATOM   4193  CA  ILE   275     -12.880  -4.580   4.630  1.00  0.00            
ATOM   4194  HA  ILE   275     -12.320  -5.080   3.970  1.00  0.00            
ATOM   4195  CB  ILE   275     -13.170  -3.160   4.130  1.00  0.00            
ATOM   4196  HB  ILE   275     -13.820  -2.730   4.740  1.00  0.00            
ATOM   4197  CG2 ILE   275     -11.900  -2.320   4.140  1.00  0.00            
ATOM   4198 HG21 ILE   275     -12.110  -1.400   3.810  1.00  0.00            
ATOM   4199 HG22 ILE   275     -11.540  -2.260   5.070  1.00  0.00            
ATOM   4200 HG23 ILE   275     -11.210  -2.740   3.550  1.00  0.00            
ATOM   4201  CG1 ILE   275     -13.750  -3.220   2.710  1.00  0.00            
ATOM   4202 HG11 ILE   275     -14.490  -3.890   2.710  1.00  0.00            
ATOM   4203 HG12 ILE   275     -13.030  -3.520   2.090  1.00  0.00            
ATOM   4204  CD  ILE   275     -14.300  -1.910   2.210  1.00  0.00            
ATOM   4205  HD1 ILE   275     -14.660  -2.040   1.280  1.00  0.00            
ATOM   4206  HD2 ILE   275     -15.030  -1.600   2.810  1.00  0.00            
ATOM   4207  HD3 ILE   275     -13.570  -1.230   2.190  1.00  0.00            
ATOM   4208  C   ILE   275     -12.130  -4.530   5.970  1.00  0.00            
ATOM   4209  O   ILE   275     -10.900  -4.660   6.010  1.00  0.00            
ATOM   4210  N   ASP   276     -12.870  -4.350   7.060  1.00  0.00            
ATOM   4211  H   ASP   276     -13.860  -4.260   6.970  1.00  0.00            
ATOM   4212  CA  ASP   276     -12.260  -4.280   8.390  1.00  0.00            
ATOM   4213  HA  ASP   276     -11.610  -3.520   8.280  1.00  0.00            
ATOM   4214  CB  ASP   276     -13.320  -3.990   9.460  1.00  0.00            
ATOM   4215  HB1 ASP   276     -12.940  -4.180  10.360  1.00  0.00            
ATOM   4216  HB2 ASP   276     -14.110  -4.590   9.300  1.00  0.00            
ATOM   4217  CG  ASP   276     -13.800  -2.550   9.430  1.00  0.00            
ATOM   4218  OD1 ASP   276     -13.030  -1.660   9.000  1.00  0.00            
ATOM   4219  OD2 ASP   276     -14.940  -2.310   9.870  1.00  0.00            
ATOM   4220  C   ASP   276     -11.460  -5.500   8.790  1.00  0.00            
ATOM   4221  O   ASP   276     -10.500  -5.400   9.550  1.00  0.00            
ATOM   4222  N   VAL   277     -11.850  -6.680   8.280  1.00  0.00            
ATOM   4223  H   VAL   277     -12.620  -6.700   7.650  1.00  0.00            
ATOM   4224  CA  VAL   277     -11.150  -7.930   8.620  1.00  0.00            
ATOM   4225  HA  VAL   277     -10.520  -7.630   9.330  1.00  0.00            
ATOM   4226  CB  VAL   277     -12.140  -8.990   9.140  1.00  0.00            
ATOM   4227  HB  VAL   277     -11.620  -9.810   9.380  1.00  0.00            
ATOM   4228  CG1 VAL   277     -12.840  -8.480  10.390  1.00  0.00            
ATOM   4229 HG11 VAL   277     -13.480  -9.180  10.710  1.00  0.00            
ATOM   4230 HG12 VAL   277     -12.170  -8.290  11.100  1.00  0.00            
ATOM   4231 HG13 VAL   277     -13.350  -7.650  10.170  1.00  0.00            
ATOM   4232  CG2 VAL   277     -13.160  -9.350   8.060  1.00  0.00            
ATOM   4233 HG21 VAL   277     -13.780 -10.040   8.420  1.00  0.00            
ATOM   4234 HG22 VAL   277     -13.670  -8.540   7.800  1.00  0.00            
ATOM   4235 HG23 VAL   277     -12.680  -9.720   7.260  1.00  0.00            
ATOM   4236  C   VAL   277     -10.360  -8.530   7.450  1.00  0.00            
ATOM   4237  O   VAL   277      -9.750  -9.590   7.570  1.00  0.00            
ATOM   4238  N   GLU   278     -10.370  -7.810   6.320  1.00  0.00            
ATOM   4239  H   GLU   278     -10.860  -6.940   6.320  1.00  0.00            
ATOM   4240  CA  GLU   278      -9.700  -8.230   5.090  1.00  0.00            
ATOM   4241  HA  GLU   278     -10.240  -9.020   4.800  1.00  0.00            
ATOM   4242  CB  GLU   278      -9.720  -7.060   4.090  1.00  0.00            
ATOM   4243  HB1 GLU   278      -9.220  -6.290   4.480  1.00  0.00            
ATOM   4244  HB2 GLU   278     -10.670  -6.800   3.930  1.00  0.00            
ATOM   4245  CG  GLU   278      -9.100  -7.380   2.750  1.00  0.00            
ATOM   4246  HG1 GLU   278      -9.630  -8.110   2.320  1.00  0.00            
ATOM   4247  HG2 GLU   278      -8.160  -7.700   2.900  1.00  0.00            
ATOM   4248  CD  GLU   278      -9.070  -6.180   1.820  1.00  0.00            
ATOM   4249  OE1 GLU   278     -10.050  -5.430   1.770  1.00  0.00            
ATOM   4250  OE2 GLU   278      -8.050  -6.010   1.120  1.00  0.00            
ATOM   4251  C   GLU   278      -8.270  -8.750   5.250  1.00  0.00            
ATOM   4252  O   GLU   278      -7.920  -9.790   4.710  1.00  0.00            
ATOM   4253  N   TRP   279      -7.450  -8.010   6.000  1.00  0.00            
ATOM   4254  H   TRP   279      -7.800  -7.190   6.440  1.00  0.00            
ATOM   4255  CA  TRP   279      -6.050  -8.370   6.210  1.00  0.00            
ATOM   4256  HA  TRP   279      -5.760  -8.670   5.300  1.00  0.00            
ATOM   4257  CB  TRP   279      -5.290  -7.150   6.710  1.00  0.00            
ATOM   4258  HB1 TRP   279      -4.310  -7.350   6.720  1.00  0.00            
ATOM   4259  HB2 TRP   279      -5.590  -6.930   7.640  1.00  0.00            
ATOM   4260  CG  TRP   279      -5.510  -5.940   5.860  1.00  0.00            
ATOM   4261  CD1 TRP   279      -6.430  -4.950   6.060  1.00  0.00            
ATOM   4262  HD1 TRP   279      -7.060  -4.910   6.830  1.00  0.00            
ATOM   4263  NE1 TRP   279      -6.360  -4.030   5.040  1.00  0.00            
ATOM   4264  HE1 TRP   279      -6.940  -3.220   4.950  1.00  0.00            
ATOM   4265  CE2 TRP   279      -5.370  -4.400   4.170  1.00  0.00            
ATOM   4266  CZ2 TRP   279      -4.930  -3.780   2.990  1.00  0.00            
ATOM   4267  HZ2 TRP   279      -5.340  -2.930   2.670  1.00  0.00            
ATOM   4268  CH2 TRP   279      -3.910  -4.400   2.300  1.00  0.00            
ATOM   4269  HH2 TRP   279      -3.570  -3.980   1.450  1.00  0.00            
ATOM   4270  CZ3 TRP   279      -3.330  -5.600   2.760  1.00  0.00            
ATOM   4271  HZ3 TRP   279      -2.590  -6.010   2.240  1.00  0.00            
ATOM   4272  CE3 TRP   279      -3.770  -6.210   3.920  1.00  0.00            
ATOM   4273  HE3 TRP   279      -3.360  -7.070   4.240  1.00  0.00            
ATOM   4274  CD2 TRP   279      -4.810  -5.610   4.660  1.00  0.00            
ATOM   4275  C   TRP   279      -5.790  -9.570   7.120  1.00  0.00            
ATOM   4276  O   TRP   279      -4.730 -10.180   7.070  1.00  0.00            
ATOM   4277  N   ASN   280      -6.790  -9.920   7.930  1.00  0.00            
ATOM   4278  H   ASN   280      -7.650  -9.400   7.900  1.00  0.00            
ATOM   4279  CA  ASN   280      -6.670 -11.030   8.870  1.00  0.00            
ATOM   4280  HA  ASN   280      -5.820 -10.820   9.350  1.00  0.00            
ATOM   4281  CB  ASN   280      -7.900 -11.060   9.780  1.00  0.00            
ATOM   4282  HB1 ASN   280      -7.790 -11.810  10.440  1.00  0.00            
ATOM   4283  HB2 ASN   280      -8.710 -11.230   9.220  1.00  0.00            
ATOM   4284  CG  ASN   280      -8.090  -9.750  10.570  1.00  0.00            
ATOM   4285  OD1 ASN   280      -7.260  -8.850  10.510  1.00  0.00            
ATOM   4286  ND2 ASN   280      -9.200  -9.650  11.290  1.00  0.00            
ATOM   4287 HD21 ASN   280      -9.860 -10.400  11.310  1.00  0.00            
ATOM   4288 HD22 ASN   280      -9.380  -8.820  11.820  1.00  0.00            
ATOM   4289  C   ASN   280      -6.480 -12.400   8.220  1.00  0.00            
ATOM   4290  O   ASN   280      -6.040 -13.340   8.880  1.00  0.00            
ATOM   4291  N   VAL   281      -6.760 -12.500   6.910  1.00  0.00            
ATOM   4292  H   VAL   281      -7.050 -11.690   6.420  1.00  0.00            
ATOM   4293  CA  VAL   281      -6.650 -13.760   6.200  1.00  0.00            
ATOM   4294  HA  VAL   281      -6.780 -14.380   6.970  1.00  0.00            
ATOM   4295  CB  VAL   281      -7.720 -13.890   5.080  1.00  0.00            
ATOM   4296  HB  VAL   281      -7.760 -14.820   4.730  1.00  0.00            
ATOM   4297  CG1 VAL   281      -9.100 -13.570   5.640  1.00  0.00            
ATOM   4298 HG11 VAL   281      -9.780 -13.650   4.910  1.00  0.00            
ATOM   4299 HG12 VAL   281      -9.320 -14.210   6.370  1.00  0.00            
ATOM   4300 HG13 VAL   281      -9.100 -12.630   6.000  1.00  0.00            
ATOM   4301  CG2 VAL   281      -7.380 -12.990   3.900  1.00  0.00            
ATOM   4302 HG21 VAL   281      -8.080 -13.080   3.190  1.00  0.00            
ATOM   4303 HG22 VAL   281      -7.330 -12.040   4.200  1.00  0.00            
ATOM   4304 HG23 VAL   281      -6.490 -13.260   3.530  1.00  0.00            
ATOM   4305  C   VAL   281      -5.280 -14.100   5.580  1.00  0.00            
ATOM   4306  O   VAL   281      -5.110 -15.180   5.020  1.00  0.00            
ATOM   4307  N   LEU   282      -4.330 -13.170   5.650  1.00  0.00            
ATOM   4308  H   LEU   282      -4.530 -12.280   6.080  1.00  0.00            
ATOM   4309  CA  LEU   282      -2.990 -13.410   5.110  1.00  0.00            
ATOM   4310  HA  LEU   282      -3.100 -13.590   4.130  1.00  0.00            
ATOM   4311  CB  LEU   282      -2.070 -12.200   5.290  1.00  0.00            
ATOM   4312  HB1 LEU   282      -1.130 -12.550   5.350  1.00  0.00            
ATOM   4313  HB2 LEU   282      -2.320 -11.770   6.150  1.00  0.00            
ATOM   4314  CG  LEU   282      -2.060 -11.100   4.220  1.00  0.00            
ATOM   4315  HG  LEU   282      -2.990 -10.750   4.090  1.00  0.00            
ATOM   4316  CD1 LEU   282      -1.150  -9.950   4.660  1.00  0.00            
ATOM   4317 HD11 LEU   282      -1.150  -9.240   3.960  1.00  0.00            
ATOM   4318 HD12 LEU   282      -1.490  -9.570   5.530  1.00  0.00            
ATOM   4319 HD13 LEU   282      -0.220 -10.290   4.790  1.00  0.00            
ATOM   4320  CD2 LEU   282      -1.570 -11.660   2.910  1.00  0.00            
ATOM   4321 HD21 LEU   282      -1.570 -10.930   2.220  1.00  0.00            
ATOM   4322 HD22 LEU   282      -0.650 -12.010   3.020  1.00  0.00            
ATOM   4323 HD23 LEU   282      -2.180 -12.390   2.620  1.00  0.00            
ATOM   4324  C   LEU   282      -2.410 -14.610   5.840  1.00  0.00            
ATOM   4325  O   LEU   282      -2.520 -14.720   7.070  1.00  0.00            
ATOM   4326  N   PRO   283      -1.820 -15.570   5.110  1.00  0.00            
ATOM   4327  CD  PRO   283      -1.680 -15.610   3.650  1.00  0.00            
ATOM   4328  HD1 PRO   283      -1.400 -14.720   3.290  1.00  0.00            
ATOM   4329  HD2 PRO   283      -2.540 -15.880   3.220  1.00  0.00            
ATOM   4330  CG  PRO   283      -0.600 -16.650   3.460  1.00  0.00            
ATOM   4331  HG1 PRO   283       0.310 -16.260   3.600  1.00  0.00            
ATOM   4332  HG2 PRO   283      -0.650 -17.070   2.550  1.00  0.00            
ATOM   4333  CB  PRO   283      -0.930 -17.650   4.520  1.00  0.00            
ATOM   4334  HB1 PRO   283      -0.150 -18.250   4.690  1.00  0.00            
ATOM   4335  HB2 PRO   283      -1.720 -18.200   4.250  1.00  0.00            
ATOM   4336  CA  PRO   283      -1.230 -16.770   5.720  1.00  0.00            
ATOM   4337  HA  PRO   283      -1.880 -17.160   6.380  1.00  0.00            
ATOM   4338  C   PRO   283       0.030 -16.510   6.540  1.00  0.00            
ATOM   4339  O   PRO   283       0.280 -17.190   7.540  1.00  0.00            
ATOM   4340  N   PHE   284       0.790 -15.500   6.150  1.00  0.00            
ATOM   4341  H   PHE   284       0.510 -14.950   5.350  1.00  0.00            
ATOM   4342  CA  PHE   284       2.030 -15.170   6.830  1.00  0.00            
ATOM   4343  HA  PHE   284       1.990 -15.750   7.650  1.00  0.00            
ATOM   4344  CB  PHE   284       3.240 -15.460   5.940  1.00  0.00            
ATOM   4345  HB1 PHE   284       4.070 -15.430   6.500  1.00  0.00            
ATOM   4346  HB2 PHE   284       3.290 -14.750   5.230  1.00  0.00            
ATOM   4347  CG  PHE   284       3.190 -16.790   5.260  1.00  0.00            
ATOM   4348  CD1 PHE   284       3.280 -17.970   5.990  1.00  0.00            
ATOM   4349  HD1 PHE   284       3.350 -17.940   6.990  1.00  0.00            
ATOM   4350  CE1 PHE   284       3.270 -19.220   5.340  1.00  0.00            
ATOM   4351  HE1 PHE   284       3.330 -20.060   5.880  1.00  0.00            
ATOM   4352  CZ  PHE   284       3.160 -19.280   3.970  1.00  0.00            
ATOM   4353  HZ  PHE   284       3.140 -20.160   3.500  1.00  0.00            
ATOM   4354  CE2 PHE   284       3.070 -18.110   3.220  1.00  0.00            
ATOM   4355  HE2 PHE   284       2.990 -18.150   2.230  1.00  0.00            
ATOM   4356  CD2 PHE   284       3.080 -16.880   3.870  1.00  0.00            
ATOM   4357  HD2 PHE   284       3.010 -16.040   3.330  1.00  0.00            
ATOM   4358  C   PHE   284       2.110 -13.690   7.230  1.00  0.00            
ATOM   4359  O   PHE   284       1.320 -12.860   6.760  1.00  0.00            
ATOM   4360  N   ASP   285       3.060 -13.390   8.110  1.00  0.00            
ATOM   4361  H   ASP   285       3.620 -14.130   8.490  1.00  0.00            
ATOM   4362  CA  ASP   285       3.330 -12.020   8.530  1.00  0.00            
ATOM   4363  HA  ASP   285       2.500 -11.480   8.650  1.00  0.00            
ATOM   4364  CB  ASP   285       4.060 -12.040   9.880  1.00  0.00            
ATOM   4365  HB1 ASP   285       4.900 -12.580   9.790  1.00  0.00            
ATOM   4366  HB2 ASP   285       3.470 -12.460  10.570  1.00  0.00            
ATOM   4367  CG  ASP   285       4.440 -10.650  10.370  1.00  0.00            
ATOM   4368  OD1 ASP   285       3.870  -9.650   9.860  1.00  0.00            
ATOM   4369  OD2 ASP   285       5.300 -10.560  11.270  1.00  0.00            
ATOM   4370  C   ASP   285       4.250 -11.550   7.410  1.00  0.00            
ATOM   4371  O   ASP   285       5.360 -12.060   7.240  1.00  0.00            
ATOM   4372  N   SER   286       3.770 -10.610   6.620  1.00  0.00            
ATOM   4373  H   SER   286       2.870 -10.210   6.800  1.00  0.00            
ATOM   4374  CA  SER   286       4.550 -10.150   5.480  1.00  0.00            
ATOM   4375  HA  SER   286       5.470 -10.090   5.860  1.00  0.00            
ATOM   4376  CB  SER   286       4.360 -11.140   4.330  1.00  0.00            
ATOM   4377  HB1 SER   286       4.710 -12.040   4.580  1.00  0.00            
ATOM   4378  HB2 SER   286       4.820 -10.820   3.500  1.00  0.00            
ATOM   4379  OG  SER   286       2.980 -11.290   4.030  1.00  0.00            
ATOM   4380  HG  SER   286       2.870 -11.940   3.280  1.00  0.00            
ATOM   4381  C   SER   286       4.230  -8.760   4.960  1.00  0.00            
ATOM   4382  O   SER   286       3.300  -8.090   5.430  1.00  0.00            
ATOM   4383  N   ILE   287       5.020  -8.330   3.990  1.00  0.00            
ATOM   4384  H   ILE   287       5.770  -8.910   3.690  1.00  0.00            
ATOM   4385  CA  ILE   287       4.820  -7.030   3.330  1.00  0.00            
ATOM   4386  HA  ILE   287       4.000  -6.630   3.730  1.00  0.00            
ATOM   4387  CB  ILE   287       6.010  -6.060   3.570  1.00  0.00            
ATOM   4388  HB  ILE   287       5.900  -5.240   3.010  1.00  0.00            
ATOM   4389  CG2 ILE   287       6.040  -5.610   5.020  1.00  0.00            
ATOM   4390 HG21 ILE   287       6.800  -4.990   5.160  1.00  0.00            
ATOM   4391 HG22 ILE   287       5.180  -5.140   5.240  1.00  0.00            
ATOM   4392 HG23 ILE   287       6.140  -6.410   5.610  1.00  0.00            
ATOM   4393  CG1 ILE   287       7.330  -6.710   3.170  1.00  0.00            
ATOM   4394 HG11 ILE   287       7.290  -6.940   2.200  1.00  0.00            
ATOM   4395 HG12 ILE   287       7.450  -7.550   3.710  1.00  0.00            
ATOM   4396  CD  ILE   287       8.550  -5.830   3.400  1.00  0.00            
ATOM   4397  HD1 ILE   287       9.380  -6.320   3.120  1.00  0.00            
ATOM   4398  HD2 ILE   287       8.460  -4.990   2.860  1.00  0.00            
ATOM   4399  HD3 ILE   287       8.620  -5.600   4.370  1.00  0.00            
ATOM   4400  C   ILE   287       4.660  -7.330   1.840  1.00  0.00            
ATOM   4401  O   ILE   287       5.100  -8.380   1.350  1.00  0.00            
ATOM   4402  N   PHE   288       4.010  -6.420   1.120  1.00  0.00            
ATOM   4403  H   PHE   288       3.670  -5.600   1.580  1.00  0.00            
ATOM   4404  CA  PHE   288       3.780  -6.560  -0.320  1.00  0.00            
ATOM   4405  HA  PHE   288       3.220  -5.770  -0.570  1.00  0.00            
ATOM   4406  CB  PHE   288       5.100  -6.540  -1.100  1.00  0.00            
ATOM   4407  HB1 PHE   288       5.400  -7.480  -1.250  1.00  0.00            
ATOM   4408  HB2 PHE   288       5.790  -6.050  -0.560  1.00  0.00            
ATOM   4409  CG  PHE   288       4.990  -5.860  -2.440  1.00  0.00            
ATOM   4410  CD1 PHE   288       3.830  -5.960  -3.220  1.00  0.00            
ATOM   4411  HD1 PHE   288       3.050  -6.490  -2.880  1.00  0.00            
ATOM   4412  CE1 PHE   288       3.740  -5.320  -4.450  1.00  0.00            
ATOM   4413  HE1 PHE   288       2.900  -5.390  -4.990  1.00  0.00            
ATOM   4414  CZ  PHE   288       4.820  -4.600  -4.940  1.00  0.00            
ATOM   4415  HZ  PHE   288       4.750  -4.140  -5.820  1.00  0.00            
ATOM   4416  CE2 PHE   288       5.990  -4.510  -4.190  1.00  0.00            
ATOM   4417  HE2 PHE   288       6.770  -4.000  -4.540  1.00  0.00            
ATOM   4418  CD2 PHE   288       6.070  -5.130  -2.950  1.00  0.00            
ATOM   4419  HD2 PHE   288       6.910  -5.060  -2.420  1.00  0.00            
ATOM   4420  C   PHE   288       2.980  -7.840  -0.620  1.00  0.00            
ATOM   4421  O   PHE   288       3.270  -8.570  -1.570  1.00  0.00            
ATOM   4422  N   ARG   289       2.000  -8.110   0.240  1.00  0.00            
ATOM   4423  H   ARG   289       1.870  -7.500   1.020  1.00  0.00            
ATOM   4424  CA  ARG   289       1.110  -9.250   0.100  1.00  0.00            
ATOM   4425  HA  ARG   289       1.200  -9.590  -0.840  1.00  0.00            
ATOM   4426  CB  ARG   289       1.500 -10.380   1.070  1.00  0.00            
ATOM   4427  HB1 ARG   289       0.770 -11.060   1.080  1.00  0.00            
ATOM   4428  HB2 ARG   289       1.600  -9.990   1.980  1.00  0.00            
ATOM   4429  CG  ARG   289       2.800 -11.080   0.710  1.00  0.00            
ATOM   4430  HG1 ARG   289       2.980 -11.790   1.390  1.00  0.00            
ATOM   4431  HG2 ARG   289       3.540 -10.410   0.720  1.00  0.00            
ATOM   4432  CD  ARG   289       2.720 -11.720  -0.680  1.00  0.00            
ATOM   4433  HD1 ARG   289       2.610 -11.010  -1.380  1.00  0.00            
ATOM   4434  HD2 ARG   289       1.940 -12.350  -0.720  1.00  0.00            
ATOM   4435  NE  ARG   289       3.930 -12.480  -0.990  1.00  0.00            
ATOM   4436  HE  ARG   289       3.910 -13.470  -0.840  1.00  0.00            
ATOM   4437  CZ  ARG   289       5.050 -11.940  -1.450  1.00  0.00            
ATOM   4438  NH1 ARG   289       5.140 -10.640  -1.660  1.00  0.00            
ATOM   4439 HH11 ARG   289       4.350 -10.050  -1.460  1.00  0.00            
ATOM   4440 HH12 ARG   289       5.980 -10.240  -2.000  1.00  0.00            
ATOM   4441  NH2 ARG   289       6.110 -12.720  -1.670  1.00  0.00            
ATOM   4442 HH21 ARG   289       6.060 -13.700  -1.490  1.00  0.00            
ATOM   4443 HH22 ARG   289       6.960 -12.320  -2.020  1.00  0.00            
ATOM   4444  C   ARG   289      -0.300  -8.770   0.380  1.00  0.00            
ATOM   4445  O   ARG   289      -0.550  -8.040   1.360  1.00  0.00            
ATOM   4446  N   PHE   290      -1.230  -9.140  -0.490  1.00  0.00            
ATOM   4447  H   PHE   290      -0.960  -9.730  -1.250  1.00  0.00            
ATOM   4448  CA  PHE   290      -2.610  -8.730  -0.390  1.00  0.00            
ATOM   4449  HA  PHE   290      -2.710  -8.240   0.490  1.00  0.00            
ATOM   4450  CB  PHE   290      -2.930  -7.790  -1.550  1.00  0.00            
ATOM   4451  HB1 PHE   290      -3.730  -7.240  -1.300  1.00  0.00            
ATOM   4452  HB2 PHE   290      -3.150  -8.340  -2.360  1.00  0.00            
ATOM   4453  CG  PHE   290      -1.790  -6.850  -1.900  1.00  0.00            
ATOM   4454  CD1 PHE   290      -1.460  -5.800  -1.050  1.00  0.00            
ATOM   4455  HD1 PHE   290      -2.000  -5.640  -0.220  1.00  0.00            
ATOM   4456  CE1 PHE   290      -0.370  -4.970  -1.330  1.00  0.00            
ATOM   4457  HE1 PHE   290      -0.130  -4.220  -0.710  1.00  0.00            
ATOM   4458  CZ  PHE   290       0.390  -5.180  -2.490  1.00  0.00            
ATOM   4459  HZ  PHE   290       1.160  -4.580  -2.700  1.00  0.00            
ATOM   4460  CE2 PHE   290       0.050  -6.230  -3.340  1.00  0.00            
ATOM   4461  HE2 PHE   290       0.590  -6.390  -4.170  1.00  0.00            
ATOM   4462  CD2 PHE   290      -1.020  -7.050  -3.050  1.00  0.00            
ATOM   4463  HD2 PHE   290      -1.260  -7.800  -3.680  1.00  0.00            
ATOM   4464  C   PHE   290      -3.550  -9.930  -0.350  1.00  0.00            
ATOM   4465  O   PHE   290      -3.280 -10.960  -0.960  1.00  0.00            
ATOM   4466  N   SER   291      -4.630  -9.790   0.400  1.00  0.00            
ATOM   4467  H   SER   291      -4.780  -8.910   0.860  1.00  0.00            
ATOM   4468  CA  SER   291      -5.620 -10.850   0.600  1.00  0.00            
ATOM   4469  HA  SER   291      -5.010 -11.570   0.940  1.00  0.00            
ATOM   4470  CB  SER   291      -6.680 -10.400   1.590  1.00  0.00            
ATOM   4471  HB1 SER   291      -7.350 -11.120   1.750  1.00  0.00            
ATOM   4472  HB2 SER   291      -7.140  -9.580   1.260  1.00  0.00            
ATOM   4473  OG  SER   291      -6.100 -10.090   2.840  1.00  0.00            
ATOM   4474  HG  SER   291      -6.810  -9.800   3.480  1.00  0.00            
ATOM   4475  C   SER   291      -6.300 -11.480  -0.630  1.00  0.00            
ATOM   4476  O   SER   291      -6.060 -12.630  -0.960  1.00  0.00            
ATOM   4477  N   PHE   292      -7.190 -10.720  -1.260  1.00  0.00            
ATOM   4478  H   PHE   292      -7.350  -9.780  -0.940  1.00  0.00            
ATOM   4479  CA  PHE   292      -7.930 -11.210  -2.400  1.00  0.00            
ATOM   4480  HA  PHE   292      -7.790 -12.200  -2.370  1.00  0.00            
ATOM   4481  CB  PHE   292      -9.410 -10.880  -2.240  1.00  0.00            
ATOM   4482  HB1 PHE   292      -9.930 -11.340  -2.960  1.00  0.00            
ATOM   4483  HB2 PHE   292      -9.540  -9.890  -2.310  1.00  0.00            
ATOM   4484  CG  PHE   292      -9.970 -11.320  -0.920  1.00  0.00            
ATOM   4485  CD1 PHE   292     -10.370 -12.640  -0.720  1.00  0.00            
ATOM   4486  HD1 PHE   292     -10.350 -13.280  -1.480  1.00  0.00            
ATOM   4487  CE1 PHE   292     -10.790 -13.080   0.530  1.00  0.00            
ATOM   4488  HE1 PHE   292     -11.070 -14.030   0.650  1.00  0.00            
ATOM   4489  CZ  PHE   292     -10.820 -12.200   1.600  1.00  0.00            
ATOM   4490  HZ  PHE   292     -11.120 -12.510   2.500  1.00  0.00            
ATOM   4491  CE2 PHE   292     -10.420 -10.880   1.420  1.00  0.00            
ATOM   4492  HE2 PHE   292     -10.440 -10.240   2.190  1.00  0.00            
ATOM   4493  CD2 PHE   292     -10.000 -10.450   0.170  1.00  0.00            
ATOM   4494  HD2 PHE   292      -9.720  -9.500   0.040  1.00  0.00            
ATOM   4495  C   PHE   292      -7.390 -10.750  -3.740  1.00  0.00            
ATOM   4496  O   PHE   292      -7.590  -9.620  -4.160  1.00  0.00            
ATOM   4497  N   VAL   293      -6.690 -11.680  -4.400  1.00  0.00            
ATOM   4498  H   VAL   293      -6.600 -12.590  -3.990  1.00  0.00            
ATOM   4499  CA  VAL   293      -6.060 -11.430  -5.670  1.00  0.00            
ATOM   4500  HA  VAL   293      -6.380 -10.530  -5.970  1.00  0.00            
ATOM   4501  CB  VAL   293      -4.500 -11.450  -5.510  1.00  0.00            
ATOM   4502  HB  VAL   293      -4.060 -11.360  -6.400  1.00  0.00            
ATOM   4503  CG1 VAL   293      -4.060 -10.300  -4.630  1.00  0.00            
ATOM   4504 HG11 VAL   293      -3.060 -10.320  -4.540  1.00  0.00            
ATOM   4505 HG12 VAL   293      -4.330  -9.430  -5.050  1.00  0.00            
ATOM   4506 HG13 VAL   293      -4.490 -10.380  -3.730  1.00  0.00            
ATOM   4507  CG2 VAL   293      -4.060 -12.770  -4.890  1.00  0.00            
ATOM   4508 HG21 VAL   293      -3.070 -12.770  -4.790  1.00  0.00            
ATOM   4509 HG22 VAL   293      -4.490 -12.870  -3.990  1.00  0.00            
ATOM   4510 HG23 VAL   293      -4.340 -13.530  -5.480  1.00  0.00            
ATOM   4511  C   VAL   293      -6.490 -12.530  -6.670  1.00  0.00            
ATOM   4512  O   VAL   293      -7.150 -13.490  -6.290  1.00  0.00            
ATOM   4513  N   PRO   294      -6.160 -12.370  -7.970  1.00  0.00            
ATOM   4514  CD  PRO   294      -5.540 -11.170  -8.590  1.00  0.00            
ATOM   4515  HD1 PRO   294      -4.550 -11.150  -8.420  1.00  0.00            
ATOM   4516  HD2 PRO   294      -5.960 -10.330  -8.230  1.00  0.00            
ATOM   4517  CG  PRO   294      -5.840 -11.360 -10.060  1.00  0.00            
ATOM   4518  HG1 PRO   294      -5.170 -10.900 -10.630  1.00  0.00            
ATOM   4519  HG2 PRO   294      -6.760 -11.030 -10.290  1.00  0.00            
ATOM   4520  CB  PRO   294      -5.760 -12.830 -10.230  1.00  0.00            
ATOM   4521  HB1 PRO   294      -4.800 -13.130 -10.230  1.00  0.00            
ATOM   4522  HB2 PRO   294      -6.190 -13.110 -11.080  1.00  0.00            
ATOM   4523  CA  PRO   294      -6.510 -13.350  -9.000  1.00  0.00            
ATOM   4524  HA  PRO   294      -7.510 -13.390  -9.100  1.00  0.00            
ATOM   4525  C   PRO   294      -6.070 -14.770  -8.660  1.00  0.00            
ATOM   4526  O   PRO   294      -5.020 -14.970  -8.050  1.00  0.00            
ATOM   4527  N   VAL   295      -6.900 -15.750  -9.000  1.00  0.00            
ATOM   4528  H   VAL   295      -7.760 -15.510  -9.460  1.00  0.00            
ATOM   4529  CA  VAL   295      -6.600 -17.150  -8.750  1.00  0.00            
ATOM   4530  HA  VAL   295      -5.760 -17.090  -8.210  1.00  0.00            
ATOM   4531  CB  VAL   295      -7.750 -17.860  -7.990  1.00  0.00            
ATOM   4532  HB  VAL   295      -7.590 -18.840  -7.950  1.00  0.00            
ATOM   4533  CG1 VAL   295      -7.840 -17.340  -6.580  1.00  0.00            
ATOM   4534 HG11 VAL   295      -8.590 -17.800  -6.100  1.00  0.00            
ATOM   4535 HG12 VAL   295      -6.980 -17.520  -6.110  1.00  0.00            
ATOM   4536 HG13 VAL   295      -8.010 -16.350  -6.600  1.00  0.00            
ATOM   4537  CG2 VAL   295      -9.070 -17.630  -8.720  1.00  0.00            
ATOM   4538 HG21 VAL   295      -9.800 -18.090  -8.220  1.00  0.00            
ATOM   4539 HG22 VAL   295      -9.260 -16.650  -8.760  1.00  0.00            
ATOM   4540 HG23 VAL   295      -9.000 -18.000  -9.650  1.00  0.00            
ATOM   4541  C   VAL   295      -6.340 -17.930 -10.030  1.00  0.00            
ATOM   4542  O   VAL   295      -6.880 -17.600 -11.090  1.00  0.00            
ATOM   4543  N   ILE   296      -5.510 -18.960  -9.950  1.00  0.00            
ATOM   4544  H   ILE   296      -5.080 -19.160  -9.070  1.00  0.00            
ATOM   4545  CA  ILE   296      -5.210 -19.820 -11.100  1.00  0.00            
ATOM   4546  HA  ILE   296      -5.200 -19.260 -11.930  1.00  0.00            
ATOM   4547  CB  ILE   296      -3.810 -20.470 -10.940  1.00  0.00            
ATOM   4548  HB  ILE   296      -3.830 -21.120 -10.190  1.00  0.00            
ATOM   4549  CG2 ILE   296      -3.440 -21.230 -12.220  1.00  0.00            
ATOM   4550 HG21 ILE   296      -2.540 -21.640 -12.110  1.00  0.00            
ATOM   4551 HG22 ILE   296      -4.120 -21.940 -12.400  1.00  0.00            
ATOM   4552 HG23 ILE   296      -3.420 -20.590 -12.990  1.00  0.00            
ATOM   4553  CG1 ILE   296      -2.770 -19.390 -10.640  1.00  0.00            
ATOM   4554 HG11 ILE   296      -1.860 -19.820 -10.680  1.00  0.00            
ATOM   4555 HG12 ILE   296      -2.940 -19.050  -9.720  1.00  0.00            
ATOM   4556  CD  ILE   296      -2.780 -18.210 -11.610  1.00  0.00            
ATOM   4557  HD1 ILE   296      -2.070 -17.560 -11.340  1.00  0.00            
ATOM   4558  HD2 ILE   296      -2.600 -18.540 -12.540  1.00  0.00            
ATOM   4559  HD3 ILE   296      -3.680 -17.770 -11.580  1.00  0.00            
ATOM   4560  C   ILE   296      -6.320 -20.870 -11.120  1.00  0.00            
ATOM   4561  O   ILE   296      -6.140 -22.000 -10.650  1.00  0.00            
ATOM   4562  N   ASP   297      -7.460 -20.470 -11.670  1.00  0.00            
ATOM   4563  H   ASP   297      -7.510 -19.550 -12.060  1.00  0.00            
ATOM   4564  CA  ASP   297      -8.660 -21.310 -11.730  1.00  0.00            
ATOM   4565  HA  ASP   297      -8.530 -21.820 -10.880  1.00  0.00            
ATOM   4566  CB  ASP   297      -9.920 -20.430 -11.800  1.00  0.00            
ATOM   4567  HB1 ASP   297      -9.970 -19.880 -10.970  1.00  0.00            
ATOM   4568  HB2 ASP   297     -10.720 -21.020 -11.850  1.00  0.00            
ATOM   4569  CG  ASP   297      -9.930 -19.490 -13.020  1.00  0.00            
ATOM   4570  OD1 ASP   297      -8.920 -19.360 -13.730  1.00  0.00            
ATOM   4571  OD2 ASP   297     -11.000 -18.860 -13.250  1.00  0.00            
ATOM   4572  C   ASP   297      -8.730 -22.400 -12.800  1.00  0.00            
ATOM   4573  O   ASP   297      -9.430 -23.410 -12.610  1.00  0.00            
ATOM   4574  N   GLY   298      -8.040 -22.220 -13.900  1.00  0.00            
ATOM   4575  H   GLY   298      -7.470 -21.400 -14.010  1.00  0.00            
ATOM   4576  CA  GLY   298      -8.090 -23.210 -14.970  1.00  0.00            
ATOM   4577  HA1 GLY   298      -8.410 -24.080 -14.590  1.00  0.00            
ATOM   4578  HA2 GLY   298      -7.170 -23.330 -15.340  1.00  0.00            
ATOM   4579  C   GLY   298      -9.040 -22.750 -16.060  1.00  0.00            
ATOM   4580  O   GLY   298      -9.200 -23.420 -17.080  1.00  0.00            
ATOM   4581  N   GLU   299      -9.680 -21.600 -15.830  1.00  0.00            
ATOM   4582  H   GLU   299      -9.510 -21.130 -14.970  1.00  0.00            
ATOM   4583  CA  GLU   299     -10.610 -21.010 -16.780  1.00  0.00            
ATOM   4584  HA  GLU   299     -10.730 -21.690 -17.500  1.00  0.00            
ATOM   4585  CB  GLU   299     -11.950 -20.730 -16.110  1.00  0.00            
ATOM   4586  HB1 GLU   299     -12.530 -20.220 -16.750  1.00  0.00            
ATOM   4587  HB2 GLU   299     -11.790 -20.170 -15.290  1.00  0.00            
ATOM   4588  CG  GLU   299     -12.690 -22.000 -15.690  1.00  0.00            
ATOM   4589  HG1 GLU   299     -12.070 -22.550 -15.130  1.00  0.00            
ATOM   4590  HG2 GLU   299     -12.940 -22.510 -16.520  1.00  0.00            
ATOM   4591  CD  GLU   299     -13.950 -21.740 -14.890  1.00  0.00            
ATOM   4592  OE1 GLU   299     -14.550 -20.640 -15.030  1.00  0.00            
ATOM   4593  OE2 GLU   299     -14.350 -22.630 -14.110  1.00  0.00            
ATOM   4594  C   GLU   299     -10.000 -19.720 -17.350  1.00  0.00            
ATOM   4595  O   GLU   299      -9.620 -19.680 -18.520  1.00  0.00            
ATOM   4596  N   PHE   300      -9.900 -18.690 -16.510  1.00  0.00            
ATOM   4597  H   PHE   300     -10.240 -18.790 -15.580  1.00  0.00            
ATOM   4598  CA  PHE   300      -9.320 -17.410 -16.930  1.00  0.00            
ATOM   4599  HA  PHE   300      -9.850 -17.080 -17.720  1.00  0.00            
ATOM   4600  CB  PHE   300      -9.400 -16.370 -15.800  1.00  0.00            
ATOM   4601  HB1 PHE   300      -8.710 -16.580 -15.120  1.00  0.00            
ATOM   4602  HB2 PHE   300     -10.310 -16.420 -15.390  1.00  0.00            
ATOM   4603  CG  PHE   300      -9.180 -14.960 -16.270  1.00  0.00            
ATOM   4604  CD1 PHE   300      -7.890 -14.470 -16.480  1.00  0.00            
ATOM   4605  HD1 PHE   300      -7.100 -15.060 -16.320  1.00  0.00            
ATOM   4606  CE1 PHE   300      -7.690 -13.160 -16.920  1.00  0.00            
ATOM   4607  HE1 PHE   300      -6.760 -12.830 -17.070  1.00  0.00            
ATOM   4608  CZ  PHE   300      -8.780 -12.320 -17.140  1.00  0.00            
ATOM   4609  HZ  PHE   300      -8.630 -11.380 -17.460  1.00  0.00            
ATOM   4610  CE2 PHE   300     -10.070 -12.800 -16.930  1.00  0.00            
ATOM   4611  HE2 PHE   300     -10.850 -12.210 -17.090  1.00  0.00            
ATOM   4612  CD2 PHE   300     -10.260 -14.110 -16.490  1.00  0.00            
ATOM   4613  HD2 PHE   300     -11.190 -14.450 -16.340  1.00  0.00            
ATOM   4614  C   PHE   300      -7.880 -17.680 -17.310  1.00  0.00            
ATOM   4615  O   PHE   300      -7.330 -17.090 -18.240  1.00  0.00            
ATOM   4616  N   PHE   301      -7.240 -18.560 -16.530  1.00  0.00            
ATOM   4617  H   PHE   301      -7.740 -18.960 -15.760  1.00  0.00            
ATOM   4618  CA  PHE   301      -5.870 -18.960 -16.770  1.00  0.00            
ATOM   4619  HA  PHE   301      -5.500 -18.450 -17.540  1.00  0.00            
ATOM   4620  CB  PHE   301      -5.000 -18.670 -15.530  1.00  0.00            
ATOM   4621  HB1 PHE   301      -4.060 -18.960 -15.720  1.00  0.00            
ATOM   4622  HB2 PHE   301      -5.350 -19.190 -14.760  1.00  0.00            
ATOM   4623  CG  PHE   301      -4.960 -17.220 -15.140  1.00  0.00            
ATOM   4624  CD1 PHE   301      -4.300 -16.290 -15.940  1.00  0.00            
ATOM   4625  HD1 PHE   301      -3.860 -16.580 -16.780  1.00  0.00            
ATOM   4626  CE1 PHE   301      -4.260 -14.940 -15.570  1.00  0.00            
ATOM   4627  HE1 PHE   301      -3.790 -14.280 -16.160  1.00  0.00            
ATOM   4628  CZ  PHE   301      -4.860 -14.520 -14.390  1.00  0.00            
ATOM   4629  HZ  PHE   301      -4.820 -13.560 -14.120  1.00  0.00            
ATOM   4630  CE2 PHE   301      -5.530 -15.440 -13.580  1.00  0.00            
ATOM   4631  HE2 PHE   301      -5.970 -15.150 -12.740  1.00  0.00            
ATOM   4632  CD2 PHE   301      -5.570 -16.790 -13.960  1.00  0.00            
ATOM   4633  HD2 PHE   301      -6.030 -17.450 -13.380  1.00  0.00            
ATOM   4634  C   PHE   301      -5.960 -20.480 -17.000  1.00  0.00            
ATOM   4635  O   PHE   301      -6.230 -21.220 -16.060  1.00  0.00            
ATOM   4636  N   PRO   302      -5.780 -20.940 -18.250  1.00  0.00            
ATOM   4637  CD  PRO   302      -5.560 -20.110 -19.440  1.00  0.00            
ATOM   4638  HD1 PRO   302      -4.600 -19.830 -19.510  1.00  0.00            
ATOM   4639  HD2 PRO   302      -6.150 -19.300 -19.430  1.00  0.00            
ATOM   4640  CG  PRO   302      -5.940 -21.050 -20.560  1.00  0.00            
ATOM   4641  HG1 PRO   302      -5.520 -20.790 -21.430  1.00  0.00            
ATOM   4642  HG2 PRO   302      -6.930 -21.120 -20.670  1.00  0.00            
ATOM   4643  CB  PRO   302      -5.370 -22.340 -20.060  1.00  0.00            
ATOM   4644  HB1 PRO   302      -4.370 -22.330 -20.120  1.00  0.00            
ATOM   4645  HB2 PRO   302      -5.730 -23.110 -20.580  1.00  0.00            
ATOM   4646  CA  PRO   302      -5.840 -22.360 -18.620  1.00  0.00            
ATOM   4647  HA  PRO   302      -6.770 -22.700 -18.480  1.00  0.00            
ATOM   4648  C   PRO   302      -4.990 -23.280 -17.740  1.00  0.00            
ATOM   4649  O   PRO   302      -5.450 -24.320 -17.300  1.00  0.00            
ATOM   4650  N   THR   303      -3.740 -22.870 -17.530  1.00  0.00            
ATOM   4651  H   THR   303      -3.440 -22.020 -17.940  1.00  0.00            
ATOM   4652  CA  THR   303      -2.790 -23.630 -16.700  1.00  0.00            
ATOM   4653  HA  THR   303      -3.340 -24.200 -16.100  1.00  0.00            
ATOM   4654  CB  THR   303      -1.870 -24.520 -17.570  1.00  0.00            
ATOM   4655  HB  THR   303      -1.160 -24.960 -17.010  1.00  0.00            
ATOM   4656  CG2 THR   303      -2.680 -25.560 -18.310  1.00  0.00            
ATOM   4657 HG21 THR   303      -2.060 -26.130 -18.860  1.00  0.00            
ATOM   4658 HG22 THR   303      -3.150 -26.140 -17.650  1.00  0.00            
ATOM   4659 HG23 THR   303      -3.340 -25.110 -18.900  1.00  0.00            
ATOM   4660  OG1 THR   303      -1.160 -23.720 -18.510  1.00  0.00            
ATOM   4661  HG1 THR   303      -0.570 -24.300 -19.070  1.00  0.00            
ATOM   4662  C   THR   303      -1.940 -22.640 -15.900  1.00  0.00            
ATOM   4663  O   THR   303      -2.220 -21.430 -15.880  1.00  0.00            
ATOM   4664  N   SER   304      -0.880 -23.130 -15.230  1.00  0.00            
ATOM   4665  H   SER   304      -0.700 -24.110 -15.280  1.00  0.00            
ATOM   4666  CA  SER   304      -0.000 -22.280 -14.450  1.00  0.00            
ATOM   4667  HA  SER   304      -0.580 -21.880 -13.740  1.00  0.00            
ATOM   4668  CB  SER   304       1.120 -23.090 -13.810  1.00  0.00            
ATOM   4669  HB1 SER   304       0.740 -23.870 -13.310  1.00  0.00            
ATOM   4670  HB2 SER   304       1.650 -22.520 -13.180  1.00  0.00            
ATOM   4671  OG  SER   304       2.020 -23.600 -14.780  1.00  0.00            
ATOM   4672  HG  SER   304       2.730 -24.130 -14.330  1.00  0.00            
ATOM   4673  C   SER   304       0.600 -21.170 -15.330  1.00  0.00            
ATOM   4674  O   SER   304       0.870 -21.400 -16.500  1.00  0.00            
ATOM   4675  N   LEU   305       0.790 -19.990 -14.750  1.00  0.00            
ATOM   4676  H   LEU   305       0.550 -19.880 -13.790  1.00  0.00            
ATOM   4677  CA  LEU   305       1.350 -18.850 -15.480  1.00  0.00            
ATOM   4678  HA  LEU   305       0.680 -18.680 -16.210  1.00  0.00            
ATOM   4679  CB  LEU   305       1.470 -17.630 -14.570  1.00  0.00            
ATOM   4680  HB1 LEU   305       1.820 -16.880 -15.120  1.00  0.00            
ATOM   4681  HB2 LEU   305       2.130 -17.860 -13.850  1.00  0.00            
ATOM   4682  CG  LEU   305       0.190 -17.160 -13.890  1.00  0.00            
ATOM   4683  HG  LEU   305      -0.160 -17.870 -13.280  1.00  0.00            
ATOM   4684  CD1 LEU   305       0.480 -15.910 -13.080  1.00  0.00            
ATOM   4685 HD11 LEU   305      -0.360 -15.600 -12.630  1.00  0.00            
ATOM   4686 HD12 LEU   305       1.170 -16.130 -12.380  1.00  0.00            
ATOM   4687 HD13 LEU   305       0.830 -15.200 -13.680  1.00  0.00            
ATOM   4688  CD2 LEU   305      -0.880 -16.880 -14.910  1.00  0.00            
ATOM   4689 HD21 LEU   305      -1.710 -16.570 -14.450  1.00  0.00            
ATOM   4690 HD22 LEU   305      -0.570 -16.160 -15.540  1.00  0.00            
ATOM   4691 HD23 LEU   305      -1.080 -17.710 -15.420  1.00  0.00            
ATOM   4692  C   LEU   305       2.700 -19.170 -16.110  1.00  0.00            
ATOM   4693  O   LEU   305       3.010 -18.730 -17.220  1.00  0.00            
ATOM   4694  N   GLU   306       3.510 -19.960 -15.400  1.00  0.00            
ATOM   4695  H   GLU   306       3.190 -20.300 -14.510  1.00  0.00            
ATOM   4696  CA  GLU   306       4.830 -20.340 -15.860  1.00  0.00            
ATOM   4697  HA  GLU   306       5.250 -19.480 -16.150  1.00  0.00            
ATOM   4698  CB  GLU   306       5.630 -21.000 -14.730  1.00  0.00            
ATOM   4699  HB1 GLU   306       5.140 -21.820 -14.440  1.00  0.00            
ATOM   4700  HB2 GLU   306       5.680 -20.360 -13.970  1.00  0.00            
ATOM   4701  CG  GLU   306       7.060 -21.410 -15.110  1.00  0.00            
ATOM   4702  HG1 GLU   306       7.010 -22.050 -15.870  1.00  0.00            
ATOM   4703  HG2 GLU   306       7.480 -21.860 -14.320  1.00  0.00            
ATOM   4704  CD  GLU   306       7.950 -20.240 -15.520  1.00  0.00            
ATOM   4705  OE1 GLU   306       7.590 -19.070 -15.300  1.00  0.00            
ATOM   4706  OE2 GLU   306       9.030 -20.510 -16.080  1.00  0.00            
ATOM   4707  C   GLU   306       4.760 -21.280 -17.050  1.00  0.00            
ATOM   4708  O   GLU   306       5.460 -21.070 -18.040  1.00  0.00            
ATOM   4709  N   SER   307       3.890 -22.280 -16.980  1.00  0.00            
ATOM   4710  H   SER   307       3.330 -22.400 -16.160  1.00  0.00            
ATOM   4711  CA  SER   307       3.730 -23.220 -18.090  1.00  0.00            
ATOM   4712  HA  SER   307       4.650 -23.560 -18.270  1.00  0.00            
ATOM   4713  CB  SER   307       2.800 -24.390 -17.690  1.00  0.00            
ATOM   4714  HB1 SER   307       3.100 -24.790 -16.830  1.00  0.00            
ATOM   4715  HB2 SER   307       2.800 -25.090 -18.400  1.00  0.00            
ATOM   4716  OG  SER   307       1.470 -23.970 -17.510  1.00  0.00            
ATOM   4717  HG  SER   307       0.900 -24.750 -17.250  1.00  0.00            
ATOM   4718  C   SER   307       3.190 -22.510 -19.330  1.00  0.00            
ATOM   4719  O   SER   307       3.570 -22.860 -20.450  1.00  0.00            
ATOM   4720  N   MET   308       2.340 -21.520 -19.120  1.00  0.00            
ATOM   4721  H   MET   308       2.070 -21.300 -18.180  1.00  0.00            
ATOM   4722  CA  MET   308       1.780 -20.730 -20.230  1.00  0.00            
ATOM   4723  HA  MET   308       1.410 -21.390 -20.880  1.00  0.00            
ATOM   4724  CB  MET   308       0.660 -19.800 -19.730  1.00  0.00            
ATOM   4725  HB1 MET   308       0.470 -19.120 -20.440  1.00  0.00            
ATOM   4726  HB2 MET   308       0.960 -19.340 -18.900  1.00  0.00            
ATOM   4727  CG  MET   308      -0.650 -20.510 -19.420  1.00  0.00            
ATOM   4728  HG1 MET   308      -0.420 -21.140 -18.680  1.00  0.00            
ATOM   4729  HG2 MET   308      -0.860 -21.020 -20.250  1.00  0.00            
ATOM   4730  SD  MET   308      -1.970 -19.370 -18.960  1.00  0.00            
ATOM   4731  CE  MET   308      -2.320 -18.650 -20.550  1.00  0.00            
ATOM   4732  HE1 MET   308      -3.060 -17.980 -20.460  1.00  0.00            
ATOM   4733  HE2 MET   308      -1.500 -18.200 -20.900  1.00  0.00            
ATOM   4734  HE3 MET   308      -2.600 -19.370 -21.190  1.00  0.00            
ATOM   4735  C   MET   308       2.890 -19.900 -20.850  1.00  0.00            
ATOM   4736  O   MET   308       3.000 -19.830 -22.070  1.00  0.00            
ATOM   4737  N   LEU   309       3.710 -19.280 -20.010  1.00  0.00            
ATOM   4738  H   LEU   309       3.560 -19.370 -19.030  1.00  0.00            
ATOM   4739  CA  LEU   309       4.830 -18.460 -20.480  1.00  0.00            
ATOM   4740  HA  LEU   309       4.410 -17.810 -21.120  1.00  0.00            
ATOM   4741  CB  LEU   309       5.490 -17.730 -19.300  1.00  0.00            
ATOM   4742  HB1 LEU   309       6.400 -17.430 -19.600  1.00  0.00            
ATOM   4743  HB2 LEU   309       5.590 -18.390 -18.550  1.00  0.00            
ATOM   4744  CG  LEU   309       4.760 -16.510 -18.740  1.00  0.00            
ATOM   4745  HG  LEU   309       3.830 -16.760 -18.490  1.00  0.00            
ATOM   4746  CD1 LEU   309       5.490 -16.000 -17.510  1.00  0.00            
ATOM   4747 HD11 LEU   309       5.020 -15.200 -17.140  1.00  0.00            
ATOM   4748 HD12 LEU   309       5.520 -16.720 -16.810  1.00  0.00            
ATOM   4749 HD13 LEU   309       6.430 -15.740 -17.760  1.00  0.00            
ATOM   4750  CD2 LEU   309       4.670 -15.420 -19.800  1.00  0.00            
ATOM   4751 HD21 LEU   309       4.180 -14.630 -19.420  1.00  0.00            
ATOM   4752 HD22 LEU   309       5.590 -15.140 -20.070  1.00  0.00            
ATOM   4753 HD23 LEU   309       4.170 -15.760 -20.590  1.00  0.00            
ATOM   4754  C   LEU   309       5.860 -19.280 -21.240  1.00  0.00            
ATOM   4755  O   LEU   309       6.430 -18.810 -22.220  1.00  0.00            
ATOM   4756  N   ASN   310       6.080 -20.510 -20.800  1.00  0.00            
ATOM   4757  H   ASN   310       5.560 -20.840 -20.010  1.00  0.00            
ATOM   4758  CA  ASN   310       7.040 -21.410 -21.430  1.00  0.00            
ATOM   4759  HA  ASN   310       7.850 -20.840 -21.560  1.00  0.00            
ATOM   4760  CB  ASN   310       7.320 -22.620 -20.530  1.00  0.00            
ATOM   4761  HB1 ASN   310       7.670 -23.370 -21.080  1.00  0.00            
ATOM   4762  HB2 ASN   310       6.470 -22.900 -20.080  1.00  0.00            
ATOM   4763  CG  ASN   310       8.350 -22.310 -19.450  1.00  0.00            
ATOM   4764  OD1 ASN   310       9.380 -21.700 -19.720  1.00  0.00            
ATOM   4765  ND2 ASN   310       8.080 -22.730 -18.220  1.00  0.00            
ATOM   4766 HD21 ASN   310       7.230 -23.230 -18.040  1.00  0.00            
ATOM   4767 HD22 ASN   310       8.720 -22.550 -17.470  1.00  0.00            
ATOM   4768  C   ASN   310       6.580 -21.910 -22.800  1.00  0.00            
ATOM   4769  O   ASN   310       7.370 -21.980 -23.740  1.00  0.00            
ATOM   4770  N   SER   311       5.300 -22.260 -22.900  1.00  0.00            
ATOM   4771  H   SER   311       4.700 -22.150 -22.110  1.00  0.00            
ATOM   4772  CA  SER   311       4.740 -22.790 -24.140  1.00  0.00            
ATOM   4773  HA  SER   311       5.500 -23.310 -24.510  1.00  0.00            
ATOM   4774  CB  SER   311       3.530 -23.680 -23.840  1.00  0.00            
ATOM   4775  HB1 SER   311       3.800 -24.450 -23.270  1.00  0.00            
ATOM   4776  HB2 SER   311       3.130 -24.020 -24.690  1.00  0.00            
ATOM   4777  OG  SER   311       2.520 -22.970 -23.150  1.00  0.00            
ATOM   4778  HG  SER   311       1.750 -23.580 -22.970  1.00  0.00            
ATOM   4779  C   SER   311       4.350 -21.730 -25.170  1.00  0.00            
ATOM   4780  O   SER   311       4.000 -22.060 -26.310  1.00  0.00            
ATOM   4781  N   GLY   312       4.420 -20.460 -24.780  1.00  0.00            
ATOM   4782  H   GLY   312       4.730 -20.240 -23.850  1.00  0.00            
ATOM   4783  CA  GLY   312       4.060 -19.380 -25.690  1.00  0.00            
ATOM   4784  HA1 GLY   312       4.450 -19.590 -26.590  1.00  0.00            
ATOM   4785  HA2 GLY   312       4.450 -18.530 -25.340  1.00  0.00            
ATOM   4786  C   GLY   312       2.540 -19.250 -25.800  1.00  0.00            
ATOM   4787  O   GLY   312       2.010 -18.790 -26.800  1.00  0.00            
ATOM   4788  N   ASN   313       1.850 -19.700 -24.760  1.00  0.00            
ATOM   4789  H   ASN   313       2.350 -20.090 -23.980  1.00  0.00            
ATOM   4790  CA  ASN   313       0.400 -19.650 -24.710  1.00  0.00            
ATOM   4791  HA  ASN   313       0.070 -19.830 -25.640  1.00  0.00            
ATOM   4792  CB  ASN   313      -0.140 -20.730 -23.760  1.00  0.00            
ATOM   4793  HB1 ASN   313       0.030 -20.450 -22.820  1.00  0.00            
ATOM   4794  HB2 ASN   313       0.340 -21.590 -23.940  1.00  0.00            
ATOM   4795  CG  ASN   313      -1.630 -20.970 -23.940  1.00  0.00            
ATOM   4796  OD1 ASN   313      -2.280 -20.370 -24.790  1.00  0.00            
ATOM   4797  ND2 ASN   313      -2.180 -21.860 -23.120  1.00  0.00            
ATOM   4798 HD21 ASN   313      -1.610 -22.330 -22.430  1.00  0.00            
ATOM   4799 HD22 ASN   313      -3.160 -22.070 -23.180  1.00  0.00            
ATOM   4800  C   ASN   313      -0.050 -18.270 -24.240  1.00  0.00            
ATOM   4801  O   ASN   313      -0.440 -18.070 -23.090  1.00  0.00            
ATOM   4802  N   PHE   314       0.050 -17.300 -25.160  1.00  0.00            
ATOM   4803  H   PHE   314       0.410 -17.530 -26.060  1.00  0.00            
ATOM   4804  CA  PHE   314      -0.340 -15.930 -24.880  1.00  0.00            
ATOM   4805  HA  PHE   314      -1.250 -16.000 -24.470  1.00  0.00            
ATOM   4806  CB  PHE   314       0.630 -15.250 -23.880  1.00  0.00            
ATOM   4807  HB1 PHE   314       0.480 -15.640 -22.970  1.00  0.00            
ATOM   4808  HB2 PHE   314       0.440 -14.270 -23.870  1.00  0.00            
ATOM   4809  CG  PHE   314       2.080 -15.430 -24.230  1.00  0.00            
ATOM   4810  CD1 PHE   314       2.680 -14.680 -25.240  1.00  0.00            
ATOM   4811  HD1 PHE   314       2.130 -14.020 -25.750  1.00  0.00            
ATOM   4812  CE1 PHE   314       4.020 -14.830 -25.540  1.00  0.00            
ATOM   4813  HE1 PHE   314       4.430 -14.290 -26.270  1.00  0.00            
ATOM   4814  CZ  PHE   314       4.800 -15.740 -24.830  1.00  0.00            
ATOM   4815  HZ  PHE   314       5.770 -15.850 -25.050  1.00  0.00            
ATOM   4816  CE2 PHE   314       4.220 -16.490 -23.820  1.00  0.00            
ATOM   4817  HE2 PHE   314       4.770 -17.150 -23.310  1.00  0.00            
ATOM   4818  CD2 PHE   314       2.860 -16.340 -23.520  1.00  0.00            
ATOM   4819  HD2 PHE   314       2.460 -16.880 -22.790  1.00  0.00            
ATOM   4820  C   PHE   314      -0.410 -15.130 -26.170  1.00  0.00            
ATOM   4821  O   PHE   314       0.050 -15.580 -27.220  1.00  0.00            
ATOM   4822  N   LYS   315      -0.990 -13.940 -26.090  1.00  0.00            
ATOM   4823  H   LYS   315      -1.340 -13.630 -25.210  1.00  0.00            
ATOM   4824  CA  LYS   315      -1.140 -13.070 -27.250  1.00  0.00            
ATOM   4825  HA  LYS   315      -1.550 -13.640 -27.960  1.00  0.00            
ATOM   4826  CB  LYS   315      -2.030 -11.870 -26.900  1.00  0.00            
ATOM   4827  HB1 LYS   315      -1.570 -11.320 -26.200  1.00  0.00            
ATOM   4828  HB2 LYS   315      -2.890 -12.220 -26.530  1.00  0.00            
ATOM   4829  CG  LYS   315      -2.350 -10.960 -28.060  1.00  0.00            
ATOM   4830  HG1 LYS   315      -2.910 -11.470 -28.720  1.00  0.00            
ATOM   4831  HG2 LYS   315      -1.500 -10.680 -28.500  1.00  0.00            
ATOM   4832  CD  LYS   315      -3.120  -9.730 -27.620  1.00  0.00            
ATOM   4833  HD1 LYS   315      -2.550  -9.220 -26.980  1.00  0.00            
ATOM   4834  HD2 LYS   315      -3.960 -10.020 -27.160  1.00  0.00            
ATOM   4835  CE  LYS   315      -3.480  -8.820 -28.790  1.00  0.00            
ATOM   4836  HE1 LYS   315      -2.660  -8.620 -29.310  1.00  0.00            
ATOM   4837  HE2 LYS   315      -3.870  -7.970 -28.430  1.00  0.00            
ATOM   4838  NZ  LYS   315      -4.480  -9.440 -29.710  1.00  0.00            
ATOM   4839  HZ1 LYS   315      -4.680  -8.800 -30.450  1.00  0.00            
ATOM   4840  HZ2 LYS   315      -4.110 -10.290 -30.090  1.00  0.00            
ATOM   4841  HZ3 LYS   315      -5.320  -9.640 -29.210  1.00  0.00            
ATOM   4842  C   LYS   315       0.210 -12.570 -27.740  1.00  0.00            
ATOM   4843  O   LYS   315       1.020 -12.040 -26.980  1.00  0.00            
ATOM   4844  N   LYS   316       0.460 -12.790 -29.040  1.00  0.00            
ATOM   4845  H   LYS   316      -0.230 -13.270 -29.580  1.00  0.00            
ATOM   4846  CA  LYS   316       1.680 -12.350 -29.690  1.00  0.00            
ATOM   4847  HA  LYS   316       2.400 -12.360 -28.980  1.00  0.00            
ATOM   4848  CB  LYS   316       2.090 -13.310 -30.800  1.00  0.00            
ATOM   4849  HB1 LYS   316       2.730 -12.830 -31.410  1.00  0.00            
ATOM   4850  HB2 LYS   316       1.270 -13.560 -31.320  1.00  0.00            
ATOM   4851  CG  LYS   316       2.770 -14.590 -30.350  1.00  0.00            
ATOM   4852  HG1 LYS   316       3.380 -14.370 -29.590  1.00  0.00            
ATOM   4853  HG2 LYS   316       3.290 -14.970 -31.110  1.00  0.00            
ATOM   4854  CD  LYS   316       1.780 -15.630 -29.880  1.00  0.00            
ATOM   4855  HD1 LYS   316       1.080 -15.740 -30.580  1.00  0.00            
ATOM   4856  HD2 LYS   316       1.360 -15.320 -29.030  1.00  0.00            
ATOM   4857  CE  LYS   316       2.470 -16.950 -29.640  1.00  0.00            
ATOM   4858  HE1 LYS   316       3.060 -16.880 -28.830  1.00  0.00            
ATOM   4859  HE2 LYS   316       3.040 -17.180 -30.440  1.00  0.00            
ATOM   4860  NZ  LYS   316       1.480 -18.050 -29.430  1.00  0.00            
ATOM   4861  HZ1 LYS   316       1.970 -18.910 -29.270  1.00  0.00            
ATOM   4862  HZ2 LYS   316       0.920 -17.840 -28.630  1.00  0.00            
ATOM   4863  HZ3 LYS   316       0.900 -18.130 -30.240  1.00  0.00            
ATOM   4864  C   LYS   316       1.450 -10.970 -30.260  1.00  0.00            
ATOM   4865  O   LYS   316       0.650 -10.780 -31.170  1.00  0.00            
ATOM   4866  N   THR   317       2.150  -9.970 -29.700  1.00  0.00            
ATOM   4867  H   THR   317       2.790 -10.190 -28.950  1.00  0.00            
ATOM   4868  CA  THR   317       2.020  -8.590 -30.120  1.00  0.00            
ATOM   4869  HA  THR   317       2.040  -8.590 -31.120  1.00  0.00            
ATOM   4870  CB  THR   317       0.670  -7.980 -29.630  1.00  0.00            
ATOM   4871  HB  THR   317      -0.110  -8.470 -30.030  1.00  0.00            
ATOM   4872  CG2 THR   317       0.550  -8.040 -28.100  1.00  0.00            
ATOM   4873 HG21 THR   317      -0.320  -7.650 -27.820  1.00  0.00            
ATOM   4874 HG22 THR   317       0.600  -8.990 -27.800  1.00  0.00            
ATOM   4875 HG23 THR   317       1.300  -7.520 -27.690  1.00  0.00            
ATOM   4876  OG1 THR   317       0.540  -6.620 -30.090  1.00  0.00            
ATOM   4877  HG1 THR   317      -0.340  -6.250 -29.770  1.00  0.00            
ATOM   4878  C   THR   317       3.210  -7.790 -29.570  1.00  0.00            
ATOM   4879  O   THR   317       4.240  -8.390 -29.230  1.00  0.00            
ATOM   4880  N   GLN   318       3.120  -6.470 -29.550  1.00  0.00            
ATOM   4881  H   GLN   318       2.290  -6.030 -29.900  1.00  0.00            
ATOM   4882  CA  GLN   318       4.200  -5.650 -29.030  1.00  0.00            
ATOM   4883  HA  GLN   318       5.000  -6.250 -29.040  1.00  0.00            
ATOM   4884  CB  GLN   318       4.430  -4.400 -29.900  1.00  0.00            
ATOM   4885  HB1 GLN   318       5.210  -3.900 -29.520  1.00  0.00            
ATOM   4886  HB2 GLN   318       3.620  -3.830 -29.850  1.00  0.00            
ATOM   4887  CG  GLN   318       4.720  -4.650 -31.360  1.00  0.00            
ATOM   4888  HG1 GLN   318       5.340  -5.440 -31.430  1.00  0.00            
ATOM   4889  HG2 GLN   318       5.170  -3.840 -31.740  1.00  0.00            
ATOM   4890  CD  GLN   318       3.470  -4.930 -32.170  1.00  0.00            
ATOM   4891  OE1 GLN   318       2.490  -4.190 -32.110  1.00  0.00            
ATOM   4892  NE2 GLN   318       3.500  -6.010 -32.940  1.00  0.00            
ATOM   4893 HE21 GLN   318       4.310  -6.590 -32.960  1.00  0.00            
ATOM   4894 HE22 GLN   318       2.700  -6.250 -33.490  1.00  0.00            
ATOM   4895  C   GLN   318       3.890  -5.200 -27.620  1.00  0.00            
ATOM   4896  O   GLN   318       2.730  -4.930 -27.280  1.00  0.00            
ATOM   4897  N   ILE   319       4.900  -5.170 -26.760  1.00  0.00            
ATOM   4898  H   ILE   319       5.810  -5.460 -27.070  1.00  0.00            
ATOM   4899  CA  ILE   319       4.730  -4.730 -25.390  1.00  0.00            
ATOM   4900  HA  ILE   319       3.820  -4.320 -25.420  1.00  0.00            
ATOM   4901  CB  ILE   319       4.780  -5.890 -24.350  1.00  0.00            
ATOM   4902  HB  ILE   319       4.680  -5.520 -23.420  1.00  0.00            
ATOM   4903  CG2 ILE   319       3.620  -6.860 -24.560  1.00  0.00            
ATOM   4904 HG21 ILE   319       3.670  -7.590 -23.890  1.00  0.00            
ATOM   4905 HG22 ILE   319       2.750  -6.370 -24.460  1.00  0.00            
ATOM   4906 HG23 ILE   319       3.670  -7.240 -25.490  1.00  0.00            
ATOM   4907  CG1 ILE   319       6.140  -6.590 -24.400  1.00  0.00            
ATOM   4908 HG11 ILE   319       6.860  -5.890 -24.400  1.00  0.00            
ATOM   4909 HG12 ILE   319       6.200  -7.110 -25.250  1.00  0.00            
ATOM   4910  CD  ILE   319       6.400  -7.530 -23.250  1.00  0.00            
ATOM   4911  HD1 ILE   319       7.300  -7.940 -23.350  1.00  0.00            
ATOM   4912  HD2 ILE   319       6.360  -7.020 -22.390  1.00  0.00            
ATOM   4913  HD3 ILE   319       5.700  -8.240 -23.240  1.00  0.00            
ATOM   4914  C   ILE   319       5.790  -3.710 -25.000  1.00  0.00            
ATOM   4915  O   ILE   319       6.930  -3.760 -25.490  1.00  0.00            
ATOM   4916  N   LEU   320       5.410  -2.780 -24.150  1.00  0.00            
ATOM   4917  H   LEU   320       4.460  -2.770 -23.850  1.00  0.00            
ATOM   4918  CA  LEU   320       6.320  -1.760 -23.650  1.00  0.00            
ATOM   4919  HA  LEU   320       7.250  -1.960 -23.940  1.00  0.00            
ATOM   4920  CB  LEU   320       5.950  -0.370 -24.200  1.00  0.00            
ATOM   4921  HB1 LEU   320       5.060  -0.110 -23.810  1.00  0.00            
ATOM   4922  HB2 LEU   320       5.880  -0.440 -25.190  1.00  0.00            
ATOM   4923  CG  LEU   320       6.940   0.760 -23.880  1.00  0.00            
ATOM   4924  HG  LEU   320       7.870   0.400 -23.910  1.00  0.00            
ATOM   4925  CD1 LEU   320       6.810   1.860 -24.910  1.00  0.00            
ATOM   4926 HD11 LEU   320       7.460   2.600 -24.700  1.00  0.00            
ATOM   4927 HD12 LEU   320       7.010   1.490 -25.820  1.00  0.00            
ATOM   4928 HD13 LEU   320       5.880   2.230 -24.900  1.00  0.00            
ATOM   4929  CD2 LEU   320       6.680   1.300 -22.480  1.00  0.00            
ATOM   4930 HD21 LEU   320       7.330   2.040 -22.280  1.00  0.00            
ATOM   4931 HD22 LEU   320       5.750   1.660 -22.420  1.00  0.00            
ATOM   4932 HD23 LEU   320       6.800   0.570 -21.810  1.00  0.00            
ATOM   4933  C   LEU   320       6.130  -1.810 -22.130  1.00  0.00            
ATOM   4934  O   LEU   320       5.020  -1.630 -21.640  1.00  0.00            
ATOM   4935  N   LEU   321       7.210  -2.120 -21.420  1.00  0.00            
ATOM   4936  H   LEU   321       8.070  -2.270 -21.900  1.00  0.00            
ATOM   4937  CA  LEU   321       7.160  -2.230 -19.980  1.00  0.00            
ATOM   4938  HA  LEU   321       6.450  -1.590 -19.710  1.00  0.00            
ATOM   4939  CB  LEU   321       6.820  -3.680 -19.580  1.00  0.00            
ATOM   4940  HB1 LEU   321       6.010  -3.940 -20.100  1.00  0.00            
ATOM   4941  HB2 LEU   321       6.600  -3.660 -18.600  1.00  0.00            
ATOM   4942  CG  LEU   321       7.860  -4.790 -19.770  1.00  0.00            
ATOM   4943  HG  LEU   321       8.670  -4.600 -19.220  1.00  0.00            
ATOM   4944  CD1 LEU   321       7.250  -6.100 -19.330  1.00  0.00            
ATOM   4945 HD11 LEU   321       7.910  -6.840 -19.450  1.00  0.00            
ATOM   4946 HD12 LEU   321       6.990  -6.040 -18.370  1.00  0.00            
ATOM   4947 HD13 LEU   321       6.430  -6.290 -19.880  1.00  0.00            
ATOM   4948  CD2 LEU   321       8.320  -4.880 -21.230  1.00  0.00            
ATOM   4949 HD21 LEU   321       9.000  -5.610 -21.320  1.00  0.00            
ATOM   4950 HD22 LEU   321       7.540  -5.070 -21.820  1.00  0.00            
ATOM   4951 HD23 LEU   321       8.730  -4.010 -21.500  1.00  0.00            
ATOM   4952  C   LEU   321       8.460  -1.790 -19.330  1.00  0.00            
ATOM   4953  O   LEU   321       9.480  -1.600 -20.000  1.00  0.00            
ATOM   4954  N   GLY   322       8.420  -1.650 -18.010  1.00  0.00            
ATOM   4955  H   GLY   322       7.570  -1.840 -17.510  1.00  0.00            
ATOM   4956  CA  GLY   322       9.600  -1.230 -17.280  1.00  0.00            
ATOM   4957  HA1 GLY   322       9.880  -0.340 -17.630  1.00  0.00            
ATOM   4958  HA2 GLY   322      10.320  -1.900 -17.440  1.00  0.00            
ATOM   4959  C   GLY   322       9.330  -1.130 -15.810  1.00  0.00            
ATOM   4960  O   GLY   322       8.230  -1.420 -15.350  1.00  0.00            
ATOM   4961  N   VAL   323      10.350  -0.690 -15.070  1.00  0.00            
ATOM   4962  H   VAL   323      11.210  -0.440 -15.520  1.00  0.00            
ATOM   4963  CA  VAL   323      10.240  -0.560 -13.610  1.00  0.00            
ATOM   4964  HA  VAL   323       9.250  -0.520 -13.450  1.00  0.00            
ATOM   4965  CB  VAL   323      10.920  -1.760 -12.890  1.00  0.00            
ATOM   4966  HB  VAL   323      10.840  -1.660 -11.900  1.00  0.00            
ATOM   4967  CG1 VAL   323      10.240  -3.050 -13.270  1.00  0.00            
ATOM   4968 HG11 VAL   323      10.690  -3.810 -12.800  1.00  0.00            
ATOM   4969 HG12 VAL   323       9.280  -3.020 -12.990  1.00  0.00            
ATOM   4970 HG13 VAL   323      10.300  -3.190 -14.260  1.00  0.00            
ATOM   4971  CG2 VAL   323      12.400  -1.820 -13.250  1.00  0.00            
ATOM   4972 HG21 VAL   323      12.820  -2.600 -12.790  1.00  0.00            
ATOM   4973 HG22 VAL   323      12.500  -1.930 -14.240  1.00  0.00            
ATOM   4974 HG23 VAL   323      12.840  -0.970 -12.960  1.00  0.00            
ATOM   4975  C   VAL   323      10.880   0.730 -13.100  1.00  0.00            
ATOM   4976  O   VAL   323      11.610   1.410 -13.830  1.00  0.00            
ATOM   4977  N   ASN   324      10.560   1.090 -11.860  1.00  0.00            
ATOM   4978  H   ASN   324       9.900   0.530 -11.350  1.00  0.00            
ATOM   4979  CA  ASN   324      11.140   2.260 -11.220  1.00  0.00            
ATOM   4980  HA  ASN   324      11.380   2.920 -11.930  1.00  0.00            
ATOM   4981  CB  ASN   324      10.140   2.920 -10.270  1.00  0.00            
ATOM   4982  HB1 ASN   324      10.620   3.600  -9.720  1.00  0.00            
ATOM   4983  HB2 ASN   324       9.750   2.220  -9.680  1.00  0.00            
ATOM   4984  CG  ASN   324       9.000   3.620 -11.010  1.00  0.00            
ATOM   4985  OD1 ASN   324       8.940   3.600 -12.240  1.00  0.00            
ATOM   4986  ND2 ASN   324       8.100   4.250 -10.260  1.00  0.00            
ATOM   4987 HD21 ASN   324       8.190   4.240  -9.260  1.00  0.00            
ATOM   4988 HD22 ASN   324       7.330   4.720 -10.690  1.00  0.00            
ATOM   4989  C   ASN   324      12.360   1.780 -10.430  1.00  0.00            
ATOM   4990  O   ASN   324      12.460   0.610 -10.090  1.00  0.00            
ATOM   4991  N   LYS   325      13.260   2.710 -10.120  1.00  0.00            
ATOM   4992  H   LYS   325      13.110   3.660 -10.390  1.00  0.00            
ATOM   4993  CA  LYS   325      14.480   2.370  -9.400  1.00  0.00            
ATOM   4994  HA  LYS   325      14.830   1.620  -9.950  1.00  0.00            
ATOM   4995  CB  LYS   325      15.420   3.580  -9.360  1.00  0.00            
ATOM   4996  HB1 LYS   325      14.990   4.300  -8.810  1.00  0.00            
ATOM   4997  HB2 LYS   325      15.550   3.910 -10.300  1.00  0.00            
ATOM   4998  CG  LYS   325      16.780   3.270  -8.770  1.00  0.00            
ATOM   4999  HG1 LYS   325      17.270   2.670  -9.400  1.00  0.00            
ATOM   5000  HG2 LYS   325      16.650   2.810  -7.890  1.00  0.00            
ATOM   5001  CD  LYS   325      17.580   4.530  -8.550  1.00  0.00            
ATOM   5002  HD1 LYS   325      17.030   5.180  -8.030  1.00  0.00            
ATOM   5003  HD2 LYS   325      17.820   4.920  -9.440  1.00  0.00            
ATOM   5004  CE  LYS   325      18.840   4.210  -7.780  1.00  0.00            
ATOM   5005  HE1 LYS   325      19.320   5.050  -7.570  1.00  0.00            
ATOM   5006  HE2 LYS   325      19.420   3.610  -8.340  1.00  0.00            
ATOM   5007  NZ  LYS   325      18.510   3.510  -6.510  1.00  0.00            
ATOM   5008  HZ1 LYS   325      19.360   3.310  -6.010  1.00  0.00            
ATOM   5009  HZ2 LYS   325      17.930   4.100  -5.940  1.00  0.00            
ATOM   5010  HZ3 LYS   325      18.030   2.660  -6.710  1.00  0.00            
ATOM   5011  C   LYS   325      14.300   1.820  -7.980  1.00  0.00            
ATOM   5012  O   LYS   325      14.930   0.810  -7.620  1.00  0.00            
ATOM   5013  N   ASP   326      13.440   2.440  -7.180  1.00  0.00            
ATOM   5014  H   ASP   326      12.940   3.230  -7.540  1.00  0.00            
ATOM   5015  CA  ASP   326      13.210   2.010  -5.800  1.00  0.00            
ATOM   5016  HA  ASP   326      13.780   1.200  -5.690  1.00  0.00            
ATOM   5017  CB  ASP   326      13.630   3.120  -4.820  1.00  0.00            
ATOM   5018  HB1 ASP   326      13.650   2.740  -3.900  1.00  0.00            
ATOM   5019  HB2 ASP   326      12.950   3.860  -4.860  1.00  0.00            
ATOM   5020  CG  ASP   326      15.000   3.710  -5.150  1.00  0.00            
ATOM   5021  OD1 ASP   326      16.000   2.980  -5.050  1.00  0.00            
ATOM   5022  OD2 ASP   326      15.060   4.890  -5.520  1.00  0.00            
ATOM   5023  C   ASP   326      11.740   1.620  -5.550  1.00  0.00            
ATOM   5024  O   ASP   326      10.980   2.370  -4.930  1.00  0.00            
ATOM   5025  N   GLU   327      11.380   0.430  -6.020  1.00  0.00            
ATOM   5026  H   GLU   327      12.070  -0.130  -6.480  1.00  0.00            
ATOM   5027  CA  GLU   327      10.020  -0.100  -5.900  1.00  0.00            
ATOM   5028  HA  GLU   327       9.480   0.710  -6.100  1.00  0.00            
ATOM   5029  CB  GLU   327       9.830  -1.270  -6.870  1.00  0.00            
ATOM   5030  HB1 GLU   327       8.880  -1.580  -6.810  1.00  0.00            
ATOM   5031  HB2 GLU   327      10.440  -2.010  -6.600  1.00  0.00            
ATOM   5032  CG  GLU   327      10.120  -0.940  -8.330  1.00  0.00            
ATOM   5033  HG1 GLU   327      10.460  -1.760  -8.770  1.00  0.00            
ATOM   5034  HG2 GLU   327      10.820  -0.230  -8.360  1.00  0.00            
ATOM   5035  CD  GLU   327       8.900  -0.440  -9.080  1.00  0.00            
ATOM   5036  OE1 GLU   327       8.020   0.210  -8.480  1.00  0.00            
ATOM   5037  OE2 GLU   327       8.820  -0.710 -10.300  1.00  0.00            
ATOM   5038  C   GLU   327       9.600  -0.560  -4.510  1.00  0.00            
ATOM   5039  O   GLU   327       8.420  -0.490  -4.150  1.00  0.00            
ATOM   5040  N   GLY   328      10.560  -1.050  -3.720  1.00  0.00            
ATOM   5041  H   GLY   328      11.500  -1.070  -4.050  1.00  0.00            
ATOM   5042  CA  GLY   328      10.230  -1.550  -2.390  1.00  0.00            
ATOM   5043  HA1 GLY   328      10.990  -2.160  -2.140  1.00  0.00            
ATOM   5044  HA2 GLY   328       9.390  -2.080  -2.500  1.00  0.00            
ATOM   5045  C   GLY   328      10.020  -0.600  -1.230  1.00  0.00            
ATOM   5046  O   GLY   328       9.400  -0.970  -0.240  1.00  0.00            
ATOM   5047  N   SER   329      10.520   0.640  -1.340  1.00  0.00            
ATOM   5048  H   SER   329      10.980   0.900  -2.190  1.00  0.00            
ATOM   5049  CA  SER   329      10.400   1.630  -0.270  1.00  0.00            
ATOM   5050  HA  SER   329      10.930   1.190   0.450  1.00  0.00            
ATOM   5051  CB  SER   329      11.000   2.970  -0.710  1.00  0.00            
ATOM   5052  HB1 SER   329      11.970   2.880  -0.910  1.00  0.00            
ATOM   5053  HB2 SER   329      10.870   3.660  -0.000  1.00  0.00            
ATOM   5054  OG  SER   329      10.380   3.460  -1.880  1.00  0.00            
ATOM   5055  HG  SER   329      10.790   4.330  -2.130  1.00  0.00            
ATOM   5056  C   SER   329       9.010   1.830   0.320  1.00  0.00            
ATOM   5057  O   SER   329       8.860   1.850   1.550  1.00  0.00            
ATOM   5058  N   PHE   330       8.010   1.950  -0.530  1.00  0.00            
ATOM   5059  H   PHE   330       8.210   1.890  -1.510  1.00  0.00            
ATOM   5060  CA  PHE   330       6.610   2.170  -0.120  1.00  0.00            
ATOM   5061  HA  PHE   330       6.620   3.060   0.330  1.00  0.00
[truncated: 266,321 more chars]
