# Supplementary material for: Treatment of flexibility of protein backbone in simulations of protein–ligand interactions using steered molecular dynamics
Source: Sci Rep. 2024 May 7;14:10475. doi: 10.1038/s41598-024-59899-3 (PMC11076533; doi:10.1038/s41598-024-59899-3)
Supplement: Supplementary file 1 — Supplementary Information 1. [file 41598_2024_59899_MOESM1_ESM.gz › complex/4jnj/lig.itp]

; LIG_GMX.top of 4JNJ created by acpype 

[ defaults ]
; nbfunc        comb-rule       gen-pairs       fudgeLJ fudgeQQ
1               2               yes             0.5     0.8333333333

[ atomtypes ]
;name   bond_type     mass     charge   ptype   sigma         epsilon       Amb
 C        C           0.00000  0.00000   A     3.39967e-01   3.59824e-01 ; 1.91  0.0860
 O        O           0.00000  0.00000   A     2.95992e-01   8.78640e-01 ; 1.66  0.2100
 OH       OH          0.00000  0.00000   A     3.06647e-01   8.80314e-01 ; 1.72  0.2104
 CT       CT          0.00000  0.00000   A     3.39967e-01   4.57730e-01 ; 1.91  0.1094
 S        S           0.00000  0.00000   A     3.56359e-01   1.04600e+00 ; 2.00  0.2500
 N        N           0.00000  0.00000   A     3.25000e-01   7.11280e-01 ; 1.82  0.1700
 HO       HO          0.00000  0.00000   A     0.00000e+00   0.00000e+00 ; 0.00  0.0000
 HC       HC          0.00000  0.00000   A     2.64953e-01   6.56888e-02 ; 1.49  0.0157
 H1       H1          0.00000  0.00000   A     2.47135e-01   6.56888e-02 ; 1.39  0.0157
 H        H           0.00000  0.00000   A     1.06908e-01   6.56888e-02 ; 0.60  0.0157

[ moleculetype ]
;name            nrexcl
 LIG              3

[ atoms ]
;   nr  type  resi  res  atom  cgnr     charge      mass       ; qtot   bond_type
     1    C     1   LIG    C1    1     0.840062     12.01000 ; qtot 0.840
     2    O     1   LIG    O1    2    -0.623115     16.00000 ; qtot 0.217
     3   OH     1   LIG    O2    3    -0.724275     16.00000 ; qtot -0.507
     4   CT     1   LIG    C2    4    -0.173368     12.01000 ; qtot -0.681
     5   CT     1   LIG    C3    5     0.180725     12.01000 ; qtot -0.500
     6   CT     1   LIG    C4    6    -0.105648     12.01000 ; qtot -0.606
     7   CT     1   LIG    C5    7    -0.363778     12.01000 ; qtot -0.969
     8   CT     1   LIG    C6    8    -0.160884     12.01000 ; qtot -1.130
     9    S     1   LIG    S1    9    -0.290317     32.06000 ; qtot -1.421
    10   CT     1   LIG    C7   10     0.164593     12.01000 ; qtot -1.256
    11   CT     1   LIG    C8   11     0.164432     12.01000 ; qtot -1.092
    12    N     1   LIG    N1   12    -0.666194     14.01000 ; qtot -1.758
    13    C     1   LIG    C9   13     0.762940     12.01000 ; qtot -0.995
    14    O     1   LIG    O3   14    -0.655608     16.00000 ; qtot -1.650
    15    N     1   LIG    N2   15    -0.611238     14.01000 ; qtot -2.262
    16   CT     1   LIG   C10   16     0.368686     12.01000 ; qtot -1.893
    17   HO     1   LIG    H1   17     0.476668      1.00800 ; qtot -1.416
    18   HC     1   LIG    H2   18     0.050853      1.00800 ; qtot -1.365
    19   HC     1   LIG    H3   19     0.050853      1.00800 ; qtot -1.315
    20   HC     1   LIG    H4   20    -0.011772      1.00800 ; qtot -1.326
    21   HC     1   LIG    H5   21    -0.011772      1.00800 ; qtot -1.338
    22   HC     1   LIG    H6   22     0.078376      1.00800 ; qtot -1.260
    23   HC     1   LIG    H7   23     0.078376      1.00800 ; qtot -1.181
    24   HC     1   LIG    H8   24     0.174674      1.00800 ; qtot -1.007
    25   HC     1   LIG    H9   25     0.174674      1.00800 ; qtot -0.832
    26   H1     1   LIG   H10   26     0.100587      1.00800 ; qtot -0.731
    27   H1     1   LIG   H11   27     0.014536      1.00800 ; qtot -0.717
    28   H1     1   LIG   H12   28     0.014536      1.00800 ; qtot -0.702
    29   H1     1   LIG   H13   29     0.017385      1.00800 ; qtot -0.685
    30    H     1   LIG   H14   30     0.381224      1.00800 ; qtot -0.304
    31    H     1   LIG   H15   31     0.332002      1.00800 ; qtot 0.028
    32   H1     1   LIG   H16   32    -0.028213      1.00800 ; qtot 0.000

[ bonds ]
;   ai     aj funct   r             k
     1      2   1    1.2180e-01    5.3363e+05 ;     C1 - O1    
     1      3   1    1.3510e-01    3.3480e+05 ;     C1 - O2    
     1      4   1    1.5240e-01    2.6192e+05 ;     C1 - C2    
     3     17   1    9.7300e-02    3.1079e+05 ;     O2 - H1    
     4      5   1    1.5380e-01    2.5179e+05 ;     C2 - C3    
     4     18   1    1.0970e-01    2.7665e+05 ;     C2 - H2    
     4     19   1    1.0970e-01    2.7665e+05 ;     C2 - H3    
     5      6   1    1.5380e-01    2.5179e+05 ;     C3 - C4    
     5     20   1    1.0970e-01    2.7665e+05 ;     C3 - H4    
     5     21   1    1.0970e-01    2.7665e+05 ;     C3 - H5    
     6      7   1    1.5380e-01    2.5179e+05 ;     C4 - C5    
     6     22   1    1.0970e-01    2.7665e+05 ;     C4 - H6    
     6     23   1    1.0970e-01    2.7665e+05 ;     C4 - H7    
     7      8   1    1.5380e-01    2.5179e+05 ;     C5 - C6    
     7     24   1    1.0970e-01    2.7665e+05 ;     C5 - H8    
     7     25   1    1.0970e-01    2.7665e+05 ;     C5 - H9    
     8      9   1    1.8390e-01    1.8067e+05 ;     C6 - S1    
     8     16   1    1.5380e-01    2.5179e+05 ;     C6 - C10   
     8     26   1    1.0970e-01    2.7665e+05 ;     C6 - H10   
     9     10   1    1.8390e-01    1.8067e+05 ;     S1 - C7    
    10     11   1    1.5380e-01    2.5179e+05 ;     C7 - C8    
    10     27   1    1.0970e-01    2.7665e+05 ;     C7 - H11   
    10     28   1    1.0970e-01    2.7665e+05 ;     C7 - H12   
    11     12   1    1.4620e-01    2.7506e+05 ;     C8 - N1    
    11     16   1    1.5380e-01    2.5179e+05 ;     C8 - C10   
    11     29   1    1.0970e-01    2.7665e+05 ;     C8 - H13   
    12     13   1    1.3790e-01    3.5782e+05 ;     N1 - C9    
    12     30   1    1.0130e-01    3.3740e+05 ;     N1 - H14   
    13     14   1    1.2180e-01    5.3363e+05 ;     C9 - O3    
    13     15   1    1.3790e-01    3.5782e+05 ;     C9 - N2    
    15     16   1    1.4620e-01    2.7506e+05 ;     N2 - C10   
    15     31   1    1.0130e-01    3.3740e+05 ;     N2 - H15   
    16     32   1    1.0970e-01    2.7665e+05 ;    C10 - H16   

[ pairs ]
;   ai     aj    funct
     1      6      1 ;     C1 - C4    
     1     20      1 ;     C1 - H4    
     1     21      1 ;     C1 - H5    
     2      5      1 ;     O1 - C3    
     2     17      1 ;     O1 - H1    
     2     18      1 ;     O1 - H2    
     2     19      1 ;     O1 - H3    
     3      5      1 ;     O2 - C3    
     3     18      1 ;     O2 - H2    
     3     19      1 ;     O2 - H3    
     4      7      1 ;     C2 - C5    
     4     17      1 ;     C2 - H1    
     4     22      1 ;     C2 - H6    
     4     23      1 ;     C2 - H7    
     5      8      1 ;     C3 - C6    
     5     24      1 ;     C3 - H8    
     5     25      1 ;     C3 - H9    
     6      9      1 ;     C4 - S1    
     6     16      1 ;     C4 - C10   
     6     18      1 ;     C4 - H2    
     6     19      1 ;     C4 - H3    
     6     26      1 ;     C4 - H10   
     7     10      1 ;     C5 - C7    
     7     11      1 ;     C5 - C8    
     7     15      1 ;     C5 - N2    
     7     20      1 ;     C5 - H4    
     7     21      1 ;     C5 - H5    
     7     32      1 ;     C5 - H16   
     8     12      1 ;     C6 - N1    
     8     13      1 ;     C6 - C9    
     8     22      1 ;     C6 - H6    
     8     23      1 ;     C6 - H7    
     8     27      1 ;     C6 - H11   
     8     28      1 ;     C6 - H12   
     8     29      1 ;     C6 - H13   
     8     31      1 ;     C6 - H15   
     9     12      1 ;     S1 - N1    
     9     15      1 ;     S1 - N2    
     9     24      1 ;     S1 - H8    
     9     25      1 ;     S1 - H9    
     9     29      1 ;     S1 - H13   
     9     32      1 ;     S1 - H16   
    10     13      1 ;     C7 - C9    
    10     15      1 ;     C7 - N2    
    10     26      1 ;     C7 - H10   
    10     30      1 ;     C7 - H14   
    10     32      1 ;     C7 - H16   
    11     14      1 ;     C8 - O3    
    11     26      1 ;     C8 - H10   
    11     31      1 ;     C8 - H15   
    12     27      1 ;     N1 - H11   
    12     28      1 ;     N1 - H12   
    12     31      1 ;     N1 - H15   
    12     32      1 ;     N1 - H16   
    13     29      1 ;     C9 - H13   
    13     32      1 ;     C9 - H16   
    14     16      1 ;     O3 - C10   
    14     30      1 ;     O3 - H14   
    14     31      1 ;     O3 - H15   
    15     26      1 ;     N2 - H10   
    15     29      1 ;     N2 - H13   
    15     30      1 ;     N2 - H14   
    16     24      1 ;    C10 - H8    
    16     25      1 ;    C10 - H9    
    16     27      1 ;    C10 - H11   
    16     28      1 ;    C10 - H12   
    16     30      1 ;    C10 - H14   
    18     20      1 ;     H2 - H4    
    18     21      1 ;     H2 - H5    
    19     20      1 ;     H3 - H4    
    19     21      1 ;     H3 - H5    
    20     22      1 ;     H4 - H6    
    20     23      1 ;     H4 - H7    
    21     22      1 ;     H5 - H6    
    21     23      1 ;     H5 - H7    
    22     24      1 ;     H6 - H8    
    22     25      1 ;     H6 - H9    
    23     24      1 ;     H7 - H8    
    23     25      1 ;     H7 - H9    
    24     26      1 ;     H8 - H10   
    25     26      1 ;     H9 - H10   
    26     32      1 ;    H10 - H16   
    27     29      1 ;    H11 - H13   
    28     29      1 ;    H12 - H13   
    29     30      1 ;    H13 - H14   
    29     32      1 ;    H13 - H16   
    31     32      1 ;    H15 - H16   

[ angles ]
;   ai     aj     ak    funct   theta         cth
     1      3     17      1    1.0655e+02    4.1756e+02 ;     C1 - O2     - H1    
     1      4      5      1    1.1104e+02    5.2969e+02 ;     C1 - C2     - C3    
     1      4     18      1    1.0877e+02    3.9246e+02 ;     C1 - C2     - H2    
     1      4     19      1    1.0877e+02    3.9246e+02 ;     C1 - C2     - H3    
     2      1      3      1    1.2210e+02    6.3513e+02 ;     O1 - C1     - O2    
     2      1      4      1    1.2320e+02    5.6400e+02 ;     O1 - C1     - C2    
     3      1      4      1    1.1273e+02    5.7237e+02 ;     O2 - C1     - C2    
     4      5      6      1    1.1151e+02    5.2635e+02 ;     C2 - C3     - C4    
     4      5     20      1    1.0980e+02    3.8744e+02 ;     C2 - C3     - H4    
     4      5     21      1    1.0980e+02    3.8744e+02 ;     C2 - C3     - H5    
     5      4     18      1    1.0980e+02    3.8744e+02 ;     C3 - C2     - H2    
     5      4     19      1    1.0980e+02    3.8744e+02 ;     C3 - C2     - H3    
     5      6      7      1    1.1151e+02    5.2635e+02 ;     C3 - C4     - C5    
     5      6     22      1    1.0980e+02    3.8744e+02 ;     C3 - C4     - H6    
     5      6     23      1    1.0980e+02    3.8744e+02 ;     C3 - C4     - H7    
     6      5     20      1    1.0980e+02    3.8744e+02 ;     C4 - C3     - H4    
     6      5     21      1    1.0980e+02    3.8744e+02 ;     C4 - C3     - H5    
     6      7      8      1    1.1151e+02    5.2635e+02 ;     C4 - C5     - C6    
     6      7     24      1    1.0980e+02    3.8744e+02 ;     C4 - C5     - H8    
     6      7     25      1    1.0980e+02    3.8744e+02 ;     C4 - C5     - H9    
     7      6     22      1    1.0980e+02    3.8744e+02 ;     C5 - C4     - H6    
     7      6     23      1    1.0980e+02    3.8744e+02 ;     C5 - C4     - H7    
     7      8      9      1    1.1027e+02    5.1296e+02 ;     C5 - C6     - S1    
     7      8     16      1    1.1151e+02    5.2635e+02 ;     C5 - C6     - C10   
     7      8     26      1    1.0956e+02    3.8828e+02 ;     C5 - C6     - H10   
     8      7     24      1    1.0980e+02    3.8744e+02 ;     C6 - C5     - H8    
     8      7     25      1    1.0980e+02    3.8744e+02 ;     C6 - C5     - H9    
     8      9     10      1    9.9240e+01    5.0375e+02 ;     C6 - S1     - C7    
     8     16     11      1    1.1151e+02    5.2635e+02 ;     C6 - C10    - C8    
     8     16     15      1    1.1161e+02    5.5145e+02 ;     C6 - C10    - N2    
     8     16     32      1    1.0956e+02    3.8828e+02 ;     C6 - C10    - H16   
     9      8     16      1    1.1027e+02    5.1296e+02 ;     S1 - C6     - C10   
     9      8     26      1    1.0876e+02    3.5229e+02 ;     S1 - C6     - H10   
     9     10     11      1    1.1027e+02    5.1296e+02 ;     S1 - C7     - C8    
     9     10     27      1    1.0876e+02    3.5229e+02 ;     S1 - C7     - H11   
     9     10     28      1    1.0876e+02    3.5229e+02 ;     S1 - C7     - H12   
    10     11     12      1    1.1161e+02    5.5145e+02 ;     C7 - C8     - N1    
    10     11     16      1    1.1151e+02    5.2635e+02 ;     C7 - C8     - C10   
    10     11     29      1    1.0956e+02    3.8828e+02 ;     C7 - C8     - H13   
    11     10     27      1    1.0956e+02    3.8828e+02 ;     C8 - C7     - H11   
    11     10     28      1    1.0956e+02    3.8828e+02 ;     C8 - C7     - H12   
    11     12     13      1    1.2069e+02    5.3053e+02 ;     C8 - N1     - C9    
    11     12     30      1    1.1768e+02    3.8325e+02 ;     C8 - N1     - H14   
    11     16     15      1    1.1161e+02    5.5145e+02 ;     C8 - C10    - N2    
    11     16     32      1    1.0956e+02    3.8828e+02 ;     C8 - C10    - H16   
    12     11     16      1    1.1161e+02    5.5145e+02 ;     N1 - C8     - C10   
    12     11     29      1    1.0888e+02    4.1673e+02 ;     N1 - C8     - H13   
    12     13     14      1    1.2305e+02    6.2091e+02 ;     N1 - C9     - O3    
    12     13     15      1    1.1356e+02    6.1003e+02 ;     N1 - C9     - N2    
    13     12     30      1    1.1755e+02    4.0417e+02 ;     C9 - N1     - H14   
    13     15     16      1    1.2069e+02    5.3053e+02 ;     C9 - N2     - C10   
    13     15     31      1    1.1755e+02    4.0417e+02 ;     C9 - N2     - H15   
    14     13     15      1    1.2305e+02    6.2091e+02 ;     O3 - C9     - N2    
    15     16     32      1    1.0888e+02    4.1673e+02 ;     N2 - C10    - H16   
    16      8     26      1    1.0956e+02    3.8828e+02 ;    C10 - C6     - H10   
    16     11     29      1    1.0956e+02    3.8828e+02 ;    C10 - C8     - H13   
    16     15     31      1    1.1768e+02    3.8325e+02 ;    C10 - N2     - H15   
    18      4     19      1    1.0758e+02    3.2970e+02 ;     H2 - C2     - H3    
    20      5     21      1    1.0758e+02    3.2970e+02 ;     H4 - C3     - H5    
    22      6     23      1    1.0758e+02    3.2970e+02 ;     H6 - C4     - H7    
    24      7     25      1    1.0758e+02    3.2970e+02 ;     H8 - C5     - H9    
    27     10     28      1    1.0846e+02    3.2803e+02 ;    H11 - C7     - H12   

[ dihedrals ] ; propers
; for gromacs 4.5 or higher, using funct 9
;    i      j      k      l   func   phase     kd      pn
     1      4      5      6      9     0.00   0.65084   3 ;     C1-    C2-    C3-    C4
     1      4      5     20      9     0.00   0.65084   3 ;     C1-    C2-    C3-    H4
     1      4      5     21      9     0.00   0.65084   3 ;     C1-    C2-    C3-    H5
     2      1      3     17      9     0.00   7.94960   1 ;     O1-    C1-    O2-    H1
     2      1      3     17      9   180.00   9.62320   2 ;     O1-    C1-    O2-    H1
     2      1      4      5      9   180.00   0.00000   2 ;     O1-    C1-    C2-    C3
     2      1      4     18      9     0.00   0.00000   0 ;     O1-    C1-    C2-    H2
     2      1      4     18      9     0.00   3.34720   1 ;     O1-    C1-    C2-    H2
     2      1      4     18      9   180.00   0.33472   3 ;     O1-    C1-    C2-    H2
     2      1      4     19      9     0.00   0.00000   0 ;     O1-    C1-    C2-    H3
     2      1      4     19      9     0.00   3.34720   1 ;     O1-    C1-    C2-    H3
     2      1      4     19      9   180.00   0.33472   3 ;     O1-    C1-    C2-    H3
     3      1      4      5      9   180.00   0.00000   2 ;     O2-    C1-    C2-    C3
     3      1      4     18      9   180.00   0.00000   2 ;     O2-    C1-    C2-    H2
     3      1      4     19      9   180.00   0.00000   2 ;     O2-    C1-    C2-    H3
     4      1      3     17      9   180.00   9.62320   2 ;     C2-    C1-    O2-    H1
     4      5      6      7      9     0.00   0.75312   3 ;     C2-    C3-    C4-    C5
     4      5      6      7      9   180.00   0.83680   1 ;     C2-    C3-    C4-    C5
     4      5      6      7      9   180.00   1.04600   2 ;     C2-    C3-    C4-    C5
     4      5      6     22      9     0.00   0.66944   3 ;     C2-    C3-    C4-    H6
     4      5      6     23      9     0.00   0.66944   3 ;     C2-    C3-    C4-    H7
     5      6      7      8      9     0.00   0.75312   3 ;     C3-    C4-    C5-    C6
     5      6      7      8      9   180.00   0.83680   1 ;     C3-    C4-    C5-    C6
     5      6      7      8      9   180.00   1.04600   2 ;     C3-    C4-    C5-    C6
     5      6      7     24      9     0.00   0.66944   3 ;     C3-    C4-    C5-    H8
     5      6      7     25      9     0.00   0.66944   3 ;     C3-    C4-    C5-    H9
     6      5      4     18      9     0.00   0.66944   3 ;     C4-    C3-    C2-    H2
     6      5      4     19      9     0.00   0.66944   3 ;     C4-    C3-    C2-    H3
     6      7      8      9      9     0.00   0.65084   3 ;     C4-    C5-    C6-    S1
     6      7      8     16      9     0.00   0.75312   3 ;     C4-    C5-    C6-   C10
     6      7      8     16      9   180.00   0.83680   1 ;     C4-    C5-    C6-   C10
     6      7      8     16      9   180.00   1.04600   2 ;     C4-    C5-    C6-   C10
     6      7      8     26      9     0.00   0.65084   3 ;     C4-    C5-    C6-   H10
     7      6      5     20      9     0.00   0.66944   3 ;     C5-    C4-    C3-    H4
     7      6      5     21      9     0.00   0.66944   3 ;     C5-    C4-    C3-    H5
     7      8      9     10      9     0.00   1.39467   3 ;     C5-    C6-    S1-    C7
     7      8     16     11      9     0.00   0.75312   3 ;     C5-    C6-   C10-    C8
     7      8     16     11      9   180.00   0.83680   1 ;     C5-    C6-   C10-    C8
     7      8     16     11      9   180.00   1.04600   2 ;     C5-    C6-   C10-    C8
     7      8     16     15      9     0.00   0.65084   3 ;     C5-    C6-   C10-    N2
     7      8     16     32      9     0.00   0.65084   3 ;     C5-    C6-   C10-   H16
     8      7      6     22      9     0.00   0.66944   3 ;     C6-    C5-    C4-    H6
     8      7      6     23      9     0.00   0.66944   3 ;     C6-    C5-    C4-    H7
     8      9     10     11      9     0.00   1.39467   3 ;     C6-    S1-    C7-    C8
     8      9     10     27      9     0.00   1.39467   3 ;     C6-    S1-    C7-   H11
     8      9     10     28      9     0.00   1.39467   3 ;     C6-    S1-    C7-   H12
     8     16     11     10      9     0.00   0.75312   3 ;     C6-   C10-    C8-    C7
     8     16     11     10      9   180.00   0.83680   1 ;     C6-   C10-    C8-    C7
     8     16     11     10      9   180.00   1.04600   2 ;     C6-   C10-    C8-    C7
     8     16     11     12      9     0.00   0.65084   3 ;     C6-   C10-    C8-    N1
     8     16     11     29      9     0.00   0.65084   3 ;     C6-   C10-    C8-   H13
     8     16     15     13      9     0.00   0.00000   0 ;     C6-   C10-    N2-    C9
     8     16     15     13      9     0.00   2.21752   1 ;     C6-   C10-    N2-    C9
     8     16     15     13      9   180.00   0.62760   3 ;     C6-   C10-    N2-    C9
     8     16     15     13      9   180.00   2.09200   4 ;     C6-   C10-    N2-    C9
     8     16     15     31      9     0.00   0.00000   0 ;     C6-   C10-    N2-   H15
     9      8      7     24      9     0.00   0.65084   3 ;     S1-    C6-    C5-    H8
     9      8      7     25      9     0.00   0.65084   3 ;     S1-    C6-    C5-    H9
     9      8     16     11      9     0.00   0.65084   3 ;     S1-    C6-   C10-    C8
     9      8     16     15      9     0.00   0.65084   3 ;     S1-    C6-   C10-    N2
     9      8     16     32      9     0.00   0.65084   3 ;     S1-    C6-   C10-   H16
     9     10     11     12      9     0.00   0.65084   3 ;     S1-    C7-    C8-    N1
     9     10     11     16      9     0.00   0.65084   3 ;     S1-    C7-    C8-   C10
     9     10     11     29      9     0.00   0.65084   3 ;     S1-    C7-    C8-   H13
    10      9      8     16      9     0.00   1.39467   3 ;     C7-    S1-    C6-   C10
    10      9      8     26      9     0.00   1.39467   3 ;     C7-    S1-    C6-   H10
    10     11     12     13      9     0.00   0.00000   0 ;     C7-    C8-    N1-    C9
    10     11     12     13      9     0.00   2.21752   1 ;     C7-    C8-    N1-    C9
    10     11     12     13      9   180.00   0.62760   3 ;     C7-    C8-    N1-    C9
    10     11     12     13      9   180.00   2.09200   4 ;     C7-    C8-    N1-    C9
    10     11     12     30      9     0.00   0.00000   0 ;     C7-    C8-    N1-   H14
    10     11     16     15      9     0.00   0.65084   3 ;     C7-    C8-   C10-    N2
    10     11     16     32      9     0.00   0.65084   3 ;     C7-    C8-   C10-   H16
    11     12     13     14      9   180.00  10.46000   2 ;     C8-    N1-    C9-    O3
    11     12     13     15      9   180.00  10.46000   2 ;     C8-    N1-    C9-    N2
    11     16      8     26      9     0.00   0.65084   3 ;     C8-   C10-    C6-   H10
    11     16     15     13      9     0.00   0.00000   0 ;     C8-   C10-    N2-    C9
    11     16     15     13      9     0.00   2.21752   1 ;     C8-   C10-    N2-    C9
    11     16     15     13      9   180.00   0.62760   3 ;     C8-   C10-    N2-    C9
    11     16     15     13      9   180.00   2.09200   4 ;     C8-   C10-    N2-    C9
    11     16     15     31      9     0.00   0.00000   0 ;     C8-   C10-    N2-   H15
    12     11     10     27      9     0.00   0.65084   3 ;     N1-    C8-    C7-   H11
    12     11     10     28      9     0.00   0.65084   3 ;     N1-    C8-    C7-   H12
    12     11     16     15      9     0.00   0.65084   3 ;     N1-    C8-   C10-    N2
    12     11     16     32      9     0.00   0.65084   3 ;     N1-    C8-   C10-   H16
    12     13     15     16      9   180.00  10.46000   2 ;     N1-    C9-    N2-   C10
    12     13     15     31      9   180.00  10.46000   2 ;     N1-    C9-    N2-   H15
    13     12     11     16      9     0.00   0.00000   0 ;     C9-    N1-    C8-   C10
    13     12     11     16      9     0.00   2.21752   1 ;     C9-    N1-    C8-   C10
    13     12     11     16      9   180.00   0.62760   3 ;     C9-    N1-    C8-   C10
    13     12     11     16      9   180.00   2.09200   4 ;     C9-    N1-    C8-   C10
    13     12     11     29      9     0.00   0.00000   0 ;     C9-    N1-    C8-   H13
    13     15     16     32      9     0.00   0.00000   0 ;     C9-    N2-   C10-   H16
    14     13     12     30      9     0.00   8.36800   1 ;     O3-    C9-    N1-   H14
    14     13     12     30      9   180.00  10.46000   2 ;     O3-    C9-    N1-   H14
    14     13     15     16      9   180.00  10.46000   2 ;     O3-    C9-    N2-   C10
    14     13     15     31      9     0.00   8.36800   1 ;     O3-    C9-    N2-   H15
    14     13     15     31      9   180.00  10.46000   2 ;     O3-    C9-    N2-   H15
    15     13     12     30      9   180.00  10.46000   2 ;     N2-    C9-    N1-   H14
    15     16      8     26      9     0.00   0.65084   3 ;     N2-   C10-    C6-   H10
    15     16     11     29      9     0.00   0.65084   3 ;     N2-   C10-    C8-   H13
    16      8      7     24      9     0.00   0.66944   3 ;    C10-    C6-    C5-    H8
    16      8      7     25      9     0.00   0.66944   3 ;    C10-    C6-    C5-    H9
    16     11     10     27      9     0.00   0.65084   3 ;    C10-    C8-    C7-   H11
    16     11     10     28      9     0.00   0.65084   3 ;    C10-    C8-    C7-   H12
    16     11     12     30      9     0.00   0.00000   0 ;    C10-    C8-    N1-   H14
    18      4      5     20      9     0.00   0.62760   3 ;     H2-    C2-    C3-    H4
    18      4      5     21      9     0.00   0.62760   3 ;     H2-    C2-    C3-    H5
    19      4      5     20      9     0.00   0.62760   3 ;     H3-    C2-    C3-    H4
    19      4      5     21      9     0.00   0.62760   3 ;     H3-    C2-    C3-    H5
    20      5      6     22      9     0.00   0.62760   3 ;     H4-    C3-    C4-    H6
    20      5      6     23      9     0.00   0.62760   3 ;     H4-    C3-    C4-    H7
    21      5      6     22      9     0.00   0.62760   3 ;     H5-    C3-    C4-    H6
    21      5      6     23      9     0.00   0.62760   3 ;     H5-    C3-    C4-    H7
    22      6      7     24      9     0.00   0.62760   3 ;     H6-    C4-    C5-    H8
    22      6      7     25      9     0.00   0.62760   3 ;     H6-    C4-    C5-    H9
    23      6      7     24      9     0.00   0.62760   3 ;     H7-    C4-    C5-    H8
    23      6      7     25      9     0.00   0.62760   3 ;     H7-    C4-    C5-    H9
    24      7      8     26      9     0.00   0.65084   3 ;     H8-    C5-    C6-   H10
    25      7      8     26      9     0.00   0.65084   3 ;     H9-    C5-    C6-   H10
    26      8     16     32      9     0.00   0.65084   3 ;    H10-    C6-   C10-   H16
    27     10     11     29      9     0.00   0.65084   3 ;    H11-    C7-    C8-   H13
    28     10     11     29      9     0.00   0.65084   3 ;    H12-    C7-    C8-   H13
    29     11     12     30      9     0.00   0.00000   0 ;    H13-    C8-    N1-   H14
    29     11     16     32      9     0.00   0.65084   3 ;    H13-    C8-   C10-   H16
    31     15     16     32      9     0.00   0.00000   0 ;    H15-    N2-   C10-   H16

[ dihedrals ] ; impropers
; treated as propers in GROMACS to use correct AMBER analytical function
;    i      j      k      l   func   phase     kd      pn
     3      1      2      4      4   180.00   4.60240   2 ;     O2-    C1-    O1-    C2
    12     15     13     14      4   180.00   4.60240   2 ;     N1-    N2-    C9-    O3
    13     11     12     30      4   180.00   4.60240   2 ;     C9-    C8-    N1-   H14
    13     16     15     31      4   180.00   4.60240   2 ;     C9-   C10-    N2-   H15

[ system ]
 LIG

[ molecules ]
; Compound        nmols
 LIG              1     
