# Supplementary material for: Treatment of flexibility of protein backbone in simulations of protein–ligand interactions using steered molecular dynamics
Source: Sci Rep. 2024 May 7;14:10475. doi: 10.1038/s41598-024-59899-3 (PMC11076533; doi:10.1038/s41598-024-59899-3)
Supplement: Supplementary file 1 — Supplementary Information 1. [file 41598_2024_59899_MOESM1_ESM.gz › complex/4jnj/center.pdb]

TITLE     Gromacs Runs One Microsecond At Cannonball Speeds
REMARK    THIS IS A SIMULATION BOX
CRYST1  100.000  100.000  100.000  90.00  90.00  90.00 P 1           1
MODEL        1
ATOM      1  N   GLY    12       6.740  21.910 -21.380  1.00  0.00            
ATOM      2  H1  GLY    12       6.430  22.360 -22.210  1.00  0.00            
ATOM      3  H2  GLY    12       7.730  21.790 -21.420  1.00  0.00            
ATOM      4  H3  GLY    12       6.300  21.020 -21.300  1.00  0.00            
ATOM      5  CA  GLY    12       6.390  22.740 -20.210  1.00  0.00            
ATOM      6  HA1 GLY    12       5.400  22.860 -20.200  1.00  0.00            
ATOM      7  HA2 GLY    12       6.830  23.630 -20.320  1.00  0.00            
ATOM      8  C   GLY    12       6.800  22.190 -18.890  1.00  0.00            
ATOM      9  O   GLY    12       7.850  21.570 -18.720  1.00  0.00            
ATOM     10  N   ALA    13       6.020  22.350 -17.800  1.00  0.00            
ATOM     11  H   ALA    13       5.190  22.880 -17.950  1.00  0.00            
ATOM     12  CA  ALA    13       6.210  21.870 -16.460  1.00  0.00            
ATOM     13  HA  ALA    13       7.170  21.980 -16.210  1.00  0.00            
ATOM     14  CB  ALA    13       5.240  22.680 -15.580  1.00  0.00            
ATOM     15  HB1 ALA    13       5.330  22.390 -14.630  1.00  0.00            
ATOM     16  HB2 ALA    13       5.460  23.650 -15.650  1.00  0.00            
ATOM     17  HB3 ALA    13       4.300  22.530 -15.890  1.00  0.00            
ATOM     18  C   ALA    13       5.930  20.410 -16.370  1.00  0.00            
ATOM     19  O   ALA    13       6.420  19.770 -15.450  1.00  0.00            
ATOM     20  N   GLU    14       5.210  19.750 -17.290  1.00  0.00            
ATOM     21  H   GLU    14       4.830  20.250 -18.070  1.00  0.00            
ATOM     22  CA  GLU    14       4.980  18.340 -17.180  1.00  0.00            
ATOM     23  HA  GLU    14       4.680  18.260 -16.230  1.00  0.00            
ATOM     24  CB  GLU    14       4.010  17.950 -18.310  1.00  0.00            
ATOM     25  HB1 GLU    14       3.200  18.520 -18.200  1.00  0.00            
ATOM     26  HB2 GLU    14       3.770  16.990 -18.160  1.00  0.00            
ATOM     27  CG  GLU    14       4.420  18.060 -19.780  1.00  0.00            
ATOM     28  HG1 GLU    14       3.650  17.750 -20.330  1.00  0.00            
ATOM     29  HG2 GLU    14       5.200  17.440 -19.920  1.00  0.00            
ATOM     30  CD  GLU    14       4.830  19.420 -20.320  1.00  0.00            
ATOM     31  OE1 GLU    14       4.280  20.450 -19.860  1.00  0.00            
ATOM     32  OE2 GLU    14       5.650  19.440 -21.280  1.00  0.00            
ATOM     33  C   GLU    14       6.150  17.430 -17.290  1.00  0.00            
ATOM     34  O   GLU    14       6.110  16.340 -16.720  1.00  0.00            
ATOM     35  N   ALA    15       7.260  17.810 -17.950  1.00  0.00            
ATOM     36  H   ALA    15       7.250  18.710 -18.380  1.00  0.00            
ATOM     37  CA  ALA    15       8.450  17.030 -18.080  1.00  0.00            
ATOM     38  HA  ALA    15       8.090  16.140 -18.360  1.00  0.00            
ATOM     39  CB  ALA    15       9.390  17.720 -19.090  1.00  0.00            
ATOM     40  HB1 ALA    15      10.230  17.180 -19.190  1.00  0.00            
ATOM     41  HB2 ALA    15       8.940  17.790 -19.980  1.00  0.00            
ATOM     42  HB3 ALA    15       9.620  18.640 -18.760  1.00  0.00            
ATOM     43  C   ALA    15       9.190  16.770 -16.820  1.00  0.00            
ATOM     44  O   ALA    15       9.650  15.630 -16.710  1.00  0.00            
ATOM     45  N   GLY    16       9.150  17.620 -15.780  1.00  0.00            
ATOM     46  H   GLY    16       8.640  18.470 -15.910  1.00  0.00            
ATOM     47  CA  GLY    16       9.770  17.440 -14.500  1.00  0.00            
ATOM     48  HA1 GLY    16       9.650  18.270 -13.960  1.00  0.00            
ATOM     49  HA2 GLY    16      10.750  17.280 -14.640  1.00  0.00            
ATOM     50  C   GLY    16       9.150  16.280 -13.800  1.00  0.00            
ATOM     51  O   GLY    16       9.800  15.520 -13.080  1.00  0.00            
ATOM     52  N   ILE    17       7.820  16.080 -13.870  1.00  0.00            
ATOM     53  H   ILE    17       7.340  16.760 -14.430  1.00  0.00            
ATOM     54  CA  ILE    17       6.960  15.090 -13.300  1.00  0.00            
ATOM     55  HA  ILE    17       7.300  14.970 -12.370  1.00  0.00            
ATOM     56  CB  ILE    17       5.560  15.610 -13.200  1.00  0.00            
ATOM     57  HB  ILE    17       5.380  15.950 -14.120  1.00  0.00            
ATOM     58  CG2 ILE    17       4.540  14.500 -12.860  1.00  0.00            
ATOM     59 HG21 ILE    17       3.630  14.900 -12.800  1.00  0.00            
ATOM     60 HG22 ILE    17       4.560  13.800 -13.570  1.00  0.00            
ATOM     61 HG23 ILE    17       4.780  14.090 -11.980  1.00  0.00            
ATOM     62  CG1 ILE    17       5.430  16.780 -12.210  1.00  0.00            
ATOM     63 HG11 ILE    17       6.190  17.410 -12.380  1.00  0.00            
ATOM     64 HG12 ILE    17       5.510  16.410 -11.280  1.00  0.00            
ATOM     65  CD  ILE    17       4.130  17.590 -12.280  1.00  0.00            
ATOM     66  HD1 ILE    17       4.160  18.320 -11.600  1.00  0.00            
ATOM     67  HD2 ILE    17       4.040  17.990 -13.190  1.00  0.00            
ATOM     68  HD3 ILE    17       3.350  16.990 -12.100  1.00  0.00            
ATOM     69  C   ILE    17       7.120  13.720 -13.870  1.00  0.00            
ATOM     70  O   ILE    17       7.120  12.710 -13.170  1.00  0.00            
ATOM     71  N   THR    18       7.250  13.660 -15.200  1.00  0.00            
ATOM     72  H   THR    18       7.210  14.540 -15.680  1.00  0.00            
ATOM     73  CA  THR    18       7.440  12.510 -16.030  1.00  0.00            
ATOM     74  HA  THR    18       6.630  11.970 -15.820  1.00  0.00            
ATOM     75  CB  THR    18       7.500  12.860 -17.490  1.00  0.00            
ATOM     76  HB  THR    18       8.300  13.460 -17.550  1.00  0.00            
ATOM     77  CG2 THR    18       7.630  11.680 -18.470  1.00  0.00            
ATOM     78 HG21 THR    18       7.660  12.030 -19.410  1.00  0.00            
ATOM     79 HG22 THR    18       8.470  11.170 -18.270  1.00  0.00            
ATOM     80 HG23 THR    18       6.850  11.070 -18.360  1.00  0.00            
ATOM     81  OG1 THR    18       6.330  13.570 -17.880  1.00  0.00            
ATOM     82  HG1 THR    18       6.390  13.800 -18.850  1.00  0.00            
ATOM     83  C   THR    18       8.690  11.760 -15.690  1.00  0.00            
ATOM     84  O   THR    18       9.720  12.410 -15.500  1.00  0.00            
ATOM     85  N   GLY    19       8.640  10.430 -15.490  1.00  0.00            
ATOM     86  H   GLY    19       7.770   9.970 -15.660  1.00  0.00            
ATOM     87  CA  GLY    19       9.750   9.630 -15.050  1.00  0.00            
ATOM     88  HA1 GLY    19      10.420  10.240 -14.620  1.00  0.00            
ATOM     89  HA2 GLY    19      10.160   9.200 -15.850  1.00  0.00            
ATOM     90  C   GLY    19       9.330   8.580 -14.070  1.00  0.00            
ATOM     91  O   GLY    19       8.150   8.300 -13.880  1.00  0.00            
ATOM     92  N   THR    20      10.330   8.000 -13.380  1.00  0.00            
ATOM     93  H   THR    20      11.260   8.300 -13.580  1.00  0.00            
ATOM     94  CA  THR    20      10.180   6.990 -12.380  1.00  0.00            
ATOM     95  HA  THR    20       9.190   6.850 -12.420  1.00  0.00            
ATOM     96  CB  THR    20      10.900   5.710 -12.680  1.00  0.00            
ATOM     97  HB  THR    20      11.890   5.890 -12.710  1.00  0.00            
ATOM     98  CG2 THR    20      10.560   4.630 -11.640  1.00  0.00            
ATOM     99 HG21 THR    20      11.050   3.790 -11.860  1.00  0.00            
ATOM    100 HG22 THR    20      10.830   4.940 -10.730  1.00  0.00            
ATOM    101 HG23 THR    20       9.580   4.450 -11.650  1.00  0.00            
ATOM    102  OG1 THR    20      10.560   5.260 -13.980  1.00  0.00            
ATOM    103  HG1 THR    20      11.050   4.410 -14.170  1.00  0.00            
ATOM    104  C   THR    20      10.630   7.440 -11.030  1.00  0.00            
ATOM    105  O   THR    20      11.700   8.000 -10.810  1.00  0.00            
ATOM    106  N   TRP    21       9.700   7.290 -10.060  1.00  0.00            
ATOM    107  H   TRP    21       8.810   6.910 -10.310  1.00  0.00            
ATOM    108  CA  TRP    21       9.930   7.650  -8.700  1.00  0.00            
ATOM    109  HA  TRP    21      10.840   8.070  -8.670  1.00  0.00            
ATOM    110  CB  TRP    21       8.800   8.600  -8.240  1.00  0.00            
ATOM    111  HB1 TRP    21       9.000   8.900  -7.310  1.00  0.00            
ATOM    112  HB2 TRP    21       7.940   8.100  -8.250  1.00  0.00            
ATOM    113  CG  TRP    21       8.630   9.830  -9.090  1.00  0.00            
ATOM    114  CD1 TRP    21       8.020   9.970 -10.300  1.00  0.00            
ATOM    115  HD1 TRP    21       7.610   9.220 -10.810  1.00  0.00            
ATOM    116  NE1 TRP    21       8.050  11.270 -10.720  1.00  0.00            
ATOM    117  HE1 TRP    21       7.730  11.620 -11.600  1.00  0.00            
ATOM    118  CE2 TRP    21       8.610  12.010  -9.700  1.00  0.00            
ATOM    119  CZ2 TRP    21       8.810  13.360  -9.530  1.00  0.00            
ATOM    120  HZ2 TRP    21       8.610  13.990 -10.280  1.00  0.00            
ATOM    121  CH2 TRP    21       9.290  13.860  -8.340  1.00  0.00            
ATOM    122  HH2 TRP    21       9.380  14.850  -8.220  1.00  0.00            
ATOM    123  CZ3 TRP    21       9.650  13.020  -7.320  1.00  0.00            
ATOM    124  HZ3 TRP    21      10.040  13.390  -6.470  1.00  0.00            
ATOM    125  CE3 TRP    21       9.470  11.670  -7.480  1.00  0.00            
ATOM    126  HE3 TRP    21       9.730  11.040  -6.740  1.00  0.00            
ATOM    127  CD2 TRP    21       8.940  11.170  -8.640  1.00  0.00            
ATOM    128  C   TRP    21       9.960   6.440  -7.840  1.00  0.00            
ATOM    129  O   TRP    21       9.400   5.410  -8.220  1.00  0.00            
ATOM    130  N   TYR    22      10.530   6.460  -6.620  1.00  0.00            
ATOM    131  H   TYR    22      11.030   7.290  -6.350  1.00  0.00            
ATOM    132  CA  TYR    22      10.480   5.390  -5.680  1.00  0.00            
ATOM    133  HA  TYR    22       9.760   4.790  -6.020  1.00  0.00            
ATOM    134  CB  TYR    22      11.740   4.510  -5.570  1.00  0.00            
ATOM    135  HB1 TYR    22      11.850   3.980  -6.410  1.00  0.00            
ATOM    136  HB2 TYR    22      11.650   3.890  -4.790  1.00  0.00            
ATOM    137  CG  TYR    22      12.980   5.320  -5.370  1.00  0.00            
ATOM    138  CD1 TYR    22      13.510   5.530  -4.120  1.00  0.00            
ATOM    139  HD1 TYR    22      13.060   5.130  -3.320  1.00  0.00            
ATOM    140  CE1 TYR    22      14.650   6.290  -3.950  1.00  0.00            
ATOM    141  HE1 TYR    22      15.080   6.340  -3.050  1.00  0.00            
ATOM    142  CZ  TYR    22      15.200   6.980  -5.000  1.00  0.00            
ATOM    143  OH  TYR    22      16.310   7.800  -4.690  1.00  0.00            
ATOM    144  HH  TYR    22      16.630   8.250  -5.520  1.00  0.00            
ATOM    145  CE2 TYR    22      14.670   6.800  -6.260  1.00  0.00            
ATOM    146  HE2 TYR    22      15.020   7.320  -7.040  1.00  0.00            
ATOM    147  CD2 TYR    22      13.650   5.890  -6.420  1.00  0.00            
ATOM    148  HD2 TYR    22      13.390   5.630  -7.350  1.00  0.00            
ATOM    149  C   TYR    22      10.170   6.030  -4.370  1.00  0.00            
ATOM    150  O   TYR    22      10.660   7.130  -4.100  1.00  0.00            
ATOM    151  N   ASN    23       9.490   5.390  -3.400  1.00  0.00            
ATOM    152  H   ASN    23       9.080   4.500  -3.590  1.00  0.00            
ATOM    153  CA  ASN    23       9.350   5.980  -2.100  1.00  0.00            
ATOM    154  HA  ASN    23       9.570   6.940  -2.260  1.00  0.00            
ATOM    155  CB  ASN    23       7.920   5.700  -1.610  1.00  0.00            
ATOM    156  HB1 ASN    23       7.300   6.110  -2.280  1.00  0.00            
ATOM    157  HB2 ASN    23       7.820   6.170  -0.730  1.00  0.00            
ATOM    158  CG  ASN    23       7.430   4.280  -1.390  1.00  0.00            
ATOM    159  OD1 ASN    23       8.210   3.330  -1.380  1.00  0.00            
ATOM    160  ND2 ASN    23       6.110   4.050  -1.140  1.00  0.00            
ATOM    161 HD21 ASN    23       5.470   4.810  -1.100  1.00  0.00            
ATOM    162 HD22 ASN    23       5.790   3.120  -0.990  1.00  0.00            
ATOM    163  C   ASN    23      10.340   5.560  -1.070  1.00  0.00            
ATOM    164  O   ASN    23      11.270   4.840  -1.430  1.00  0.00            
ATOM    165  N   GLN    24      10.240   5.850   0.240  1.00  0.00            
ATOM    166  H   GLN    24       9.520   6.490   0.500  1.00  0.00            
ATOM    167  CA  GLN    24      11.060   5.340   1.300  1.00  0.00            
ATOM    168  HA  GLN    24      11.950   5.690   1.000  1.00  0.00            
ATOM    169  CB  GLN    24      10.750   5.850   2.720  1.00  0.00            
ATOM    170  HB1 GLN    24      10.710   6.850   2.690  1.00  0.00            
ATOM    171  HB2 GLN    24      11.500   5.570   3.320  1.00  0.00            
ATOM    172  CG  GLN    24       9.440   5.350   3.340  1.00  0.00            
ATOM    173  HG1 GLN    24       9.450   5.560   4.320  1.00  0.00            
ATOM    174  HG2 GLN    24       9.390   4.360   3.210  1.00  0.00            
ATOM    175  CD  GLN    24       8.190   5.970   2.740  1.00  0.00            
ATOM    176  OE1 GLN    24       8.220   6.720   1.770  1.00  0.00            
ATOM    177  NE2 GLN    24       7.000   5.670   3.330  1.00  0.00            
ATOM    178 HE21 GLN    24       6.980   5.060   4.130  1.00  0.00            
ATOM    179 HE22 GLN    24       6.150   6.060   2.970  1.00  0.00            
ATOM    180  C   GLN    24      11.000   3.850   1.350  1.00  0.00            
ATOM    181  O   GLN    24      11.930   3.160   1.740  1.00  0.00            
ATOM    182  N   SER    25       9.870   3.230   0.950  1.00  0.00            
ATOM    183  H   SER    25       9.180   3.760   0.470  1.00  0.00            
ATOM    184  CA  SER    25       9.620   1.850   1.190  1.00  0.00            
ATOM    185  HA  SER    25      10.250   1.690   1.960  1.00  0.00            
ATOM    186  CB  SER    25       8.140   1.570   1.500  1.00  0.00            
ATOM    187  HB1 SER    25       8.000   0.590   1.670  1.00  0.00            
ATOM    188  HB2 SER    25       7.560   1.870   0.740  1.00  0.00            
ATOM    189  OG  SER    25       7.690   2.260   2.660  1.00  0.00            
ATOM    190  HG  SER    25       6.730   2.050   2.820  1.00  0.00            
ATOM    191  C   SER    25       9.970   0.970   0.040  1.00  0.00            
ATOM    192  O   SER    25       9.740  -0.240   0.060  1.00  0.00            
ATOM    193  N   GLY    26      10.560   1.550  -1.010  1.00  0.00            
ATOM    194  H   GLY    26      10.670   2.540  -0.980  1.00  0.00            
ATOM    195  CA  GLY    26      11.050   0.860  -2.170  1.00  0.00            
ATOM    196  HA1 GLY    26      11.480   0.020  -1.840  1.00  0.00            
ATOM    197  HA2 GLY    26      11.750   1.450  -2.580  1.00  0.00            
ATOM    198  C   GLY    26      10.070   0.500  -3.230  1.00  0.00            
ATOM    199  O   GLY    26      10.370  -0.100  -4.260  1.00  0.00            
ATOM    200  N   SER    27       8.800   0.920  -3.090  1.00  0.00            
ATOM    201  H   SER    27       8.520   1.280  -2.200  1.00  0.00            
ATOM    202  CA  SER    27       7.820   0.880  -4.130  1.00  0.00            
ATOM    203  HA  SER    27       7.920  -0.050  -4.490  1.00  0.00            
ATOM    204  CB  SER    27       6.390   1.140  -3.620  1.00  0.00            
ATOM    205  HB1 SER    27       5.730   1.010  -4.350  1.00  0.00            
ATOM    206  HB2 SER    27       6.310   2.070  -3.250  1.00  0.00            
ATOM    207  OG  SER    27       6.030   0.250  -2.580  1.00  0.00            
ATOM    208  HG  SER    27       5.100   0.450  -2.280  1.00  0.00            
ATOM    209  C   SER    27       8.130   1.910  -5.160  1.00  0.00            
ATOM    210  O   SER    27       8.780   2.900  -4.830  1.00  0.00            
ATOM    211  N   THR    28       7.700   1.750  -6.420  1.00  0.00            
ATOM    212  H   THR    28       7.100   0.970  -6.600  1.00  0.00            
ATOM    213  CA  THR    28       8.030   2.600  -7.530  1.00  0.00            
ATOM    214  HA  THR    28       8.370   3.400  -7.030  1.00  0.00            
ATOM    215  CB  THR    28       8.990   1.960  -8.490  1.00  0.00            
ATOM    216  HB  THR    28       8.820   2.550  -9.280  1.00  0.00            
ATOM    217  CG2 THR    28      10.430   1.820  -7.950  1.00  0.00            
ATOM    218 HG21 THR    28      11.010   1.390  -8.640  1.00  0.00            
ATOM    219 HG22 THR    28      10.800   2.730  -7.730  1.00  0.00            
ATOM    220 HG23 THR    28      10.420   1.260  -7.120  1.00  0.00            
ATOM    221  OG1 THR    28       8.760   0.600  -8.830  1.00  0.00            
ATOM    222  HG1 THR    28       9.470   0.290  -9.470  1.00  0.00            
ATOM    223  C   THR    28       6.890   2.870  -8.440  1.00  0.00            
ATOM    224  O   THR    28       5.950   2.090  -8.480  1.00  0.00            
ATOM    225  N   PHE    29       6.890   4.020  -9.140  1.00  0.00            
ATOM    226  H   PHE    29       7.570   4.730  -8.950  1.00  0.00            
ATOM    227  CA  PHE    29       5.900   4.210 -10.160  1.00  0.00            
ATOM    228  HA  PHE    29       5.580   3.340 -10.520  1.00  0.00            
ATOM    229  CB  PHE    29       4.730   4.980  -9.530  1.00  0.00            
ATOM    230  HB1 PHE    29       4.470   4.490  -8.700  1.00  0.00            
ATOM    231  HB2 PHE    29       3.980   4.950 -10.180  1.00  0.00            
ATOM    232  CG  PHE    29       4.820   6.400  -9.120  1.00  0.00            
ATOM    233  CD1 PHE    29       4.880   7.400 -10.060  1.00  0.00            
ATOM    234  HD1 PHE    29       4.810   7.140 -11.020  1.00  0.00            
ATOM    235  CE1 PHE    29       5.030   8.740  -9.770  1.00  0.00            
ATOM    236  HE1 PHE    29       5.160   9.440 -10.480  1.00  0.00            
ATOM    237  CZ  PHE    29       4.990   9.040  -8.430  1.00  0.00            
ATOM    238  HZ  PHE    29       5.050  10.000  -8.150  1.00  0.00            
ATOM    239  CE2 PHE    29       4.880   8.080  -7.450  1.00  0.00            
ATOM    240  HE2 PHE    29       4.830   8.350  -6.490  1.00  0.00            
ATOM    241  CD2 PHE    29       4.840   6.750  -7.780  1.00  0.00            
ATOM    242  HD2 PHE    29       4.830   6.050  -7.070  1.00  0.00            
ATOM    243  C   PHE    29       6.580   4.970 -11.250  1.00  0.00            
ATOM    244  O   PHE    29       7.430   5.820 -10.990  1.00  0.00            
ATOM    245  N   THR    30       6.220   4.570 -12.480  1.00  0.00            
ATOM    246  H   THR    30       5.630   3.770 -12.550  1.00  0.00            
ATOM    247  CA  THR    30       6.620   5.210 -13.690  1.00  0.00            
ATOM    248  HA  THR    30       7.330   5.850 -13.400  1.00  0.00            
ATOM    249  CB  THR    30       7.200   4.260 -14.700  1.00  0.00            
ATOM    250  HB  THR    30       6.500   3.590 -14.940  1.00  0.00            
ATOM    251  CG2 THR    30       7.570   4.750 -16.110  1.00  0.00            
ATOM    252 HG21 THR    30       7.940   3.990 -16.640  1.00  0.00            
ATOM    253 HG22 THR    30       6.760   5.110 -16.560  1.00  0.00            
ATOM    254 HG23 THR    30       8.260   5.470 -16.040  1.00  0.00            
ATOM    255  OG1 THR    30       8.270   3.630 -14.010  1.00  0.00            
ATOM    256  HG1 THR    30       8.720   2.970 -14.620  1.00  0.00            
ATOM    257  C   THR    30       5.450   5.900 -14.300  1.00  0.00            
ATOM    258  O   THR    30       4.360   5.370 -14.490  1.00  0.00            
ATOM    259  N   VAL    31       5.640   7.220 -14.450  1.00  0.00            
ATOM    260  H   VAL    31       6.590   7.540 -14.470  1.00  0.00            
ATOM    261  CA  VAL    31       4.620   8.210 -14.580  1.00  0.00            
ATOM    262  HA  VAL    31       3.720   7.800 -14.740  1.00  0.00            
ATOM    263  CB  VAL    31       4.580   8.950 -13.280  1.00  0.00            
ATOM    264  HB  VAL    31       5.140   8.450 -12.620  1.00  0.00            
ATOM    265  CG1 VAL    31       5.200  10.350 -13.440  1.00  0.00            
ATOM    266 HG11 VAL    31       5.170  10.830 -12.560  1.00  0.00            
ATOM    267 HG12 VAL    31       6.150  10.260 -13.730  1.00  0.00            
ATOM    268 HG13 VAL    31       4.690  10.870 -14.120  1.00  0.00            
ATOM    269  CG2 VAL    31       3.140   9.000 -12.750  1.00  0.00            
ATOM    270 HG21 VAL    31       3.120   9.500 -11.880  1.00  0.00            
ATOM    271 HG22 VAL    31       2.560   9.470 -13.410  1.00  0.00            
ATOM    272 HG23 VAL    31       2.810   8.070 -12.610  1.00  0.00            
ATOM    273  C   VAL    31       4.910   9.040 -15.780  1.00  0.00            
ATOM    274  O   VAL    31       6.080   9.350 -16.020  1.00  0.00            
ATOM    275  N   THR    32       3.850   9.390 -16.530  1.00  0.00            
ATOM    276  H   THR    32       2.970   8.980 -16.300  1.00  0.00            
ATOM    277  CA  THR    32       3.880  10.300 -17.620  1.00  0.00            
ATOM    278  HA  THR    32       4.840  10.570 -17.690  1.00  0.00            
ATOM    279  CB  THR    32       3.470   9.770 -18.960  1.00  0.00            
ATOM    280  HB  THR    32       2.510   9.500 -18.950  1.00  0.00            
ATOM    281  CG2 THR    32       3.850  10.790 -20.050  1.00  0.00            
ATOM    282 HG21 THR    32       3.580  10.440 -20.940  1.00  0.00            
ATOM    283 HG22 THR    32       3.380  11.650 -19.870  1.00  0.00            
ATOM    284 HG23 THR    32       4.840  10.940 -20.040  1.00  0.00            
ATOM    285  OG1 THR    32       4.340   8.680 -19.230  1.00  0.00            
ATOM    286  HG1 THR    32       4.110   8.280 -20.120  1.00  0.00            
ATOM    287  C   THR    32       2.870  11.340 -17.270  1.00  0.00            
ATOM    288  O   THR    32       1.710  10.970 -17.090  1.00  0.00            
ATOM    289  N   ALA    33       3.310  12.610 -17.150  1.00  0.00            
ATOM    290  H   ALA    33       4.300  12.740 -17.140  1.00  0.00            
ATOM    291  CA  ALA    33       2.520  13.790 -17.040  1.00  0.00            
ATOM    292  HA  ALA    33       1.720  13.420 -16.580  1.00  0.00            
ATOM    293  CB  ALA    33       3.300  14.880 -16.290  1.00  0.00            
ATOM    294  HB1 ALA    33       2.740  15.700 -16.220  1.00  0.00            
ATOM    295  HB2 ALA    33       3.530  14.550 -15.370  1.00  0.00            
ATOM    296  HB3 ALA    33       4.140  15.090 -16.790  1.00  0.00            
ATOM    297  C   ALA    33       2.100  14.400 -18.340  1.00  0.00            
ATOM    298  O   ALA    33       2.940  14.540 -19.230  1.00  0.00            
ATOM    299  N   GLY    34       0.850  14.900 -18.390  1.00  0.00            
ATOM    300  H   GLY    34       0.260  14.770 -17.590  1.00  0.00            
ATOM    301  CA  GLY    34       0.320  15.610 -19.510  1.00  0.00            
ATOM    302  HA1 GLY    34      -0.630  15.340 -19.650  1.00  0.00            
ATOM    303  HA2 GLY    34       0.860  15.390 -20.320  1.00  0.00            
ATOM    304  C   GLY    34       0.410  17.060 -19.190  1.00  0.00            
ATOM    305  O   GLY    34       0.650  17.470 -18.060  1.00  0.00            
ATOM    306  N   ALA    35       0.110  17.940 -20.170  1.00  0.00            
ATOM    307  H   ALA    35      -0.230  17.620 -21.050  1.00  0.00            
ATOM    308  CA  ALA    35       0.280  19.340 -19.930  1.00  0.00            
ATOM    309  HA  ALA    35       0.800  19.430 -19.080  1.00  0.00            
ATOM    310  CB  ALA    35       0.940  19.900 -21.190  1.00  0.00            
ATOM    311  HB1 ALA    35       1.090  20.880 -21.080  1.00  0.00            
ATOM    312  HB2 ALA    35       1.820  19.450 -21.330  1.00  0.00            
ATOM    313  HB3 ALA    35       0.350  19.740 -21.980  1.00  0.00            
ATOM    314  C   ALA    35      -1.030  20.040 -19.790  1.00  0.00            
ATOM    315  O   ALA    35      -1.120  21.210 -19.420  1.00  0.00            
ATOM    316  N   ASP    36      -2.140  19.300 -19.960  1.00  0.00            
ATOM    317  H   ASP    36      -2.100  18.480 -20.530  1.00  0.00            
ATOM    318  CA  ASP    36      -3.380  19.660 -19.340  1.00  0.00            
ATOM    319  HA  ASP    36      -3.500  20.620 -19.580  1.00  0.00            
ATOM    320  CB  ASP    36      -4.490  18.750 -19.880  1.00  0.00            
ATOM    321  HB1 ASP    36      -4.600  18.950 -20.850  1.00  0.00            
ATOM    322  HB2 ASP    36      -5.330  18.980 -19.390  1.00  0.00            
ATOM    323  CG  ASP    36      -4.280  17.250 -19.750  1.00  0.00            
ATOM    324  OD1 ASP    36      -3.150  16.690 -19.760  1.00  0.00            
ATOM    325  OD2 ASP    36      -5.330  16.560 -19.670  1.00  0.00            
ATOM    326  C   ASP    36      -3.350  19.620 -17.850  1.00  0.00            
ATOM    327  O   ASP    36      -3.960  20.530 -17.290  1.00  0.00            
ATOM    328  N   GLY    37      -2.660  18.650 -17.220  1.00  0.00            
ATOM    329  H   GLY    37      -2.060  18.070 -17.780  1.00  0.00            
ATOM    330  CA  GLY    37      -2.720  18.380 -15.820  1.00  0.00            
ATOM    331  HA1 GLY    37      -3.450  18.950 -15.450  1.00  0.00            
ATOM    332  HA2 GLY    37      -1.840  18.670 -15.440  1.00  0.00            
ATOM    333  C   GLY    37      -2.970  16.980 -15.400  1.00  0.00            
ATOM    334  O   GLY    37      -2.860  16.660 -14.220  1.00  0.00            
ATOM    335  N   ASN    38      -3.180  16.060 -16.360  1.00  0.00            
ATOM    336  H   ASN    38      -3.310  16.410 -17.290  1.00  0.00            
ATOM    337  CA  ASN    38      -3.240  14.640 -16.190  1.00  0.00            
ATOM    338  HA  ASN    38      -3.930  14.460 -15.490  1.00  0.00            
ATOM    339  CB  ASN    38      -3.610  14.000 -17.530  1.00  0.00            
ATOM    340  HB1 ASN    38      -2.780  13.890 -18.080  1.00  0.00            
ATOM    341  HB2 ASN    38      -4.250  14.600 -18.010  1.00  0.00            
ATOM    342  CG  ASN    38      -4.260  12.630 -17.330  1.00  0.00            
ATOM    343  OD1 ASN    38      -5.330  12.500 -16.740  1.00  0.00            
ATOM    344  ND2 ASN    38      -3.570  11.550 -17.780  1.00  0.00            
ATOM    345 HD21 ASN    38      -2.680  11.670 -18.220  1.00  0.00            
ATOM    346 HD22 ASN    38      -3.950  10.630 -17.670  1.00  0.00            
ATOM    347  C   ASN    38      -1.950  14.120 -15.660  1.00  0.00            
ATOM    348  O   ASN    38      -0.850  14.500 -16.050  1.00  0.00            
ATOM    349  N   LEU    39      -2.110  13.090 -14.810  1.00  0.00            
ATOM    350  H   LEU    39      -2.970  12.990 -14.320  1.00  0.00            
ATOM    351  CA  LEU    39      -1.070  12.130 -14.590  1.00  0.00            
ATOM    352  HA  LEU    39      -0.350  12.350 -15.240  1.00  0.00            
ATOM    353  CB  LEU    39      -0.630  12.230 -13.120  1.00  0.00            
ATOM    354  HB1 LEU    39      -1.280  11.700 -12.570  1.00  0.00            
ATOM    355  HB2 LEU    39      -0.680  13.190 -12.860  1.00  0.00            
ATOM    356  CG  LEU    39       0.790  11.720 -12.780  1.00  0.00            
ATOM    357  HG  LEU    39       0.790  10.790 -13.140  1.00  0.00            
ATOM    358  CD1 LEU    39       1.890  12.580 -13.420  1.00  0.00            
ATOM    359 HD11 LEU    39       2.790  12.210 -13.170  1.00  0.00            
ATOM    360 HD12 LEU    39       1.790  12.570 -14.410  1.00  0.00            
ATOM    361 HD13 LEU    39       1.810  13.520 -13.090  1.00  0.00            
ATOM    362  CD2 LEU    39       1.120  11.680 -11.280  1.00  0.00            
ATOM    363 HD21 LEU    39       2.050  11.340 -11.150  1.00  0.00            
ATOM    364 HD22 LEU    39       1.050  12.600 -10.900  1.00  0.00            
ATOM    365 HD23 LEU    39       0.480  11.070 -10.810  1.00  0.00            
ATOM    366  C   LEU    39      -1.530  10.740 -14.880  1.00  0.00            
ATOM    367  O   LEU    39      -2.660  10.410 -14.530  1.00  0.00            
ATOM    368  N   THR    40      -0.750   9.890 -15.580  1.00  0.00            
ATOM    369  H   THR    40       0.090  10.250 -15.990  1.00  0.00            
ATOM    370  CA  THR    40      -1.050   8.510 -15.770  1.00  0.00            
ATOM    371  HA  THR    40      -1.750   8.390 -15.060  1.00  0.00            
ATOM    372  CB  THR    40      -1.680   8.100 -17.070  1.00  0.00            
ATOM    373  HB  THR    40      -2.450   8.730 -17.190  1.00  0.00            
ATOM    374  CG2 THR    40      -0.760   8.170 -18.290  1.00  0.00            
ATOM    375 HG21 THR    40      -1.260   7.880 -19.100  1.00  0.00            
ATOM    376 HG22 THR    40      -0.440   9.110 -18.410  1.00  0.00            
ATOM    377 HG23 THR    40       0.030   7.570 -18.150  1.00  0.00            
ATOM    378  OG1 THR    40      -2.200   6.780 -16.990  1.00  0.00            
ATOM    379  HG1 THR    40      -2.610   6.530 -17.860  1.00  0.00            
ATOM    380  C   THR    40       0.190   7.700 -15.580  1.00  0.00            
ATOM    381  O   THR    40       1.280   8.220 -15.830  1.00  0.00            
ATOM    382  N   GLY    41       0.100   6.450 -15.110  1.00  0.00            
ATOM    383  H   GLY    41      -0.750   6.170 -14.670  1.00  0.00            
ATOM    384  CA  GLY    41       1.170   5.500 -15.210  1.00  0.00            
ATOM    385  HA1 GLY    41       1.990   5.940 -14.850  1.00  0.00            
ATOM    386  HA2 GLY    41       1.300   5.300 -16.180  1.00  0.00            
ATOM    387  C   GLY    41       0.950   4.230 -14.480  1.00  0.00            
ATOM    388  O   GLY    41      -0.180   3.730 -14.480  1.00  0.00            
ATOM    389  N   GLN    42       1.990   3.680 -13.830  1.00  0.00            
ATOM    390  H   GLN    42       2.870   4.160 -13.840  1.00  0.00            
ATOM    391  CA  GLN    42       1.900   2.440 -13.130  1.00  0.00            
ATOM    392  HA  GLN    42       0.940   2.340 -12.880  1.00  0.00            
ATOM    393  CB  GLN    42       2.500   1.390 -14.080  1.00  0.00            
ATOM    394  HB1 GLN    42       2.540   0.520 -13.590  1.00  0.00            
ATOM    395  HB2 GLN    42       3.430   1.680 -14.320  1.00  0.00            
ATOM    396  CG  GLN    42       1.730   1.160 -15.380  1.00  0.00            
ATOM    397  HG1 GLN    42       1.800   1.990 -15.940  1.00  0.00            
ATOM    398  HG2 GLN    42       0.770   0.990 -15.150  1.00  0.00            
ATOM    399  CD  GLN    42       2.240  -0.010 -16.210  1.00  0.00            
ATOM    400  OE1 GLN    42       3.360   0.090 -16.700  1.00  0.00            
ATOM    401  NE2 GLN    42       1.630  -1.230 -16.190  1.00  0.00            
ATOM    402 HE21 GLN    42       0.820  -1.380 -15.620  1.00  0.00            
ATOM    403 HE22 GLN    42       1.990  -1.980 -16.750  1.00  0.00            
ATOM    404  C   GLN    42       2.690   2.400 -11.870  1.00  0.00            
ATOM    405  O   GLN    42       3.820   2.880 -11.770  1.00  0.00            
ATOM    406  N   TYR    43       2.020   1.930 -10.810  1.00  0.00            
ATOM    407  H   TYR    43       1.110   1.560 -10.970  1.00  0.00            
ATOM    408  CA  TYR    43       2.500   1.910  -9.460  1.00  0.00            
ATOM    409  HA  TYR    43       3.310   2.500  -9.370  1.00  0.00            
ATOM    410  CB  TYR    43       1.420   2.430  -8.500  1.00  0.00            
ATOM    411  HB1 TYR    43       0.700   1.740  -8.400  1.00  0.00            
ATOM    412  HB2 TYR    43       1.030   3.270  -8.860  1.00  0.00            
ATOM    413  CG  TYR    43       1.970   2.720  -7.150  1.00  0.00            
ATOM    414  CD1 TYR    43       2.270   4.030  -6.840  1.00  0.00            
ATOM    415  HD1 TYR    43       2.040   4.760  -7.480  1.00  0.00            
ATOM    416  CE1 TYR    43       2.890   4.330  -5.660  1.00  0.00            
ATOM    417  HE1 TYR    43       3.130   5.280  -5.440  1.00  0.00            
ATOM    418  CZ  TYR    43       3.190   3.330  -4.770  1.00  0.00            
ATOM    419  OH  TYR    43       3.980   3.670  -3.640  1.00  0.00            
ATOM    420  HH  TYR    43       4.130   2.860  -3.080  1.00  0.00            
ATOM    421  CE2 TYR    43       2.950   2.020  -5.110  1.00  0.00            
ATOM    422  HE2 TYR    43       3.230   1.290  -4.490  1.00  0.00            
ATOM    423  CD2 TYR    43       2.330   1.700  -6.300  1.00  0.00            
ATOM    424  HD2 TYR    43       2.150   0.750  -6.540  1.00  0.00            
ATOM    425  C   TYR    43       2.840   0.480  -9.200  1.00  0.00            
ATOM    426  O   TYR    43       1.970  -0.380  -9.360  1.00  0.00            
ATOM    427  N   GLU    44       4.070   0.130  -8.790  1.00  0.00            
ATOM    428  H   GLU    44       4.770   0.840  -8.840  1.00  0.00            
ATOM    429  CA  GLU    44       4.500  -1.140  -8.290  1.00  0.00            
ATOM    430  HA  GLU    44       3.700  -1.720  -8.450  1.00  0.00            
ATOM    431  CB  GLU    44       5.770  -1.620  -9.020  1.00  0.00            
ATOM    432  HB1 GLU    44       6.060  -2.500  -8.640  1.00  0.00            
ATOM    433  HB2 GLU    44       6.500  -0.950  -8.890  1.00  0.00            
ATOM    434  CG  GLU    44       5.480  -1.780 -10.520  1.00  0.00            
ATOM    435  HG1 GLU    44       5.240  -0.890 -10.890  1.00  0.00            
ATOM    436  HG2 GLU    44       4.710  -2.410 -10.630  1.00  0.00            
ATOM    437  CD  GLU    44       6.650  -2.320 -11.320  1.00  0.00            
ATOM    438  OE1 GLU    44       7.790  -1.810 -11.200  1.00  0.00            
ATOM    439  OE2 GLU    44       6.400  -3.310 -12.060  1.00  0.00            
ATOM    440  C   GLU    44       4.780  -1.120  -6.830  1.00  0.00            
ATOM    441  O   GLU    44       5.650  -0.330  -6.450  1.00  0.00            
ATOM    442  N   ASN    45       4.020  -1.840  -5.990  1.00  0.00            
ATOM    443  H   ASN    45       3.330  -2.430  -6.410  1.00  0.00            
ATOM    444  CA  ASN    45       4.080  -1.870  -4.570  1.00  0.00            
ATOM    445  HA  ASN    45       4.570  -1.060  -4.240  1.00  0.00            
ATOM    446  CB  ASN    45       2.620  -1.850  -4.100  1.00  0.00            
ATOM    447  HB1 ASN    45       2.120  -2.580  -4.560  1.00  0.00            
ATOM    448  HB2 ASN    45       2.220  -0.970  -4.340  1.00  0.00            
ATOM    449  CG  ASN    45       2.480  -2.050  -2.600  1.00  0.00            
ATOM    450  OD1 ASN    45       3.020  -1.310  -1.780  1.00  0.00            
ATOM    451  ND2 ASN    45       1.720  -3.130  -2.270  1.00  0.00            
ATOM    452 HD21 ASN    45       1.320  -3.700  -2.990  1.00  0.00            
ATOM    453 HD22 ASN    45       1.560  -3.350  -1.310  1.00  0.00            
ATOM    454  C   ASN    45       4.990  -2.920  -4.030  1.00  0.00            
ATOM    455  O   ASN    45       5.080  -4.070  -4.480  1.00  0.00            
ATOM    456  N   ARG    46       5.760  -2.560  -2.990  1.00  0.00            
ATOM    457  H   ARG    46       5.690  -1.630  -2.630  1.00  0.00            
ATOM    458  CA  ARG    46       6.670  -3.470  -2.380  1.00  0.00            
ATOM    459  HA  ARG    46       6.320  -4.390  -2.570  1.00  0.00            
ATOM    460  CB  ARG    46       8.050  -3.260  -3.010  1.00  0.00            
ATOM    461  HB1 ARG    46       8.710  -3.850  -2.540  1.00  0.00            
ATOM    462  HB2 ARG    46       8.320  -2.300  -2.880  1.00  0.00            
ATOM    463  CG  ARG    46       8.090  -3.580  -4.510  1.00  0.00            
ATOM    464  HG1 ARG    46       7.610  -2.870  -5.020  1.00  0.00            
ATOM    465  HG2 ARG    46       7.650  -4.460  -4.680  1.00  0.00            
ATOM    466  CD  ARG    46       9.550  -3.640  -4.960  1.00  0.00            
ATOM    467  HD1 ARG    46      10.030  -4.370  -4.480  1.00  0.00            
ATOM    468  HD2 ARG    46      10.010  -2.770  -4.780  1.00  0.00            
ATOM    469  NE  ARG    46       9.570  -3.910  -6.420  1.00  0.00            
ATOM    470  HE  ARG    46       9.780  -4.830  -6.760  1.00  0.00            
ATOM    471  CZ  ARG    46       9.300  -2.900  -7.300  1.00  0.00            
ATOM    472  NH1 ARG    46       9.090  -1.590  -6.960  1.00  0.00            
ATOM    473 HH11 ARG    46       9.130  -1.310  -6.000  1.00  0.00            
ATOM    474 HH12 ARG    46       8.900  -0.910  -7.670  1.00  0.00            
ATOM    475  NH2 ARG    46       9.240  -3.250  -8.610  1.00  0.00            
ATOM    476 HH21 ARG    46       9.390  -4.200  -8.880  1.00  0.00            
ATOM    477 HH22 ARG    46       9.050  -2.560  -9.300  1.00  0.00            
ATOM    478  C   ARG    46       6.670  -3.370  -0.890  1.00  0.00            
ATOM    479  O   ARG    46       7.630  -3.710  -0.200  1.00  0.00            
ATOM    480  N   ALA    47       5.620  -2.730  -0.350  1.00  0.00            
ATOM    481  H   ALA    47       4.900  -2.390  -0.960  1.00  0.00            
ATOM    482  CA  ALA    47       5.490  -2.510   1.060  1.00  0.00            
ATOM    483  HA  ALA    47       6.360  -2.070   1.290  1.00  0.00            
ATOM    484  CB  ALA    47       4.270  -1.620   1.360  1.00  0.00            
ATOM    485  HB1 ALA    47       4.200  -1.480   2.350  1.00  0.00            
ATOM    486  HB2 ALA    47       4.380  -0.740   0.910  1.00  0.00            
ATOM    487  HB3 ALA    47       3.440  -2.070   1.020  1.00  0.00            
ATOM    488  C   ALA    47       5.420  -3.770   1.860  1.00  0.00            
ATOM    489  O   ALA    47       4.570  -4.620   1.570  1.00  0.00            
ATOM    490  N   GLN    47       6.300  -3.980   2.850  1.00  0.00            
ATOM    491  H   GLN    47       6.970  -3.270   3.070  1.00  0.00            
ATOM    492  CA  GLN    47       6.310  -5.190   3.600  1.00  0.00            
ATOM    493  HA  GLN    47       6.260  -5.900   2.900  1.00  0.00            
ATOM    494  CB  GLN    47       7.590  -5.310   4.450  1.00  0.00            
ATOM    495  HB1 GLN    47       7.560  -6.210   4.890  1.00  0.00            
ATOM    496  HB2 GLN    47       7.540  -4.600   5.150  1.00  0.00            
ATOM    497  CG  GLN    47       8.980  -5.190   3.840  1.00  0.00            
ATOM    498  HG1 GLN    47       9.000  -4.390   3.240  1.00  0.00            
ATOM    499  HG2 GLN    47       9.170  -6.010   3.300  1.00  0.00            
ATOM    500  CD  GLN    47      10.060  -5.040   4.910  1.00  0.00            
ATOM    501  OE1 GLN    47       9.870  -5.000   6.120  1.00  0.00            
ATOM    502  NE2 GLN    47      11.340  -5.220   4.480  1.00  0.00            
ATOM    503 HE21 GLN    47      11.520  -5.440   3.520  1.00  0.00            
ATOM    504 HE22 GLN    47      12.100  -5.140   5.130  1.00  0.00            
ATOM    505  C   GLN    47       5.120  -5.290   4.490  1.00  0.00            
ATOM    506  O   GLN    47       4.590  -4.320   5.020  1.00  0.00            
ATOM    507  N   GLY    47       4.600  -6.530   4.570  1.00  0.00            
ATOM    508  H   GLY    47       5.020  -7.280   4.060  1.00  0.00            
ATOM    509  CA  GLY    47       3.450  -6.780   5.380  1.00  0.00            
ATOM    510  HA1 GLY    47       3.550  -6.220   6.200  1.00  0.00            
ATOM    511  HA2 GLY    47       3.480  -7.750   5.630  1.00  0.00            
ATOM    512  C   GLY    47       2.130  -6.480   4.750  1.00  0.00            
ATOM    513  O   GLY    47       1.120  -6.520   5.450  1.00  0.00            
ATOM    514  N   THR    48       2.120  -6.140   3.450  1.00  0.00            
ATOM    515  H   THR    48       3.010  -6.100   2.990  1.00  0.00            
ATOM    516  CA  THR    48       0.970  -5.830   2.650  1.00  0.00            
ATOM    517  HA  THR    48       0.290  -5.770   3.380  1.00  0.00            
ATOM    518  CB  THR    48       1.060  -4.510   1.940  1.00  0.00            
ATOM    519  HB  THR    48       0.170  -4.440   1.490  1.00  0.00            
ATOM    520  CG2 THR    48       1.330  -3.300   2.850  1.00  0.00            
ATOM    521 HG21 THR    48       1.380  -2.470   2.300  1.00  0.00            
ATOM    522 HG22 THR    48       0.590  -3.210   3.520  1.00  0.00            
ATOM    523 HG23 THR    48       2.200  -3.430   3.330  1.00  0.00            
ATOM    524  OG1 THR    48       2.040  -4.490   0.910  1.00  0.00            
ATOM    525  HG1 THR    48       2.050  -3.590   0.480  1.00  0.00            
ATOM    526  C   THR    48       0.490  -6.910   1.750  1.00  0.00            
ATOM    527  O   THR    48       1.300  -7.740   1.340  1.00  0.00            
ATOM    528  N   GLY    49      -0.800  -6.960   1.400  1.00  0.00            
ATOM    529  H   GLY    49      -1.520  -6.620   2.010  1.00  0.00            
ATOM    530  CA  GLY    49      -1.110  -7.530   0.120  1.00  0.00            
ATOM    531  HA1 GLY    49      -2.070  -7.800   0.160  1.00  0.00            
ATOM    532  HA2 GLY    49      -0.530  -8.340   0.030  1.00  0.00            
ATOM    533  C   GLY    49      -0.920  -6.690  -1.100  1.00  0.00            
ATOM    534  O   GLY    49      -0.750  -5.480  -0.930  1.00  0.00            
ATOM    535  N   CYS    50      -0.980  -7.240  -2.320  1.00  0.00            
ATOM    536  H   CYS    50      -1.110  -8.230  -2.350  1.00  0.00            
ATOM    537  CA  CYS    50      -0.880  -6.580  -3.580  1.00  0.00            
ATOM    538  HA  CYS    50      -1.010  -7.400  -4.140  1.00  0.00            
ATOM    539  CB  CYS    50      -1.960  -5.510  -3.840  1.00  0.00            
ATOM    540  HB1 CYS    50      -1.630  -5.010  -4.640  1.00  0.00            
ATOM    541  HB2 CYS    50      -1.920  -4.920  -3.030  1.00  0.00            
ATOM    542  SG  CYS    50      -3.620  -6.190  -4.110  1.00  0.00            
ATOM    543  C   CYS    50       0.460  -6.010  -3.910  1.00  0.00            
ATOM    544  O   CYS    50       0.660  -4.900  -4.400  1.00  0.00            
ATOM    545  N   ASN    51       4.460  -6.590  -5.730  1.00  0.00            
ATOM    546  H   ASN    51       5.140  -6.290  -5.060  1.00  0.00            
ATOM    547  CA  ASN    51       5.170  -7.030  -6.890  1.00  0.00            
ATOM    548  HA  ASN    51       5.980  -6.450  -6.850  1.00  0.00            
ATOM    549  CB  ASN    51       5.620  -8.500  -6.790  1.00  0.00            
ATOM    550  HB1 ASN    51       6.280  -8.700  -7.510  1.00  0.00            
ATOM    551  HB2 ASN    51       4.830  -9.100  -6.890  1.00  0.00            
ATOM    552  CG  ASN    51       6.270  -8.760  -5.440  1.00  0.00            
ATOM    553  OD1 ASN    51       7.370  -8.270  -5.200  1.00  0.00            
ATOM    554  ND2 ASN    51       5.590  -9.580  -4.590  1.00  0.00            
ATOM    555 HD21 ASN    51       4.720  -9.970  -4.870  1.00  0.00            
ATOM    556 HD22 ASN    51       5.970  -9.790  -3.690  1.00  0.00            
ATOM    557  C   ASN    51       4.570  -6.620  -8.190  1.00  0.00            
ATOM    558  O   ASN    51       5.350  -6.280  -9.080  1.00  0.00            
ATOM    559  N   GLN    51       1.540  -6.770  -3.630  1.00  0.00            
ATOM    560  H   GLN    51       0.720  -6.890  -3.070  1.00  0.00            
ATOM    561  CA  GLN    51       2.910  -6.480  -3.910  1.00  0.00            
ATOM    562  HA  GLN    51       2.900  -5.480  -3.920  1.00  0.00            
ATOM    563  CB  GLN    51       3.880  -7.070  -2.880  1.00  0.00            
ATOM    564  HB1 GLN    51       4.820  -6.790  -3.100  1.00  0.00            
ATOM    565  HB2 GLN    51       3.820  -8.070  -2.900  1.00  0.00            
ATOM    566  CG  GLN    51       3.500  -6.560  -1.490  1.00  0.00            
ATOM    567  HG1 GLN    51       2.590  -6.890  -1.250  1.00  0.00            
ATOM    568  HG2 GLN    51       3.500  -5.560  -1.490  1.00  0.00            
ATOM    569  CD  GLN    51       4.500  -7.060  -0.450  1.00  0.00            
ATOM    570  OE1 GLN    51       5.710  -6.980  -0.640  1.00  0.00            
ATOM    571  NE2 GLN    51       4.040  -7.710   0.650  1.00  0.00            
ATOM    572 HE21 GLN    51       3.060  -7.860   0.770  1.00  0.00            
ATOM    573 HE22 GLN    51       4.680  -8.040   1.340  1.00  0.00            
ATOM    574  C   GLN    51       3.330  -7.090  -5.210  1.00  0.00            
ATOM    575  O   GLN    51       2.700  -7.930  -5.860  1.00  0.00            
ATOM    576  N   SER    52       3.250  -6.550  -8.430  1.00  0.00            
ATOM    577  H   SER    52       4.200  -6.740  -8.680  1.00  0.00            
ATOM    578  CA  SER    52       2.700  -6.210  -9.710  1.00  0.00            
ATOM    579  HA  SER    52       3.390  -6.660 -10.270  1.00  0.00            
ATOM    580  CB  SER    52       1.240  -6.660  -9.830  1.00  0.00            
ATOM    581  HB1 SER    52       0.820  -6.280 -10.650  1.00  0.00            
ATOM    582  HB2 SER    52       0.720  -6.390  -9.020  1.00  0.00            
ATOM    583  OG  SER    52       1.180  -8.080  -9.930  1.00  0.00            
ATOM    584  HG  SER    52       0.230  -8.370 -10.010  1.00  0.00            
ATOM    585  C   SER    52       2.590  -4.760 -10.040  1.00  0.00            
ATOM    586  O   SER    52       2.620  -3.940  -9.120  1.00  0.00            
ATOM    587  N   PRO    53       2.390  -4.290 -11.240  1.00  0.00            
ATOM    588  CD  PRO    53       2.840  -4.980 -12.440  1.00  0.00            
ATOM    589  HD1 PRO    53       2.310  -5.810 -12.590  1.00  0.00            
ATOM    590  HD2 PRO    53       3.810  -5.210 -12.370  1.00  0.00            
ATOM    591  CG  PRO    53       2.560  -3.890 -13.500  1.00  0.00            
ATOM    592  HG1 PRO    53       1.650  -4.010 -13.890  1.00  0.00            
ATOM    593  HG2 PRO    53       3.250  -3.920 -14.230  1.00  0.00            
ATOM    594  CB  PRO    53       2.650  -2.560 -12.740  1.00  0.00            
ATOM    595  HB1 PRO    53       2.160  -1.830 -13.210  1.00  0.00            
ATOM    596  HB2 PRO    53       3.600  -2.280 -12.580  1.00  0.00            
ATOM    597  CA  PRO    53       1.960  -2.940 -11.440  1.00  0.00            
ATOM    598  HA  PRO    53       2.210  -2.410 -10.620  1.00  0.00            
ATOM    599  C   PRO    53       0.490  -2.720 -11.500  1.00  0.00            
ATOM    600  O   PRO    53      -0.250  -3.360 -12.240  1.00  0.00            
ATOM    601  N   TYR    54      -0.040  -1.770 -10.700  1.00  0.00            
ATOM    602  H   TYR    54       0.570  -1.290 -10.070  1.00  0.00            
ATOM    603  CA  TYR    54      -1.420  -1.420 -10.700  1.00  0.00            
ATOM    604  HA  TYR    54      -1.860  -2.120 -11.270  1.00  0.00            
ATOM    605  CB  TYR    54      -2.060  -1.430  -9.300  1.00  0.00            
ATOM    606  HB1 TYR    54      -3.030  -1.200  -9.360  1.00  0.00            
ATOM    607  HB2 TYR    54      -1.600  -0.770  -8.700  1.00  0.00            
ATOM    608  CG  TYR    54      -1.920  -2.790  -8.710  1.00  0.00            
ATOM    609  CD1 TYR    54      -3.070  -3.550  -8.700  1.00  0.00            
ATOM    610  HD1 TYR    54      -3.890  -3.210  -9.160  1.00  0.00            
ATOM    611  CE1 TYR    54      -3.090  -4.770  -8.060  1.00  0.00            
ATOM    612  HE1 TYR    54      -3.950  -5.260  -7.950  1.00  0.00            
ATOM    613  CZ  TYR    54      -1.930  -5.310  -7.570  1.00  0.00            
ATOM    614  OH  TYR    54      -2.000  -6.680  -7.220  1.00  0.00            
ATOM    615  HH  TYR    54      -1.110  -6.980  -6.870  1.00  0.00            
ATOM    616  CE2 TYR    54      -0.810  -4.520  -7.500  1.00  0.00            
ATOM    617  HE2 TYR    54       0.010  -4.860  -7.030  1.00  0.00            
ATOM    618  CD2 TYR    54      -0.800  -3.270  -8.060  1.00  0.00            
ATOM    619  HD2 TYR    54       0.020  -2.700  -8.000  1.00  0.00            
ATOM    620  C   TYR    54      -1.520  -0.040 -11.270  1.00  0.00            
ATOM    621  O   TYR    54      -0.570   0.740 -11.270  1.00  0.00            
ATOM    622  N   THR    55      -2.680   0.240 -11.890  1.00  0.00            
ATOM    623  H   THR    55      -3.420  -0.430 -11.860  1.00  0.00            
ATOM    624  CA  THR    55      -2.890   1.470 -12.590  1.00  0.00            
ATOM    625  HA  THR    55      -2.070   1.450 -13.170  1.00  0.00            
ATOM    626  CB  THR    55      -4.170   1.510 -13.380  1.00  0.00            
ATOM    627  HB  THR    55      -4.880   1.750 -12.720  1.00  0.00            
ATOM    628  CG2 THR    55      -4.100   2.420 -14.610  1.00  0.00            
ATOM    629 HG21 THR    55      -4.980   2.400 -15.090  1.00  0.00            
ATOM    630 HG22 THR    55      -3.890   3.360 -14.320  1.00  0.00            
ATOM    631 HG23 THR    55      -3.380   2.100 -15.220  1.00  0.00            
ATOM    632  OG1 THR    55      -4.380   0.250 -14.000  1.00  0.00            
ATOM    633  HG1 THR    55      -5.230   0.270 -14.530  1.00  0.00            
ATOM    634  C   THR    55      -2.890   2.690 -11.740  1.00  0.00            
ATOM    635  O   THR    55      -3.460   2.810 -10.650  1.00  0.00            
ATOM    636  N   LEU    56      -2.210   3.760 -12.180  1.00  0.00            
ATOM    637  H   LEU    56      -1.750   3.670 -13.070  1.00  0.00            
ATOM    638  CA  LEU    56      -2.070   5.020 -11.510  1.00  0.00            
ATOM    639  HA  LEU    56      -2.570   4.980 -10.650  1.00  0.00            
ATOM    640  CB  LEU    56      -0.590   5.290 -11.180  1.00  0.00            
ATOM    641  HB1 LEU    56      -0.080   5.400 -12.030  1.00  0.00            
ATOM    642  HB2 LEU    56      -0.220   4.510 -10.670  1.00  0.00            
ATOM    643  CG  LEU    56      -0.410   6.560 -10.330  1.00  0.00            
ATOM    644  HG  LEU    56      -1.180   6.530  -9.690  1.00  0.00            
ATOM    645  CD1 LEU    56       1.040   6.490  -9.820  1.00  0.00            
ATOM    646 HD11 LEU    56       1.240   7.290  -9.250  1.00  0.00            
ATOM    647 HD12 LEU    56       1.160   5.660  -9.270  1.00  0.00            
ATOM    648 HD13 LEU    56       1.670   6.470 -10.600  1.00  0.00            
ATOM    649  CD2 LEU    56      -0.500   7.950 -10.970  1.00  0.00            
ATOM    650 HD21 LEU    56      -0.360   8.650 -10.270  1.00  0.00            
ATOM    651 HD22 LEU    56       0.210   8.040 -11.670  1.00  0.00            
ATOM    652 HD23 LEU    56      -1.400   8.070 -11.380  1.00  0.00            
ATOM    653  C   LEU    56      -2.700   6.060 -12.380  1.00  0.00            
ATOM    654  O   LEU    56      -2.410   6.060 -13.570  1.00  0.00            
ATOM    655  N   THR    57      -3.650   6.800 -11.780  1.00  0.00            
ATOM    656  H   THR    57      -3.860   6.530 -10.840  1.00  0.00            
ATOM    657  CA  THR    57      -4.400   7.910 -12.280  1.00  0.00            
ATOM    658  HA  THR    57      -3.880   8.190 -13.090  1.00  0.00            
ATOM    659  CB  THR    57      -5.790   7.520 -12.680  1.00  0.00            
ATOM    660  HB  THR    57      -6.330   8.330 -12.890  1.00  0.00            
ATOM    661  CG2 THR    57      -5.630   6.500 -13.820  1.00  0.00            
ATOM    662 HG21 THR    57      -6.530   6.200 -14.130  1.00  0.00            
ATOM    663 HG22 THR    57      -5.140   6.930 -14.580  1.00  0.00            
ATOM    664 HG23 THR    57      -5.110   5.710 -13.490  1.00  0.00            
ATOM    665  OG1 THR    57      -6.510   6.920 -11.620  1.00  0.00            
ATOM    666  HG1 THR    57      -7.430   6.680 -11.930  1.00  0.00            
ATOM    667  C   THR    57      -4.450   9.040 -11.310  1.00  0.00            
ATOM    668  O   THR    57      -4.600   8.850 -10.110  1.00  0.00            
ATOM    669  N   GLY    58      -4.300  10.270 -11.840  1.00  0.00            
ATOM    670  H   GLY    58      -4.270  10.410 -12.830  1.00  0.00            
ATOM    671  CA  GLY    58      -4.180  11.370 -10.930  1.00  0.00            
ATOM    672  HA1 GLY    58      -3.290  11.300 -10.470  1.00  0.00            
ATOM    673  HA2 GLY    58      -4.910  11.300 -10.250  1.00  0.00            
ATOM    674  C   GLY    58      -4.280  12.670 -11.650  1.00  0.00            
ATOM    675  O   GLY    58      -4.490  12.670 -12.860  1.00  0.00            
ATOM    676  N   ARG    59      -4.210  13.800 -10.920  1.00  0.00            
ATOM    677  H   ARG    59      -4.170  13.700  -9.920  1.00  0.00            
ATOM    678  CA  ARG    59      -4.190  15.130 -11.440  1.00  0.00            
ATOM    679  HA  ARG    59      -3.880  15.060 -12.390  1.00  0.00            
ATOM    680  CB  ARG    59      -5.600  15.730 -11.380  1.00  0.00            
ATOM    681  HB1 ARG    59      -5.520  16.720 -11.480  1.00  0.00            
ATOM    682  HB2 ARG    59      -5.990  15.520 -10.490  1.00  0.00            
ATOM    683  CG  ARG    59      -6.550  15.210 -12.460  1.00  0.00            
ATOM    684  HG1 ARG    59      -6.680  14.230 -12.300  1.00  0.00            
ATOM    685  HG2 ARG    59      -6.110  15.350 -13.340  1.00  0.00            
ATOM    686  CD  ARG    59      -7.940  15.860 -12.520  1.00  0.00            
ATOM    687  HD1 ARG    59      -7.850  16.850 -12.600  1.00  0.00            
ATOM    688  HD2 ARG    59      -8.460  15.640 -11.700  1.00  0.00            
ATOM    689  NE  ARG    59      -8.670  15.340 -13.710  1.00  0.00            
ATOM    690  HE  ARG    59      -8.240  14.590 -14.220  1.00  0.00            
ATOM    691  CZ  ARG    59      -9.880  15.810 -14.150  1.00  0.00            
ATOM    692  NH1 ARG    59     -10.340  16.970 -13.610  1.00  0.00            
ATOM    693 HH11 ARG    59      -9.800  17.450 -12.920  1.00  0.00            
ATOM    694 HH12 ARG    59     -11.220  17.350 -13.900  1.00  0.00            
ATOM    695  NH2 ARG    59     -10.480  15.270 -15.240  1.00  0.00            
ATOM    696 HH21 ARG    59     -10.040  14.520 -15.730  1.00  0.00            
ATOM    697 HH22 ARG    59     -11.360  15.620 -15.550  1.00  0.00            
ATOM    698  C   ARG    59      -3.170  15.960 -10.740  1.00  0.00            
ATOM    699  O   ARG    59      -2.810  15.660  -9.610  1.00  0.00            
ATOM    700  N   TYR    60      -2.630  17.010 -11.390  1.00  0.00            
ATOM    701  H   TYR    60      -2.820  17.140 -12.360  1.00  0.00            
ATOM    702  CA  TYR    60      -1.780  17.940 -10.710  1.00  0.00            
ATOM    703  HA  TYR    60      -2.000  17.810  -9.740  1.00  0.00            
ATOM    704  CB  TYR    60      -0.280  17.680 -10.950  1.00  0.00            
ATOM    705  HB1 TYR    60      -0.100  16.710 -10.760  1.00  0.00            
ATOM    706  HB2 TYR    60       0.240  18.250 -10.310  1.00  0.00            
ATOM    707  CG  TYR    60       0.300  17.950 -12.300  1.00  0.00            
ATOM    708  CD1 TYR    60       0.800  19.200 -12.530  1.00  0.00            
ATOM    709  HD1 TYR    60       0.720  19.910 -11.830  1.00  0.00            
ATOM    710  CE1 TYR    60       1.420  19.480 -13.730  1.00  0.00            
ATOM    711  HE1 TYR    60       1.970  20.310 -13.840  1.00  0.00            
ATOM    712  CZ  TYR    60       1.270  18.600 -14.780  1.00  0.00            
ATOM    713  OH  TYR    60       1.750  18.770 -16.100  1.00  0.00            
ATOM    714  HH  TYR    60       1.500  17.980 -16.650  1.00  0.00            
ATOM    715  CE2 TYR    60       0.620  17.410 -14.610  1.00  0.00            
ATOM    716  HE2 TYR    60       0.470  16.800 -15.380  1.00  0.00            
ATOM    717  CD2 TYR    60       0.180  17.070 -13.350  1.00  0.00            
ATOM    718  HD2 TYR    60      -0.230  16.170 -13.200  1.00  0.00            
ATOM    719  C   TYR    60      -2.120  19.320 -11.160  1.00  0.00            
ATOM    720  O   TYR    60      -2.700  19.480 -12.240  1.00  0.00            
ATOM    721  N   ASN    61      -1.790  20.370 -10.400  1.00  0.00            
ATOM    722  H   ASN    61      -1.440  20.150  -9.490  1.00  0.00            
ATOM    723  CA  ASN    61      -1.870  21.760 -10.710  1.00  0.00            
ATOM    724  HA  ASN    61      -1.670  21.820 -11.690  1.00  0.00            
ATOM    725  CB  ASN    61      -3.260  22.320 -10.340  1.00  0.00            
ATOM    726  HB1 ASN    61      -3.280  22.600  -9.380  1.00  0.00            
ATOM    727  HB2 ASN    61      -3.960  21.630 -10.500  1.00  0.00            
ATOM    728  CG  ASN    61      -3.520  23.530 -11.220  1.00  0.00            
ATOM    729  OD1 ASN    61      -2.910  24.600 -11.250  1.00  0.00            
ATOM    730  ND2 ASN    61      -4.600  23.470 -12.050  1.00  0.00            
ATOM    731 HD21 ASN    61      -5.180  22.650 -12.060  1.00  0.00            
ATOM    732 HD22 ASN    61      -4.810  24.240 -12.650  1.00  0.00            
ATOM    733  C   ASN    61      -0.870  22.490  -9.880  1.00  0.00            
ATOM    734  O   ASN    61      -0.710  22.170  -8.700  1.00  0.00            
ATOM    735  N   GLY    70      -0.080  23.410 -10.450  1.00  0.00            
ATOM    736  H   GLY    70      -0.210  23.640 -11.410  1.00  0.00            
ATOM    737  CA  GLY    70       0.950  24.080  -9.710  1.00  0.00            
ATOM    738  HA1 GLY    70       0.520  24.570  -8.950  1.00  0.00            
ATOM    739  HA2 GLY    70       1.390  24.740 -10.320  1.00  0.00            
ATOM    740  C   GLY    70       1.980  23.150  -9.170  1.00  0.00            
ATOM    741  O   GLY    70       2.780  22.550  -9.890  1.00  0.00            
ATOM    742  N   THR    71       2.090  23.080  -7.830  1.00  0.00            
ATOM    743  H   THR    71       1.530  23.700  -7.290  1.00  0.00            
ATOM    744  CA  THR    71       2.950  22.190  -7.120  1.00  0.00            
ATOM    745  HA  THR    71       3.510  21.780  -7.840  1.00  0.00            
ATOM    746  CB  THR    71       3.790  22.950  -6.130  1.00  0.00            
ATOM    747  HB  THR    71       4.110  22.230  -5.510  1.00  0.00            
ATOM    748  CG2 THR    71       4.950  23.750  -6.740  1.00  0.00            
ATOM    749 HG21 THR    71       5.450  24.220  -6.010  1.00  0.00            
ATOM    750 HG22 THR    71       5.570  23.130  -7.220  1.00  0.00            
ATOM    751 HG23 THR    71       4.590  24.420  -7.380  1.00  0.00            
ATOM    752  OG1 THR    71       3.040  23.870  -5.350  1.00  0.00            
ATOM    753  HG1 THR    71       3.650  24.340  -4.710  1.00  0.00            
ATOM    754  C   THR    71       2.220  21.090  -6.430  1.00  0.00            
ATOM    755  O   THR    71       2.820  20.250  -5.780  1.00  0.00            
ATOM    756  N   LYS    72       0.880  21.080  -6.600  1.00  0.00            
ATOM    757  H   LYS    72       0.460  21.690  -7.270  1.00  0.00            
ATOM    758  CA  LYS    72       0.060  20.210  -5.830  1.00  0.00            
ATOM    759  HA  LYS    72       0.730  19.720  -5.270  1.00  0.00            
ATOM    760  CB  LYS    72      -0.940  21.010  -4.980  1.00  0.00            
ATOM    761  HB1 LYS    72      -1.660  20.390  -4.680  1.00  0.00            
ATOM    762  HB2 LYS    72      -1.330  21.730  -5.550  1.00  0.00            
ATOM    763  CG  LYS    72      -0.320  21.660  -3.740  1.00  0.00            
ATOM    764  HG1 LYS    72       0.230  22.450  -4.010  1.00  0.00            
ATOM    765  HG2 LYS    72       0.270  21.000  -3.270  1.00  0.00            
ATOM    766  CD  LYS    72      -1.430  22.110  -2.790  1.00  0.00            
ATOM    767  HD1 LYS    72      -1.000  22.510  -1.980  1.00  0.00            
ATOM    768  HD2 LYS    72      -1.950  21.300  -2.520  1.00  0.00            
ATOM    769  CE  LYS    72      -2.400  23.140  -3.380  1.00  0.00            
ATOM    770  HE1 LYS    72      -3.110  23.360  -2.710  1.00  0.00            
ATOM    771  HE2 LYS    72      -2.820  22.780  -4.210  1.00  0.00            
ATOM    772  NZ  LYS    72      -1.670  24.380  -3.720  1.00  0.00            
ATOM    773  HZ1 LYS    72      -2.310  25.050  -4.100  1.00  0.00            
ATOM    774  HZ2 LYS    72      -1.250  24.760  -2.890  1.00  0.00            
ATOM    775  HZ3 LYS    72      -0.960  24.170  -4.390  1.00  0.00            
ATOM    776  C   LYS    72      -0.640  19.180  -6.640  1.00  0.00            
ATOM    777  O   LYS    72      -1.100  19.400  -7.760  1.00  0.00            
ATOM    778  N   LEU    73      -0.550  17.940  -6.120  1.00  0.00            
ATOM    779  H   LEU    73      -0.240  17.850  -5.170  1.00  0.00            
ATOM    780  CA  LEU    73      -0.870  16.760  -6.840  1.00  0.00            
ATOM    781  HA  LEU    73      -1.290  17.070  -7.690  1.00  0.00            
ATOM    782  CB  LEU    73       0.400  15.910  -7.040  1.00  0.00            
ATOM    783  HB1 LEU    73       0.120  15.110  -7.560  1.00  0.00            
ATOM    784  HB2 LEU    73       0.690  15.630  -6.130  1.00  0.00            
ATOM    785  CG  LEU    73       1.660  16.450  -7.740  1.00  0.00            
ATOM    786  HG  LEU    73       1.400  17.070  -8.480  1.00  0.00            
ATOM    787  CD1 LEU    73       2.540  17.260  -6.780  1.00  0.00            
ATOM    788 HD11 LEU    73       3.350  17.590  -7.270  1.00  0.00            
ATOM    789 HD12 LEU    73       2.020  18.040  -6.430  1.00  0.00            
ATOM    790 HD13 LEU    73       2.830  16.680  -6.020  1.00  0.00            
ATOM    791  CD2 LEU    73       2.440  15.220  -8.260  1.00  0.00            
ATOM    792 HD21 LEU    73       3.270  15.520  -8.720  1.00  0.00            
ATOM    793 HD22 LEU    73       2.690  14.630  -7.490  1.00  0.00            
ATOM    794 HD23 LEU    73       1.870  14.710  -8.900  1.00  0.00            
ATOM    795  C   LEU    73      -1.780  15.930  -6.000  1.00  0.00            
ATOM    796  O   LEU    73      -1.680  15.930  -4.780  1.00  0.00            
ATOM    797  N   GLU    74      -2.500  15.040  -6.720  1.00  0.00            
ATOM    798  H   GLU    74      -2.530  15.150  -7.710  1.00  0.00            
ATOM    799  CA  GLU    74      -3.220  13.960  -6.140  1.00  0.00            
ATOM    800  HA  GLU    74      -2.570  13.760  -5.400  1.00  0.00            
ATOM    801  CB  GLU    74      -4.650  14.320  -5.680  1.00  0.00            
ATOM    802  HB1 GLU    74      -4.580  15.070  -5.020  1.00  0.00            
ATOM    803  HB2 GLU    74      -5.040  13.520  -5.230  1.00  0.00            
ATOM    804  CG  GLU    74      -5.640  14.750  -6.760  1.00  0.00            
ATOM    805  HG1 GLU    74      -5.760  14.000  -7.410  1.00  0.00            
ATOM    806  HG2 GLU    74      -5.270  15.550  -7.240  1.00  0.00            
ATOM    807  CD  GLU    74      -7.000  15.110  -6.170  1.00  0.00            
ATOM    808  OE1 GLU    74      -7.970  14.310  -6.080  1.00  0.00            
ATOM    809  OE2 GLU    74      -7.120  16.300  -5.780  1.00  0.00            
ATOM    810  C   GLU    74      -3.420  12.800  -7.050  1.00  0.00            
ATOM    811  O   GLU    74      -3.620  12.960  -8.260  1.00  0.00            
ATOM    812  N   TRP    75      -3.220  11.560  -6.570  1.00  0.00            
ATOM    813  H   TRP    75      -2.920  11.430  -5.620  1.00  0.00            
ATOM    814  CA  TRP    75      -3.430  10.430  -7.420  1.00  0.00            
ATOM    815  HA  TRP    75      -4.120  10.690  -8.090  1.00  0.00            
ATOM    816  CB  TRP    75      -2.100  10.060  -8.100  1.00  0.00            
ATOM    817  HB1 TRP    75      -1.740  10.900  -8.510  1.00  0.00            
ATOM    818  HB2 TRP    75      -2.310   9.400  -8.820  1.00  0.00            
ATOM    819  CG  TRP    75      -0.960   9.460  -7.310  1.00  0.00            
ATOM    820  CD1 TRP    75      -0.940   8.110  -7.160  1.00  0.00            
ATOM    821  HD1 TRP    75      -1.610   7.470  -7.530  1.00  0.00            
ATOM    822  NE1 TRP    75       0.160   7.770  -6.420  1.00  0.00            
ATOM    823  HE1 TRP    75       0.420   6.840  -6.170  1.00  0.00            
ATOM    824  CE2 TRP    75       0.850   8.910  -6.070  1.00  0.00            
ATOM    825  CZ2 TRP    75       1.970   9.090  -5.310  1.00  0.00            
ATOM    826  HZ2 TRP    75       2.450   8.310  -4.910  1.00  0.00            
ATOM    827  CH2 TRP    75       2.410  10.380  -5.120  1.00  0.00            
ATOM    828  HH2 TRP    75       3.210  10.550  -4.540  1.00  0.00            
ATOM    829  CZ3 TRP    75       1.770  11.450  -5.710  1.00  0.00            
ATOM    830  HZ3 TRP    75       2.140  12.370  -5.580  1.00  0.00            
ATOM    831  CE3 TRP    75       0.640  11.290  -6.470  1.00  0.00            
ATOM    832  HE3 TRP    75       0.200  12.060  -6.930  1.00  0.00            
ATOM    833  CD2 TRP    75       0.150  10.010  -6.570  1.00  0.00            
ATOM    834  C   TRP    75      -3.980   9.300  -6.630  1.00  0.00            
ATOM    835  O   TRP    75      -3.960   9.280  -5.400  1.00  0.00            
ATOM    836  N   ARG    76      -4.600   8.350  -7.370  1.00  0.00            
ATOM    837  H   ARG    76      -4.650   8.470  -8.360  1.00  0.00            
ATOM    838  CA  ARG    76      -5.190   7.180  -6.790  1.00  0.00            
ATOM    839  HA  ARG    76      -4.970   7.130  -5.810  1.00  0.00            
ATOM    840  CB  ARG    76      -6.690   7.280  -7.080  1.00  0.00            
ATOM    841  HB1 ARG    76      -6.790   7.270  -8.070  1.00  0.00            
ATOM    842  HB2 ARG    76      -6.990   8.160  -6.720  1.00  0.00            
ATOM    843  CG  ARG    76      -7.660   6.230  -6.530  1.00  0.00            
ATOM    844  HG1 ARG    76      -7.420   6.050  -5.580  1.00  0.00            
ATOM    845  HG2 ARG    76      -7.540   5.390  -7.060  1.00  0.00            
ATOM    846  CD  ARG    76      -9.140   6.630  -6.580  1.00  0.00            
ATOM    847  HD1 ARG    76      -9.240   7.600  -6.340  1.00  0.00            
ATOM    848  HD2 ARG    76      -9.670   6.070  -5.940  1.00  0.00            
ATOM    849  NE  ARG    76      -9.660   6.420  -7.960  1.00  0.00            
ATOM    850  HE  ARG    76      -9.660   5.490  -8.320  1.00  0.00            
ATOM    851  CZ  ARG    76     -10.130   7.410  -8.770  1.00  0.00            
ATOM    852  NH1 ARG    76     -10.260   8.710  -8.360  1.00  0.00            
ATOM    853 HH11 ARG    76     -10.000   8.970  -7.430  1.00  0.00            
ATOM    854 HH12 ARG    76     -10.610   9.400  -8.990  1.00  0.00            
ATOM    855  NH2 ARG    76     -10.720   7.150  -9.970  1.00  0.00            
ATOM    856 HH21 ARG    76     -10.820   6.210 -10.280  1.00  0.00            
ATOM    857 HH22 ARG    76     -11.050   7.900 -10.540  1.00  0.00            
ATOM    858  C   ARG    76      -4.630   6.000  -7.510  1.00  0.00            
ATOM    859  O   ARG    76      -4.310   6.000  -8.700  1.00  0.00            
ATOM    860  N   VAL    77      -4.490   4.920  -6.720  1.00  0.00            
ATOM    861  H   VAL    77      -4.620   5.060  -5.740  1.00  0.00            
ATOM    862  CA  VAL    77      -4.170   3.590  -7.130  1.00  0.00            
ATOM    863  HA  VAL    77      -4.200   3.640  -8.130  1.00  0.00            
ATOM    864  CB  VAL    77      -2.790   3.120  -6.750  1.00  0.00            
ATOM    865  HB  VAL    77      -2.790   3.090  -5.750  1.00  0.00            
ATOM    866  CG1 VAL    77      -2.460   1.730  -7.330  1.00  0.00            
ATOM    867 HG11 VAL    77      -1.540   1.460  -7.050  1.00  0.00            
ATOM    868 HG12 VAL    77      -3.120   1.060  -6.990  1.00  0.00            
ATOM    869 HG13 VAL    77      -2.510   1.760  -8.330  1.00  0.00            
ATOM    870  CG2 VAL    77      -1.740   4.090  -7.310  1.00  0.00            
ATOM    871 HG21 VAL    77      -0.820   3.780  -7.060  1.00  0.00            
ATOM    872 HG22 VAL    77      -1.810   4.120  -8.310  1.00  0.00            
ATOM    873 HG23 VAL    77      -1.890   5.000  -6.930  1.00  0.00            
ATOM    874  C   VAL    77      -5.180   2.660  -6.550  1.00  0.00            
ATOM    875  O   VAL    77      -5.500   2.650  -5.360  1.00  0.00            
ATOM    876  N   GLU    78      -5.760   1.790  -7.390  1.00  0.00            
ATOM    877  H   GLU    78      -5.390   1.770  -8.320  1.00  0.00            
ATOM    878  CA  GLU    78      -6.840   0.890  -7.120  1.00  0.00            
ATOM    879  HA  GLU    78      -7.040   1.140  -6.170  1.00  0.00            
ATOM    880  CB  GLU    78      -8.180   1.090  -7.850  1.00  0.00            
ATOM    881  HB1 GLU    78      -8.810   0.370  -7.570  1.00  0.00            
ATOM    882  HB2 GLU    78      -8.020   1.040  -8.840  1.00  0.00            
ATOM    883  CG  GLU    78      -8.820   2.440  -7.530  1.00  0.00            
ATOM    884  HG1 GLU    78      -8.140   3.140  -7.730  1.00  0.00            
ATOM    885  HG2 GLU    78      -9.020   2.440  -6.550  1.00  0.00            
ATOM    886  CD  GLU    78     -10.100   2.840  -8.250  1.00  0.00            
ATOM    887  OE1 GLU    78     -11.020   1.990  -8.420  1.00  0.00            
ATOM    888  OE2 GLU    78     -10.330   4.010  -8.660  1.00  0.00            
ATOM    889  C   GLU    78      -6.340  -0.510  -7.260  1.00  0.00            
ATOM    890  O   GLU    78      -6.010  -0.910  -8.370  1.00  0.00            
ATOM    891  N   TRP    79      -6.290  -1.280  -6.160  1.00  0.00            
ATOM    892  H   TRP    79      -6.880  -0.990  -5.410  1.00  0.00            
ATOM    893  CA  TRP    79      -5.510  -2.450  -5.910  1.00  0.00            
ATOM    894  HA  TRP    79      -4.700  -2.280  -6.470  1.00  0.00            
ATOM    895  CB  TRP    79      -5.040  -2.620  -4.450  1.00  0.00            
ATOM    896  HB1 TRP    79      -4.400  -3.380  -4.400  1.00  0.00            
ATOM    897  HB2 TRP    79      -5.830  -2.820  -3.880  1.00  0.00            
ATOM    898  CG  TRP    79      -4.350  -1.400  -3.880  1.00  0.00            
ATOM    899  CD1 TRP    79      -4.850  -0.420  -3.070  1.00  0.00            
ATOM    900  HD1 TRP    79      -5.760  -0.410  -2.670  1.00  0.00            
ATOM    901  NE1 TRP    79      -3.900   0.560  -2.890  1.00  0.00            
ATOM    902  HE1 TRP    79      -4.020   1.390  -2.340  1.00  0.00            
ATOM    903  CE2 TRP    79      -2.760   0.220  -3.580  1.00  0.00            
ATOM    904  CZ2 TRP    79      -1.540   0.840  -3.640  1.00  0.00            
ATOM    905  HZ2 TRP    79      -1.360   1.710  -3.170  1.00  0.00            
ATOM    906  CH2 TRP    79      -0.590   0.190  -4.380  1.00  0.00            
ATOM    907  HH2 TRP    79       0.340   0.560  -4.400  1.00  0.00            
ATOM    908  CZ3 TRP    79      -0.850  -0.950  -5.100  1.00  0.00            
ATOM    909  HZ3 TRP    79      -0.140  -1.320  -5.700  1.00  0.00            
ATOM    910  CE3 TRP    79      -2.070  -1.590  -5.010  1.00  0.00            
ATOM    911  HE3 TRP    79      -2.240  -2.460  -5.460  1.00  0.00            
ATOM    912  CD2 TRP    79      -3.030  -0.970  -4.270  1.00  0.00            
ATOM    913  C   TRP    79      -6.230  -3.660  -6.410  1.00  0.00            
ATOM    914  O   TRP    79      -6.340  -4.650  -5.690  1.00  0.00            
ATOM    915  N   ASN    80      -6.720  -3.620  -7.660  1.00  0.00            
ATOM    916  H   ASN    80      -6.710  -2.730  -8.120  1.00  0.00            
ATOM    917  CA  ASN    80      -7.250  -4.730  -8.390  1.00  0.00            
ATOM    918  HA  ASN    80      -6.890  -5.450  -7.790  1.00  0.00            
ATOM    919  CB  ASN    80      -8.790  -4.830  -8.490  1.00  0.00            
ATOM    920  HB1 ASN    80      -9.170  -4.910  -7.570  1.00  0.00            
ATOM    921  HB2 ASN    80      -9.020  -5.640  -9.020  1.00  0.00            
ATOM    922  CG  ASN    80      -9.440  -3.630  -9.160  1.00  0.00            
ATOM    923  OD1 ASN    80      -9.570  -3.610 -10.390  1.00  0.00            
ATOM    924  ND2 ASN    80      -9.850  -2.560  -8.430  1.00  0.00            
ATOM    925 HD21 ASN    80      -9.720  -2.550  -7.440  1.00  0.00            
ATOM    926 HD22 ASN    80     -10.270  -1.780  -8.880  1.00  0.00            
ATOM    927  C   ASN    80      -6.680  -4.850  -9.760  1.00  0.00            
ATOM    928  O   ASN    80      -6.650  -3.920 -10.560  1.00  0.00            
ATOM    929  N   ASN    81      -6.270  -6.090 -10.090  1.00  0.00            
ATOM    930  H   ASN    81      -6.430  -6.830  -9.430  1.00  0.00            
ATOM    931  CA  ASN    81      -5.620  -6.420 -11.320  1.00  0.00            
ATOM    932  HA  ASN    81      -6.070  -5.900 -12.050  1.00  0.00            
ATOM    933  CB  ASN    81      -4.140  -6.000 -11.330  1.00  0.00            
ATOM    934  HB1 ASN    81      -3.610  -6.650 -10.790  1.00  0.00            
ATOM    935  HB2 ASN    81      -4.050  -5.090 -10.930  1.00  0.00            
ATOM    936  CG  ASN    81      -3.590  -5.970 -12.750  1.00  0.00            
ATOM    937  OD1 ASN    81      -4.210  -6.160 -13.800  1.00  0.00            
ATOM    938  ND2 ASN    81      -2.310  -5.510 -12.810  1.00  0.00            
ATOM    939 HD21 ASN    81      -1.830  -5.240 -11.970  1.00  0.00            
ATOM    940 HD22 ASN    81      -1.840  -5.450 -13.690  1.00  0.00            
ATOM    941  C   ASN    81      -5.830  -7.880 -11.540  1.00  0.00            
ATOM    942  O   ASN    81      -6.580  -8.540 -10.820  1.00  0.00            
ATOM    943  N   SER    82      -5.280  -8.390 -12.650  1.00  0.00            
ATOM    944  H   SER    82      -4.760  -7.770 -13.240  1.00  0.00            
ATOM    945  CA  SER    82      -5.390  -9.760 -13.050  1.00  0.00            
ATOM    946  HA  SER    82      -6.350  -9.960 -12.850  1.00  0.00            
ATOM    947  CB  SER    82      -5.050  -9.920 -14.550  1.00  0.00            
ATOM    948  HB1 SER    82      -5.620  -9.310 -15.100  1.00  0.00            
ATOM    949  HB2 SER    82      -5.190 -10.870 -14.840  1.00  0.00            
ATOM    950  OG  SER    82      -3.710  -9.610 -14.890  1.00  0.00            
ATOM    951  HG  SER    82      -3.570  -9.740 -15.870  1.00  0.00            
ATOM    952  C   SER    82      -4.610 -10.710 -12.210  1.00  0.00            
ATOM    953  O   SER    82      -4.980 -11.870 -12.000  1.00  0.00            
ATOM    954  N   THR    83      -3.520 -10.200 -11.610  1.00  0.00            
ATOM    955  H   THR    83      -3.270  -9.250 -11.810  1.00  0.00            
ATOM    956  CA  THR    83      -2.690 -10.930 -10.700  1.00  0.00            
ATOM    957  HA  THR    83      -2.640 -11.820 -11.160  1.00  0.00            
ATOM    958  CB  THR    83      -1.330 -10.300 -10.520  1.00  0.00            
ATOM    959  HB  THR    83      -0.990 -10.550  -9.610  1.00  0.00            
ATOM    960  CG2 THR    83      -0.440 -10.710 -11.710  1.00  0.00            
ATOM    961 HG21 THR    83       0.470 -10.300 -11.600  1.00  0.00            
ATOM    962 HG22 THR    83      -0.350 -11.710 -11.730  1.00  0.00            
ATOM    963 HG23 THR    83      -0.850 -10.390 -12.560  1.00  0.00            
ATOM    964  OG1 THR    83      -1.380  -8.880 -10.550  1.00  0.00            
ATOM    965  HG1 THR    83      -0.460  -8.510 -10.430  1.00  0.00            
ATOM    966  C   THR    83      -3.280 -11.080  -9.340  1.00  0.00            
ATOM    967  O   THR    83      -3.210 -12.150  -8.740  1.00  0.00            
ATOM    968  N   GLU    84      -3.800  -9.970  -8.780  1.00  0.00            
ATOM    969  H   GLU    84      -3.880  -9.130  -9.310  1.00  0.00            
ATOM    970  CA  GLU    84      -4.230 -10.020  -7.420  1.00  0.00            
ATOM    971  HA  GLU    84      -4.670 -10.910  -7.360  1.00  0.00            
ATOM    972  CB  GLU    84      -3.040  -9.880  -6.470  1.00  0.00            
ATOM    973  HB1 GLU    84      -2.630  -8.990  -6.650  1.00  0.00            
ATOM    974  HB2 GLU    84      -2.390 -10.600  -6.720  1.00  0.00            
ATOM    975  CG  GLU    84      -3.230  -9.970  -4.950  1.00  0.00            
ATOM    976  HG1 GLU    84      -3.790 -10.780  -4.760  1.00  0.00            
ATOM    977  HG2 GLU    84      -3.720  -9.150  -4.650  1.00  0.00            
ATOM    978  CD  GLU    84      -1.960 -10.080  -4.110  1.00  0.00            
ATOM    979  OE1 GLU    84      -0.790  -9.930  -4.540  1.00  0.00            
ATOM    980  OE2 GLU    84      -2.120 -10.160  -2.860  1.00  0.00            
ATOM    981  C   GLU    84      -5.230  -8.970  -7.090  1.00  0.00            
ATOM    982  O   GLU    84      -5.170  -7.940  -7.770  1.00  0.00            
ATOM    983  N   ASN    85      -6.070  -9.060  -6.040  1.00  0.00            
ATOM    984  H   ASN    85      -5.960  -9.850  -5.440  1.00  0.00            
ATOM    985  CA  ASN    85      -7.100  -8.130  -5.700  1.00  0.00            
ATOM    986  HA  ASN    85      -6.890  -7.220  -6.050  1.00  0.00            
ATOM    987  CB  ASN    85      -8.420  -8.590  -6.330  1.00  0.00            
ATOM    988  HB1 ASN    85      -8.640  -9.500  -5.990  1.00  0.00            
ATOM    989  HB2 ASN    85      -8.310  -8.620  -7.320  1.00  0.00            
ATOM    990  CG  ASN    85      -9.560  -7.640  -5.980  1.00  0.00            
ATOM    991  OD1 ASN    85      -9.400  -6.510  -5.510  1.00  0.00            
ATOM    992  ND2 ASN    85     -10.820  -8.110  -6.170  1.00  0.00            
ATOM    993 HD21 ASN    85     -10.960  -9.030  -6.520  1.00  0.00            
ATOM    994 HD22 ASN    85     -11.600  -7.530  -5.960  1.00  0.00            
ATOM    995  C   ASN    85      -7.110  -8.080  -4.210  1.00  0.00            
ATOM    996  O   ASN    85      -7.310  -9.040  -3.460  1.00  0.00            
ATOM    997  N   CYS    86      -7.040  -6.850  -3.650  1.00  0.00            
ATOM    998  H   CYS    86      -7.030  -6.040  -4.230  1.00  0.00            
ATOM    999  CA  CYS    86      -6.980  -6.700  -2.230  1.00  0.00            
ATOM   1000  HA  CYS    86      -6.950  -7.590  -1.780  1.00  0.00            
ATOM   1001  CB  CYS    86      -5.730  -5.850  -1.940  1.00  0.00            
ATOM   1002  HB1 CYS    86      -5.800  -5.570  -0.980  1.00  0.00            
ATOM   1003  HB2 CYS    86      -5.800  -5.040  -2.530  1.00  0.00            
ATOM   1004  SG  CYS    86      -4.240  -6.830  -2.280  1.00  0.00            
ATOM   1005  C   CYS    86      -8.220  -5.970  -1.820  1.00  0.00            
ATOM   1006  O   CYS    86      -8.330  -5.620  -0.640  1.00  0.00            
ATOM   1007  N   HIS    87      -9.150  -5.620  -2.720  1.00  0.00            
ATOM   1008  H   HIS    87      -8.990  -5.840  -3.680  1.00  0.00            
ATOM   1009  CA  HIS    87     -10.360  -4.950  -2.360  1.00  0.00            
ATOM   1010  HA  HIS    87     -10.610  -4.690  -3.290  1.00  0.00            
ATOM   1011  CB  HIS    87     -11.460  -5.830  -1.750  1.00  0.00            
ATOM   1012  HB1 HIS    87     -12.350  -5.420  -1.930  1.00  0.00            
ATOM   1013  HB2 HIS    87     -11.320  -5.900  -0.760  1.00  0.00            
ATOM   1014  CG  HIS    87     -11.450  -7.210  -2.330  1.00  0.00            
ATOM   1015  ND1 HIS    87     -12.270  -7.580  -3.380  1.00  0.00            
ATOM   1016  CE1 HIS    87     -12.090  -8.880  -3.490  1.00  0.00            
ATOM   1017  HE1 HIS    87     -12.530  -9.450  -4.180  1.00  0.00            
ATOM   1018  NE2 HIS    87     -11.230  -9.350  -2.550  1.00  0.00            
ATOM   1019  HE2 HIS    87     -10.960 -10.310  -2.420  1.00  0.00            
ATOM   1020  CD2 HIS    87     -10.790  -8.280  -1.810  1.00  0.00            
ATOM   1021  HD2 HIS    87     -10.130  -8.290  -1.060  1.00  0.00            
ATOM   1022  C   HIS    87     -10.200  -3.680  -1.590  1.00  0.00            
ATOM   1023  O   HIS    87     -10.710  -3.470  -0.490  1.00  0.00            
ATOM   1024  N   SER    88      -9.310  -2.810  -2.110  1.00  0.00            
ATOM   1025  H   SER    88      -8.890  -3.010  -3.000  1.00  0.00            
ATOM   1026  CA  SER    88      -8.950  -1.610  -1.420  1.00  0.00            
ATOM   1027  HA  SER    88      -9.780  -1.250  -1.000  1.00  0.00            
ATOM   1028  CB  SER    88      -7.830  -1.990  -0.440  1.00  0.00            
ATOM   1029  HB1 SER    88      -8.120  -2.750   0.140  1.00  0.00            
ATOM   1030  HB2 SER    88      -7.590  -1.200   0.130  1.00  0.00            
ATOM   1031  OG  SER    88      -6.630  -2.410  -1.080  1.00  0.00            
ATOM   1032  HG  SER    88      -5.940  -2.640  -0.390  1.00  0.00            
ATOM   1033  C   SER    88      -8.390  -0.610  -2.380  1.00  0.00            
ATOM   1034  O   SER    88      -8.100  -0.910  -3.540  1.00  0.00            
ATOM   1035  N   ARG    89      -8.200   0.620  -1.860  1.00  0.00            
ATOM   1036  H   ARG    89      -8.390   0.800  -0.890  1.00  0.00            
ATOM   1037  CA  ARG    89      -7.720   1.660  -2.710  1.00  0.00            
ATOM   1038  HA  ARG    89      -7.130   1.190  -3.370  1.00  0.00            
ATOM   1039  CB  ARG    89      -8.860   2.390  -3.460  1.00  0.00            
ATOM   1040  HB1 ARG    89      -9.510   1.710  -3.780  1.00  0.00            
ATOM   1041  HB2 ARG    89      -8.460   2.870  -4.240  1.00  0.00            
ATOM   1042  CG  ARG    89      -9.630   3.410  -2.620  1.00  0.00            
ATOM   1043  HG1 ARG    89      -8.990   4.070  -2.220  1.00  0.00            
ATOM   1044  HG2 ARG    89     -10.110   2.940  -1.890  1.00  0.00            
ATOM   1045  CD  ARG    89     -10.640   4.150  -3.510  1.00  0.00            
ATOM   1046  HD1 ARG    89     -11.320   3.520  -3.870  1.00  0.00            
ATOM   1047  HD2 ARG    89     -10.180   4.610  -4.270  1.00  0.00            
ATOM   1048  NE  ARG    89     -11.300   5.160  -2.630  1.00  0.00            
ATOM   1049  HE  ARG    89     -10.770   5.970  -2.370  1.00  0.00            
ATOM   1050  CZ  ARG    89     -12.580   5.040  -2.160  1.00  0.00            
ATOM   1051  NH1 ARG    89     -13.260   3.850  -2.240  1.00  0.00            
ATOM   1052 HH11 ARG    89     -12.820   3.050  -2.650  1.00  0.00            
ATOM   1053 HH12 ARG    89     -14.190   3.780  -1.890  1.00  0.00            
ATOM   1054  NH2 ARG    89     -13.260   6.130  -1.710  1.00  0.00            
ATOM   1055 HH21 ARG    89     -12.820   7.030  -1.720  1.00  0.00            
ATOM   1056 HH22 ARG    89     -14.190   6.030  -1.370  1.00  0.00            
ATOM   1057  C   ARG    89      -6.890   2.600  -1.910  1.00  0.00            
ATOM   1058  O   ARG    89      -7.160   2.670  -0.710  1.00  0.00            
ATOM   1059  N   THR    90      -5.920   3.370  -2.450  1.00  0.00            
ATOM   1060  H   THR    90      -5.750   3.270  -3.430  1.00  0.00            
ATOM   1061  CA  THR    90      -5.110   4.320  -1.750  1.00  0.00            
ATOM   1062  HA  THR    90      -5.510   4.420  -0.840  1.00  0.00            
ATOM   1063  CB  THR    90      -3.690   3.870  -1.580  1.00  0.00            
ATOM   1064  HB  THR    90      -3.280   3.700  -2.480  1.00  0.00            
ATOM   1065  CG2 THR    90      -2.830   4.910  -0.850  1.00  0.00            
ATOM   1066 HG21 THR    90      -1.890   4.570  -0.760  1.00  0.00            
ATOM   1067 HG22 THR    90      -2.820   5.760  -1.370  1.00  0.00            
ATOM   1068 HG23 THR    90      -3.210   5.080   0.060  1.00  0.00            
ATOM   1069  OG1 THR    90      -3.690   2.620  -0.900  1.00  0.00            
ATOM   1070  HG1 THR    90      -2.750   2.310  -0.780  1.00  0.00            
ATOM   1071  C   THR    90      -5.130   5.580  -2.540  1.00  0.00            
ATOM   1072  O   THR    90      -4.740   5.590  -3.710  1.00  0.00            
ATOM   1073  N   GLU    91      -5.420   6.730  -1.910  1.00  0.00            
ATOM   1074  H   GLU    91      -5.690   6.650  -0.950  1.00  0.00            
ATOM   1075  CA  GLU    91      -5.380   8.050  -2.460  1.00  0.00            
ATOM   1076  HA  GLU    91      -5.090   7.980  -3.410  1.00  0.00            
ATOM   1077  CB  GLU    91      -6.790   8.650  -2.320  1.00  0.00            
ATOM   1078  HB1 GLU    91      -6.760   9.620  -2.560  1.00  0.00            
ATOM   1079  HB2 GLU    91      -7.100   8.550  -1.370  1.00  0.00            
ATOM   1080  CG  GLU    91      -7.760   7.920  -3.250  1.00  0.00            
ATOM   1081  HG1 GLU    91      -7.750   6.950  -3.010  1.00  0.00            
ATOM   1082  HG2 GLU    91      -7.440   8.040  -4.190  1.00  0.00            
ATOM   1083  CD  GLU    91      -9.200   8.400  -3.180  1.00  0.00            
ATOM   1084  OE1 GLU    91      -9.530   9.580  -3.460  1.00  0.00            
ATOM   1085  OE2 GLU    91     -10.060   7.560  -2.780  1.00  0.00            
ATOM   1086  C   GLU    91      -4.330   8.870  -1.810  1.00  0.00            
ATOM   1087  O   GLU    91      -4.370   9.110  -0.610  1.00  0.00            
ATOM   1088  N   TRP    92      -3.440   9.540  -2.570  1.00  0.00            
ATOM   1089  H   TRP    92      -3.630   9.560  -3.550  1.00  0.00            
ATOM   1090  CA  TRP    92      -2.260  10.230  -2.160  1.00  0.00            
ATOM   1091  HA  TRP    92      -2.250  10.020  -1.180  1.00  0.00            
ATOM   1092  CB  TRP    92      -0.880   9.810  -2.700  1.00  0.00            
ATOM   1093  HB1 TRP    92      -0.240  10.540  -2.450  1.00  0.00            
ATOM   1094  HB2 TRP    92      -0.960   9.770  -3.690  1.00  0.00            
ATOM   1095  CG  TRP    92      -0.200   8.520  -2.300  1.00  0.00            
ATOM   1096  CD1 TRP    92       0.930   8.410  -1.540  1.00  0.00            
ATOM   1097  HD1 TRP    92       1.320   9.150  -0.990  1.00  0.00            
ATOM   1098  NE1 TRP    92       1.450   7.150  -1.630  1.00  0.00            
ATOM   1099  HE1 TRP    92       2.300   6.830  -1.210  1.00  0.00            
ATOM   1100  CE2 TRP    92       0.600   6.390  -2.400  1.00  0.00            
ATOM   1101  CZ2 TRP    92       0.630   5.070  -2.750  1.00  0.00            
ATOM   1102  HZ2 TRP    92       1.350   4.460  -2.420  1.00  0.00            
ATOM   1103  CH2 TRP    92      -0.370   4.610  -3.570  1.00  0.00            
ATOM   1104  HH2 TRP    92      -0.320   3.670  -3.900  1.00  0.00            
ATOM   1105  CZ3 TRP    92      -1.430   5.400  -3.950  1.00  0.00            
ATOM   1106  HZ3 TRP    92      -2.150   5.010  -4.520  1.00  0.00            
ATOM   1107  CE3 TRP    92      -1.510   6.710  -3.560  1.00  0.00            
ATOM   1108  HE3 TRP    92      -2.280   7.290  -3.830  1.00  0.00            
ATOM   1109  CD2 TRP    92      -0.490   7.190  -2.780  1.00  0.00            
ATOM   1110  C   TRP    92      -2.470  11.640  -2.580  1.00  0.00            
ATOM   1111  O   TRP    92      -2.930  11.920  -3.690  1.00  0.00            
ATOM   1112  N   ARG    93      -2.140  12.520  -1.620  1.00  0.00            
ATOM   1113  H   ARG    93      -1.810  12.200  -0.730  1.00  0.00            
ATOM   1114  CA  ARG    93      -2.260  13.920  -1.890  1.00  0.00            
ATOM   1115  HA  ARG    93      -2.360  13.930  -2.880  1.00  0.00            
ATOM   1116  CB  ARG    93      -3.440  14.620  -1.190  1.00  0.00            
ATOM   1117  HB1 ARG    93      -3.450  15.580  -1.470  1.00  0.00            
ATOM   1118  HB2 ARG    93      -3.300  14.570  -0.200  1.00  0.00            
ATOM   1119  CG  ARG    93      -4.800  14.000  -1.520  1.00  0.00            
ATOM   1120  HG1 ARG    93      -4.800  13.050  -1.190  1.00  0.00            
ATOM   1121  HG2 ARG    93      -4.920  14.010  -2.510  1.00  0.00            
ATOM   1122  CD  ARG    93      -5.970  14.750  -0.870  1.00  0.00            
ATOM   1123  HD1 ARG    93      -5.770  14.850   0.100  1.00  0.00            
ATOM   1124  HD2 ARG    93      -6.790  14.190  -0.980  1.00  0.00            
ATOM   1125  NE  ARG    93      -6.300  16.110  -1.380  1.00  0.00            
ATOM   1126  HE  ARG    93      -5.600  16.590  -1.920  1.00  0.00            
ATOM   1127  CZ  ARG    93      -7.490  16.740  -1.160  1.00  0.00            
ATOM   1128  NH1 ARG    93      -8.370  16.390  -0.180  1.00  0.00            
ATOM   1129 HH11 ARG    93      -8.160  15.630   0.430  1.00  0.00            
ATOM   1130 HH12 ARG    93      -9.220  16.890  -0.070  1.00  0.00            
ATOM   1131  NH2 ARG    93      -7.770  17.870  -1.870  1.00  0.00            
ATOM   1132 HH21 ARG    93      -7.110  18.220  -2.530  1.00  0.00            
ATOM   1133 HH22 ARG    93      -8.630  18.350  -1.720  1.00  0.00            
ATOM   1134  C   ARG    93      -1.050  14.600  -1.360  1.00  0.00            
ATOM   1135  O   ARG    93      -0.450  14.280  -0.330  1.00  0.00            
ATOM   1136  N   GLY    94      -0.480  15.580  -2.080  1.00  0.00            
ATOM   1137  H   GLY    94      -0.970  15.920  -2.880  1.00  0.00            
ATOM   1138  CA  GLY    94       0.780  16.160  -1.760  1.00  0.00            
ATOM   1139  HA1 GLY    94       1.460  15.420  -1.830  1.00  0.00            
ATOM   1140  HA2 GLY    94       0.720  16.470  -0.810  1.00  0.00            
ATOM   1141  C   GLY    94       1.250  17.300  -2.590  1.00  0.00            
ATOM   1142  O   GLY    94       0.490  17.980  -3.270  1.00  0.00            
ATOM   1143  N   GLN    95       2.560  17.570  -2.430  1.00  0.00            
ATOM   1144  H   GLN    95       3.120  16.880  -1.970  1.00  0.00            
ATOM   1145  CA  GLN    95       3.210  18.770  -2.870  1.00  0.00            
ATOM   1146  HA  GLN    95       2.700  19.060  -3.680  1.00  0.00            
ATOM   1147  CB  GLN    95       3.130  19.890  -1.830  1.00  0.00            
ATOM   1148  HB1 GLN    95       3.750  19.650  -1.080  1.00  0.00            
ATOM   1149  HB2 GLN    95       2.190  19.910  -1.490  1.00  0.00            
ATOM   1150  CG  GLN    95       3.490  21.310  -2.270  1.00  0.00            
ATOM   1151  HG1 GLN    95       2.970  21.560  -3.090  1.00  0.00            
ATOM   1152  HG2 GLN    95       4.470  21.370  -2.470  1.00  0.00            
ATOM   1153  CD  GLN    95       3.140  22.260  -1.130  1.00  0.00            
ATOM   1154  OE1 GLN    95       2.080  22.860  -0.990  1.00  0.00            
ATOM   1155  NE2 GLN    95       4.010  22.390  -0.090  1.00  0.00            
ATOM   1156 HE21 GLN    95       4.860  21.870  -0.080  1.00  0.00            
ATOM   1157 HE22 GLN    95       3.800  23.010   0.670  1.00  0.00            
ATOM   1158  C   GLN    95       4.610  18.470  -3.290  1.00  0.00            
ATOM   1159  O   GLN    95       5.300  17.600  -2.770  1.00  0.00            
ATOM   1160  N   TYR    96       5.080  19.240  -4.290  1.00  0.00            
ATOM   1161  H   TYR    96       4.520  20.040  -4.510  1.00  0.00            
ATOM   1162  CA  TYR    96       6.260  19.080  -5.080  1.00  0.00            
ATOM   1163  HA  TYR    96       6.590  18.180  -4.800  1.00  0.00            
ATOM   1164  CB  TYR    96       5.920  19.140  -6.580  1.00  0.00            
ATOM   1165  HB1 TYR    96       5.580  20.050  -6.800  1.00  0.00            
ATOM   1166  HB2 TYR    96       5.220  18.460  -6.780  1.00  0.00            
ATOM   1167  CG  TYR    96       7.060  18.870  -7.490  1.00  0.00            
ATOM   1168  CD1 TYR    96       7.370  17.590  -7.890  1.00  0.00            
ATOM   1169  HD1 TYR    96       7.020  16.820  -7.360  1.00  0.00            
ATOM   1170  CE1 TYR    96       8.150  17.350  -9.000  1.00  0.00            
ATOM   1171  HE1 TYR    96       8.350  16.420  -9.300  1.00  0.00            
ATOM   1172  CZ  TYR    96       8.650  18.440  -9.670  1.00  0.00            
ATOM   1173  OH  TYR    96       9.320  18.180 -10.890  1.00  0.00            
ATOM   1174  HH  TYR    96       9.640  19.040 -11.280  1.00  0.00            
ATOM   1175  CE2 TYR    96       8.450  19.730  -9.230  1.00  0.00            
ATOM   1176  HE2 TYR    96       8.870  20.500  -9.710  1.00  0.00            
ATOM   1177  CD2 TYR    96       7.670  19.930  -8.120  1.00  0.00            
ATOM   1178  HD2 TYR    96       7.550  20.860  -7.760  1.00  0.00            
ATOM   1179  C   TYR    96       7.360  20.020  -4.730  1.00  0.00            
ATOM   1180  O   TYR    96       7.160  21.220  -4.560  1.00  0.00            
ATOM   1181  N   GLN    97       8.600  19.490  -4.760  1.00  0.00            
ATOM   1182  H   GLN    97       8.670  18.510  -4.950  1.00  0.00            
ATOM   1183  CA  GLN    97       9.820  20.200  -4.540  1.00  0.00            
ATOM   1184  HA  GLN    97       9.600  21.170  -4.540  1.00  0.00            
ATOM   1185  CB  GLN    97      10.460  19.780  -3.210  1.00  0.00            
ATOM   1186  HB1 GLN    97      10.550  18.780  -3.220  1.00  0.00            
ATOM   1187  HB2 GLN    97       9.840  20.050  -2.480  1.00  0.00            
ATOM   1188  CG  GLN    97      11.840  20.360  -2.880  1.00  0.00            
ATOM   1189  HG1 GLN    97      12.430  20.320  -3.690  1.00  0.00            
ATOM   1190  HG2 GLN    97      12.260  19.840  -2.140  1.00  0.00            
ATOM   1191  CD  GLN    97      11.630  21.810  -2.450  1.00  0.00            
ATOM   1192  OE1 GLN    97      10.540  22.360  -2.300  1.00  0.00            
ATOM   1193  NE2 GLN    97      12.770  22.490  -2.130  1.00  0.00            
ATOM   1194 HE21 GLN    97      13.660  22.030  -2.190  1.00  0.00            
ATOM   1195 HE22 GLN    97      12.720  23.450  -1.840  1.00  0.00            
ATOM   1196  C   GLN    97      10.750  19.810  -5.650  1.00  0.00            
ATOM   1197  O   GLN    97      10.970  18.620  -5.810  1.00  0.00            
ATOM   1198  N   GLY    98      11.230  20.740  -6.490  1.00  0.00            
ATOM   1199  H   GLY    98      11.320  21.680  -6.160  1.00  0.00            
ATOM   1200  CA  GLY    98      11.620  20.450  -7.840  1.00  0.00            
ATOM   1201  HA1 GLY    98      11.240  21.190  -8.400  1.00  0.00            
ATOM   1202  HA2 GLY    98      11.170  19.590  -8.080  1.00  0.00            
ATOM   1203  C   GLY    98      13.070  20.320  -8.170  1.00  0.00            
ATOM   1204  O   GLY    98      13.460  19.680  -9.150  1.00  0.00            
ATOM   1205  N   GLY    99      13.910  20.840  -7.270  1.00  0.00            
ATOM   1206  H   GLY    99      13.570  21.290  -6.440  1.00  0.00            
ATOM   1207  CA  GLY    99      15.310  20.730  -7.530  1.00  0.00            
ATOM   1208  HA1 GLY    99      15.740  21.480  -7.020  1.00  0.00            
ATOM   1209  HA2 GLY    99      15.420  20.890  -8.510  1.00  0.00            
ATOM   1210  C   GLY    99      16.020  19.460  -7.180  1.00  0.00            
ATOM   1211  O   GLY    99      15.440  18.590  -6.520  1.00  0.00            
ATOM   1212  N   ALA   100      17.240  19.320  -7.720  1.00  0.00            
ATOM   1213  H   ALA   100      17.530  20.030  -8.370  1.00  0.00            
ATOM   1214  CA  ALA   100      18.160  18.260  -7.460  1.00  0.00            
ATOM   1215  HA  ALA   100      18.670  18.300  -8.320  1.00  0.00            
ATOM   1216  CB  ALA   100      18.950  18.580  -6.180  1.00  0.00            
ATOM   1217  HB1 ALA   100      19.600  17.840  -5.990  1.00  0.00            
ATOM   1218  HB2 ALA   100      19.450  19.440  -6.300  1.00  0.00            
ATOM   1219  HB3 ALA   100      18.320  18.670  -5.410  1.00  0.00            
ATOM   1220  C   ALA   100      17.730  16.840  -7.530  1.00  0.00            
ATOM   1221  O   ALA   100      17.180  16.420  -8.550  1.00  0.00            
ATOM   1222  N   GLU   101      17.750  16.100  -6.400  1.00  0.00            
ATOM   1223  H   GLU   101      18.340  16.410  -5.660  1.00  0.00            
ATOM   1224  CA  GLU   101      17.000  14.910  -6.180  1.00  0.00            
ATOM   1225  HA  GLU   101      17.070  14.420  -7.050  1.00  0.00            
ATOM   1226  CB  GLU   101      17.570  14.140  -4.970  1.00  0.00            
ATOM   1227  HB1 GLU   101      17.020  13.320  -4.830  1.00  0.00            
ATOM   1228  HB2 GLU   101      17.500  14.730  -4.160  1.00  0.00            
ATOM   1229  CG  GLU   101      19.030  13.710  -5.110  1.00  0.00            
ATOM   1230  HG1 GLU   101      19.380  13.470  -4.200  1.00  0.00            
ATOM   1231  HG2 GLU   101      19.550  14.480  -5.470  1.00  0.00            
ATOM   1232  CD  GLU   101      19.250  12.520  -6.030  1.00  0.00            
ATOM   1233  OE1 GLU   101      18.490  11.510  -6.030  1.00  0.00            
ATOM   1234  OE2 GLU   101      20.210  12.650  -6.830  1.00  0.00            
ATOM   1235  C   GLU   101      15.580  15.240  -5.850  1.00  0.00            
ATOM   1236  O   GLU   101      15.230  15.320  -4.670  1.00  0.00            
ATOM   1237  N   ALA   102      14.720  15.390  -6.870  1.00  0.00            
ATOM   1238  H   ALA   102      15.070  15.190  -7.790  1.00  0.00            
ATOM   1239  CA  ALA   102      13.350  15.810  -6.770  1.00  0.00            
ATOM   1240  HA  ALA   102      13.430  16.690  -6.300  1.00  0.00            
ATOM   1241  CB  ALA   102      12.770  15.840  -8.190  1.00  0.00            
ATOM   1242  HB1 ALA   102      11.820  16.130  -8.150  1.00  0.00            
ATOM   1243  HB2 ALA   102      13.290  16.480  -8.750  1.00  0.00            
ATOM   1244  HB3 ALA   102      12.830  14.930  -8.590  1.00  0.00            
ATOM   1245  C   ALA   102      12.450  15.040  -5.870  1.00  0.00            
ATOM   1246  O   ALA   102      12.590  13.820  -5.820  1.00  0.00            
ATOM   1247  N   ARG   103      11.440  15.670  -5.230  1.00  0.00            
ATOM   1248  H   ARG   103      11.240  16.620  -5.460  1.00  0.00            
ATOM   1249  CA  ARG   103      10.650  15.020  -4.230  1.00  0.00            
ATOM   1250  HA  ARG   103      10.680  14.130  -4.680  1.00  0.00            
ATOM   1251  CB  ARG   103      11.260  14.930  -2.830  1.00  0.00            
ATOM   1252  HB1 ARG   103      10.540  14.620  -2.210  1.00  0.00            
ATOM   1253  HB2 ARG   103      11.550  15.850  -2.570  1.00  0.00            
ATOM   1254  CG  ARG   103      12.460  14.000  -2.650  1.00  0.00            
ATOM   1255  HG1 ARG   103      13.160  14.290  -3.310  1.00  0.00            
ATOM   1256  HG2 ARG   103      12.150  13.080  -2.880  1.00  0.00            
ATOM   1257  CD  ARG   103      13.150  13.910  -1.290  1.00  0.00            
ATOM   1258  HD1 ARG   103      12.470  13.890  -0.550  1.00  0.00            
ATOM   1259  HD2 ARG   103      13.760  14.690  -1.160  1.00  0.00            
ATOM   1260  NE  ARG   103      13.940  12.650  -1.270  1.00  0.00            
ATOM   1261  HE  ARG   103      13.890  12.060  -2.070  1.00  0.00            
ATOM   1262  CZ  ARG   103      14.730  12.250  -0.230  1.00  0.00            
ATOM   1263  NH1 ARG   103      14.800  12.920   0.960  1.00  0.00            
ATOM   1264 HH11 ARG   103      14.260  13.750   1.100  1.00  0.00            
ATOM   1265 HH12 ARG   103      15.400  12.580   1.690  1.00  0.00            
ATOM   1266  NH2 ARG   103      15.480  11.120  -0.390  1.00  0.00            
ATOM   1267 HH21 ARG   103      15.440  10.610  -1.250  1.00  0.00            
ATOM   1268 HH22 ARG   103      16.070  10.800   0.350  1.00  0.00            
ATOM   1269  C   ARG   103       9.220  15.440  -4.130  1.00  0.00            
ATOM   1270  O   ARG   103       8.850  16.600  -4.310  1.00  0.00            
ATOM   1271  N   ILE   104       8.340  14.510  -3.730  1.00  0.00            
ATOM   1272  H   ILE   104       8.680  13.590  -3.550  1.00  0.00            
ATOM   1273  CA  ILE   104       6.950  14.780  -3.550  1.00  0.00            
ATOM   1274  HA  ILE   104       6.790  15.690  -3.930  1.00  0.00            
ATOM   1275  CB  ILE   104       5.970  13.870  -4.230  1.00  0.00            
ATOM   1276  HB  ILE   104       5.920  13.010  -3.720  1.00  0.00            
ATOM   1277  CG2 ILE   104       4.530  14.400  -4.220  1.00  0.00            
ATOM   1278 HG21 ILE   104       3.930  13.750  -4.690  1.00  0.00            
ATOM   1279 HG22 ILE   104       4.230  14.520  -3.270  1.00  0.00            
ATOM   1280 HG23 ILE   104       4.500  15.280  -4.690  1.00  0.00            
ATOM   1281  CG1 ILE   104       6.510  13.660  -5.650  1.00  0.00            
ATOM   1282 HG11 ILE   104       7.430  13.260  -5.610  1.00  0.00            
ATOM   1283 HG12 ILE   104       6.550  14.530  -6.130  1.00  0.00            
ATOM   1284  CD  ILE   104       5.560  12.710  -6.380  1.00  0.00            
ATOM   1285  HD1 ILE   104       5.890  12.560  -7.310  1.00  0.00            
ATOM   1286  HD2 ILE   104       5.520  11.840  -5.890  1.00  0.00            
ATOM   1287  HD3 ILE   104       4.650  13.110  -6.410  1.00  0.00            
ATOM   1288  C   ILE   104       6.790  14.520  -2.090  1.00  0.00            
ATOM   1289  O   ILE   104       7.290  13.520  -1.580  1.00  0.00            
ATOM   1290  N   ASN   105       5.980  15.330  -1.390  1.00  0.00            
ATOM   1291  H   ASN   105       5.630  16.160  -1.830  1.00  0.00            
ATOM   1292  CA  ASN   105       5.600  15.060  -0.040  1.00  0.00            
ATOM   1293  HA  ASN   105       6.160  14.310   0.330  1.00  0.00            
ATOM   1294  CB  ASN   105       5.740  16.380   0.740  1.00  0.00            
ATOM   1295  HB1 ASN   105       5.300  16.300   1.640  1.00  0.00            
ATOM   1296  HB2 ASN   105       5.320  17.130   0.230  1.00  0.00            
ATOM   1297  CG  ASN   105       7.230  16.650   0.920  1.00  0.00            
ATOM   1298  OD1 ASN   105       7.820  16.240   1.920  1.00  0.00            
ATOM   1299  ND2 ASN   105       7.960  17.300  -0.030  1.00  0.00            
ATOM   1300 HD21 ASN   105       7.520  17.610  -0.870  1.00  0.00            
ATOM   1301 HD22 ASN   105       8.940  17.460   0.120  1.00  0.00            
ATOM   1302  C   ASN   105       4.140  14.730  -0.090  1.00  0.00            
ATOM   1303  O   ASN   105       3.400  15.510  -0.690  1.00  0.00            
ATOM   1304  N   THR   106       3.730  13.650   0.590  1.00  0.00            
ATOM   1305  H   THR   106       4.390  13.160   1.160  1.00  0.00            
ATOM   1306  CA  THR   106       2.380  13.180   0.530  1.00  0.00            
ATOM   1307  HA  THR   106       1.910  13.960   0.130  1.00  0.00            
ATOM   1308  CB  THR   106       2.130  11.980  -0.340  1.00  0.00            
ATOM   1309  HB  THR   106       1.260  11.610  -0.010  1.00  0.00            
ATOM   1310  CG2 THR   106       2.000  12.230  -1.860  1.00  0.00            
ATOM   1311 HG21 THR   106       1.840  11.360  -2.330  1.00  0.00            
ATOM   1312 HG22 THR   106       1.240  12.850  -2.030  1.00  0.00            
ATOM   1313 HG23 THR   106       2.850  12.640  -2.200  1.00  0.00            
ATOM   1314  OG1 THR   106       3.140  11.010  -0.110  1.00  0.00            
ATOM   1315  HG1 THR   106       2.980  10.210  -0.690  1.00  0.00            
ATOM   1316  C   THR   106       1.950  12.810   1.910  1.00  0.00            
ATOM   1317  O   THR   106       2.760  12.570   2.800  1.00  0.00            
ATOM   1318  N   GLN   107       0.610  12.770   2.000  1.00  0.00            
ATOM   1319  H   GLN   107       0.100  13.290   1.320  1.00  0.00            
ATOM   1320  CA  GLN   107      -0.160  12.060   2.970  1.00  0.00            
ATOM   1321  HA  GLN   107       0.440  11.460   3.500  1.00  0.00            
ATOM   1322  CB  GLN   107      -0.820  13.060   3.930  1.00  0.00            
ATOM   1323  HB1 GLN   107      -1.370  12.530   4.570  1.00  0.00            
ATOM   1324  HB2 GLN   107      -1.410  13.650   3.380  1.00  0.00            
ATOM   1325  CG  GLN   107       0.090  13.970   4.760  1.00  0.00            
ATOM   1326  HG1 GLN   107       0.910  13.450   5.020  1.00  0.00            
ATOM   1327  HG2 GLN   107      -0.400  14.240   5.590  1.00  0.00            
ATOM   1328  CD  GLN   107       0.550  15.240   4.050  1.00  0.00            
ATOM   1329  OE1 GLN   107      -0.250  16.040   3.560  1.00  0.00            
ATOM   1330  NE2 GLN   107       1.890  15.380   3.900  1.00  0.00            
ATOM   1331 HE21 GLN   107       2.510  14.670   4.250  1.00  0.00            
ATOM   1332 HE22 GLN   107       2.260  16.190   3.440  1.00  0.00            
ATOM   1333  C   GLN   107      -1.120  11.210   2.220  1.00  0.00            
ATOM   1334  O   GLN   107      -1.350  11.580   1.070  1.00  0.00            
ATOM   1335  N   TRP   108      -1.570  10.070   2.760  1.00  0.00            
ATOM   1336  H   TRP   108      -1.330   9.860   3.710  1.00  0.00            
ATOM   1337  CA  TRP   108      -2.380   9.140   2.030  1.00  0.00            
ATOM   1338  HA  TRP   108      -2.910   9.690   1.390  1.00  0.00            
ATOM   1339  CB  TRP   108      -1.490   8.190   1.210  1.00  0.00            
ATOM   1340  HB1 TRP   108      -0.900   8.760   0.630  1.00  0.00            
ATOM   1341  HB2 TRP   108      -2.090   7.640   0.630  1.00  0.00            
ATOM   1342  CG  TRP   108      -0.580   7.220   1.920  1.00  0.00            
ATOM   1343  CD1 TRP   108       0.780   7.300   1.810  1.00  0.00            
ATOM   1344  HD1 TRP   108       1.280   8.000   1.310  1.00  0.00            
ATOM   1345  NE1 TRP   108       1.340   6.260   2.500  1.00  0.00            
ATOM   1346  HE1 TRP   108       2.320   6.080   2.550  1.00  0.00            
ATOM   1347  CE2 TRP   108       0.370   5.500   3.120  1.00  0.00            
ATOM   1348  CZ2 TRP   108       0.460   4.450   4.000  1.00  0.00            
ATOM   1349  HZ2 TRP   108       1.340   4.100   4.340  1.00  0.00            
ATOM   1350  CH2 TRP   108      -0.750   3.910   4.380  1.00  0.00            
ATOM   1351  HH2 TRP   108      -0.730   3.110   4.980  1.00  0.00            
ATOM   1352  CZ3 TRP   108      -1.970   4.400   3.990  1.00  0.00            
ATOM   1353  HZ3 TRP   108      -2.810   3.960   4.300  1.00  0.00            
ATOM   1354  CE3 TRP   108      -2.020   5.500   3.170  1.00  0.00            
ATOM   1355  HE3 TRP   108      -2.900   5.880   2.890  1.00  0.00            
ATOM   1356  CD2 TRP   108      -0.850   6.070   2.740  1.00  0.00            
ATOM   1357  C   TRP   108      -3.470   8.540   2.850  1.00  0.00            
ATOM   1358  O   TRP   108      -3.370   8.540   4.080  1.00  0.00            
ATOM   1359  N   ASN   109      -4.530   8.020   2.210  1.00  0.00            
ATOM   1360  H   ASN   109      -4.560   8.110   1.210  1.00  0.00            
ATOM   1361  CA  ASN   109      -5.610   7.350   2.860  1.00  0.00            
ATOM   1362  HA  ASN   109      -5.330   7.280   3.820  1.00  0.00            
ATOM   1363  CB  ASN   109      -6.990   8.030   2.870  1.00  0.00            
ATOM   1364  HB1 ASN   109      -7.660   7.350   3.160  1.00  0.00            
ATOM   1365  HB2 ASN   109      -7.190   8.320   1.940  1.00  0.00            
ATOM   1366  CG  ASN   109      -7.140   9.250   3.780  1.00  0.00            
ATOM   1367  OD1 ASN   109      -7.790   9.070   4.800  1.00  0.00            
ATOM   1368  ND2 ASN   109      -6.680  10.450   3.350  1.00  0.00            
ATOM   1369 HD21 ASN   109      -6.250  10.530   2.450  1.00  0.00            
ATOM   1370 HD22 ASN   109      -6.770  11.260   3.930  1.00  0.00            
ATOM   1371  C   ASN   109      -5.730   6.110   2.040  1.00  0.00            
ATOM   1372  O   ASN   109      -5.620   6.170   0.820  1.00  0.00            
ATOM   1373  N   LEU   110      -5.910   4.970   2.730  1.00  0.00            
ATOM   1374  H   LEU   110      -5.800   5.030   3.720  1.00  0.00            
ATOM   1375  CA  LEU   110      -6.240   3.680   2.210  1.00  0.00            
ATOM   1376  HA  LEU   110      -6.320   3.750   1.220  1.00  0.00            
ATOM   1377  CB  LEU   110      -5.110   2.760   2.690  1.00  0.00            
ATOM   1378  HB1 LEU   110      -5.230   2.640   3.680  1.00  0.00            
ATOM   1379  HB2 LEU   110      -4.250   3.240   2.510  1.00  0.00            
ATOM   1380  CG  LEU   110      -4.980   1.350   2.080  1.00  0.00            
ATOM   1381  HG  LEU   110      -5.160   1.510   1.110  1.00  0.00            
ATOM   1382  CD1 LEU   110      -3.590   0.720   2.280  1.00  0.00            
ATOM   1383 HD11 LEU   110      -3.570  -0.190   1.860  1.00  0.00            
ATOM   1384 HD12 LEU   110      -2.890   1.300   1.850  1.00  0.00            
ATOM   1385 HD13 LEU   110      -3.400   0.640   3.260  1.00  0.00            
ATOM   1386  CD2 LEU   110      -5.970   0.340   2.690  1.00  0.00            
ATOM   1387 HD21 LEU   110      -5.840  -0.550   2.260  1.00  0.00            
ATOM   1388 HD22 LEU   110      -5.800   0.260   3.670  1.00  0.00            
ATOM   1389 HD23 LEU   110      -6.900   0.650   2.530  1.00  0.00            
ATOM   1390  C   LEU   110      -7.580   3.200   2.680  1.00  0.00            
ATOM   1391  O   LEU   110      -7.810   2.860   3.840  1.00  0.00            
ATOM   1392  N   THR   111      -8.540   3.220   1.750  1.00  0.00            
ATOM   1393  H   THR   111      -8.310   3.530   0.830  1.00  0.00            
ATOM   1394  CA  THR   111      -9.880   2.820   2.030  1.00  0.00            
ATOM   1395  HA  THR   111     -10.040   3.140   2.970  1.00  0.00            
ATOM   1396  CB  THR   111     -10.950   3.380   1.120  1.00  0.00            
ATOM   1397  HB  THR   111     -10.700   3.050   0.210  1.00  0.00            
ATOM   1398  CG2 THR   111     -12.410   2.980   1.390  1.00  0.00            
ATOM   1399 HG21 THR   111     -13.000   3.420   0.720  1.00  0.00            
ATOM   1400 HG22 THR   111     -12.500   1.990   1.320  1.00  0.00            
ATOM   1401 HG23 THR   111     -12.670   3.270   2.310  1.00  0.00            
ATOM   1402  OG1 THR   111     -10.890   4.790   1.170  1.00  0.00            
ATOM   1403  HG1 THR   111     -11.590   5.180   0.570  1.00  0.00            
ATOM   1404  C   THR   111      -9.900   1.360   1.760  1.00  0.00            
ATOM   1405  O   THR   111      -9.350   0.920   0.750  1.00  0.00            
ATOM   1406  N   TYR   112     -10.430   0.460   2.610  1.00  0.00            
ATOM   1407  H   TYR   112     -10.820   0.840   3.450  1.00  0.00            
ATOM   1408  CA  TYR   112     -10.510  -0.960   2.490  1.00  0.00            
ATOM   1409  HA  TYR   112     -10.480  -1.090   1.500  1.00  0.00            
ATOM   1410  CB  TYR   112      -9.340  -1.650   3.200  1.00  0.00            
ATOM   1411  HB1 TYR   112      -8.480  -1.290   2.830  1.00  0.00            
ATOM   1412  HB2 TYR   112      -9.390  -2.630   3.020  1.00  0.00            
ATOM   1413  CG  TYR   112      -9.280  -1.480   4.680  1.00  0.00            
ATOM   1414  CD1 TYR   112      -9.610  -2.510   5.520  1.00  0.00            
ATOM   1415  HD1 TYR   112      -9.860  -3.390   5.120  1.00  0.00            
ATOM   1416  CE1 TYR   112      -9.610  -2.400   6.890  1.00  0.00            
ATOM   1417  HE1 TYR   112      -9.930  -3.160   7.460  1.00  0.00            
ATOM   1418  CZ  TYR   112      -9.160  -1.240   7.480  1.00  0.00            
ATOM   1419  OH  TYR   112      -9.130  -1.120   8.880  1.00  0.00            
ATOM   1420  HH  TYR   112      -8.780  -0.220   9.130  1.00  0.00            
ATOM   1421  CE2 TYR   112      -8.880  -0.160   6.670  1.00  0.00            
ATOM   1422  HE2 TYR   112      -8.690   0.730   7.070  1.00  0.00            
ATOM   1423  CD2 TYR   112      -8.860  -0.320   5.300  1.00  0.00            
ATOM   1424  HD2 TYR   112      -8.530   0.430   4.730  1.00  0.00            
ATOM   1425  C   TYR   112     -11.800  -1.520   2.990  1.00  0.00            
ATOM   1426  O   TYR   112     -12.430  -0.840   3.800  1.00  0.00            
ATOM   1427  N   GLU   113     -12.170  -2.780   2.700  1.00  0.00            
ATOM   1428  H   GLU   113     -11.650  -3.350   2.060  1.00  0.00            
ATOM   1429  CA  GLU   113     -13.350  -3.260   3.370  1.00  0.00            
ATOM   1430  HA  GLU   113     -13.830  -2.410   3.580  1.00  0.00            
ATOM   1431  CB  GLU   113     -14.030  -4.270   2.430  1.00  0.00            
ATOM   1432  HB1 GLU   113     -14.930  -4.470   2.800  1.00  0.00            
ATOM   1433  HB2 GLU   113     -13.480  -5.100   2.430  1.00  0.00            
ATOM   1434  CG  GLU   113     -14.220  -3.840   0.980  1.00  0.00            
ATOM   1435  HG1 GLU   113     -13.380  -4.050   0.470  1.00  0.00            
ATOM   1436  HG2 GLU   113     -14.390  -2.850   0.960  1.00  0.00            
ATOM   1437  CD  GLU   113     -15.390  -4.550   0.310  1.00  0.00            
ATOM   1438  OE1 GLU   113     -15.380  -5.800   0.160  1.00  0.00            
ATOM   1439  OE2 GLU   113     -16.400  -3.860   0.010  1.00  0.00            
ATOM   1440  C   GLU   113     -13.170  -3.940   4.680  1.00  0.00            
ATOM   1441  O   GLU   113     -12.270  -4.770   4.790  1.00  0.00            
ATOM   1442  N   GLY   114     -14.010  -3.610   5.670  1.00  0.00            
ATOM   1443  H   GLY   114     -14.840  -3.100   5.430  1.00  0.00            
ATOM   1444  CA  GLY   114     -13.790  -3.940   7.050  1.00  0.00            
ATOM   1445  HA1 GLY   114     -14.000  -3.130   7.600  1.00  0.00            
ATOM   1446  HA2 GLY   114     -12.820  -4.180   7.170  1.00  0.00            
ATOM   1447  C   GLY   114     -14.650  -5.080   7.470  1.00  0.00            
ATOM   1448  O   GLY   114     -14.460  -5.560   8.590  1.00  0.00            
ATOM   1449  N   GLY   115     -15.590  -5.490   6.610  1.00  0.00            
ATOM   1450  H   GLY   115     -15.620  -5.070   5.700  1.00  0.00            
ATOM   1451  CA  GLY   115     -16.540  -6.500   6.940  1.00  0.00            
ATOM   1452  HA1 GLY   115     -16.090  -7.180   7.520  1.00  0.00            
ATOM   1453  HA2 GLY   115     -16.850  -6.930   6.100  1.00  0.00            
ATOM   1454  C   GLY   115     -17.680  -5.880   7.660  1.00  0.00            
ATOM   1455  O   GLY   115     -18.490  -6.570   8.280  1.00  0.00            
ATOM   1456  N   SER   119     -17.790  -4.540   7.550  1.00  0.00            
ATOM   1457  H   SER   119     -17.210  -4.090   6.870  1.00  0.00            
ATOM   1458  CA  SER   119     -18.670  -3.710   8.320  1.00  0.00            
ATOM   1459  HA  SER   119     -19.560  -4.150   8.380  1.00  0.00            
ATOM   1460  CB  SER   119     -18.230  -3.470   9.780  1.00  0.00            
ATOM   1461  HB1 SER   119     -18.360  -4.300  10.320  1.00  0.00            
ATOM   1462  HB2 SER   119     -18.760  -2.720  10.180  1.00  0.00            
ATOM   1463  OG  SER   119     -16.870  -3.110   9.940  1.00  0.00            
ATOM   1464  HG  SER   119     -16.670  -2.980  10.910  1.00  0.00            
ATOM   1465  C   SER   119     -18.620  -2.440   7.540  1.00  0.00            
ATOM   1466  O   SER   119     -18.710  -1.330   8.060  1.00  0.00            
ATOM   1467  N   GLY   120     -18.610  -2.620   6.200  1.00  0.00            
ATOM   1468  H   GLY   120     -18.770  -3.540   5.840  1.00  0.00            
ATOM   1469  CA  GLY   120     -18.370  -1.550   5.290  1.00  0.00            
ATOM   1470  HA1 GLY   120     -19.020  -0.830   5.520  1.00  0.00            
ATOM   1471  HA2 GLY   120     -18.570  -1.900   4.380  1.00  0.00            
ATOM   1472  C   GLY   120     -16.990  -0.970   5.290  1.00  0.00            
ATOM   1473  O   GLY   120     -16.140  -1.400   6.070  1.00  0.00            
ATOM   1474  N   PRO   121     -16.740   0.060   4.540  1.00  0.00            
ATOM   1475  CD  PRO   121     -17.790   0.740   3.800  1.00  0.00            
ATOM   1476  HD1 PRO   121     -18.540   0.990   4.420  1.00  0.00            
ATOM   1477  HD2 PRO   121     -18.140   0.150   3.080  1.00  0.00            
ATOM   1478  CG  PRO   121     -17.050   1.970   3.240  1.00  0.00            
ATOM   1479  HG1 PRO   121     -17.190   2.770   3.820  1.00  0.00            
ATOM   1480  HG2 PRO   121     -17.350   2.180   2.310  1.00  0.00            
ATOM   1481  CB  PRO   121     -15.570   1.550   3.250  1.00  0.00            
ATOM   1482  HB1 PRO   121     -14.990   2.350   3.410  1.00  0.00            
ATOM   1483  HB2 PRO   121     -15.320   1.130   2.380  1.00  0.00            
ATOM   1484  CA  PRO   121     -15.400   0.540   4.390  1.00  0.00            
ATOM   1485  HA  PRO   121     -14.760  -0.210   4.210  1.00  0.00            
ATOM   1486  C   PRO   121     -14.800   1.080   5.640  1.00  0.00            
ATOM   1487  O   PRO   121     -15.500   1.480   6.570  1.00  0.00            
ATOM   1488  N   ALA   122     -13.460   1.100   5.730  1.00  0.00            
ATOM   1489  H   ALA   122     -12.950   0.710   4.960  1.00  0.00            
ATOM   1490  CA  ALA   122     -12.680   1.620   6.810  1.00  0.00            
ATOM   1491  HA  ALA   122     -13.230   2.320   7.260  1.00  0.00            
ATOM   1492  CB  ALA   122     -12.320   0.540   7.850  1.00  0.00            
ATOM   1493  HB1 ALA   122     -11.770   0.950   8.580  1.00  0.00            
ATOM   1494  HB2 ALA   122     -13.160   0.150   8.230  1.00  0.00            
ATOM   1495  HB3 ALA   122     -11.790  -0.190   7.410  1.00  0.00            
ATOM   1496  C   ALA   122     -11.460   2.210   6.200  1.00  0.00            
ATOM   1497  O   ALA   122     -11.030   1.940   5.080  1.00  0.00            
ATOM   1498  N   THR   123     -10.840   3.170   6.910  1.00  0.00            
ATOM   1499  H   THR   123     -11.090   3.270   7.870  1.00  0.00            
ATOM   1500  CA  THR   123      -9.850   4.060   6.390  1.00  0.00            
ATOM   1501  HA  THR   123      -9.600   3.680   5.500  1.00  0.00            
ATOM   1502  CB  THR   123     -10.400   5.440   6.170  1.00  0.00            
ATOM   1503  HB  THR   123     -10.550   5.900   7.050  1.00  0.00            
ATOM   1504  CG2 THR   123      -9.450   6.230   5.250  1.00  0.00            
ATOM   1505 HG21 THR   123      -9.810   7.150   5.100  1.00  0.00            
ATOM   1506 HG22 THR   123      -8.550   6.300   5.680  1.00  0.00            
ATOM   1507 HG23 THR   123      -9.370   5.760   4.370  1.00  0.00            
ATOM   1508  OG1 THR   123     -11.680   5.360   5.580  1.00  0.00            
ATOM   1509  HG1 THR   123     -12.040   6.280   5.440  1.00  0.00            
ATOM   1510  C   THR   123      -8.640   4.070   7.270  1.00  0.00            
ATOM   1511  O   THR   123      -8.590   4.450   8.440  1.00  0.00            
ATOM   1512  N   GLU   124      -7.510   3.670   6.660  1.00  0.00            
ATOM   1513  H   GLU   124      -7.580   3.340   5.720  1.00  0.00            
ATOM   1514  CA  GLU   124      -6.220   3.690   7.270  1.00  0.00            
ATOM   1515  HA  GLU   124      -6.440   3.860   8.230  1.00  0.00            
ATOM   1516  CB  GLU   124      -5.390   2.410   7.050  1.00  0.00            
ATOM   1517  HB1 GLU   124      -4.460   2.610   7.360  1.00  0.00            
ATOM   1518  HB2 GLU   124      -5.380   2.230   6.070  1.00  0.00            
ATOM   1519  CG  GLU   124      -5.800   1.100   7.730  1.00  0.00            
ATOM   1520  HG1 GLU   124      -4.980   0.520   7.810  1.00  0.00            
ATOM   1521  HG2 GLU   124      -6.470   0.640   7.150  1.00  0.00            
ATOM   1522  CD  GLU   124      -6.410   1.250   9.120  1.00  0.00            
ATOM   1523  OE1 GLU   124      -5.650   1.540  10.090  1.00  0.00            
ATOM   1524  OE2 GLU   124      -7.650   1.130   9.270  1.00  0.00            
ATOM   1525  C   GLU   124      -5.410   4.730   6.590  1.00  0.00            
ATOM   1526  O   GLU   124      -5.660   5.220   5.490  1.00  0.00            
ATOM   1527  N   GLN   125      -4.410   5.270   7.310  1.00  0.00            
ATOM   1528  H   GLN   125      -4.220   4.910   8.220  1.00  0.00            
ATOM   1529  CA  GLN   125      -3.610   6.350   6.810  1.00  0.00            
ATOM   1530  HA  GLN   125      -3.810   6.250   5.840  1.00  0.00            
ATOM   1531  CB  GLN   125      -4.000   7.660   7.510  1.00  0.00            
ATOM   1532  HB1 GLN   125      -3.370   8.380   7.230  1.00  0.00            
ATOM   1533  HB2 GLN   125      -3.940   7.530   8.500  1.00  0.00            
ATOM   1534  CG  GLN   125      -5.430   8.080   7.150  1.00  0.00            
ATOM   1535  HG1 GLN   125      -6.060   7.340   7.380  1.00  0.00            
ATOM   1536  HG2 GLN   125      -5.490   8.280   6.170  1.00  0.00            
ATOM   1537  CD  GLN   125      -5.790   9.320   7.950  1.00  0.00            
ATOM   1538  OE1 GLN   125      -5.580  10.470   7.570  1.00  0.00            
ATOM   1539  NE2 GLN   125      -6.420   9.100   9.140  1.00  0.00            
ATOM   1540 HE21 GLN   125      -6.620   8.160   9.440  1.00  0.00            
ATOM   1541 HE22 GLN   125      -6.680   9.870   9.720  1.00  0.00            
ATOM   1542  C   GLN   125      -2.130   6.260   6.980  1.00  0.00            
ATOM   1543  O   GLN   125      -1.670   5.460   7.780  1.00  0.00            
ATOM   1544  N   GLY   126      -1.340   7.100   6.280  1.00  0.00            
ATOM   1545  H   GLY   126      -1.790   7.710   5.630  1.00  0.00            
ATOM   1546  CA  GLY   126       0.080   7.200   6.370  1.00  0.00            
ATOM   1547  HA1 GLY   126       0.470   6.300   6.190  1.00  0.00            
ATOM   1548  HA2 GLY   126       0.320   7.480   7.300  1.00  0.00            
ATOM   1549  C   GLY   126       0.590   8.190   5.390  1.00  0.00            
ATOM   1550  O   GLY   126      -0.180   8.880   4.720  1.00  0.00            
ATOM   1551  N   GLN   127       1.930   8.220   5.210  1.00  0.00            
ATOM   1552  H   GLN   127       2.500   7.510   5.620  1.00  0.00            
ATOM   1553  CA  GLN   127       2.540   9.260   4.440  1.00  0.00            
ATOM   1554  HA  GLN   127       1.880   9.590   3.770  1.00  0.00            
ATOM   1555  CB  GLN   127       3.050  10.320   5.430  1.00  0.00            
ATOM   1556  HB1 GLN   127       3.480  11.040   4.890  1.00  0.00            
ATOM   1557  HB2 GLN   127       3.740   9.880   6.000  1.00  0.00            
ATOM   1558  CG  GLN   127       2.060  11.000   6.380  1.00  0.00            
ATOM   1559  HG1 GLN   127       1.140  10.910   6.000  1.00  0.00            
ATOM   1560  HG2 GLN   127       2.300  11.970   6.460  1.00  0.00            
ATOM   1561  CD  GLN   127       2.060  10.400   7.770  1.00  0.00            
ATOM   1562  OE1 GLN   127       3.020   9.780   8.230  1.00  0.00            
ATOM   1563  NE2 GLN   127       0.920  10.640   8.470  1.00  0.00            
ATOM   1564 HE21 GLN   127       0.180  11.170   8.060  1.00  0.00            
ATOM   1565 HE22 GLN   127       0.820  10.290   9.400  1.00  0.00            
ATOM   1566  C   GLN   127       3.770   8.680   3.830  1.00  0.00            
ATOM   1567  O   GLN   127       4.480   7.930   4.490  1.00  0.00            
ATOM   1568  N   ASP   128       4.060   9.110   2.590  1.00  0.00            
ATOM   1569  H   ASP   128       3.470   9.810   2.190  1.00  0.00            
ATOM   1570  CA  ASP   128       5.150   8.630   1.800  1.00  0.00            
ATOM   1571  HA  ASP   128       5.680   8.110   2.470  1.00  0.00            
ATOM   1572  CB  ASP   128       4.600   7.800   0.620  1.00  0.00            
ATOM   1573  HB1 ASP   128       5.270   7.850  -0.120  1.00  0.00            
ATOM   1574  HB2 ASP   128       3.740   8.220   0.330  1.00  0.00            
ATOM   1575  CG  ASP   128       4.320   6.320   0.870  1.00  0.00            
ATOM   1576  OD1 ASP   128       4.510   5.840   2.030  1.00  0.00            
ATOM   1577  OD2 ASP   128       3.960   5.580  -0.080  1.00  0.00            
ATOM   1578  C   ASP   128       6.080   9.670   1.290  1.00  0.00            
ATOM   1579  O   ASP   128       5.680  10.840   1.280  1.00  0.00            
ATOM   1580  N   THR   129       7.360   9.380   0.990  1.00  0.00            
ATOM   1581  H   THR   129       7.700   8.450   1.130  1.00  0.00            
ATOM   1582  CA  THR   129       8.250  10.370   0.480  1.00  0.00            
ATOM   1583  HA  THR   129       7.690  11.190   0.370  1.00  0.00            
ATOM   1584  CB  THR   129       9.380  10.790   1.370  1.00  0.00            
ATOM   1585  HB  THR   129       9.860   9.960   1.660  1.00  0.00            
ATOM   1586  CG2 THR   129      10.250  11.820   0.630  1.00  0.00            
ATOM   1587 HG21 THR   129      11.010  12.100   1.220  1.00  0.00            
ATOM   1588 HG22 THR   129      10.620  11.410  -0.200  1.00  0.00            
ATOM   1589 HG23 THR   129       9.700  12.620   0.400  1.00  0.00            
ATOM   1590  OG1 THR   129       8.940  11.390   2.580  1.00  0.00            
ATOM   1591  HG1 THR   129       9.740  11.650   3.130  1.00  0.00            
ATOM   1592  C   THR   129       8.810   9.760  -0.760  1.00  0.00            
ATOM   1593  O   THR   129       9.540   8.770  -0.680  1.00  0.00            
ATOM   1594  N   PHE   130       8.480  10.310  -1.940  1.00  0.00            
ATOM   1595  H   PHE   130       7.920  11.140  -1.920  1.00  0.00            
ATOM   1596  CA  PHE   130       8.860   9.810  -3.230  1.00  0.00            
ATOM   1597  HA  PHE   130       9.060   8.870  -2.950  1.00  0.00            
ATOM   1598  CB  PHE   130       7.830   9.830  -4.370  1.00  0.00            
ATOM   1599  HB1 PHE   130       8.280   9.580  -5.230  1.00  0.00            
ATOM   1600  HB2 PHE   130       7.440  10.750  -4.450  1.00  0.00            
ATOM   1601  CG  PHE   130       6.720   8.860  -4.120  1.00  0.00            
ATOM   1602  CD1 PHE   130       6.840   7.550  -4.540  1.00  0.00            
ATOM   1603  HD1 PHE   130       7.690   7.220  -4.950  1.00  0.00            
ATOM   1604  CE1 PHE   130       5.760   6.720  -4.370  1.00  0.00            
ATOM   1605  HE1 PHE   130       5.780   5.790  -4.750  1.00  0.00            
ATOM   1606  CZ  PHE   130       4.650   7.160  -3.680  1.00  0.00            
ATOM   1607  HZ  PHE   130       3.920   6.520  -3.450  1.00  0.00            
ATOM   1608  CE2 PHE   130       4.540   8.480  -3.310  1.00  0.00            
ATOM   1609  HE2 PHE   130       3.720   8.800  -2.830  1.00  0.00            
ATOM   1610  CD2 PHE   130       5.560   9.370  -3.590  1.00  0.00            
ATOM   1611  HD2 PHE   130       5.460  10.350  -3.410  1.00  0.00            
ATOM   1612  C   PHE   130      10.000  10.590  -3.770  1.00  0.00            
ATOM   1613  O   PHE   130      10.020  11.820  -3.850  1.00  0.00            
ATOM   1614  N   THR   131      11.110   9.950  -4.180  1.00  0.00            
ATOM   1615  H   THR   131      11.160   8.960  -4.040  1.00  0.00            
ATOM   1616  CA  THR   131      12.230  10.590  -4.800  1.00  0.00            
ATOM   1617  HA  THR   131      11.980  11.560  -4.740  1.00  0.00            
ATOM   1618  CB  THR   131      13.540  10.320  -4.120  1.00  0.00            
ATOM   1619  HB  THR   131      13.680   9.370  -4.390  1.00  0.00            
ATOM   1620  CG2 THR   131      14.740  11.230  -4.470  1.00  0.00            
ATOM   1621 HG21 THR   131      15.540  10.940  -3.950  1.00  0.00            
ATOM   1622 HG22 THR   131      14.940  11.160  -5.450  1.00  0.00            
ATOM   1623 HG23 THR   131      14.520  12.180  -4.240  1.00  0.00            
ATOM   1624  OG1 THR   131      13.460  10.490  -2.710  1.00  0.00            
ATOM   1625  HG1 THR   131      14.350  10.300  -2.300  1.00  0.00            
ATOM   1626  C   THR   131      12.410  10.080  -6.190  1.00  0.00            
ATOM   1627  O   THR   131      12.060   8.960  -6.550  1.00  0.00            
ATOM   1628  N   LYS   132      12.910  10.810  -7.200  1.00  0.00            
ATOM   1629  H   LYS   132      13.300  11.690  -6.940  1.00  0.00            
ATOM   1630  CA  LYS   132      12.960  10.500  -8.600  1.00  0.00            
ATOM   1631  HA  LYS   132      12.290   9.780  -8.800  1.00  0.00            
ATOM   1632  CB  LYS   132      12.700  11.850  -9.290  1.00  0.00            
ATOM   1633  HB1 LYS   132      13.540  12.390  -9.280  1.00  0.00            
ATOM   1634  HB2 LYS   132      11.980  12.340  -8.800  1.00  0.00            
ATOM   1635  CG  LYS   132      12.260  11.650 -10.740  1.00  0.00            
ATOM   1636  HG1 LYS   132      11.400  11.150 -10.730  1.00  0.00            
ATOM   1637  HG2 LYS   132      12.960  11.100 -11.200  1.00  0.00            
ATOM   1638  CD  LYS   132      12.060  12.940 -11.540  1.00  0.00            
ATOM   1639  HD1 LYS   132      12.890  13.500 -11.490  1.00  0.00            
ATOM   1640  HD2 LYS   132      11.290  13.450 -11.160  1.00  0.00            
ATOM   1641  CE  LYS   132      11.770  12.600 -13.000  1.00  0.00            
ATOM   1642  HE1 LYS   132      10.910  12.110 -13.090  1.00  0.00            
ATOM   1643  HE2 LYS   132      12.510  12.060 -13.400  1.00  0.00            
ATOM   1644  NZ  LYS   132      11.680  13.900 -13.690  1.00  0.00            
ATOM   1645  HZ1 LYS   132      11.490  13.750 -14.660  1.00  0.00            
ATOM   1646  HZ2 LYS   132      10.940  14.440 -13.280  1.00  0.00            
ATOM   1647  HZ3 LYS   132      12.550  14.390 -13.590  1.00  0.00            
ATOM   1648  C   LYS   132      14.250   9.890  -9.020  1.00  0.00            
ATOM   1649  O   LYS   132      15.370  10.210  -8.630  1.00  0.00            
ATOM   1650  N   VAL   133      14.220   8.870  -9.900  1.00  0.00            
ATOM   1651  H   VAL   133      13.330   8.440 -10.050  1.00  0.00            
ATOM   1652  CA  VAL   133      15.310   8.330 -10.640  1.00  0.00            
ATOM   1653  HA  VAL   133      16.000   8.090  -9.960  1.00  0.00            
ATOM   1654  CB  VAL   133      14.820   7.150 -11.420  1.00  0.00            
ATOM   1655  HB  VAL   133      14.000   7.480 -11.890  1.00  0.00            
ATOM   1656  CG1 VAL   133      15.780   6.680 -12.520  1.00  0.00            
ATOM   1657 HG11 VAL   133      15.390   5.890 -12.990  1.00  0.00            
ATOM   1658 HG12 VAL   133      15.930   7.420 -13.170  1.00  0.00            
ATOM   1659 HG13 VAL   133      16.660   6.420 -12.110  1.00  0.00            
ATOM   1660  CG2 VAL   133      14.490   5.990 -10.460  1.00  0.00            
ATOM   1661 HG21 VAL   133      14.160   5.200 -10.980  1.00  0.00            
ATOM   1662 HG22 VAL   133      15.320   5.730  -9.950  1.00  0.00            
ATOM   1663 HG23 VAL   133      13.780   6.280  -9.820  1.00  0.00            
ATOM   1664  C   VAL   133      15.890   9.320 -11.590  1.00  0.00            
ATOM   1665  O   VAL   133      15.200  10.140 -12.200  1.00  0.00            
ATOM   1666  N   LYS   134      17.220   9.300 -11.800  1.00  0.00            
ATOM   1667  H   LYS   134      17.730   8.550 -11.380  1.00  0.00            
ATOM   1668  CA  LYS   134      17.970  10.250 -12.560  1.00  0.00            
ATOM   1669  HA  LYS   134      17.430  11.080 -12.430  1.00  0.00            
ATOM   1670  CB  LYS   134      19.390  10.450 -12.000  1.00  0.00            
ATOM   1671  HB1 LYS   134      19.980  10.760 -12.750  1.00  0.00            
ATOM   1672  HB2 LYS   134      19.720   9.570 -11.660  1.00  0.00            
ATOM   1673  CG  LYS   134      19.530  11.460 -10.860  1.00  0.00            
ATOM   1674  HG1 LYS   134      18.970  12.260 -11.070  1.00  0.00            
ATOM   1675  HG2 LYS   134      20.490  11.740 -10.800  1.00  0.00            
ATOM   1676  CD  LYS   134      19.110  10.940  -9.490  1.00  0.00            
ATOM   1677  HD1 LYS   134      18.240  10.470  -9.590  1.00  0.00            
ATOM   1678  HD2 LYS   134      19.000  11.730  -8.880  1.00  0.00            
ATOM   1679  CE  LYS   134      20.110   9.970  -8.850  1.00  0.00            
ATOM   1680  HE1 LYS   134      21.020  10.390  -8.850  1.00  0.00            
ATOM   1681  HE2 LYS   134      20.130   9.120  -9.380  1.00  0.00            
ATOM   1682  NZ  LYS   134      19.780   9.620  -7.450  1.00  0.00            
ATOM   1683  HZ1 LYS   134      20.470   8.990  -7.090  1.00  0.00            
ATOM   1684  HZ2 LYS   134      19.770  10.450  -6.890  1.00  0.00            
ATOM   1685  HZ3 LYS   134      18.880   9.190  -7.420  1.00  0.00            
ATOM   1686  C   LYS   134      18.000   9.940 -14.050  1.00  0.00            
ATOM   1687  OC1 LYS   134      17.640  10.750 -14.960  1.00  0.00            
ATOM   1688  OC2 LYS   134      18.410   8.810 -14.420  1.00  0.00            
ATOM   1689  N1  LIG   135       3.030   3.030   0.220  1.00  0.00            
ATOM   1690  S1  LIG   135      -0.690   2.210   0.160  1.00  0.00            
ATOM   1691  C2  LIG   135       0.270   0.850   0.860  1.00  0.00            
ATOM   1692  N2  LIG   135       2.540   0.970  -0.300  1.00  0.00            
ATOM   1693  C3  LIG   135       3.310   2.040  -0.680  1.00  0.00            
ATOM   1694  O3  LIG   135       4.300   1.990  -1.400  1.00  0.00            
ATOM   1695  C4  LIG   135       1.730   1.230   0.850  1.00  0.00            
ATOM   1696  C5  LIG   135       1.860   2.720   1.000  1.00  0.00            
ATOM   1697  C6  LIG   135       0.700   3.360   0.280  1.00  0.00            
ATOM   1698  C7  LIG   135       0.110  -0.360  -0.030  1.00  0.00            
ATOM   1699  C8  LIG   135      -1.290  -0.910   0.040  1.00  0.00            
ATOM   1700  C9  LIG   135      -1.340  -2.200  -0.750  1.00  0.00            
ATOM   1701  C10 LIG   135      -2.750  -2.650  -1.030  1.00  0.00            
ATOM   1702  C11 LIG   135      -3.370  -3.270   0.170  1.00  0.00            
ATOM   1703  O11 LIG   135      -4.420  -2.870   0.660  1.00  0.00            
ATOM   1704  O12 LIG   135      -2.830  -4.470   0.490  1.00  0.00            
ATOM   1705  H   LIG   135       3.340   3.980   0.070  1.00  0.00            
ATOM   1706  H1  LIG   135      -0.030   0.630   1.890  1.00  0.00            
ATOM   1707  H2  LIG   135       2.760   0.050  -0.660  1.00  0.00            
ATOM   1708  H3  LIG   135       2.220   0.700   1.670  1.00  0.00            
ATOM   1709  H4  LIG   135       1.930   2.920   2.070  1.00  0.00            
ATOM   1710  H5  LIG   135       0.350   4.250   0.810  1.00  0.00            
ATOM   1711  H6  LIG   135       0.880   3.540  -0.780  1.00  0.00            
ATOM   1712  H7  LIG   135       0.330  -0.020  -1.040  1.00  0.00            
ATOM   1713  H8  LIG   135       0.750  -1.200   0.260  1.00  0.00            
ATOM   1714  H9  LIG   135      -1.650  -1.120   1.050  1.00  0.00            
ATOM   1715  H10 LIG   135      -1.920  -0.180  -0.470  1.00  0.00            
ATOM   1716  H11 LIG   135      -0.900  -1.950  -1.710  1.00  0.00            
ATOM   1717  H12 LIG   135      -0.740  -2.970  -0.270  1.00  0.00            
ATOM   1718  H13 LIG   135      -2.770  -3.330  -1.890  1.00  0.00            
ATOM   1719  H14 LIG   135      -3.350  -1.750  -1.160  1.00  0.00            
ATOM   1720  H15 LIG   135      -2.190  -4.730  -0.210  1.00  0.00            
TER
ENDMDL
