# Supplementary material for: Treatment of flexibility of protein backbone in simulations of protein–ligand interactions using steered molecular dynamics
Source: Sci Rep. 2024 May 7;14:10475. doi: 10.1038/s41598-024-59899-3 (PMC11076533; doi:10.1038/s41598-024-59899-3)
Supplement: Supplementary file 1 — Supplementary Information 1. [file 41598_2024_59899_MOESM1_ESM.gz › complex/2ydv/lig.itp]

; LIG_GMX.top of 2YDV created by acpype 

[ defaults ]
; nbfunc        comb-rule       gen-pairs       fudgeLJ fudgeQQ
1               2               yes             0.5     0.8333333333

[ atomtypes ]
;name   bond_type     mass     charge   ptype   sigma         epsilon       Amb
 C        C           0.00000  0.00000   A     3.39967e-01   3.59824e-01 ; 1.91  0.0860
 O        O           0.00000  0.00000   A     2.95992e-01   8.78640e-01 ; 1.66  0.2100
 N        N           0.00000  0.00000   A     3.25000e-01   7.11280e-01 ; 1.82  0.1700
 CT       CT          0.00000  0.00000   A     3.39967e-01   4.57730e-01 ; 1.91  0.1094
 OS       OS          0.00000  0.00000   A     3.00001e-01   7.11280e-01 ; 1.68  0.1700
 OH       OH          0.00000  0.00000   A     3.06647e-01   8.80314e-01 ; 1.72  0.2104
 N*       N*          0.00000  0.00000   A     3.25000e-01   7.11280e-01 ; 1.82  0.1700
 CK       CK          0.00000  0.00000   A     3.39967e-01   3.59824e-01 ; 1.91  0.0860
 NB       NB          0.00000  0.00000   A     3.25000e-01   7.11280e-01 ; 1.82  0.1700
 CB       CB          0.00000  0.00000   A     3.39967e-01   3.59824e-01 ; 1.91  0.0860
 CA       CA          0.00000  0.00000   A     3.39967e-01   3.59824e-01 ; 1.91  0.0860
 N2       N2          0.00000  0.00000   A     3.25000e-01   7.11280e-01 ; 1.82  0.1700
 NC       NC          0.00000  0.00000   A     3.25000e-01   7.11280e-01 ; 1.82  0.1700
 CQ       CQ          0.00000  0.00000   A     3.39967e-01   3.59824e-01 ; 1.91  0.0860
 H        H           0.00000  0.00000   A     1.06908e-01   6.56888e-02 ; 0.60  0.0157
 H1       H1          0.00000  0.00000   A     2.47135e-01   6.56888e-02 ; 1.39  0.0157
 HC       HC          0.00000  0.00000   A     2.64953e-01   6.56888e-02 ; 1.49  0.0157
 HO       HO          0.00000  0.00000   A     0.00000e+00   0.00000e+00 ; 0.00  0.0000
 H2       H2          0.00000  0.00000   A     2.29317e-01   6.56888e-02 ; 1.29  0.0157
 H5       H5          0.00000  0.00000   A     2.42146e-01   6.27600e-02 ; 1.36  0.0150

[ moleculetype ]
;name            nrexcl
 LIG              3

[ atoms ]
;   nr  type  resi  res  atom  cgnr     charge      mass       ; qtot   bond_type
     1    C     1   LIG    C1    1     0.716608     12.01000 ; qtot 0.717
     2    O     1   LIG    O1    2    -0.565858     16.00000 ; qtot 0.151
     3    N     1   LIG    N1    3    -0.694643     14.01000 ; qtot -0.544
     4   CT     1   LIG    C2    4     0.364113     12.01000 ; qtot -0.180
     5   CT     1   LIG    C3    5    -0.267903     12.01000 ; qtot -0.448
     6   CT     1   LIG    C4    6     0.052946     12.01000 ; qtot -0.395
     7   OS     1   LIG    O2    7    -0.453149     16.00000 ; qtot -0.848
     8   CT     1   LIG    C5    8     0.168990     12.01000 ; qtot -0.679
     9   OH     1   LIG    O3    9    -0.684086     16.00000 ; qtot -1.363
    10   CT     1   LIG    C6   10     0.356586     12.01000 ; qtot -1.006
    11   OH     1   LIG    O4   11    -0.708995     16.00000 ; qtot -1.715
    12   CT     1   LIG    C7   12     0.297798     12.01000 ; qtot -1.418
    13   N*     1   LIG    N2   13    -0.281682     14.01000 ; qtot -1.699
    14   CK     1   LIG    C8   14     0.312746     12.01000 ; qtot -1.387
    15   NB     1   LIG    N3   15    -0.655385     14.01000 ; qtot -2.042
    16   CB     1   LIG    C9   16    -0.028296     12.01000 ; qtot -2.070
    17   CA     1   LIG   C10   17     0.857042     12.01000 ; qtot -1.213
    18   N2     1   LIG    N4   18    -1.048839     14.01000 ; qtot -2.262
    19   NC     1   LIG    N5   19    -0.856460     14.01000 ; qtot -3.118
    20   CQ     1   LIG   C11   20     0.723754     12.01000 ; qtot -2.395
    21   NC     1   LIG    N6   21    -0.924078     14.01000 ; qtot -3.319
    22   CB     1   LIG   C12   22     0.676509     12.01000 ; qtot -2.642
    23    H     1   LIG    H1   23     0.292987      1.00800 ; qtot -2.349
    24   H1     1   LIG    H2   24     0.003389      1.00800 ; qtot -2.346
    25   H1     1   LIG    H3   25     0.003389      1.00800 ; qtot -2.343
    26   HC     1   LIG    H4   26     0.072437      1.00800 ; qtot -2.270
    27   HC     1   LIG    H5   27     0.072437      1.00800 ; qtot -2.198
    28   HC     1   LIG    H6   28     0.072437      1.00800 ; qtot -2.125
    29   H1     1   LIG    H7   29     0.084901      1.00800 ; qtot -2.040
    30   H1     1   LIG    H8   30     0.018541      1.00800 ; qtot -2.022
    31   HO     1   LIG    H9   31     0.422621      1.00800 ; qtot -1.599
    32   H1     1   LIG   H10   32    -0.027498      1.00800 ; qtot -1.627
    33   HO     1   LIG   H11   33     0.469700      1.00800 ; qtot -1.157
    34   H2     1   LIG   H12   34     0.139639      1.00800 ; qtot -1.017
    35   H5     1   LIG   H13   35     0.109302      1.00800 ; qtot -0.908
    36    H     1   LIG   H14   36     0.443952      1.00800 ; qtot -0.464
    37    H     1   LIG   H15   37     0.443952      1.00800 ; qtot -0.020
    38   H5     1   LIG   H16   38     0.020096      1.00800 ; qtot -0.000

[ bonds ]
;   ai     aj funct   r             k
     1      2   1    1.2180e-01    5.3363e+05 ;     C1 - O1    
     1      3   1    1.3790e-01    3.5782e+05 ;     C1 - N1    
     1      6   1    1.5240e-01    2.6192e+05 ;     C1 - C4    
     3      4   1    1.4620e-01    2.7506e+05 ;     N1 - C2    
     3     23   1    1.0130e-01    3.3740e+05 ;     N1 - H1    
     4      5   1    1.5380e-01    2.5179e+05 ;     C2 - C3    
     4     24   1    1.0970e-01    2.7665e+05 ;     C2 - H2    
     4     25   1    1.0970e-01    2.7665e+05 ;     C2 - H3    
     5     26   1    1.0970e-01    2.7665e+05 ;     C3 - H4    
     5     27   1    1.0970e-01    2.7665e+05 ;     C3 - H5    
     5     28   1    1.0970e-01    2.7665e+05 ;     C3 - H6    
     6      7   1    1.4320e-01    2.5824e+05 ;     C4 - O2    
     6      8   1    1.5380e-01    2.5179e+05 ;     C4 - C5    
     6     29   1    1.0970e-01    2.7665e+05 ;     C4 - H7    
     7     12   1    1.4320e-01    2.5824e+05 ;     O2 - C7    
     8      9   1    1.4230e-01    2.6501e+05 ;     C5 - O3    
     8     10   1    1.5380e-01    2.5179e+05 ;     C5 - C6    
     8     30   1    1.0970e-01    2.7665e+05 ;     C5 - H8    
     9     31   1    9.7300e-02    3.1079e+05 ;     O3 - H9    
    10     11   1    1.4230e-01    2.6501e+05 ;     C6 - O4    
    10     12   1    1.5380e-01    2.5179e+05 ;     C6 - C7    
    10     32   1    1.0970e-01    2.7665e+05 ;     C6 - H10   
    11     33   1    9.7300e-02    3.1079e+05 ;     O4 - H11   
    12     13   1    1.4560e-01    2.8008e+05 ;     C7 - N2    
    12     34   1    1.0960e-01    2.7757e+05 ;     C7 - H12   
    13     14   1    1.3690e-01    3.6911e+05 ;     N2 - C8    
    13     22   1    1.3520e-01    3.9137e+05 ;     N2 - C12   
    14     15   1    1.3690e-01    3.6911e+05 ;     C8 - N3    
    14     35   1    1.0820e-01    2.9430e+05 ;     C8 - H13   
    15     16   1    1.3520e-01    3.9137e+05 ;     N3 - C9    
    16     17   1    1.3980e-01    3.8585e+05 ;     C9 - C10   
    16     22   1    1.3980e-01    3.8585e+05 ;     C9 - C12   
    17     18   1    1.3860e-01    3.4970e+05 ;    C10 - N4    
    17     19   1    1.3520e-01    3.9137e+05 ;    C10 - N5    
    18     36   1    1.0120e-01    3.3857e+05 ;     N4 - H14   
    18     37   1    1.0120e-01    3.3857e+05 ;     N4 - H15   
    19     20   1    1.3690e-01    3.6911e+05 ;     N5 - C11   
    20     21   1    1.3690e-01    3.6911e+05 ;    C11 - N6    
    20     38   1    1.0820e-01    2.9430e+05 ;    C11 - H16   
    21     22   1    1.3520e-01    3.9137e+05 ;     N6 - C12   

[ pairs ]
;   ai     aj    funct
     1      5      1 ;     C1 - C3    
     1      9      1 ;     C1 - O3    
     1     10      1 ;     C1 - C6    
     1     12      1 ;     C1 - C7    
     1     24      1 ;     C1 - H2    
     1     25      1 ;     C1 - H3    
     1     30      1 ;     C1 - H8    
     2      4      1 ;     O1 - C2    
     2      7      1 ;     O1 - O2    
     2      8      1 ;     O1 - C5    
     2     23      1 ;     O1 - H1    
     2     29      1 ;     O1 - H7    
     3      7      1 ;     N1 - O2    
     3      8      1 ;     N1 - C5    
     3     26      1 ;     N1 - H4    
     3     27      1 ;     N1 - H5    
     3     28      1 ;     N1 - H6    
     3     29      1 ;     N1 - H7    
     5     23      1 ;     C3 - H1    
     6      4      1 ;     C4 - C2    
     6     11      1 ;     C4 - O4    
     6     13      1 ;     C4 - N2    
     6     23      1 ;     C4 - H1    
     6     31      1 ;     C4 - H9    
     6     32      1 ;     C4 - H10   
     6     34      1 ;     C4 - H12   
     7      9      1 ;     O2 - O3    
     7     11      1 ;     O2 - O4    
     7     14      1 ;     O2 - C8    
     7     22      1 ;     O2 - C12   
     7     30      1 ;     O2 - H8    
     7     32      1 ;     O2 - H10   
     8     13      1 ;     C5 - N2    
     8     33      1 ;     C5 - H11   
     8     34      1 ;     C5 - H12   
     9     11      1 ;     O3 - O4    
     9     12      1 ;     O3 - C7    
     9     29      1 ;     O3 - H7    
     9     32      1 ;     O3 - H10   
    10     14      1 ;     C6 - C8    
    10     22      1 ;     C6 - C12   
    10     29      1 ;     C6 - H7    
    10     31      1 ;     C6 - H9    
    11     13      1 ;     O4 - N2    
    11     30      1 ;     O4 - H8    
    11     34      1 ;     O4 - H12   
    12     15      1 ;     C7 - N3    
    12     16      1 ;     C7 - C9    
    12     21      1 ;     C7 - N6    
    12     29      1 ;     C7 - H7    
    12     30      1 ;     C7 - H8    
    12     33      1 ;     C7 - H11   
    12     35      1 ;     C7 - H13   
    13     17      1 ;     N2 - C10   
    13     20      1 ;     N2 - C11   
    13     32      1 ;     N2 - H10   
    14     17      1 ;     C8 - C10   
    14     21      1 ;     C8 - N6    
    14     34      1 ;     C8 - H12   
    15     18      1 ;     N3 - N4    
    15     19      1 ;     N3 - N5    
    15     21      1 ;     N3 - N6    
    16     20      1 ;     C9 - C11   
    16     35      1 ;     C9 - H13   
    16     36      1 ;     C9 - H14   
    16     37      1 ;     C9 - H15   
    17     21      1 ;    C10 - N6    
    17     38      1 ;    C10 - H16   
    18     20      1 ;     N4 - C11   
    18     22      1 ;     N4 - C12   
    19     22      1 ;     N5 - C12   
    19     36      1 ;     N5 - H14   
    19     37      1 ;     N5 - H15   
    22     34      1 ;    C12 - H12   
    22     35      1 ;    C12 - H13   
    22     38      1 ;    C12 - H16   
    23     24      1 ;     H1 - H2    
    23     25      1 ;     H1 - H3    
    24     26      1 ;     H2 - H4    
    24     27      1 ;     H2 - H5    
    24     28      1 ;     H2 - H6    
    25     26      1 ;     H3 - H4    
    25     27      1 ;     H3 - H5    
    25     28      1 ;     H3 - H6    
    29     30      1 ;     H7 - H8    
    30     31      1 ;     H8 - H9    
    30     32      1 ;     H8 - H10   
    32     33      1 ;    H10 - H11   
    32     34      1 ;    H10 - H12   

[ angles ]
;   ai     aj     ak    funct   theta         cth
     1      3      4      1    1.2069e+02    5.3053e+02 ;     C1 - N1     - C2    
     1      3     23      1    1.1755e+02    4.0417e+02 ;     C1 - N1     - H1    
     1      6      7      1    1.0921e+02    5.6902e+02 ;     C1 - C4     - O2    
     1      6      8      1    1.1104e+02    5.2969e+02 ;     C1 - C4     - C5    
     1      6     29      1    1.0822e+02    3.9330e+02 ;     C1 - C4     - H7    
     2      1      3      1    1.2305e+02    6.2091e+02 ;     O1 - C1     - N1    
     2      1      6      1    1.2320e+02    5.6400e+02 ;     O1 - C1     - C4    
     3      1      6      1    1.1518e+02    5.5898e+02 ;     N1 - C1     - C4    
     3      4      5      1    1.1161e+02    5.5145e+02 ;     N1 - C2     - C3    
     3      4     24      1    1.0888e+02    4.1673e+02 ;     N1 - C2     - H2    
     3      4     25      1    1.0888e+02    4.1673e+02 ;     N1 - C2     - H3    
     4      3     23      1    1.1768e+02    3.8325e+02 ;     C2 - N1     - H1    
     4      5     26      1    1.0980e+02    3.8744e+02 ;     C2 - C3     - H4    
     4      5     27      1    1.0980e+02    3.8744e+02 ;     C2 - C3     - H5    
     4      5     28      1    1.0980e+02    3.8744e+02 ;     C2 - C3     - H6    
     5      4     24      1    1.0956e+02    3.8828e+02 ;     C3 - C2     - H2    
     5      4     25      1    1.0956e+02    3.8828e+02 ;     C3 - C2     - H3    
     6      7     12      1    1.1248e+02    5.2467e+02 ;     C4 - O2     - C7    
     6      8      9      1    1.1019e+02    5.6484e+02 ;     C4 - C5     - O3    
     6      8     10      1    1.1151e+02    5.2635e+02 ;     C4 - C5     - C6    
     6      8     30      1    1.0956e+02    3.8828e+02 ;     C4 - C5     - H8    
     7      6      8      1    1.0797e+02    5.6902e+02 ;     O2 - C4     - C5    
     7      6     29      1    1.0978e+02    4.2509e+02 ;     O2 - C4     - H7    
     7     12     10      1    1.0797e+02    5.6902e+02 ;     O2 - C7     - C6    
     7     12     13      1    1.1541e+02    5.8158e+02 ;     O2 - C7     - N2    
     7     12     34      1    1.0958e+02    4.2593e+02 ;     O2 - C7     - H12   
     8      6     29      1    1.0956e+02    3.8828e+02 ;     C5 - C4     - H7    
     8      9     31      1    1.0726e+02    3.9664e+02 ;     C5 - O3     - H9    
     8     10     11      1    1.1019e+02    5.6484e+02 ;     C5 - C6     - O4    
     8     10     12      1    1.1151e+02    5.2635e+02 ;     C5 - C6     - C7    
     8     10     32      1    1.0956e+02    3.8828e+02 ;     C5 - C6     - H10   
     9      8     10      1    1.1019e+02    5.6484e+02 ;     O3 - C5     - C6    
     9      8     30      1    1.1026e+02    4.2593e+02 ;     O3 - C5     - H8    
    10      8     30      1    1.0956e+02    3.8828e+02 ;     C6 - C5     - H8    
    10     11     33      1    1.0726e+02    3.9664e+02 ;     C6 - O4     - H11   
    10     12     13      1    1.0880e+02    5.5815e+02 ;     C6 - C7     - N2    
    10     12     34      1    1.1022e+02    3.8660e+02 ;     C6 - C7     - H12   
    11     10     12      1    1.1019e+02    5.6484e+02 ;     O4 - C6     - C7    
    11     10     32      1    1.1026e+02    4.2593e+02 ;     O4 - C6     - H10   
    12     10     32      1    1.0956e+02    3.8828e+02 ;     C7 - C6     - H10   
    12     13     14      1    1.0951e+02    5.6819e+02 ;     C7 - N2     - C8    
    12     13     22      1    1.0951e+02    5.6819e+02 ;     C7 - N2     - C12   
    13     12     34      1    1.0947e+02    4.1756e+02 ;     N2 - C7     - H12   
    13     14     15      1    1.2570e+02    5.8409e+02 ;     N2 - C8     - N3    
    13     14     35      1    1.2292e+02    4.1505e+02 ;     N2 - C8     - H13   
    13     22     16      1    1.1972e+02    5.8158e+02 ;     N2 - C12    - C9    
    13     22     21      1    1.2874e+02    5.8409e+02 ;     N2 - C12    - N6    
    14     13     22      1    1.0424e+02    5.9664e+02 ;     C8 - N2     - C12   
    14     15     16      1    1.0424e+02    5.9664e+02 ;     C8 - N3     - C9    
    15     14     35      1    1.2292e+02    4.1505e+02 ;     N3 - C8     - H13   
    15     16     17      1    1.1972e+02    5.8158e+02 ;     N3 - C9     - C10   
    15     16     22      1    1.1972e+02    5.8158e+02 ;     N3 - C9     - C12   
    16     17     18      1    1.2095e+02    5.7153e+02 ;     C9 - C10    - N4    
    16     17     19      1    1.1972e+02    5.8158e+02 ;     C9 - C10    - N5    
    16     22     21      1    1.1972e+02    5.8158e+02 ;     C9 - C12    - N6    
    17     16     22      1    1.2002e+02    5.5731e+02 ;    C10 - C9     - C12   
    17     18     36      1    1.1607e+02    4.0501e+02 ;    C10 - N4     - H14   
    17     18     37      1    1.1607e+02    4.0501e+02 ;    C10 - N4     - H15   
    17     19     20      1    1.0424e+02    5.9664e+02 ;    C10 - N5     - C11   
    18     17     19      1    1.1886e+02    6.0082e+02 ;     N4 - C10    - N5    
    19     20     21      1    1.2570e+02    5.8409e+02 ;     N5 - C11    - N6    
    19     20     38      1    1.2292e+02    4.1505e+02 ;     N5 - C11    - H16   
    20     21     22      1    1.0424e+02    5.9664e+02 ;    C11 - N6     - C12   
    21     20     38      1    1.2292e+02    4.1505e+02 ;     N6 - C11    - H16   
    24      4     25      1    1.0846e+02    3.2803e+02 ;     H2 - C2     - H3    
    26      5     27      1    1.0758e+02    3.2970e+02 ;     H4 - C3     - H5    
    26      5     28      1    1.0758e+02    3.2970e+02 ;     H4 - C3     - H6    
    27      5     28      1    1.0758e+02    3.2970e+02 ;     H5 - C3     - H6    
    36     18     37      1    1.1512e+02    3.3556e+02 ;    H14 - N4     - H15   

[ dihedrals ] ; propers
; for gromacs 4.5 or higher, using funct 9
;    i      j      k      l   func   phase     kd      pn
     1      3      4      5      9     0.00   0.00000   0 ;     C1-    N1-    C2-    C3
     1      3      4      5      9     0.00   2.21752   1 ;     C1-    N1-    C2-    C3
     1      3      4      5      9   180.00   0.62760   3 ;     C1-    N1-    C2-    C3
     1      3      4      5      9   180.00   2.09200   4 ;     C1-    N1-    C2-    C3
     1      3      4     24      9     0.00   0.00000   0 ;     C1-    N1-    C2-    H2
     1      3      4     25      9     0.00   0.00000   0 ;     C1-    N1-    C2-    H3
     1      6      7     12      9     0.00   1.60387   3 ;     C1-    C4-    O2-    C7
     1      6      8      9      9     0.00   0.65084   3 ;     C1-    C4-    C5-    O3
     1      6      8     10      9     0.00   0.65084   3 ;     C1-    C4-    C5-    C6
     1      6      8     30      9     0.00   0.65084   3 ;     C1-    C4-    C5-    H8
     2      1      3      4      9   180.00  10.46000   2 ;     O1-    C1-    N1-    C2
     2      1      3     23      9     0.00   8.36800   1 ;     O1-    C1-    N1-    H1
     2      1      3     23      9   180.00  10.46000   2 ;     O1-    C1-    N1-    H1
     2      1      6      7      9   180.00   0.00000   2 ;     O1-    C1-    C4-    O2
     2      1      6      8      9   180.00   0.00000   2 ;     O1-    C1-    C4-    C5
     2      1      6     29      9     0.00   0.00000   0 ;     O1-    C1-    C4-    H7
     2      1      6     29      9     0.00   3.34720   1 ;     O1-    C1-    C4-    H7
     2      1      6     29      9   180.00   0.33472   3 ;     O1-    C1-    C4-    H7
     3      1      6      7      9   180.00   0.00000   2 ;     N1-    C1-    C4-    O2
     3      1      6      8      9     0.00   0.29288   2 ;     N1-    C1-    C4-    C5
     3      1      6      8      9     0.00   0.41840   4 ;     N1-    C1-    C4-    C5
     3      1      6     29      9   180.00   0.00000   2 ;     N1-    C1-    C4-    H7
     3      4      5     26      9     0.00   0.65084   3 ;     N1-    C2-    C3-    H4
     3      4      5     27      9     0.00   0.65084   3 ;     N1-    C2-    C3-    H5
     3      4      5     28      9     0.00   0.65084   3 ;     N1-    C2-    C3-    H6
     5      4      3     23      9     0.00   0.00000   0 ;     C3-    C2-    N1-    H1
     6      1      3      4      9     0.00   0.00000   0 ;     C4-    C1-    N1-    C2
     6      1      3      4      9   180.00   6.27600   1 ;     C4-    C1-    N1-    C2
     6      1      3     23      9   180.00  10.46000   2 ;     C4-    C1-    N1-    H1
     6      7     12     10      9     0.00   1.60247   3 ;     C4-    O2-    C7-    C6
     6      7     12     10      9   180.00   0.41840   2 ;     C4-    O2-    C7-    C6
     6      7     12     13      9     0.00   1.60387   3 ;     C4-    O2-    C7-    N2
     6      7     12     34      9     0.00   1.60387   3 ;     C4-    O2-    C7-   H12
     6      8      9     31      9     0.00   0.66944   3 ;     C4-    C5-    O3-    H9
     6      8      9     31      9     0.00   1.04600   1 ;     C4-    C5-    O3-    H9
     6      8     10     11      9     0.00   0.65084   3 ;     C4-    C5-    C6-    O4
     6      8     10     12      9     0.00   0.75312   3 ;     C4-    C5-    C6-    C7
     6      8     10     12      9   180.00   0.83680   1 ;     C4-    C5-    C6-    C7
     6      8     10     12      9   180.00   1.04600   2 ;     C4-    C5-    C6-    C7
     6      8     10     32      9     0.00   0.65084   3 ;     C4-    C5-    C6-   H10
     7      6      8      9      9     0.00   0.60250   3 ;     O2-    C4-    C5-    O3
     7      6      8      9      9     0.00   4.91620   2 ;     O2-    C4-    C5-    O3
     7      6      8     10      9     0.00   0.65084   3 ;     O2-    C4-    C5-    C6
     7      6      8     30      9     0.00   0.00000   0 ;     O2-    C4-    C5-    H8
     7      6      8     30      9     0.00   1.04600   1 ;     O2-    C4-    C5-    H8
     7     12     10      8      9     0.00   0.65084   3 ;     O2-    C7-    C6-    C5
     7     12     10     11      9     0.00   0.60250   3 ;     O2-    C7-    C6-    O4
     7     12     10     11      9     0.00   4.91620   2 ;     O2-    C7-    C6-    O4
     7     12     10     32      9     0.00   0.00000   0 ;     O2-    C7-    C6-   H10
     7     12     10     32      9     0.00   1.04600   1 ;     O2-    C7-    C6-   H10
     7     12     13     14      9     0.00   0.00000   0 ;     O2-    C7-    N2-    C8
     7     12     13     22      9     0.00   0.00000   0 ;     O2-    C7-    N2-   C12
     8      6      7     12      9     0.00   1.60247   3 ;     C5-    C4-    O2-    C7
     8      6      7     12      9   180.00   0.41840   2 ;     C5-    C4-    O2-    C7
     8     10     11     33      9     0.00   0.66944   3 ;     C5-    C6-    O4-   H11
     8     10     11     33      9     0.00   1.04600   1 ;     C5-    C6-    O4-   H11
     8     10     12     13      9     0.00   0.65084   3 ;     C5-    C6-    C7-    N2
     8     10     12     34      9     0.00   0.65084   3 ;     C5-    C6-    C7-   H12
     9      8      6     29      9     0.00   0.00000   0 ;     O3-    C5-    C4-    H7
     9      8      6     29      9     0.00   1.04600   1 ;     O3-    C5-    C4-    H7
     9      8     10     11      9     0.00   0.60250   3 ;     O3-    C5-    C6-    O4
     9      8     10     11      9     0.00   4.91620   2 ;     O3-    C5-    C6-    O4
     9      8     10     12      9     0.00   0.65084   3 ;     O3-    C5-    C6-    C7
     9      8     10     32      9     0.00   0.00000   0 ;     O3-    C5-    C6-   H10
     9      8     10     32      9     0.00   1.04600   1 ;     O3-    C5-    C6-   H10
    10      8      6     29      9     0.00   0.65084   3 ;     C6-    C5-    C4-    H7
    10      8      9     31      9     0.00   0.66944   3 ;     C6-    C5-    O3-    H9
    10      8      9     31      9     0.00   1.04600   1 ;     C6-    C5-    O3-    H9
    10     12     13     14      9     0.00   0.00000   0 ;     C6-    C7-    N2-    C8
    10     12     13     22      9     0.00   0.00000   0 ;     C6-    C7-    N2-   C12
    11     10      8     30      9     0.00   0.00000   0 ;     O4-    C6-    C5-    H8
    11     10      8     30      9     0.00   1.04600   1 ;     O4-    C6-    C5-    H8
    11     10     12     13      9     0.00   0.65084   3 ;     O4-    C6-    C7-    N2
    11     10     12     34      9     0.00   0.65084   3 ;     O4-    C6-    C7-   H12
    12      7      6     29      9     0.00   1.60387   3 ;     C7-    O2-    C4-    H7
    12     10      8     30      9     0.00   0.65084   3 ;     C7-    C6-    C5-    H8
    12     10     11     33      9     0.00   0.66944   3 ;     C7-    C6-    O4-   H11
    12     10     11     33      9     0.00   1.04600   1 ;     C7-    C6-    O4-   H11
    12     13     14     15      9   180.00  19.87400   2 ;     C7-    N2-    C8-    N3
    12     13     14     35      9   180.00  19.87400   2 ;     C7-    N2-    C8-   H13
    12     13     22     16      9   180.00  20.08320   2 ;     C7-    N2-   C12-    C9
    12     13     22     21      9   180.00  20.08320   2 ;     C7-    N2-   C12-    N6
    13     12     10     32      9     0.00   0.65084   3 ;     N2-    C7-    C6-   H10
    13     14     15     16      9   180.00  19.87400   2 ;     N2-    C8-    N3-    C9
    13     22     16     15      9   180.00  15.16700   2 ;     N2-   C12-    C9-    N3
    13     22     16     17      9   180.00  15.16700   2 ;     N2-   C12-    C9-   C10
    13     22     21     20      9   180.00  20.08320   2 ;     N2-   C12-    N6-   C11
    14     13     12     34      9     0.00   0.00000   0 ;     C8-    N2-    C7-   H12
    14     13     22     16      9   180.00  20.08320   2 ;     C8-    N2-   C12-    C9
    14     13     22     21      9   180.00  20.08320   2 ;     C8-    N2-   C12-    N6
    14     15     16     17      9   180.00  20.08320   2 ;     C8-    N3-    C9-   C10
    14     15     16     22      9   180.00  20.08320   2 ;     C8-    N3-    C9-   C12
    15     14     13     22      9   180.00  19.87400   2 ;     N3-    C8-    N2-   C12
    15     16     17     18      9   180.00  15.16700   2 ;     N3-    C9-   C10-    N4
    15     16     17     19      9   180.00  15.16700   2 ;     N3-    C9-   C10-    N5
    15     16     22     21      9   180.00  15.16700   2 ;     N3-    C9-   C12-    N6
    16     15     14     35      9   180.00  19.87400   2 ;     C9-    N3-    C8-   H13
    16     17     18     36      9   180.00   4.39320   2 ;     C9-   C10-    N4-   H14
    16     17     18     37      9   180.00   4.39320   2 ;     C9-   C10-    N4-   H15
    16     17     19     20      9   180.00  20.08320   2 ;     C9-   C10-    N5-   C11
    16     22     21     20      9   180.00  20.08320   2 ;     C9-   C12-    N6-   C11
    17     16     22     21      9   180.00  15.16700   2 ;    C10-    C9-   C12-    N6
    17     19     20     21      9   180.00  19.87400   2 ;    C10-    N5-   C11-    N6
    17     19     20     38      9   180.00  19.87400   2 ;    C10-    N5-   C11-   H16
    18     17     16     22      9   180.00  15.16700   2 ;     N4-   C10-    C9-   C12
    18     17     19     20      9   180.00  20.08320   2 ;     N4-   C10-    N5-   C11
    19     17     16     22      9   180.00  15.16700   2 ;     N5-   C10-    C9-   C12
    19     17     18     36      9   180.00   4.39320   2 ;     N5-   C10-    N4-   H14
    19     17     18     37      9   180.00   4.39320   2 ;     N5-   C10-    N4-   H15
    19     20     21     22      9   180.00  19.87400   2 ;     N5-   C11-    N6-   C12
    22     13     12     34      9     0.00   0.00000   0 ;    C12-    N2-    C7-   H12
    22     13     14     35      9   180.00  19.87400   2 ;    C12-    N2-    C8-   H13
    22     21     20     38      9   180.00  19.87400   2 ;    C12-    N6-   C11-   H16
    23      3      4     24      9     0.00   0.00000   0 ;     H1-    N1-    C2-    H2
    23      3      4     25      9     0.00   0.00000   0 ;     H1-    N1-    C2-    H3
    24      4      5     26      9     0.00   0.65084   3 ;     H2-    C2-    C3-    H4
    24      4      5     27      9     0.00   0.65084   3 ;     H2-    C2-    C3-    H5
    24      4      5     28      9     0.00   0.65084   3 ;     H2-    C2-    C3-    H6
    25      4      5     26      9     0.00   0.65084   3 ;     H3-    C2-    C3-    H4
    25      4      5     27      9     0.00   0.65084   3 ;     H3-    C2-    C3-    H5
    25      4      5     28      9     0.00   0.65084   3 ;     H3-    C2-    C3-    H6
    29      6      8     30      9     0.00   0.65084   3 ;     H7-    C4-    C5-    H8
    30      8      9     31      9     0.00   0.69733   3 ;     H8-    C5-    O3-    H9
    30      8     10     32      9     0.00   0.65084   3 ;     H8-    C5-    C6-   H10
    32     10     11     33      9     0.00   0.69733   3 ;    H10-    C6-    O4-   H11
    32     10     12     34      9     0.00   0.65084   3 ;    H10-    C6-    C7-   H12

[ dihedrals ] ; impropers
; treated as propers in GROMACS to use correct AMBER analytical function
;    i      j      k      l   func   phase     kd      pn
     1      4      3     23      4   180.00   4.60240   2 ;     C1-    C2-    N1-    H1
     2      1      3      6      4   180.00   4.60240   2 ;     O1-    C1-    N1-    C4
    16     13     22     21      4   180.00   4.60240   2 ;     C9-    N2-   C12-    N6
    16     18     17     19      4   180.00   4.60240   2 ;     C9-    N4-   C10-    N5
    17     22     16     15      4   180.00   4.60240   2 ;    C10-   C12-    C9-    N3
    17     36     18     37      4   180.00   4.60240   2 ;    C10-   H14-    N4-   H15
    22     14     13     12      4   180.00   4.60240   2 ;    C12-    C8-    N2-    C7
    35     13     14     15      4   180.00   4.60240   2 ;    H13-    N2-    C8-    N3
    38     19     20     21      4   180.00   4.60240   2 ;    H16-    N5-   C11-    N6

[ system ]
 LIG

[ molecules ]
; Compound        nmols
 LIG              1     
