# Supplementary material for: Treatment of flexibility of protein backbone in simulations of protein–ligand interactions using steered molecular dynamics
Source: Sci Rep. 2024 May 7;14:10475. doi: 10.1038/s41598-024-59899-3 (PMC11076533; doi:10.1038/s41598-024-59899-3)
Supplement: Supplementary file 1 — Supplementary Information 1. [file 41598_2024_59899_MOESM1_ESM.gz › complex/2ydv/center.pdb]

TITLE     Gravel Rubs Often Many Awfully Cauterized Sores
REMARK    THIS IS A SIMULATION BOX
CRYST1  100.000  100.000  100.000  90.00  90.00  90.00 P 1           1
MODEL        1
ATOM      1  N   ILE     3       3.340  -6.700  16.670  1.00  0.00            
ATOM      2  H1  ILE     3       2.390  -6.970  16.560  1.00  0.00            
ATOM      3  H2  ILE     3       3.750  -7.200  17.430  1.00  0.00            
ATOM      4  H3  ILE     3       3.390  -5.720  16.860  1.00  0.00            
ATOM      5  CA  ILE     3       4.100  -7.000  15.410  1.00  0.00            
ATOM      6  HA  ILE     3       3.650  -6.430  14.710  1.00  0.00            
ATOM      7  CB  ILE     3       5.610  -6.590  15.520  1.00  0.00            
ATOM      8  HB  ILE     3       5.960  -6.960  16.370  1.00  0.00            
ATOM      9  CG2 ILE     3       6.430  -7.140  14.370  1.00  0.00            
ATOM     10 HG21 ILE     3       7.380  -6.860  14.480  1.00  0.00            
ATOM     11 HG22 ILE     3       6.370  -8.140  14.380  1.00  0.00            
ATOM     12 HG23 ILE     3       6.070  -6.790  13.510  1.00  0.00            
ATOM     13  CG1 ILE     3       5.770  -5.070  15.510  1.00  0.00            
ATOM     14 HG11 ILE     3       4.990  -4.670  15.010  1.00  0.00            
ATOM     15 HG12 ILE     3       6.620  -4.840  15.030  1.00  0.00            
ATOM     16  CD  ILE     3       5.820  -4.440  16.870  1.00  0.00            
ATOM     17  HD1 ILE     3       5.920  -3.450  16.780  1.00  0.00            
ATOM     18  HD2 ILE     3       4.970  -4.640  17.370  1.00  0.00            
ATOM     19  HD3 ILE     3       6.590  -4.810  17.380  1.00  0.00            
ATOM     20  C   ILE     3       3.920  -8.450  14.950  1.00  0.00            
ATOM     21  O   ILE     3       4.040  -8.750  13.760  1.00  0.00            
ATOM     22  N   MET     4       3.600  -9.340  15.890  1.00  0.00            
ATOM     23  H   MET     4       3.510  -9.020  16.840  1.00  0.00            
ATOM     24  CA  MET     4       3.350 -10.770  15.620  1.00  0.00            
ATOM     25  HA  MET     4       4.270 -11.140  15.510  1.00  0.00            
ATOM     26  CB  MET     4       2.630 -11.430  16.800  1.00  0.00            
ATOM     27  HB1 MET     4       1.750 -10.990  16.920  1.00  0.00            
ATOM     28  HB2 MET     4       3.190 -11.300  17.630  1.00  0.00            
ATOM     29  CG  MET     4       2.400 -12.930  16.640  1.00  0.00            
ATOM     30  HG1 MET     4       3.260 -13.350  16.900  1.00  0.00            
ATOM     31  HG2 MET     4       2.250 -13.050  15.650  1.00  0.00            
ATOM     32  SD  MET     4       1.010 -13.550  17.620  1.00  0.00            
ATOM     33  CE  MET     4       0.710 -15.130  16.850  1.00  0.00            
ATOM     34  HE1 MET     4      -0.050 -15.590  17.300  1.00  0.00            
ATOM     35  HE2 MET     4       0.490 -14.990  15.880  1.00  0.00            
ATOM     36  HE3 MET     4       1.540 -15.690  16.920  1.00  0.00            
ATOM     37  C   MET     4       2.590 -11.010  14.320  1.00  0.00            
ATOM     38  O   MET     4       3.010 -11.820  13.480  1.00  0.00            
ATOM     39  N   GLY     5       1.470 -10.310  14.150  1.00  0.00            
ATOM     40  H   GLY     5       1.190  -9.670  14.870  1.00  0.00            
ATOM     41  CA  GLY     5       0.630 -10.430  12.960  1.00  0.00            
ATOM     42  HA1 GLY     5       1.130 -10.990  12.290  1.00  0.00            
ATOM     43  HA2 GLY     5       0.480  -9.510  12.590  1.00  0.00            
ATOM     44  C   GLY     5      -0.730 -11.070  13.220  1.00  0.00            
ATOM     45  O   GLY     5      -0.960 -11.600  14.310  1.00  0.00            
ATOM     46  N   SER     6      -1.600 -11.020  12.230  1.00  0.00            
ATOM     47  H   SER     6      -1.350 -10.560  11.390  1.00  0.00            
ATOM     48  CA  SER     6      -2.930 -11.620  12.340  1.00  0.00            
ATOM     49  HA  SER     6      -2.970 -12.030  13.250  1.00  0.00            
ATOM     50  CB  SER     6      -4.020 -10.540  12.190  1.00  0.00            
ATOM     51  HB1 SER     6      -3.860 -10.000  11.360  1.00  0.00            
ATOM     52  HB2 SER     6      -4.020  -9.930  12.980  1.00  0.00            
ATOM     53  OG  SER     6      -5.310 -11.110  12.090  1.00  0.00            
ATOM     54  HG  SER     6      -5.990 -10.380  11.990  1.00  0.00            
ATOM     55  C   SER     6      -3.130 -12.720  11.300  1.00  0.00            
ATOM     56  O   SER     6      -3.040 -12.460  10.100  1.00  0.00            
ATOM     57  N   SER     7      -3.420 -13.930  11.760  1.00  0.00            
ATOM     58  H   SER     7      -3.510 -14.040  12.750  1.00  0.00            
ATOM     59  CA  SER     7      -3.590 -15.110  10.910  1.00  0.00            
ATOM     60  HA  SER     7      -2.780 -15.150  10.340  1.00  0.00            
ATOM     61  CB  SER     7      -3.700 -16.370  11.770  1.00  0.00            
ATOM     62  HB1 SER     7      -3.610 -17.190  11.200  1.00  0.00            
ATOM     63  HB2 SER     7      -4.580 -16.400  12.240  1.00  0.00            
ATOM     64  OG  SER     7      -2.700 -16.430  12.760  1.00  0.00            
ATOM     65  HG  SER     7      -2.800 -17.260  13.290  1.00  0.00            
ATOM     66  C   SER     7      -4.820 -14.990  10.010  1.00  0.00            
ATOM     67  O   SER     7      -4.820 -15.510   8.890  1.00  0.00            
ATOM     68  N   VAL     8      -5.850 -14.310  10.520  1.00  0.00            
ATOM     69  H   VAL     8      -5.780 -13.960  11.450  1.00  0.00            
ATOM     70  CA  VAL     8      -7.060 -14.060   9.750  1.00  0.00            
ATOM     71  HA  VAL     8      -7.380 -14.970   9.470  1.00  0.00            
ATOM     72  CB  VAL     8      -8.160 -13.350  10.610  1.00  0.00            
ATOM     73  HB  VAL     8      -7.890 -12.400  10.760  1.00  0.00            
ATOM     74  CG1 VAL     8      -9.500 -13.380   9.900  1.00  0.00            
ATOM     75 HG11 VAL     8     -10.190 -12.920  10.470  1.00  0.00            
ATOM     76 HG12 VAL     8      -9.430 -12.900   9.020  1.00  0.00            
ATOM     77 HG13 VAL     8      -9.780 -14.320   9.740  1.00  0.00            
ATOM     78  CG2 VAL     8      -8.270 -14.010  11.980  1.00  0.00            
ATOM     79 HG21 VAL     8      -8.980 -13.540  12.520  1.00  0.00            
ATOM     80 HG22 VAL     8      -8.530 -14.970  11.870  1.00  0.00            
ATOM     81 HG23 VAL     8      -7.400 -13.940  12.460  1.00  0.00            
ATOM     82  C   VAL     8      -6.740 -13.210   8.530  1.00  0.00            
ATOM     83  O   VAL     8      -7.190 -13.500   7.420  1.00  0.00            
ATOM     84  N   TYR     9      -5.950 -12.150   8.740  1.00  0.00            
ATOM     85  H   TYR     9      -5.670 -11.940   9.670  1.00  0.00            
ATOM     86  CA  TYR     9      -5.490 -11.280   7.660  1.00  0.00            
ATOM     87  HA  TYR     9      -6.340 -10.960   7.240  1.00  0.00            
ATOM     88  CB  TYR     9      -4.690 -10.090   8.190  1.00  0.00            
ATOM     89  HB1 TYR     9      -4.100 -10.400   8.940  1.00  0.00            
ATOM     90  HB2 TYR     9      -5.340  -9.400   8.550  1.00  0.00            
ATOM     91  CG  TYR     9      -3.830  -9.420   7.140  1.00  0.00            
ATOM     92  CD1 TYR     9      -4.380  -8.620   6.150  1.00  0.00            
ATOM     93  HD1 TYR     9      -5.370  -8.470   6.140  1.00  0.00            
ATOM     94  CE1 TYR     9      -3.580  -8.020   5.170  1.00  0.00            
ATOM     95  HE1 TYR     9      -4.000  -7.450   4.460  1.00  0.00            
ATOM     96  CZ  TYR     9      -2.210  -8.230   5.190  1.00  0.00            
ATOM     97  OH  TYR     9      -1.420  -7.650   4.230  1.00  0.00            
ATOM     98  HH  TYR     9      -0.470  -7.910   4.390  1.00  0.00            
ATOM     99  CE2 TYR     9      -1.640  -9.030   6.170  1.00  0.00            
ATOM    100  HE2 TYR     9      -0.650  -9.180   6.170  1.00  0.00            
ATOM    101  CD2 TYR     9      -2.450  -9.620   7.140  1.00  0.00            
ATOM    102  HD2 TYR     9      -2.030 -10.190   7.850  1.00  0.00            
ATOM    103  C   TYR     9      -4.690 -12.060   6.620  1.00  0.00            
ATOM    104  O   TYR     9      -4.970 -11.990   5.420  1.00  0.00            
ATOM    105  N   ILE    10      -3.700 -12.810   7.090  1.00  0.00            
ATOM    106  H   ILE    10      -3.540 -12.830   8.080  1.00  0.00            
ATOM    107  CA  ILE    10      -2.830 -13.610   6.220  1.00  0.00            
ATOM    108  HA  ILE    10      -2.350 -12.910   5.700  1.00  0.00            
ATOM    109  CB  ILE    10      -1.840 -14.500   7.040  1.00  0.00            
ATOM    110  HB  ILE    10      -2.350 -15.250   7.460  1.00  0.00            
ATOM    111  CG2 ILE    10      -0.800 -15.160   6.130  1.00  0.00            
ATOM    112 HG21 ILE    10      -0.180 -15.720   6.670  1.00  0.00            
ATOM    113 HG22 ILE    10      -1.260 -15.740   5.450  1.00  0.00            
ATOM    114 HG23 ILE    10      -0.270 -14.450   5.660  1.00  0.00            
ATOM    115  CG1 ILE    10      -1.200 -13.740   8.200  1.00  0.00            
ATOM    116 HG11 ILE    10      -0.700 -14.400   8.770  1.00  0.00            
ATOM    117 HG12 ILE    10      -1.930 -13.330   8.740  1.00  0.00            
ATOM    118  CD  ILE    10      -0.220 -12.630   7.830  1.00  0.00            
ATOM    119  HD1 ILE    10       0.130 -12.200   8.660  1.00  0.00            
ATOM    120  HD2 ILE    10       0.530 -13.010   7.300  1.00  0.00            
ATOM    121  HD3 ILE    10      -0.700 -11.940   7.280  1.00  0.00            
ATOM    122  C   ILE    10      -3.630 -14.520   5.290  1.00  0.00            
ATOM    123  O   ILE    10      -3.360 -14.570   4.100  1.00  0.00            
ATOM    124  N   THR    11      -4.630 -15.210   5.860  1.00  0.00            
ATOM    125  H   THR    11      -4.870 -15.040   6.810  1.00  0.00            
ATOM    126  CA  THR    11      -5.370 -16.230   5.100  1.00  0.00            
ATOM    127  HA  THR    11      -4.670 -16.670   4.550  1.00  0.00            
ATOM    128  CB  THR    11      -6.020 -17.300   6.030  1.00  0.00            
ATOM    129  HB  THR    11      -5.330 -17.740   6.610  1.00  0.00            
ATOM    130  CG2 THR    11      -7.120 -16.710   6.930  1.00  0.00            
ATOM    131 HG21 THR    11      -7.500 -17.430   7.500  1.00  0.00            
ATOM    132 HG22 THR    11      -6.720 -15.990   7.500  1.00  0.00            
ATOM    133 HG23 THR    11      -7.840 -16.310   6.350  1.00  0.00            
ATOM    134  OG1 THR    11      -6.590 -18.350   5.240  1.00  0.00            
ATOM    135  HG1 THR    11      -7.000 -19.040   5.840  1.00  0.00            
ATOM    136  C   THR    11      -6.360 -15.610   4.100  1.00  0.00            
ATOM    137  O   THR    11      -6.480 -16.100   2.960  1.00  0.00            
ATOM    138  N   VAL    12      -7.050 -14.540   4.510  1.00  0.00            
ATOM    139  H   VAL    12      -6.970 -14.250   5.460  1.00  0.00            
ATOM    140  CA  VAL    12      -7.910 -13.770   3.600  1.00  0.00            
ATOM    141  HA  VAL    12      -8.570 -14.430   3.260  1.00  0.00            
ATOM    142  CB  VAL    12      -8.640 -12.610   4.330  1.00  0.00            
ATOM    143  HB  VAL    12      -7.980 -12.080   4.860  1.00  0.00            
ATOM    144  CG1 VAL    12      -9.300 -11.650   3.330  1.00  0.00            
ATOM    145 HG11 VAL    12      -9.760 -10.910   3.830  1.00  0.00            
ATOM    146 HG12 VAL    12      -8.590 -11.250   2.740  1.00  0.00            
ATOM    147 HG13 VAL    12      -9.960 -12.140   2.780  1.00  0.00            
ATOM    148  CG2 VAL    12      -9.690 -13.160   5.290  1.00  0.00            
ATOM    149 HG21 VAL    12     -10.160 -12.400   5.750  1.00  0.00            
ATOM    150 HG22 VAL    12     -10.360 -13.700   4.780  1.00  0.00            
ATOM    151 HG23 VAL    12      -9.250 -13.740   5.980  1.00  0.00            
ATOM    152  C   VAL    12      -7.060 -13.210   2.450  1.00  0.00            
ATOM    153  O   VAL    12      -7.470 -13.260   1.280  1.00  0.00            
ATOM    154  N   GLU    13      -5.880 -12.700   2.790  1.00  0.00            
ATOM    155  H   GLU    13      -5.620 -12.670   3.760  1.00  0.00            
ATOM    156  CA  GLU    13      -4.930 -12.180   1.810  1.00  0.00            
ATOM    157  HA  GLU    13      -5.420 -11.480   1.290  1.00  0.00            
ATOM    158  CB  GLU    13      -3.720 -11.550   2.520  1.00  0.00            
ATOM    159  HB1 GLU    13      -3.190 -12.290   2.930  1.00  0.00            
ATOM    160  HB2 GLU    13      -4.080 -10.950   3.240  1.00  0.00            
ATOM    161  CG  GLU    13      -2.780 -10.720   1.630  1.00  0.00            
ATOM    162  HG1 GLU    13      -2.760 -11.140   0.730  1.00  0.00            
ATOM    163  HG2 GLU    13      -1.870 -10.740   2.040  1.00  0.00            
ATOM    164  CD  GLU    13      -3.220  -9.260   1.480  1.00  0.00            
ATOM    165  OE1 GLU    13      -4.320  -8.990   0.990  1.00  0.00            
ATOM    166  OE2 GLU    13      -2.400  -8.380   1.830  1.00  0.00            
ATOM    167  C   GLU    13      -4.490 -13.270   0.830  1.00  0.00            
ATOM    168  O   GLU    13      -4.360 -13.040  -0.360  1.00  0.00            
ATOM    169  N   LEU    14      -4.270 -14.480   1.360  1.00  0.00            
ATOM    170  H   LEU    14      -4.340 -14.600   2.350  1.00  0.00            
ATOM    171  CA  LEU    14      -3.920 -15.650   0.540  1.00  0.00            
ATOM    172  HA  LEU    14      -3.140 -15.340  -0.000  1.00  0.00            
ATOM    173  CB  LEU    14      -3.520 -16.840   1.420  1.00  0.00            
ATOM    174  HB1 LEU    14      -3.630 -17.670   0.880  1.00  0.00            
ATOM    175  HB2 LEU    14      -4.160 -16.870   2.200  1.00  0.00            
ATOM    176  CG  LEU    14      -2.110 -16.830   1.980  1.00  0.00            
ATOM    177  HG  LEU    14      -1.860 -15.880   2.190  1.00  0.00            
ATOM    178  CD1 LEU    14      -2.050 -17.640   3.270  1.00  0.00            
ATOM    179 HD11 LEU    14      -1.110 -17.630   3.630  1.00  0.00            
ATOM    180 HD12 LEU    14      -2.670 -17.240   3.950  1.00  0.00            
ATOM    181 HD13 LEU    14      -2.320 -18.580   3.090  1.00  0.00            
ATOM    182  CD2 LEU    14      -1.080 -17.330   0.960  1.00  0.00            
ATOM    183 HD21 LEU    14      -0.170 -17.310   1.360  1.00  0.00            
ATOM    184 HD22 LEU    14      -1.310 -18.270   0.700  1.00  0.00            
ATOM    185 HD23 LEU    14      -1.110 -16.750   0.150  1.00  0.00            
ATOM    186  C   LEU    14      -5.070 -16.050  -0.410  1.00  0.00            
ATOM    187  O   LEU    14      -4.820 -16.410  -1.560  1.00  0.00            
ATOM    188  N   ALA    15      -6.310 -15.980   0.090  1.00  0.00            
ATOM    189  H   ALA    15      -6.430 -15.710   1.050  1.00  0.00            
ATOM    190  CA  ALA    15      -7.480 -16.270  -0.720  1.00  0.00            
ATOM    191  HA  ALA    15      -7.380 -17.230  -0.990  1.00  0.00            
ATOM    192  CB  ALA    15      -8.760 -16.120   0.110  1.00  0.00            
ATOM    193  HB1 ALA    15      -9.550 -16.320  -0.460  1.00  0.00            
ATOM    194  HB2 ALA    15      -8.730 -16.750   0.880  1.00  0.00            
ATOM    195  HB3 ALA    15      -8.820 -15.180   0.450  1.00  0.00            
ATOM    196  C   ALA    15      -7.540 -15.390  -1.970  1.00  0.00            
ATOM    197  O   ALA    15      -7.700 -15.880  -3.090  1.00  0.00            
ATOM    198  N   ILE    16      -7.390 -14.070  -1.750  1.00  0.00            
ATOM    199  H   ILE    16      -7.260 -13.760  -0.820  1.00  0.00            
ATOM    200  CA  ILE    16      -7.430 -13.090  -2.820  1.00  0.00            
ATOM    201  HA  ILE    16      -8.340 -13.190  -3.210  1.00  0.00            
ATOM    202  CB  ILE    16      -7.210 -11.660  -2.270  1.00  0.00            
ATOM    203  HB  ILE    16      -6.360 -11.640  -1.750  1.00  0.00            
ATOM    204  CG2 ILE    16      -7.070 -10.630  -3.410  1.00  0.00            
ATOM    205 HG21 ILE    16      -6.940  -9.720  -3.020  1.00  0.00            
ATOM    206 HG22 ILE    16      -6.290 -10.870  -3.980  1.00  0.00            
ATOM    207 HG23 ILE    16      -7.910 -10.640  -3.960  1.00  0.00            
ATOM    208  CG1 ILE    16      -8.360 -11.290  -1.330  1.00  0.00            
ATOM    209 HG11 ILE    16      -8.580 -12.090  -0.770  1.00  0.00            
ATOM    210 HG12 ILE    16      -9.150 -11.020  -1.880  1.00  0.00            
ATOM    211  CD  ILE    16      -8.030 -10.150  -0.400  1.00  0.00            
ATOM    212  HD1 ILE    16      -8.810  -9.960   0.190  1.00  0.00            
ATOM    213  HD2 ILE    16      -7.240 -10.400   0.160  1.00  0.00            
ATOM    214  HD3 ILE    16      -7.800  -9.340  -0.940  1.00  0.00            
ATOM    215  C   ILE    16      -6.390 -13.380  -3.890  1.00  0.00            
ATOM    216  O   ILE    16      -6.670 -13.300  -5.090  1.00  0.00            
ATOM    217  N   ALA    17      -5.170 -13.710  -3.450  1.00  0.00            
ATOM    218  H   ALA    17      -5.000 -13.710  -2.470  1.00  0.00            
ATOM    219  CA  ALA    17      -4.090 -14.090  -4.360  1.00  0.00            
ATOM    220  HA  ALA    17      -3.900 -13.280  -4.920  1.00  0.00            
ATOM    221  CB  ALA    17      -2.840 -14.470  -3.580  1.00  0.00            
ATOM    222  HB1 ALA    17      -2.110 -14.720  -4.220  1.00  0.00            
ATOM    223  HB2 ALA    17      -2.540 -13.690  -3.030  1.00  0.00            
ATOM    224  HB3 ALA    17      -3.040 -15.250  -2.980  1.00  0.00            
ATOM    225  C   ALA    17      -4.490 -15.220  -5.300  1.00  0.00            
ATOM    226  O   ALA    17      -4.250 -15.160  -6.510  1.00  0.00            
ATOM    227  N   VAL    18      -5.150 -16.250  -4.740  1.00  0.00            
ATOM    228  H   VAL    18      -5.310 -16.240  -3.750  1.00  0.00            
ATOM    229  CA  VAL    18      -5.610 -17.380  -5.520  1.00  0.00            
ATOM    230  HA  VAL    18      -4.800 -17.690  -6.010  1.00  0.00            
ATOM    231  CB  VAL    18      -6.140 -18.540  -4.630  1.00  0.00            
ATOM    232  HB  VAL    18      -6.870 -18.200  -4.040  1.00  0.00            
ATOM    233  CG1 VAL    18      -6.730 -19.660  -5.500  1.00  0.00            
ATOM    234 HG11 VAL    18      -7.060 -20.400  -4.920  1.00  0.00            
ATOM    235 HG12 VAL    18      -7.480 -19.300  -6.050  1.00  0.00            
ATOM    236 HG13 VAL    18      -6.010 -20.010  -6.110  1.00  0.00            
ATOM    237  CG2 VAL    18      -5.020 -19.100  -3.760  1.00  0.00            
ATOM    238 HG21 VAL    18      -5.380 -19.850  -3.190  1.00  0.00            
ATOM    239 HG22 VAL    18      -4.290 -19.450  -4.340  1.00  0.00            
ATOM    240 HG23 VAL    18      -4.670 -18.380  -3.170  1.00  0.00            
ATOM    241  C   VAL    18      -6.670 -16.930  -6.550  1.00  0.00            
ATOM    242  O   VAL    18      -6.510 -17.160  -7.740  1.00  0.00            
ATOM    243  N   LEU    19      -7.720 -16.260  -6.070  1.00  0.00            
ATOM    244  H   LEU    19      -7.800 -16.120  -5.080  1.00  0.00            
ATOM    245  CA  LEU    19      -8.750 -15.710  -6.960  1.00  0.00            
ATOM    246  HA  LEU    19      -9.090 -16.530  -7.420  1.00  0.00            
ATOM    247  CB  LEU    19      -9.850 -15.020  -6.160  1.00  0.00            
ATOM    248  HB1 LEU    19     -10.420 -14.510  -6.810  1.00  0.00            
ATOM    249  HB2 LEU    19      -9.420 -14.370  -5.530  1.00  0.00            
ATOM    250  CG  LEU    19     -10.790 -15.910  -5.330  1.00  0.00            
ATOM    251  HG  LEU    19     -10.210 -16.440  -4.710  1.00  0.00            
ATOM    252  CD1 LEU    19     -11.730 -15.070  -4.500  1.00  0.00            
ATOM    253 HD11 LEU    19     -12.330 -15.670  -3.970  1.00  0.00            
ATOM    254 HD12 LEU    19     -11.210 -14.490  -3.880  1.00  0.00            
ATOM    255 HD13 LEU    19     -12.290 -14.500  -5.110  1.00  0.00            
ATOM    256  CD2 LEU    19     -11.560 -16.900  -6.220  1.00  0.00            
ATOM    257 HD21 LEU    19     -12.160 -17.470  -5.640  1.00  0.00            
ATOM    258 HD22 LEU    19     -12.120 -16.400  -6.880  1.00  0.00            
ATOM    259 HD23 LEU    19     -10.920 -17.490  -6.710  1.00  0.00            
ATOM    260  C   LEU    19      -8.200 -14.760  -8.040  1.00  0.00            
ATOM    261  O   LEU    19      -8.700 -14.750  -9.160  1.00  0.00            
ATOM    262  N   ALA    20      -7.180 -13.980  -7.690  1.00  0.00            
ATOM    263  H   ALA    20      -6.850 -14.000  -6.750  1.00  0.00            
ATOM    264  CA  ALA    20      -6.510 -13.110  -8.660  1.00  0.00            
ATOM    265  HA  ALA    20      -7.250 -12.590  -9.090  1.00  0.00            
ATOM    266  CB  ALA    20      -5.550 -12.160  -7.950  1.00  0.00            
ATOM    267  HB1 ALA    20      -5.100 -11.570  -8.630  1.00  0.00            
ATOM    268  HB2 ALA    20      -6.060 -11.590  -7.300  1.00  0.00            
ATOM    269  HB3 ALA    20      -4.850 -12.690  -7.460  1.00  0.00            
ATOM    270  C   ALA    20      -5.770 -13.900  -9.750  1.00  0.00            
ATOM    271  O   ALA    20      -5.880 -13.580 -10.930  1.00  0.00            
ATOM    272  N   ILE    21      -5.040 -14.940  -9.330  1.00  0.00            
ATOM    273  H   ILE    21      -4.960 -15.120  -8.350  1.00  0.00            
ATOM    274  CA  ILE    21      -4.360 -15.830 -10.290  1.00  0.00            
ATOM    275  HA  ILE    21      -3.860 -15.190 -10.870  1.00  0.00            
ATOM    276  CB  ILE    21      -3.350 -16.780  -9.590  1.00  0.00            
ATOM    277  HB  ILE    21      -3.810 -17.330  -8.910  1.00  0.00            
ATOM    278  CG2 ILE    21      -2.720 -17.720 -10.610  1.00  0.00            
ATOM    279 HG21 ILE    21      -2.060 -18.330 -10.150  1.00  0.00            
ATOM    280 HG22 ILE    21      -3.430 -18.280 -11.040  1.00  0.00            
ATOM    281 HG23 ILE    21      -2.240 -17.190 -11.310  1.00  0.00            
ATOM    282  CG1 ILE    21      -2.260 -15.950  -8.890  1.00  0.00            
ATOM    283 HG11 ILE    21      -2.680 -15.100  -8.570  1.00  0.00            
ATOM    284 HG12 ILE    21      -1.540 -15.750  -9.550  1.00  0.00            
ATOM    285  CD  ILE    21      -1.620 -16.650  -7.690  1.00  0.00            
ATOM    286  HD1 ILE    21      -0.930 -16.050  -7.290  1.00  0.00            
ATOM    287  HD2 ILE    21      -2.330 -16.850  -7.010  1.00  0.00            
ATOM    288  HD3 ILE    21      -1.200 -17.500  -7.990  1.00  0.00            
ATOM    289  C   ILE    21      -5.370 -16.620 -11.160  1.00  0.00            
ATOM    290  O   ILE    21      -5.220 -16.670 -12.380  1.00  0.00            
ATOM    291  N   LEU    22      -6.400 -17.180 -10.530  1.00  0.00            
ATOM    292  H   LEU    22      -6.500 -17.040  -9.540  1.00  0.00            
ATOM    293  CA  LEU    22      -7.400 -17.990 -11.240  1.00  0.00            
ATOM    294  HA  LEU    22      -6.860 -18.710 -11.680  1.00  0.00            
ATOM    295  CB  LEU    22      -8.440 -18.600 -10.270  1.00  0.00            
ATOM    296  HB1 LEU    22      -9.170 -18.990 -10.830  1.00  0.00            
ATOM    297  HB2 LEU    22      -8.800 -17.840  -9.730  1.00  0.00            
ATOM    298  CG  LEU    22      -8.000 -19.690  -9.280  1.00  0.00            
ATOM    299  HG  LEU    22      -7.250 -19.330  -8.740  1.00  0.00            
ATOM    300  CD1 LEU    22      -9.170 -20.040  -8.350  1.00  0.00            
ATOM    301 HD11 LEU    22      -8.880 -20.750  -7.710  1.00  0.00            
ATOM    302 HD12 LEU    22      -9.440 -19.230  -7.840  1.00  0.00            
ATOM    303 HD13 LEU    22      -9.940 -20.380  -8.890  1.00  0.00            
ATOM    304  CD2 LEU    22      -7.470 -20.930  -9.990  1.00  0.00            
ATOM    305 HD21 LEU    22      -7.210 -21.610  -9.310  1.00  0.00            
ATOM    306 HD22 LEU    22      -8.190 -21.310 -10.580  1.00  0.00            
ATOM    307 HD23 LEU    22      -6.680 -20.680 -10.540  1.00  0.00            
ATOM    308  C   LEU    22      -8.130 -17.210 -12.330  1.00  0.00            
ATOM    309  O   LEU    22      -8.120 -17.620 -13.500  1.00  0.00            
ATOM    310  N   GLY    23      -8.750 -16.100 -11.950  1.00  0.00            
ATOM    311  H   GLY    23      -8.680 -15.830 -10.980  1.00  0.00            
ATOM    312  CA  GLY    23      -9.500 -15.260 -12.870  1.00  0.00            
ATOM    313  HA1 GLY    23      -9.890 -14.510 -12.330  1.00  0.00            
ATOM    314  HA2 GLY    23     -10.240 -15.820 -13.240  1.00  0.00            
ATOM    315  C   GLY    23      -8.700 -14.680 -14.020  1.00  0.00            
ATOM    316  O   GLY    23      -9.230 -14.540 -15.130  1.00  0.00            
ATOM    317  N   ASN    24      -7.450 -14.360 -13.770  1.00  0.00            
ATOM    318  H   ASN    24      -7.050 -14.590 -12.880  1.00  0.00            
ATOM    319  CA  ASN    24      -6.640 -13.680 -14.770  1.00  0.00            
ATOM    320  HA  ASN    24      -7.320 -13.260 -15.370  1.00  0.00            
ATOM    321  CB  ASN    24      -5.750 -12.610 -14.120  1.00  0.00            
ATOM    322  HB1 ASN    24      -5.090 -12.280 -14.790  1.00  0.00            
ATOM    323  HB2 ASN    24      -5.270 -13.020 -13.350  1.00  0.00            
ATOM    324  CG  ASN    24      -6.560 -11.430 -13.610  1.00  0.00            
ATOM    325  OD1 ASN    24      -7.060 -10.630 -14.400  1.00  0.00            
ATOM    326  ND2 ASN    24      -6.730 -11.340 -12.300  1.00  0.00            
ATOM    327 HD21 ASN    24      -6.340 -12.030 -11.700  1.00  0.00            
ATOM    328 HD22 ASN    24      -7.260 -10.580 -11.920  1.00  0.00            
ATOM    329  C   ASN    24      -5.860 -14.590 -15.690  1.00  0.00            
ATOM    330  O   ASN    24      -5.620 -14.240 -16.860  1.00  0.00            
ATOM    331  N   VAL    25      -5.480 -15.760 -15.190  1.00  0.00            
ATOM    332  H   VAL    25      -5.470 -15.890 -14.200  1.00  0.00            
ATOM    333  CA  VAL    25      -5.060 -16.870 -16.070  1.00  0.00            
ATOM    334  HA  VAL    25      -4.280 -16.520 -16.600  1.00  0.00            
ATOM    335  CB  VAL    25      -4.560 -18.100 -15.260  1.00  0.00            
ATOM    336  HB  VAL    25      -5.190 -18.250 -14.490  1.00  0.00            
ATOM    337  CG1 VAL    25      -4.560 -19.350 -16.130  1.00  0.00            
ATOM    338 HG11 VAL    25      -4.240 -20.130 -15.590  1.00  0.00            
ATOM    339 HG12 VAL    25      -5.480 -19.530 -16.460  1.00  0.00            
ATOM    340 HG13 VAL    25      -3.940 -19.210 -16.910  1.00  0.00            
ATOM    341  CG2 VAL    25      -3.180 -17.850 -14.710  1.00  0.00            
ATOM    342 HG21 VAL    25      -2.870 -18.650 -14.200  1.00  0.00            
ATOM    343 HG22 VAL    25      -2.540 -17.680 -15.470  1.00  0.00            
ATOM    344 HG23 VAL    25      -3.190 -17.050 -14.110  1.00  0.00            
ATOM    345  C   VAL    25      -6.220 -17.230 -16.990  1.00  0.00            
ATOM    346  O   VAL    25      -6.060 -17.380 -18.190  1.00  0.00            
ATOM    347  N   LEU    26      -7.430 -17.320 -16.400  1.00  0.00            
ATOM    348  H   LEU    26      -7.490 -17.230 -15.410  1.00  0.00            
ATOM    349  CA  LEU    26      -8.640 -17.560 -17.170  1.00  0.00            
ATOM    350  HA  LEU    26      -8.520 -18.470 -17.550  1.00  0.00            
ATOM    351  CB  LEU    26      -9.880 -17.520 -16.240  1.00  0.00            
ATOM    352  HB1 LEU    26     -10.180 -16.570 -16.200  1.00  0.00            
ATOM    353  HB2 LEU    26      -9.570 -17.810 -15.340  1.00  0.00            
ATOM    354  CG  LEU    26     -11.100 -18.370 -16.590  1.00  0.00            
ATOM    355  HG  LEU    26     -11.380 -18.140 -17.520  1.00  0.00            
ATOM    356  CD1 LEU    26     -10.800 -19.860 -16.520  1.00  0.00            
ATOM    357 HD11 LEU    26     -11.620 -20.380 -16.750  1.00  0.00            
ATOM    358 HD12 LEU    26     -10.070 -20.080 -17.170  1.00  0.00            
ATOM    359 HD13 LEU    26     -10.500 -20.100 -15.590  1.00  0.00            
ATOM    360  CD2 LEU    26     -12.260 -18.030 -15.650  1.00  0.00            
ATOM    361 HD21 LEU    26     -13.050 -18.590 -15.880  1.00  0.00            
ATOM    362 HD22 LEU    26     -11.980 -18.220 -14.700  1.00  0.00            
ATOM    363 HD23 LEU    26     -12.490 -17.060 -15.740  1.00  0.00            
ATOM    364  C   LEU    26      -8.810 -16.580 -18.330  1.00  0.00            
ATOM    365  O   LEU    26      -9.050 -16.990 -19.470  1.00  0.00            
ATOM    366  N   VAL    27      -8.630 -15.280 -18.040  1.00  0.00            
ATOM    367  H   VAL    27      -8.440 -15.020 -17.090  1.00  0.00            
ATOM    368  CA  VAL    27      -8.700 -14.220 -19.070  1.00  0.00            
ATOM    369  HA  VAL    27      -9.610 -14.330 -19.460  1.00  0.00            
ATOM    370  CB  VAL    27      -8.530 -12.800 -18.450  1.00  0.00            
ATOM    371  HB  VAL    27      -7.710 -12.800 -17.880  1.00  0.00            
ATOM    372  CG1 VAL    27      -8.370 -11.730 -19.530  1.00  0.00            
ATOM    373 HG11 VAL    27      -8.260 -10.830 -19.100  1.00  0.00            
ATOM    374 HG12 VAL    27      -7.550 -11.930 -20.070  1.00  0.00            
ATOM    375 HG13 VAL    27      -9.170 -11.720 -20.120  1.00  0.00            
ATOM    376  CG2 VAL    27      -9.710 -12.460 -17.550  1.00  0.00            
ATOM    377 HG21 VAL    27      -9.590 -11.540 -17.160  1.00  0.00            
ATOM    378 HG22 VAL    27     -10.560 -12.480 -18.080  1.00  0.00            
ATOM    379 HG23 VAL    27      -9.780 -13.120 -16.810  1.00  0.00            
ATOM    380  C   VAL    27      -7.650 -14.440 -20.170  1.00  0.00            
ATOM    381  O   VAL    27      -7.980 -14.360 -21.360  1.00  0.00            
ATOM    382  N   CYS    28      -6.410 -14.720 -19.760  1.00  0.00            
ATOM    383  H   CYS    28      -6.230 -14.830 -18.790  1.00  0.00            
ATOM    384  CA  CYS    28      -5.310 -14.860 -20.720  1.00  0.00            
ATOM    385  HA  CYS    28      -5.410 -14.080 -21.330  1.00  0.00            
ATOM    386  CB  CYS    28      -3.970 -14.830 -20.000  1.00  0.00            
ATOM    387  HB1 CYS    28      -3.310 -15.140 -20.690  1.00  0.00            
ATOM    388  HB2 CYS    28      -4.050 -15.520 -19.280  1.00  0.00            
ATOM    389  SG  CYS    28      -3.520 -13.210 -19.330  1.00  0.00            
ATOM    390  HG  CYS    28      -2.640 -13.260 -18.880  1.00  0.00            
ATOM    391  C   CYS    28      -5.430 -16.140 -21.540  1.00  0.00            
ATOM    392  O   CYS    28      -5.200 -16.110 -22.760  1.00  0.00            
ATOM    393  N   TRP    29      -5.790 -17.230 -20.890  1.00  0.00            
ATOM    394  H   TRP    29      -5.870 -17.180 -19.890  1.00  0.00            
ATOM    395  CA  TRP    29      -6.060 -18.520 -21.540  1.00  0.00            
ATOM    396  HA  TRP    29      -5.190 -18.830 -21.930  1.00  0.00            
ATOM    397  CB  TRP    29      -6.560 -19.540 -20.510  1.00  0.00            
ATOM    398  HB1 TRP    29      -7.560 -19.500 -20.500  1.00  0.00            
ATOM    399  HB2 TRP    29      -6.210 -19.280 -19.620  1.00  0.00            
ATOM    400  CG  TRP    29      -6.160 -20.970 -20.780  1.00  0.00            
ATOM    401  CD1 TRP    29      -5.930 -21.560 -21.990  1.00  0.00            
ATOM    402  HD1 TRP    29      -5.980 -21.090 -22.870  1.00  0.00            
ATOM    403  NE1 TRP    29      -5.600 -22.880 -21.830  1.00  0.00            
ATOM    404  HE1 TRP    29      -5.370 -23.520 -22.560  1.00  0.00            
ATOM    405  CE2 TRP    29      -5.620 -23.180 -20.490  1.00  0.00            
ATOM    406  CZ2 TRP    29      -5.370 -24.400 -19.830  1.00  0.00            
ATOM    407  HZ2 TRP    29      -5.130 -25.220 -20.340  1.00  0.00            
ATOM    408  CH2 TRP    29      -5.480 -24.410 -18.460  1.00  0.00            
ATOM    409  HH2 TRP    29      -5.300 -25.260 -17.970  1.00  0.00            
ATOM    410  CZ3 TRP    29      -5.850 -23.260 -17.740  1.00  0.00            
ATOM    411  HZ3 TRP    29      -5.920 -23.310 -16.750  1.00  0.00            
ATOM    412  CE3 TRP    29      -6.090 -22.040 -18.400  1.00  0.00            
ATOM    413  HE3 TRP    29      -6.340 -21.230 -17.880  1.00  0.00            
ATOM    414  CD2 TRP    29      -5.990 -22.010 -19.790  1.00  0.00            
ATOM    415  C   TRP    29      -7.100 -18.340 -22.650  1.00  0.00            
ATOM    416  O   TRP    29      -6.920 -18.840 -23.760  1.00  0.00            
ATOM    417  N   ALA    30      -8.170 -17.610 -22.320  1.00  0.00            
ATOM    418  H   ALA    30      -8.220 -17.230 -21.400  1.00  0.00            
ATOM    419  CA  ALA    30      -9.250 -17.350 -23.260  1.00  0.00            
ATOM    420  HA  ALA    30      -9.570 -18.260 -23.510  1.00  0.00            
ATOM    421  CB  ALA    30     -10.360 -16.570 -22.580  1.00  0.00            
ATOM    422  HB1 ALA    30     -11.100 -16.400 -23.230  1.00  0.00            
ATOM    423  HB2 ALA    30     -10.720 -17.100 -21.810  1.00  0.00            
ATOM    424  HB3 ALA    30     -10.010 -15.700 -22.240  1.00  0.00            
ATOM    425  C   ALA    30      -8.820 -16.640 -24.540  1.00  0.00            
ATOM    426  O   ALA    30      -9.360 -16.910 -25.610  1.00  0.00            
ATOM    427  N   VAL    31      -7.840 -15.750 -24.440  1.00  0.00            
ATOM    428  H   VAL    31      -7.430 -15.580 -23.550  1.00  0.00            
ATOM    429  CA  VAL    31      -7.330 -15.030 -25.620  1.00  0.00            
ATOM    430  HA  VAL    31      -8.170 -14.800 -26.130  1.00  0.00            
ATOM    431  CB  VAL    31      -6.590 -13.720 -25.250  1.00  0.00            
ATOM    432  HB  VAL    31      -5.740 -13.960 -24.760  1.00  0.00            
ATOM    433  CG1 VAL    31      -6.200 -12.930 -26.490  1.00  0.00            
ATOM    434 HG11 VAL    31      -5.710 -12.100 -26.220  1.00  0.00            
ATOM    435 HG12 VAL    31      -5.600 -13.480 -27.070  1.00  0.00            
ATOM    436 HG13 VAL    31      -7.020 -12.690 -27.000  1.00  0.00            
ATOM    437  CG2 VAL    31      -7.450 -12.870 -24.330  1.00  0.00            
ATOM    438 HG21 VAL    31      -6.950 -12.030 -24.090  1.00  0.00            
ATOM    439 HG22 VAL    31      -8.300 -12.630 -24.800  1.00  0.00            
ATOM    440 HG23 VAL    31      -7.650 -13.380 -23.500  1.00  0.00            
ATOM    441  C   VAL    31      -6.440 -15.910 -26.500  1.00  0.00            
ATOM    442  O   VAL    31      -6.410 -15.760 -27.720  1.00  0.00            
ATOM    443  N   TRP    32      -5.720 -16.830 -25.870  1.00  0.00            
ATOM    444  H   TRP    32      -5.790 -16.910 -24.870  1.00  0.00            
ATOM    445  CA  TRP    32      -4.820 -17.730 -26.580  1.00  0.00            
ATOM    446  HA  TRP    32      -4.320 -17.140 -27.220  1.00  0.00            
ATOM    447  CB  TRP    32      -3.830 -18.390 -25.610  1.00  0.00            
ATOM    448  HB1 TRP    32      -4.340 -18.920 -24.930  1.00  0.00            
ATOM    449  HB2 TRP    32      -3.300 -17.680 -25.150  1.00  0.00            
ATOM    450  CG  TRP    32      -2.850 -19.330 -26.270  1.00  0.00            
ATOM    451  CD1 TRP    32      -2.070 -19.070 -27.380  1.00  0.00            
ATOM    452  HD1 TRP    32      -2.070 -18.210 -27.890  1.00  0.00            
ATOM    453  NE1 TRP    32      -1.310 -20.160 -27.680  1.00  0.00            
ATOM    454  HE1 TRP    32      -0.660 -20.230 -28.440  1.00  0.00            
ATOM    455  CE2 TRP    32      -1.560 -21.150 -26.780  1.00  0.00            
ATOM    456  CZ2 TRP    32      -1.020 -22.450 -26.680  1.00  0.00            
ATOM    457  HZ2 TRP    32      -0.340 -22.780 -27.330  1.00  0.00            
ATOM    458  CH2 TRP    32      -1.470 -23.240 -25.650  1.00  0.00            
ATOM    459  HH2 TRP    32      -1.110 -24.170 -25.560  1.00  0.00            
ATOM    460  CZ3 TRP    32      -2.440 -22.780 -24.730  1.00  0.00            
ATOM    461  HZ3 TRP    32      -2.740 -23.380 -23.990  1.00  0.00            
ATOM    462  CE3 TRP    32      -2.970 -21.500 -24.830  1.00  0.00            
ATOM    463  HE3 TRP    32      -3.650 -21.180 -24.180  1.00  0.00            
ATOM    464  CD2 TRP    32      -2.520 -20.670 -25.870  1.00  0.00            
ATOM    465  C   TRP    32      -5.570 -18.770 -27.400  1.00  0.00            
ATOM    466  O   TRP    32      -5.230 -19.020 -28.560  1.00  0.00            
ATOM    467  N   LEU    33      -6.610 -19.360 -26.810  1.00  0.00            
ATOM    468  H   LEU    33      -6.820 -19.120 -25.860  1.00  0.00            
ATOM    469  CA  LEU    33      -7.450 -20.340 -27.490  1.00  0.00            
ATOM    470  HA  LEU    33      -6.800 -20.980 -27.900  1.00  0.00            
ATOM    471  CB  LEU    33      -8.360 -21.080 -26.490  1.00  0.00            
ATOM    472  HB1 LEU    33      -8.980 -21.650 -27.030  1.00  0.00            
ATOM    473  HB2 LEU    33      -8.880 -20.390 -26.000  1.00  0.00            
ATOM    474  CG  LEU    33      -7.720 -22.000 -25.440  1.00  0.00            
ATOM    475  HG  LEU    33      -7.050 -21.460 -24.930  1.00  0.00            
ATOM    476  CD1 LEU    33      -8.780 -22.490 -24.470  1.00  0.00            
ATOM    477 HD11 LEU    33      -8.360 -23.080 -23.780  1.00  0.00            
ATOM    478 HD12 LEU    33      -9.210 -21.710 -24.010  1.00  0.00            
ATOM    479 HD13 LEU    33      -9.480 -23.000 -24.970  1.00  0.00            
ATOM    480  CD2 LEU    33      -6.990 -23.180 -26.070  1.00  0.00            
ATOM    481 HD21 LEU    33      -6.600 -23.750 -25.350  1.00  0.00            
ATOM    482 HD22 LEU    33      -7.640 -23.720 -26.600  1.00  0.00            
ATOM    483 HD23 LEU    33      -6.270 -22.850 -26.660  1.00  0.00            
ATOM    484  C   LEU    33      -8.310 -19.690 -28.580  1.00  0.00            
ATOM    485  O   LEU    33      -8.120 -19.970 -29.770  1.00  0.00            
ATOM    486  N   ASN    34      -9.230 -18.840 -28.160  1.00  0.00            
ATOM    487  H   ASN    34      -9.300 -18.640 -27.180  1.00  0.00            
ATOM    488  CA  ASN    34     -10.160 -18.170 -29.070  1.00  0.00            
ATOM    489  HA  ASN    34     -10.550 -18.910 -29.620  1.00  0.00            
ATOM    490  CB  ASN    34     -11.270 -17.470 -28.260  1.00  0.00            
ATOM    491  HB1 ASN    34     -10.860 -16.710 -27.750  1.00  0.00            
ATOM    492  HB2 ASN    34     -11.660 -18.130 -27.610  1.00  0.00            
ATOM    493  CG  ASN    34     -12.390 -16.920 -29.130  1.00  0.00            
ATOM    494  OD1 ASN    34     -12.200 -16.690 -30.320  1.00  0.00            
ATOM    495  ND2 ASN    34     -13.550 -16.710 -28.510  1.00  0.00            
ATOM    496 HD21 ASN    34     -13.640 -16.900 -27.540  1.00  0.00            
ATOM    497 HD22 ASN    34     -14.320 -16.350 -29.030  1.00  0.00            
ATOM    498  C   ASN    34      -9.480 -17.200 -30.020  1.00  0.00            
ATOM    499  O   ASN    34      -8.770 -16.290 -29.590  1.00  0.00            
ATOM    500  N   SER    35      -9.700 -17.390 -31.320  1.00  0.00            
ATOM    501  H   SER    35     -10.320 -18.130 -31.590  1.00  0.00            
ATOM    502  CA  SER    35      -9.100 -16.570 -32.360  1.00  0.00            
ATOM    503  HA  SER    35      -8.180 -16.360 -32.000  1.00  0.00            
ATOM    504  CB  SER    35      -8.990 -17.370 -33.660  1.00  0.00            
ATOM    505  HB1 SER    35      -9.900 -17.660 -33.970  1.00  0.00            
ATOM    506  HB2 SER    35      -8.410 -18.170 -33.540  1.00  0.00            
ATOM    507  OG  SER    35      -8.430 -16.580 -34.690  1.00  0.00            
ATOM    508  HG  SER    35      -8.370 -17.120 -35.530  1.00  0.00            
ATOM    509  C   SER    35      -9.830 -15.240 -32.580  1.00  0.00            
ATOM    510  O   SER    35      -9.270 -14.300 -33.110  1.00  0.00            
ATOM    511  N   ASN    36     -11.100 -15.200 -32.180  1.00  0.00            
ATOM    512  H   ASN    36     -11.520 -16.030 -31.810  1.00  0.00            
ATOM    513  CA  ASN    36     -11.920 -13.970 -32.260  1.00  0.00            
ATOM    514  HA  ASN    36     -11.780 -13.640 -33.190  1.00  0.00            
ATOM    515  CB  ASN    36     -13.390 -14.280 -32.010  1.00  0.00            
ATOM    516  HB1 ASN    36     -13.910 -13.420 -32.030  1.00  0.00            
ATOM    517  HB2 ASN    36     -13.490 -14.700 -31.110  1.00  0.00            
ATOM    518  CG  ASN    36     -13.990 -15.220 -33.040  1.00  0.00            
ATOM    519  OD1 ASN    36     -13.990 -14.940 -34.250  1.00  0.00            
ATOM    520  ND2 ASN    36     -14.510 -16.350 -32.570  1.00  0.00            
ATOM    521 HD21 ASN    36     -14.500 -16.540 -31.590  1.00  0.00            
ATOM    522 HD22 ASN    36     -14.920 -17.010 -33.210  1.00  0.00            
ATOM    523  C   ASN    36     -11.450 -12.930 -31.250  1.00  0.00            
ATOM    524  O   ASN    36     -11.610 -11.720 -31.460  1.00  0.00            
ATOM    525  N   LEU    37     -10.870 -13.410 -30.160  1.00  0.00            
ATOM    526  H   LEU    37     -10.760 -14.400 -30.070  1.00  0.00            
ATOM    527  CA  LEU    37     -10.370 -12.550 -29.090  1.00  0.00            
ATOM    528  HA  LEU    37     -11.020 -11.780 -29.050  1.00  0.00            
ATOM    529  CB  LEU    37     -10.390 -13.310 -27.760  1.00  0.00            
ATOM    530  HB1 LEU    37      -9.970 -12.730 -27.070  1.00  0.00            
ATOM    531  HB2 LEU    37      -9.830 -14.140 -27.880  1.00  0.00            
ATOM    532  CG  LEU    37     -11.730 -13.760 -27.210  1.00  0.00            
ATOM    533  HG  LEU    37     -12.120 -14.400 -27.870  1.00  0.00            
ATOM    534  CD1 LEU    37     -11.600 -14.490 -25.890  1.00  0.00            
ATOM    535 HD11 LEU    37     -12.500 -14.760 -25.560  1.00  0.00            
ATOM    536 HD12 LEU    37     -11.020 -15.300 -26.010  1.00  0.00            
ATOM    537 HD13 LEU    37     -11.170 -13.880 -25.220  1.00  0.00            
ATOM    538  CD2 LEU    37     -12.700 -12.590 -27.070  1.00  0.00            
ATOM    539 HD21 LEU    37     -13.570 -12.920 -26.710  1.00  0.00            
ATOM    540 HD22 LEU    37     -12.310 -11.920 -26.440  1.00  0.00            
ATOM    541 HD23 LEU    37     -12.840 -12.170 -27.960  1.00  0.00            
ATOM    542  C   LEU    37      -8.980 -11.970 -29.400  1.00  0.00            
ATOM    543  O   LEU    37      -8.480 -11.150 -28.640  1.00  0.00            
ATOM    544  N   GLN    38      -8.380 -12.390 -30.500  1.00  0.00            
ATOM    545  H   GLN    38      -8.880 -13.000 -31.130  1.00  0.00            
ATOM    546  CA  GLN    38      -7.020 -12.000 -30.850  1.00  0.00            
ATOM    547  HA  GLN    38      -6.630 -11.790 -29.950  1.00  0.00            
ATOM    548  CB  GLN    38      -6.260 -13.160 -31.490  1.00  0.00            
ATOM    549  HB1 GLN    38      -5.430 -12.800 -31.930  1.00  0.00            
ATOM    550  HB2 GLN    38      -6.840 -13.580 -32.190  1.00  0.00            
ATOM    551  CG  GLN    38      -5.850 -14.240 -30.480  1.00  0.00            
ATOM    552  HG1 GLN    38      -6.640 -14.460 -29.910  1.00  0.00            
ATOM    553  HG2 GLN    38      -5.110 -13.870 -29.900  1.00  0.00            
ATOM    554  CD  GLN    38      -5.350 -15.530 -31.110  1.00  0.00            
ATOM    555  OE1 GLN    38      -4.870 -15.540 -32.250  1.00  0.00            
ATOM    556  NE2 GLN    38      -5.460 -16.630 -30.370  1.00  0.00            
ATOM    557 HE21 GLN    38      -5.850 -16.570 -29.460  1.00  0.00            
ATOM    558 HE22 GLN    38      -5.140 -17.500 -30.730  1.00  0.00            
ATOM    559  C   GLN    38      -6.950 -10.740 -31.710  1.00  0.00            
ATOM    560  O   GLN    38      -6.470 -10.770 -32.850  1.00  0.00            
ATOM    561  N   ASN    39      -7.450  -9.630 -31.160  1.00  0.00            
ATOM    562  H   ASN    39      -7.920  -9.700 -30.280  1.00  0.00            
ATOM    563  CA  ASN    39      -7.310  -8.320 -31.800  1.00  0.00            
ATOM    564  HA  ASN    39      -6.650  -8.470 -32.540  1.00  0.00            
ATOM    565  CB  ASN    39      -8.640  -7.850 -32.390  1.00  0.00            
ATOM    566  HB1 ASN    39      -9.020  -8.580 -32.960  1.00  0.00            
ATOM    567  HB2 ASN    39      -8.490  -7.040 -32.950  1.00  0.00            
ATOM    568  CG  ASN    39      -9.670  -7.500 -31.320  1.00  0.00            
ATOM    569  OD1 ASN    39     -10.170  -8.370 -30.620  1.00  0.00            
ATOM    570  ND2 ASN    39      -9.980  -6.210 -31.200  1.00  0.00            
ATOM    571 HD21 ASN    39      -9.560  -5.530 -31.790  1.00  0.00            
ATOM    572 HD22 ASN    39     -10.650  -5.930 -30.510  1.00  0.00            
ATOM    573  C   ASN    39      -6.710  -7.260 -30.850  1.00  0.00            
ATOM    574  O   ASN    39      -6.600  -7.500 -29.640  1.00  0.00            
ATOM    575  N   VAL    40      -6.340  -6.120 -31.420  1.00  0.00            
ATOM    576  H   VAL    40      -6.580  -5.970 -32.370  1.00  0.00            
ATOM    577  CA  VAL    40      -5.590  -5.060 -30.710  1.00  0.00            
ATOM    578  HA  VAL    40      -4.730  -5.530 -30.490  1.00  0.00            
ATOM    579  CB  VAL    40      -5.350  -3.820 -31.620  1.00  0.00            
ATOM    580  HB  VAL    40      -6.250  -3.480 -31.910  1.00  0.00            
ATOM    581  CG1 VAL    40      -4.640  -2.700 -30.860  1.00  0.00            
ATOM    582 HG11 VAL    40      -4.510  -1.920 -31.470  1.00  0.00            
ATOM    583 HG12 VAL    40      -5.200  -2.430 -30.080  1.00  0.00            
ATOM    584 HG13 VAL    40      -3.760  -3.030 -30.530  1.00  0.00            
ATOM    585  CG2 VAL    40      -4.550  -4.210 -32.860  1.00  0.00            
ATOM    586 HG21 VAL    40      -4.410  -3.400 -33.440  1.00  0.00            
ATOM    587 HG22 VAL    40      -3.660  -4.570 -32.580  1.00  0.00            
ATOM    588 HG23 VAL    40      -5.040  -4.900 -33.380  1.00  0.00            
ATOM    589  C   VAL    40      -6.200  -4.640 -29.370  1.00  0.00            
ATOM    590  O   VAL    40      -5.500  -4.530 -28.370  1.00  0.00            
ATOM    591  N   THR    41      -7.520  -4.400 -29.370  1.00  0.00            
ATOM    592  H   THR    41      -8.010  -4.490 -30.230  1.00  0.00            
ATOM    593  CA  THR    41      -8.260  -3.990 -28.170  1.00  0.00            
ATOM    594  HA  THR    41      -7.920  -3.070 -27.990  1.00  0.00            
ATOM    595  CB  THR    41      -9.800  -3.990 -28.450  1.00  0.00            
ATOM    596  HB  THR    41     -10.090  -4.900 -28.740  1.00  0.00            
ATOM    597  CG2 THR    41     -10.610  -3.540 -27.220  1.00  0.00            
ATOM    598 HG21 THR    41     -11.580  -3.550 -27.450  1.00  0.00            
ATOM    599 HG22 THR    41     -10.430  -4.160 -26.460  1.00  0.00            
ATOM    600 HG23 THR    41     -10.330  -2.610 -26.970  1.00  0.00            
ATOM    601  OG1 THR    41     -10.080  -3.110 -29.540  1.00  0.00            
ATOM    602  HG1 THR    41     -11.060  -3.100 -29.720  1.00  0.00            
ATOM    603  C   THR    41      -7.970  -4.860 -26.940  1.00  0.00            
ATOM    604  O   THR    41      -7.980  -4.390 -25.810  1.00  0.00            
ATOM    605  N   ASN    42      -7.660  -6.140 -27.170  1.00  0.00            
ATOM    606  H   ASN    42      -7.570  -6.450 -28.120  1.00  0.00            
ATOM    607  CA  ASN    42      -7.470  -7.100 -26.090  1.00  0.00            
ATOM    608  HA  ASN    42      -8.030  -6.710 -25.350  1.00  0.00            
ATOM    609  CB  ASN    42      -8.000  -8.480 -26.500  1.00  0.00            
ATOM    610  HB1 ASN    42      -7.760  -9.140 -25.790  1.00  0.00            
ATOM    611  HB2 ASN    42      -7.590  -8.740 -27.360  1.00  0.00            
ATOM    612  CG  ASN    42      -9.510  -8.480 -26.670  1.00  0.00            
ATOM    613  OD1 ASN    42     -10.260  -8.330 -25.690  1.00  0.00            
ATOM    614  ND2 ASN    42      -9.970  -8.630 -27.900  1.00  0.00            
ATOM    615 HD21 ASN    42      -9.340  -8.730 -28.660  1.00  0.00            
ATOM    616 HD22 ASN    42     -10.960  -8.640 -28.070  1.00  0.00            
ATOM    617  C   ASN    42      -6.060  -7.170 -25.540  1.00  0.00            
ATOM    618  O   ASN    42      -5.820  -7.740 -24.480  1.00  0.00            
ATOM    619  N   TYR    43      -5.100  -6.570 -26.240  1.00  0.00            
ATOM    620  H   TYR    43      -5.330  -6.240 -27.160  1.00  0.00            
ATOM    621  CA  TYR    43      -3.730  -6.390 -25.740  1.00  0.00            
ATOM    622  HA  TYR    43      -3.360  -7.310 -25.610  1.00  0.00            
ATOM    623  CB  TYR    43      -2.890  -5.620 -26.750  1.00  0.00            
ATOM    624  HB1 TYR    43      -2.000  -5.430 -26.330  1.00  0.00            
ATOM    625  HB2 TYR    43      -3.350  -4.760 -26.950  1.00  0.00            
ATOM    626  CG  TYR    43      -2.640  -6.330 -28.060  1.00  0.00            
ATOM    627  CD1 TYR    43      -3.230  -7.570 -28.350  1.00  0.00            
ATOM    628  HD1 TYR    43      -3.820  -8.000 -27.670  1.00  0.00            
ATOM    629  CE1 TYR    43      -3.000  -8.220 -29.550  1.00  0.00            
ATOM    630  HE1 TYR    43      -3.430  -9.100 -29.730  1.00  0.00            
ATOM    631  CZ  TYR    43      -2.190  -7.620 -30.500  1.00  0.00            
ATOM    632  OH  TYR    43      -1.970  -8.270 -31.700  1.00  0.00            
ATOM    633  HH  TYR    43      -1.360  -7.710 -32.270  1.00  0.00            
ATOM    634  CE2 TYR    43      -1.600  -6.390 -30.250  1.00  0.00            
ATOM    635  HE2 TYR    43      -1.010  -5.970 -30.940  1.00  0.00            
ATOM    636  CD2 TYR    43      -1.820  -5.750 -29.040  1.00  0.00            
ATOM    637  HD2 TYR    43      -1.400  -4.860 -28.870  1.00  0.00            
ATOM    638  C   TYR    43      -3.760  -5.640 -24.420  1.00  0.00            
ATOM    639  O   TYR    43      -3.020  -5.970 -23.500  1.00  0.00            
ATOM    640  N   PHE    44      -4.680  -4.630 -24.350  1.00  0.00            
ATOM    641  H   PHE    44      -5.230  -4.410 -25.160  1.00  0.00            
ATOM    642  CA  PHE    44      -4.850  -3.870 -23.120  1.00  0.00            
ATOM    643  HA  PHE    44      -3.920  -3.630 -22.850  1.00  0.00            
ATOM    644  CB  PHE    44      -5.680  -2.600 -23.360  1.00  0.00            
ATOM    645  HB1 PHE    44      -5.740  -2.090 -22.510  1.00  0.00            
ATOM    646  HB2 PHE    44      -6.590  -2.870 -23.660  1.00  0.00            
ATOM    647  CG  PHE    44      -5.090  -1.690 -24.420  1.00  0.00            
ATOM    648  CD1 PHE    44      -3.900  -1.000 -24.190  1.00  0.00            
ATOM    649  HD1 PHE    44      -3.430  -1.110 -23.310  1.00  0.00            
ATOM    650  CE1 PHE    44      -3.360  -0.160 -25.150  1.00  0.00            
ATOM    651  HE1 PHE    44      -2.500   0.320 -24.970  1.00  0.00            
ATOM    652  CZ  PHE    44      -4.010   0.010 -26.380  1.00  0.00            
ATOM    653  HZ  PHE    44      -3.620   0.610 -27.080  1.00  0.00            
ATOM    654  CE2 PHE    44      -5.200  -0.680 -26.630  1.00  0.00            
ATOM    655  HE2 PHE    44      -5.660  -0.580 -27.510  1.00  0.00            
ATOM    656  CD2 PHE    44      -5.740  -1.520 -25.640  1.00  0.00            
ATOM    657  HD2 PHE    44      -6.600  -1.990 -25.820  1.00  0.00            
ATOM    658  C   PHE    44      -5.470  -4.700 -21.990  1.00  0.00            
ATOM    659  O   PHE    44      -5.150  -4.520 -20.820  1.00  0.00            
ATOM    660  N   VAL    45      -6.340  -5.630 -22.360  1.00  0.00            
ATOM    661  H   VAL    45      -6.600  -5.700 -23.320  1.00  0.00            
ATOM    662  CA  VAL    45      -6.970  -6.550 -21.400  1.00  0.00            
ATOM    663  HA  VAL    45      -7.210  -5.970 -20.620  1.00  0.00            
ATOM    664  CB  VAL    45      -8.260  -7.200 -21.960  1.00  0.00            
ATOM    665  HB  VAL    45      -8.040  -7.690 -22.800  1.00  0.00            
ATOM    666  CG1 VAL    45      -8.850  -8.210 -20.990  1.00  0.00            
ATOM    667 HG11 VAL    45      -9.690  -8.600 -21.390  1.00  0.00            
ATOM    668 HG12 VAL    45      -8.190  -8.940 -20.830  1.00  0.00            
ATOM    669 HG13 VAL    45      -9.080  -7.760 -20.130  1.00  0.00            
ATOM    670  CG2 VAL    45      -9.300  -6.120 -22.290  1.00  0.00            
ATOM    671 HG21 VAL    45     -10.120  -6.550 -22.650  1.00  0.00            
ATOM    672 HG22 VAL    45      -9.520  -5.600 -21.470  1.00  0.00            
ATOM    673 HG23 VAL    45      -8.920  -5.500 -22.980  1.00  0.00            
ATOM    674  C   VAL    45      -5.950  -7.610 -20.930  1.00  0.00            
ATOM    675  O   VAL    45      -5.930  -7.950 -19.740  1.00  0.00            
ATOM    676  N   VAL    46      -5.140  -8.100 -21.850  1.00  0.00            
ATOM    677  H   VAL    46      -5.220  -7.790 -22.800  1.00  0.00            
ATOM    678  CA  VAL    46      -4.100  -9.100 -21.530  1.00  0.00            
ATOM    679  HA  VAL    46      -4.620  -9.800 -21.040  1.00  0.00            
ATOM    680  CB  VAL    46      -3.460  -9.720 -22.800  1.00  0.00            
ATOM    681  HB  VAL    46      -3.100  -8.970 -23.360  1.00  0.00            
ATOM    682  CG1 VAL    46      -2.320 -10.680 -22.430  1.00  0.00            
ATOM    683 HG11 VAL    46      -1.920 -11.060 -23.270  1.00  0.00            
ATOM    684 HG12 VAL    46      -1.610 -10.180 -21.930  1.00  0.00            
ATOM    685 HG13 VAL    46      -2.670 -11.420 -21.860  1.00  0.00            
ATOM    686  CG2 VAL    46      -4.500 -10.460 -23.630  1.00  0.00            
ATOM    687 HG21 VAL    46      -4.070 -10.850 -24.440  1.00  0.00            
ATOM    688 HG22 VAL    46      -4.900 -11.200 -23.080  1.00  0.00            
ATOM    689 HG23 VAL    46      -5.220  -9.820 -23.910  1.00  0.00            
ATOM    690  C   VAL    46      -3.030  -8.520 -20.610  1.00  0.00            
ATOM    691  O   VAL    46      -2.610  -9.170 -19.640  1.00  0.00            
ATOM    692  N   SER    47      -2.600  -7.280 -20.890  1.00  0.00            
ATOM    693  H   SER    47      -2.960  -6.830 -21.710  1.00  0.00            
ATOM    694  CA  SER    47      -1.650  -6.560 -20.050  1.00  0.00            
ATOM    695  HA  SER    47      -0.800  -7.100 -20.090  1.00  0.00            
ATOM    696  CB  SER    47      -1.400  -5.140 -20.580  1.00  0.00            
ATOM    697  HB1 SER    47      -0.680  -4.690 -20.060  1.00  0.00            
ATOM    698  HB2 SER    47      -2.250  -4.600 -20.530  1.00  0.00            
ATOM    699  OG  SER    47      -1.000  -5.150 -21.930  1.00  0.00            
ATOM    700  HG  SER    47      -0.850  -4.210 -22.240  1.00  0.00            
ATOM    701  C   SER    47      -2.130  -6.470 -18.630  1.00  0.00            
ATOM    702  O   SER    47      -1.420  -6.840 -17.680  1.00  0.00            
ATOM    703  N   ALA    48      -3.380  -6.000 -18.470  1.00  0.00            
ATOM    704  H   ALA    48      -3.910  -5.770 -19.280  1.00  0.00            
ATOM    705  CA  ALA    48      -3.980  -5.810 -17.160  1.00  0.00            
ATOM    706  HA  ALA    48      -3.370  -5.200 -16.660  1.00  0.00            
ATOM    707  CB  ALA    48      -5.350  -5.150 -17.300  1.00  0.00            
ATOM    708  HB1 ALA    48      -5.750  -5.030 -16.390  1.00  0.00            
ATOM    709  HB2 ALA    48      -5.240  -4.260 -17.740  1.00  0.00            
ATOM    710  HB3 ALA    48      -5.940  -5.730 -17.850  1.00  0.00            
ATOM    711  C   ALA    48      -4.090  -7.130 -16.410  1.00  0.00            
ATOM    712  O   ALA    48      -3.750  -7.200 -15.210  1.00  0.00            
ATOM    713  N   ALA    49      -4.520  -8.160 -17.120  1.00  0.00            
ATOM    714  H   ALA    49      -4.790  -8.020 -18.070  1.00  0.00            
ATOM    715  CA  ALA    49      -4.630  -9.510 -16.540  1.00  0.00            
ATOM    716  HA  ALA    49      -5.190  -9.390 -15.710  1.00  0.00            
ATOM    717  CB  ALA    49      -5.350 -10.450 -17.510  1.00  0.00            
ATOM    718  HB1 ALA    49      -5.410 -11.360 -17.100  1.00  0.00            
ATOM    719  HB2 ALA    49      -6.260 -10.100 -17.700  1.00  0.00            
ATOM    720  HB3 ALA    49      -4.820 -10.500 -18.360  1.00  0.00            
ATOM    721  C   ALA    49      -3.260 -10.060 -16.140  1.00  0.00            
ATOM    722  O   ALA    49      -3.130 -10.670 -15.070  1.00  0.00            
ATOM    723  N   ALA    50      -2.260  -9.840 -16.970  1.00  0.00            
ATOM    724  H   ALA    50      -2.440  -9.390 -17.850  1.00  0.00            
ATOM    725  CA  ALA    50      -0.870 -10.230 -16.650  1.00  0.00            
ATOM    726  HA  ALA    50      -0.900 -11.220 -16.520  1.00  0.00            
ATOM    727  CB  ALA    50       0.070  -9.900 -17.810  1.00  0.00            
ATOM    728  HB1 ALA    50       1.010 -10.180 -17.570  1.00  0.00            
ATOM    729  HB2 ALA    50      -0.220 -10.400 -18.630  1.00  0.00            
ATOM    730  HB3 ALA    50       0.050  -8.920 -17.990  1.00  0.00            
ATOM    731  C   ALA    50      -0.360  -9.580 -15.350  1.00  0.00            
ATOM    732  O   ALA    50       0.120 -10.270 -14.460  1.00  0.00            
ATOM    733  N   ALA    51      -0.530  -8.260 -15.260  1.00  0.00            
ATOM    734  H   ALA    51      -0.920  -7.770 -16.040  1.00  0.00            
ATOM    735  CA  ALA    51      -0.150  -7.490 -14.070  1.00  0.00            
ATOM    736  HA  ALA    51       0.820  -7.670 -13.950  1.00  0.00            
ATOM    737  CB  ALA    51      -0.410  -6.000 -14.300  1.00  0.00            
ATOM    738  HB1 ALA    51      -0.160  -5.480 -13.490  1.00  0.00            
ATOM    739  HB2 ALA    51       0.130  -5.680 -15.080  1.00  0.00            
ATOM    740  HB3 ALA    51      -1.390  -5.850 -14.500  1.00  0.00            
ATOM    741  C   ALA    51      -0.870  -7.950 -12.790  1.00  0.00            
ATOM    742  O   ALA    51      -0.260  -7.990 -11.720  1.00  0.00            
ATOM    743  N   ASP    52      -2.130  -8.320 -12.910  1.00  0.00            
ATOM    744  H   ASP    52      -2.580  -8.250 -13.810  1.00  0.00            
ATOM    745  CA  ASP    52      -2.910  -8.830 -11.780  1.00  0.00            
ATOM    746  HA  ASP    52      -2.760  -8.140 -11.070  1.00  0.00            
ATOM    747  CB  ASP    52      -4.390  -8.950 -12.110  1.00  0.00            
ATOM    748  HB1 ASP    52      -4.850  -9.460 -11.390  1.00  0.00            
ATOM    749  HB2 ASP    52      -4.490  -9.430 -12.980  1.00  0.00            
ATOM    750  CG  ASP    52      -5.080  -7.590 -12.240  1.00  0.00            
ATOM    751  OD1 ASP    52      -4.730  -6.650 -11.490  1.00  0.00            
ATOM    752  OD2 ASP    52      -5.980  -7.480 -13.100  1.00  0.00            
ATOM    753  C   ASP    52      -2.390 -10.190 -11.290  1.00  0.00            
ATOM    754  O   ASP    52      -2.450 -10.500 -10.100  1.00  0.00            
ATOM    755  N   ILE    53      -1.920 -11.010 -12.240  1.00  0.00            
ATOM    756  H   ILE    53      -2.000 -10.740 -13.200  1.00  0.00            
ATOM    757  CA  ILE    53      -1.270 -12.270 -11.920  1.00  0.00            
ATOM    758  HA  ILE    53      -1.940 -12.800 -11.400  1.00  0.00            
ATOM    759  CB  ILE    53      -0.890 -13.080 -13.180  1.00  0.00            
ATOM    760  HB  ILE    53      -0.410 -12.480 -13.820  1.00  0.00            
ATOM    761  CG2 ILE    53       0.040 -14.260 -12.830  1.00  0.00            
ATOM    762 HG21 ILE    53       0.260 -14.760 -13.660  1.00  0.00            
ATOM    763 HG22 ILE    53       0.880 -13.900 -12.410  1.00  0.00            
ATOM    764 HG23 ILE    53      -0.420 -14.860 -12.180  1.00  0.00            
ATOM    765  CG1 ILE    53      -2.170 -13.610 -13.860  1.00  0.00            
ATOM    766 HG11 ILE    53      -2.890 -12.940 -13.730  1.00  0.00            
ATOM    767 HG12 ILE    53      -2.430 -14.470 -13.410  1.00  0.00            
ATOM    768  CD  ILE    53      -2.020 -13.880 -15.340  1.00  0.00            
ATOM    769  HD1 ILE    53      -2.890 -14.220 -15.700  1.00  0.00            
ATOM    770  HD2 ILE    53      -1.780 -13.030 -15.810  1.00  0.00            
ATOM    771  HD3 ILE    53      -1.310 -14.570 -15.490  1.00  0.00            
ATOM    772  C   ILE    53      -0.030 -11.990 -11.050  1.00  0.00            
ATOM    773  O   ILE    53       0.090 -12.540  -9.950  1.00  0.00            
ATOM    774  N   LEU    54       0.840 -11.110 -11.520  1.00  0.00            
ATOM    775  H   LEU    54       0.690 -10.710 -12.420  1.00  0.00            
ATOM    776  CA  LEU    54       2.030 -10.730 -10.750  1.00  0.00            
ATOM    777  HA  LEU    54       2.530 -11.590 -10.650  1.00  0.00            
ATOM    778  CB  LEU    54       2.920  -9.740 -11.520  1.00  0.00            
ATOM    779  HB1 LEU    54       3.620  -9.430 -10.890  1.00  0.00            
ATOM    780  HB2 LEU    54       2.330  -8.960 -11.770  1.00  0.00            
ATOM    781  CG  LEU    54       3.620 -10.210 -12.810  1.00  0.00            
ATOM    782  HG  LEU    54       2.910 -10.510 -13.440  1.00  0.00            
ATOM    783  CD1 LEU    54       4.430  -9.070 -13.450  1.00  0.00            
ATOM    784 HD11 LEU    54       4.870  -9.410 -14.280  1.00  0.00            
ATOM    785 HD12 LEU    54       3.810  -8.320 -13.690  1.00  0.00            
ATOM    786 HD13 LEU    54       5.120  -8.740 -12.810  1.00  0.00            
ATOM    787  CD2 LEU    54       4.540 -11.410 -12.540  1.00  0.00            
ATOM    788 HD21 LEU    54       4.980 -11.690 -13.390  1.00  0.00            
ATOM    789 HD22 LEU    54       5.240 -11.150 -11.870  1.00  0.00            
ATOM    790 HD23 LEU    54       4.010 -12.170 -12.180  1.00  0.00            
ATOM    791  C   LEU    54       1.690 -10.190  -9.360  1.00  0.00            
ATOM    792  O   LEU    54       2.470 -10.350  -8.420  1.00  0.00            
ATOM    793  N   VAL    55       0.520  -9.540  -9.220  1.00  0.00            
ATOM    794  H   VAL    55      -0.030  -9.360 -10.030  1.00  0.00            
ATOM    795  CA  VAL    55       0.050  -9.090  -7.910  1.00  0.00            
ATOM    796  HA  VAL    55       0.820  -8.570  -7.540  1.00  0.00            
ATOM    797  CB  VAL    55      -1.200  -8.160  -8.040  1.00  0.00            
ATOM    798  HB  VAL    55      -1.870  -8.610  -8.640  1.00  0.00            
ATOM    799  CG1 VAL    55      -1.880  -7.930  -6.700  1.00  0.00            
ATOM    800 HG11 VAL    55      -2.680  -7.340  -6.820  1.00  0.00            
ATOM    801 HG12 VAL    55      -2.180  -8.810  -6.320  1.00  0.00            
ATOM    802 HG13 VAL    55      -1.240  -7.500  -6.060  1.00  0.00            
ATOM    803  CG2 VAL    55      -0.830  -6.820  -8.690  1.00  0.00            
ATOM    804 HG21 VAL    55      -1.650  -6.250  -8.760  1.00  0.00            
ATOM    805 HG22 VAL    55      -0.150  -6.360  -8.130  1.00  0.00            
ATOM    806 HG23 VAL    55      -0.460  -6.980  -9.600  1.00  0.00            
ATOM    807  C   VAL    55      -0.270 -10.280  -6.990  1.00  0.00            
ATOM    808  O   VAL    55       0.040 -10.240  -5.790  1.00  0.00            
ATOM    809  N   GLY    56      -0.860 -11.320  -7.580  1.00  0.00            
ATOM    810  H   GLY    56      -1.070 -11.270  -8.560  1.00  0.00            
ATOM    811  CA  GLY    56      -1.200 -12.540  -6.850  1.00  0.00            
ATOM    812  HA1 GLY    56      -1.840 -13.070  -7.420  1.00  0.00            
ATOM    813  HA2 GLY    56      -1.660 -12.270  -6.010  1.00  0.00            
ATOM    814  C   GLY    56       0.020 -13.380  -6.530  1.00  0.00            
ATOM    815  O   GLY    56       0.160 -13.890  -5.410  1.00  0.00            
ATOM    816  N   VAL    57       0.900 -13.540  -7.500  1.00  0.00            
ATOM    817  H   VAL    57       0.750 -13.080  -8.380  1.00  0.00            
ATOM    818  CA  VAL    57       2.100 -14.360  -7.340  1.00  0.00            
ATOM    819  HA  VAL    57       1.760 -15.170  -6.870  1.00  0.00            
ATOM    820  CB  VAL    57       2.720 -14.760  -8.700  1.00  0.00            
ATOM    821  HB  VAL    57       3.020 -13.930  -9.180  1.00  0.00            
ATOM    822  CG1 VAL    57       3.930 -15.670  -8.500  1.00  0.00            
ATOM    823 HG11 VAL    57       4.310 -15.920  -9.390  1.00  0.00            
ATOM    824 HG12 VAL    57       4.620 -15.190  -7.960  1.00  0.00            
ATOM    825 HG13 VAL    57       3.640 -16.500  -8.010  1.00  0.00            
ATOM    826  CG2 VAL    57       1.680 -15.460  -9.570  1.00  0.00            
ATOM    827 HG21 VAL    57       2.090 -15.710 -10.440  1.00  0.00            
ATOM    828 HG22 VAL    57       1.350 -16.280  -9.100  1.00  0.00            
ATOM    829 HG23 VAL    57       0.910 -14.840  -9.730  1.00  0.00            
ATOM    830  C   VAL    57       3.160 -13.660  -6.470  1.00  0.00            
ATOM    831  O   VAL    57       3.660 -14.250  -5.510  1.00  0.00            
ATOM    832  N   LEU    58       3.510 -12.420  -6.820  1.00  0.00            
ATOM    833  H   LEU    58       2.980 -11.950  -7.530  1.00  0.00            
ATOM    834  CA  LEU    58       4.630 -11.710  -6.190  1.00  0.00            
ATOM    835  HA  LEU    58       5.110 -12.460  -5.720  1.00  0.00            
ATOM    836  CB  LEU    58       5.520 -11.050  -7.240  1.00  0.00            
ATOM    837  HB1 LEU    58       6.270 -10.600  -6.750  1.00  0.00            
ATOM    838  HB2 LEU    58       4.970 -10.370  -7.710  1.00  0.00            
ATOM    839  CG  LEU    58       6.170 -11.920  -8.320  1.00  0.00            
ATOM    840  HG  LEU    58       5.480 -12.560  -8.660  1.00  0.00            
ATOM    841  CD1 LEU    58       6.650 -11.050  -9.480  1.00  0.00            
ATOM    842 HD11 LEU    58       7.080 -11.630 -10.180  1.00  0.00            
ATOM    843 HD12 LEU    58       5.880 -10.570  -9.880  1.00  0.00            
ATOM    844 HD13 LEU    58       7.330 -10.390  -9.140  1.00  0.00            
ATOM    845  CD2 LEU    58       7.330 -12.760  -7.770  1.00  0.00            
ATOM    846 HD21 LEU    58       7.720 -13.310  -8.500  1.00  0.00            
ATOM    847 HD22 LEU    58       8.030 -12.150  -7.390  1.00  0.00            
ATOM    848 HD23 LEU    58       6.980 -13.360  -7.050  1.00  0.00            
ATOM    849  C   LEU    58       4.200 -10.690  -5.130  1.00  0.00            
ATOM    850  O   LEU    58       4.700 -10.720  -4.000  1.00  0.00            
ATOM    851  N   ALA    59       3.280  -9.790  -5.490  1.00  0.00            
ATOM    852  H   ALA    59       2.800  -9.900  -6.350  1.00  0.00            
ATOM    853  CA  ALA    59       2.960  -8.630  -4.640  1.00  0.00            
ATOM    854  HA  ALA    59       3.870  -8.270  -4.430  1.00  0.00            
ATOM    855  CB  ALA    59       2.150  -7.590  -5.400  1.00  0.00            
ATOM    856  HB1 ALA    59       1.950  -6.820  -4.800  1.00  0.00            
ATOM    857  HB2 ALA    59       2.670  -7.270  -6.200  1.00  0.00            
ATOM    858  HB3 ALA    59       1.290  -8.000  -5.710  1.00  0.00            
ATOM    859  C   ALA    59       2.290  -8.970  -3.310  1.00  0.00            
ATOM    860  O   ALA    59       2.680  -8.440  -2.280  1.00  0.00            
ATOM    861  N   ILE    60       1.300  -9.840  -3.360  1.00  0.00            
ATOM    862  H   ILE    60       1.020 -10.220  -4.240  1.00  0.00            
ATOM    863  CA  ILE    60       0.580 -10.250  -2.130  1.00  0.00            
ATOM    864  HA  ILE    60       0.390  -9.360  -1.700  1.00  0.00            
ATOM    865  CB  ILE    60      -0.760 -10.960  -2.420  1.00  0.00            
ATOM    866  HB  ILE    60      -0.610 -11.690  -3.090  1.00  0.00            
ATOM    867  CG2 ILE    60      -1.330 -11.600  -1.140  1.00  0.00            
ATOM    868 HG21 ILE    60      -2.190 -12.050  -1.350  1.00  0.00            
ATOM    869 HG22 ILE    60      -0.670 -12.270  -0.790  1.00  0.00            
ATOM    870 HG23 ILE    60      -1.470 -10.890  -0.450  1.00  0.00            
ATOM    871  CG1 ILE    60      -1.780  -9.980  -3.010  1.00  0.00            
ATOM    872 HG11 ILE    60      -1.370  -9.580  -3.840  1.00  0.00            
ATOM    873 HG12 ILE    60      -1.930  -9.250  -2.340  1.00  0.00            
ATOM    874  CD  ILE    60      -3.130 -10.580  -3.390  1.00  0.00            
ATOM    875  HD1 ILE    60      -3.730  -9.870  -3.760  1.00  0.00            
ATOM    876  HD2 ILE    60      -3.000 -11.300  -4.070  1.00  0.00            
ATOM    877  HD3 ILE    60      -3.560 -10.970  -2.570  1.00  0.00            
ATOM    878  C   ILE    60       1.470 -11.050  -1.140  1.00  0.00            
ATOM    879  O   ILE    60       1.450 -10.780   0.060  1.00  0.00            
ATOM    880  N   PRO    61       2.240 -12.040  -1.650  1.00  0.00            
ATOM    881  CD  PRO    61       2.220 -12.680  -2.990  1.00  0.00            
ATOM    882  HD1 PRO    61       2.700 -12.100  -3.660  1.00  0.00            
ATOM    883  HD2 PRO    61       1.290 -12.830  -3.290  1.00  0.00            
ATOM    884  CG  PRO    61       2.950 -13.970  -2.750  1.00  0.00            
ATOM    885  HG1 PRO    61       3.430 -14.260  -3.580  1.00  0.00            
ATOM    886  HG2 PRO    61       2.320 -14.690  -2.460  1.00  0.00            
ATOM    887  CB  PRO    61       3.930 -13.680  -1.680  1.00  0.00            
ATOM    888  HB1 PRO    61       4.750 -13.270  -2.060  1.00  0.00            
ATOM    889  HB2 PRO    61       4.170 -14.530  -1.210  1.00  0.00            
ATOM    890  CA  PRO    61       3.190 -12.720  -0.750  1.00  0.00            
ATOM    891  HA  PRO    61       2.690 -13.150   0.010  1.00  0.00            
ATOM    892  C   PRO    61       4.150 -11.760  -0.080  1.00  0.00            
ATOM    893  O   PRO    61       4.390 -11.850   1.130  1.00  0.00            
ATOM    894  N   PHE    62       4.710 -10.820  -0.850  1.00  0.00            
ATOM    895  H   PHE    62       4.530 -10.840  -1.840  1.00  0.00            
ATOM    896  CA  PHE    62       5.570  -9.750  -0.310  1.00  0.00            
ATOM    897  HA  PHE    62       6.310 -10.250   0.130  1.00  0.00            
ATOM    898  CB  PHE    62       6.100  -8.860  -1.430  1.00  0.00            
ATOM    899  HB1 PHE    62       6.540  -8.060  -1.010  1.00  0.00            
ATOM    900  HB2 PHE    62       5.340  -8.570  -1.990  1.00  0.00            
ATOM    901  CG  PHE    62       7.130  -9.530  -2.320  1.00  0.00            
ATOM    902  CD1 PHE    62       7.760 -10.700  -1.930  1.00  0.00            
ATOM    903  HD1 PHE    62       7.550 -11.110  -1.050  1.00  0.00            
ATOM    904  CE1 PHE    62       8.710 -11.310  -2.760  1.00  0.00            
ATOM    905  HE1 PHE    62       9.140 -12.160  -2.480  1.00  0.00            
ATOM    906  CZ  PHE    62       9.040 -10.730  -3.980  1.00  0.00            
ATOM    907  HZ  PHE    62       9.710 -11.160  -4.570  1.00  0.00            
ATOM    908  CE2 PHE    62       8.420  -9.540  -4.370  1.00  0.00            
ATOM    909  HE2 PHE    62       8.660  -9.120  -5.240  1.00  0.00            
ATOM    910  CD2 PHE    62       7.480  -8.950  -3.540  1.00  0.00            
ATOM    911  HD2 PHE    62       7.040  -8.090  -3.810  1.00  0.00            
ATOM    912  C   PHE    62       4.840  -8.880   0.720  1.00  0.00            
ATOM    913  O   PHE    62       5.430  -8.490   1.720  1.00  0.00            
ATOM    914  N   ALA    63       3.560  -8.590   0.460  1.00  0.00            
ATOM    915  H   ALA    63       3.150  -8.940  -0.380  1.00  0.00            
ATOM    916  CA  ALA    63       2.760  -7.780   1.370  1.00  0.00            
ATOM    917  HA  ALA    63       3.320  -6.970   1.540  1.00  0.00            
ATOM    918  CB  ALA    63       1.430  -7.400   0.710  1.00  0.00            
ATOM    919  HB1 ALA    63       0.900  -6.840   1.340  1.00  0.00            
ATOM    920  HB2 ALA    63       1.610  -6.880  -0.120  1.00  0.00            
ATOM    921  HB3 ALA    63       0.930  -8.230   0.480  1.00  0.00            
ATOM    922  C   ALA    63       2.530  -8.480   2.700  1.00  0.00            
ATOM    923  O   ALA    63       2.520  -7.840   3.750  1.00  0.00            
ATOM    924  N   ILE    64       2.330  -9.810   2.640  1.00  0.00            
ATOM    925  H   ILE    64       2.290 -10.250   1.750  1.00  0.00            
ATOM    926  CA  ILE    64       2.150 -10.620   3.850  1.00  0.00            
ATOM    927  HA  ILE    64       1.380 -10.200   4.320  1.00  0.00            
ATOM    928  CB  ILE    64       1.820 -12.110   3.510  1.00  0.00            
ATOM    929  HB  ILE    64       2.450 -12.430   2.790  1.00  0.00            
ATOM    930  CG2 ILE    64       2.010 -13.000   4.740  1.00  0.00            
ATOM    931 HG21 ILE    64       1.790 -13.950   4.500  1.00  0.00            
ATOM    932 HG22 ILE    64       2.950 -12.950   5.060  1.00  0.00            
ATOM    933 HG23 ILE    64       1.390 -12.700   5.470  1.00  0.00            
ATOM    934  CG1 ILE    64       0.390 -12.230   2.990  1.00  0.00            
ATOM    935 HG11 ILE    64       0.280 -11.580   2.250  1.00  0.00            
ATOM    936 HG12 ILE    64      -0.230 -12.000   3.740  1.00  0.00            
ATOM    937  CD  ILE    64       0.020 -13.620   2.480  1.00  0.00            
ATOM    938  HD1 ILE    64      -0.930 -13.610   2.160  1.00  0.00            
ATOM    939  HD2 ILE    64       0.620 -13.870   1.720  1.00  0.00            
ATOM    940  HD3 ILE    64       0.110 -14.290   3.210  1.00  0.00            
ATOM    941  C   ILE    64       3.400 -10.530   4.750  1.00  0.00            
ATOM    942  O   ILE    64       3.280 -10.310   5.950  1.00  0.00            
ATOM    943  N   ALA    65       4.570 -10.700   4.140  1.00  0.00            
ATOM    944  H   ALA    65       4.580 -10.890   3.160  1.00  0.00            
ATOM    945  CA  ALA    65       5.830 -10.610   4.850  1.00  0.00            
ATOM    946  HA  ALA    65       5.800 -11.340   5.530  1.00  0.00            
ATOM    947  CB  ALA    65       7.000 -10.830   3.880  1.00  0.00            
ATOM    948  HB1 ALA    65       7.860 -10.760   4.370  1.00  0.00            
ATOM    949  HB2 ALA    65       6.910 -11.730   3.460  1.00  0.00            
ATOM    950  HB3 ALA    65       6.970 -10.120   3.160  1.00  0.00            
ATOM    951  C   ALA    65       5.990  -9.300   5.600  1.00  0.00            
ATOM    952  O   ALA    65       6.300  -9.280   6.790  1.00  0.00            
ATOM    953  N   ILE    66       5.730  -8.190   4.900  1.00  0.00            
ATOM    954  H   ILE    66       5.430  -8.290   3.960  1.00  0.00            
ATOM    955  CA  ILE    66       5.880  -6.830   5.450  1.00  0.00            
ATOM    956  HA  ILE    66       6.820  -6.830   5.780  1.00  0.00            
ATOM    957  CB  ILE    66       5.680  -5.740   4.360  1.00  0.00            
ATOM    958  HB  ILE    66       4.730  -5.810   4.030  1.00  0.00            
ATOM    959  CG2 ILE    66       5.850  -4.350   4.920  1.00  0.00            
ATOM    960 HG21 ILE    66       5.720  -3.680   4.190  1.00  0.00            
ATOM    961 HG22 ILE    66       5.190  -4.190   5.640  1.00  0.00            
ATOM    962 HG23 ILE    66       6.780  -4.250   5.290  1.00  0.00            
ATOM    963  CG1 ILE    66       6.640  -5.950   3.180  1.00  0.00            
ATOM    964 HG11 ILE    66       6.560  -5.160   2.570  1.00  0.00            
ATOM    965 HG12 ILE    66       6.380  -6.780   2.700  1.00  0.00            
ATOM    966  CD  ILE    66       8.110  -6.080   3.550  1.00  0.00            
ATOM    967  HD1 ILE    66       8.650  -6.210   2.720  1.00  0.00            
ATOM    968  HD2 ILE    66       8.410  -5.250   4.020  1.00  0.00            
ATOM    969  HD3 ILE    66       8.230  -6.870   4.150  1.00  0.00            
ATOM    970  C   ILE    66       4.940  -6.570   6.650  1.00  0.00            
ATOM    971  O   ILE    66       5.190  -5.650   7.440  1.00  0.00            
ATOM    972  N   SER    67       3.900  -7.370   6.790  1.00  0.00            
ATOM    973  H   SER    67       3.750  -8.100   6.130  1.00  0.00            
ATOM    974  CA  SER    67       2.950  -7.220   7.900  1.00  0.00            
ATOM    975  HA  SER    67       2.930  -6.230   8.050  1.00  0.00            
ATOM    976  CB  SER    67       1.560  -7.740   7.520  1.00  0.00            
ATOM    977  HB1 SER    67       1.270  -7.360   6.650  1.00  0.00            
ATOM    978  HB2 SER    67       0.900  -7.500   8.230  1.00  0.00            
ATOM    979  OG  SER    67       1.560  -9.140   7.390  1.00  0.00            
ATOM    980  HG  SER    67       0.640  -9.450   7.140  1.00  0.00            
ATOM    981  C   SER    67       3.440  -7.880   9.200  1.00  0.00            
ATOM    982  O   SER    67       2.900  -7.600  10.270  1.00  0.00            
ATOM    983  N   THR    68       4.450  -8.730   9.080  1.00  0.00            
ATOM    984  H   THR    68       4.900  -8.820   8.190  1.00  0.00            
ATOM    985  CA  THR    68       4.920  -9.550  10.200  1.00  0.00            
ATOM    986  HA  THR    68       4.090  -9.650  10.740  1.00  0.00            
ATOM    987  CB  THR    68       5.480 -10.920   9.740  1.00  0.00            
ATOM    988  HB  THR    68       5.720 -11.470  10.530  1.00  0.00            
ATOM    989  CG2 THR    68       4.450 -11.670   8.880  1.00  0.00            
ATOM    990 HG21 THR    68       4.840 -12.550   8.600  1.00  0.00            
ATOM    991 HG22 THR    68       3.620 -11.830   9.420  1.00  0.00            
ATOM    992 HG23 THR    68       4.230 -11.130   8.070  1.00  0.00            
ATOM    993  OG1 THR    68       6.690 -10.730   9.000  1.00  0.00            
ATOM    994  HG1 THR    68       7.050 -11.610   8.710  1.00  0.00            
ATOM    995  C   THR    68       5.990  -8.880  11.030  1.00  0.00            
ATOM    996  O   THR    68       6.280  -9.290  12.150  1.00  0.00            
ATOM    997  N   GLY    69       6.620  -7.830  10.470  1.00  0.00            
ATOM    998  H   GLY    69       6.330  -7.530   9.570  1.00  0.00            
ATOM    999  CA  GLY    69       7.690  -7.130  11.150  1.00  0.00            
ATOM   1000  HA1 GLY    69       7.330  -6.740  12.000  1.00  0.00            
ATOM   1001  HA2 GLY    69       8.000  -6.390  10.550  1.00  0.00            
ATOM   1002  C   GLY    69       8.860  -8.040  11.480  1.00  0.00            
ATOM   1003  O   GLY    69       9.390  -8.010  12.600  1.00  0.00            
ATOM   1004  N   PHE    70       9.260  -8.860  10.510  1.00  0.00            
ATOM   1005  H   PHE    70       8.740  -8.870   9.660  1.00  0.00            
ATOM   1006  CA  PHE    70      10.390  -9.750  10.650  1.00  0.00            
ATOM   1007  HA  PHE    70      10.270 -10.200  11.540  1.00  0.00            
ATOM   1008  CB  PHE    70      10.390 -10.820   9.540  1.00  0.00            
ATOM   1009  HB1 PHE    70       9.530 -11.330   9.590  1.00  0.00            
ATOM   1010  HB2 PHE    70      11.160 -11.450   9.700  1.00  0.00            
ATOM   1011  CG  PHE    70      10.530 -10.270   8.150  1.00  0.00            
ATOM   1012  CD1 PHE    70       9.430  -9.840   7.440  1.00  0.00            
ATOM   1013  HD1 PHE    70       8.520  -9.900   7.860  1.00  0.00            
ATOM   1014  CE1 PHE    70       9.560  -9.330   6.150  1.00  0.00            
ATOM   1015  HE1 PHE    70       8.750  -9.010   5.650  1.00  0.00            
ATOM   1016  CZ  PHE    70      10.820  -9.250   5.560  1.00  0.00            
ATOM   1017  HZ  PHE    70      10.910  -8.880   4.640  1.00  0.00            
ATOM   1018  CE2 PHE    70      11.940  -9.690   6.270  1.00  0.00            
ATOM   1019  HE2 PHE    70      12.840  -9.640   5.840  1.00  0.00            
ATOM   1020  CD2 PHE    70      11.800 -10.190   7.550  1.00  0.00            
ATOM   1021  HD2 PHE    70      12.600 -10.500   8.050  1.00  0.00            
ATOM   1022  C   PHE    70      11.700  -8.970  10.670  1.00  0.00            
ATOM   1023  O   PHE    70      11.750  -7.820  10.250  1.00  0.00            
ATOM   1024  N   CYS    71      12.770  -9.600  11.150  1.00  0.00            
ATOM   1025  H   CYS    71      12.680 -10.550  11.460  1.00  0.00            
ATOM   1026  CA  CYS    71      14.080  -8.950  11.240  1.00  0.00            
ATOM   1027  HA  CYS    71      13.880  -8.010  11.480  1.00  0.00            
ATOM   1028  CB  CYS    71      14.940  -9.620  12.320  1.00  0.00            
ATOM   1029  HB1 CYS    71      15.840  -9.190  12.230  1.00  0.00            
ATOM   1030  HB2 CYS    71      15.010 -10.580  12.040  1.00  0.00            
ATOM   1031  SG  CYS    71      14.270  -9.450  13.970  1.00  0.00            
ATOM   1032  C   CYS    71      14.830  -8.980   9.900  1.00  0.00            
ATOM   1033  O   CYS    71      15.020 -10.040   9.300  1.00  0.00            
ATOM   1034  N   ALA    72      15.240  -7.800   9.450  1.00  0.00            
ATOM   1035  H   ALA    72      15.040  -6.980   9.990  1.00  0.00            
ATOM   1036  CA  ALA    72      16.010  -7.640   8.210  1.00  0.00            
ATOM   1037  HA  ALA    72      16.710  -8.350   8.240  1.00  0.00            
ATOM   1038  CB  ALA    72      15.070  -7.830   7.000  1.00  0.00            
ATOM   1039  HB1 ALA    72      15.600  -7.720   6.150  1.00  0.00            
ATOM   1040  HB2 ALA    72      14.670  -8.750   7.030  1.00  0.00            
ATOM   1041  HB3 ALA    72      14.350  -7.150   7.030  1.00  0.00            
ATOM   1042  C   ALA    72      16.700  -6.300   8.120  1.00  0.00            
ATOM   1043  O   ALA    72      16.380  -5.360   8.860  1.00  0.00            
ATOM   1044  N   ALA    73      17.670  -6.200   7.200  1.00  0.00            
ATOM   1045  H   ALA    73      17.960  -7.030   6.730  1.00  0.00            
ATOM   1046  CA  ALA    73      18.290  -4.930   6.860  1.00  0.00            
ATOM   1047  HA  ALA    73      18.700  -4.590   7.710  1.00  0.00            
ATOM   1048  CB  ALA    73      19.390  -5.150   5.820  1.00  0.00            
ATOM   1049  HB1 ALA    73      19.810  -4.280   5.600  1.00  0.00            
ATOM   1050  HB2 ALA    73      20.080  -5.770   6.190  1.00  0.00            
ATOM   1051  HB3 ALA    73      18.980  -5.550   5.000  1.00  0.00            
ATOM   1052  C   ALA    73      17.240  -3.950   6.320  1.00  0.00            
ATOM   1053  O   ALA    73      16.450  -4.310   5.440  1.00  0.00            
ATOM   1054  N   CYS    74      17.240  -2.730   6.850  1.00  0.00            
ATOM   1055  H   CYS    74      17.930  -2.520   7.550  1.00  0.00            
ATOM   1056  CA  CYS    74      16.290  -1.690   6.460  1.00  0.00            
ATOM   1057  HA  CYS    74      15.420  -1.990   6.850  1.00  0.00            
ATOM   1058  CB  CYS    74      16.700  -0.340   7.020  1.00  0.00            
ATOM   1059  HB1 CYS    74      17.500  -0.070   6.480  1.00  0.00            
ATOM   1060  HB2 CYS    74      16.990  -0.540   7.960  1.00  0.00            
ATOM   1061  SG  CYS    74      15.390   0.920   6.970  1.00  0.00            
ATOM   1062  C   CYS    74      16.110  -1.580   4.930  1.00  0.00            
ATOM   1063  O   CYS    74      14.980  -1.480   4.450  1.00  0.00            
ATOM   1064  N   HIS    75      17.220  -1.620   4.200  1.00  0.00            
ATOM   1065  H   HIS    75      18.100  -1.800   4.650  1.00  0.00            
ATOM   1066  CA  HIS    75      17.200  -1.420   2.750  1.00  0.00            
ATOM   1067  HA  HIS    75      16.520  -0.690   2.630  1.00  0.00            
ATOM   1068  CB  HIS    75      18.560  -0.970   2.240  1.00  0.00            
ATOM   1069  HB1 HIS    75      18.590  -1.060   1.250  1.00  0.00            
ATOM   1070  HB2 HIS    75      19.270  -1.560   2.640  1.00  0.00            
ATOM   1071  CG  HIS    75      18.900   0.440   2.590  1.00  0.00            
ATOM   1072  ND1 HIS    75      19.510   0.790   3.770  1.00  0.00            
ATOM   1073  CE1 HIS    75      19.650   2.110   3.820  1.00  0.00            
ATOM   1074  HE1 HIS    75      20.070   2.630   4.570  1.00  0.00            
ATOM   1075  NE2 HIS    75      19.150   2.620   2.710  1.00  0.00            
ATOM   1076  HE2 HIS    75      19.140   3.590   2.470  1.00  0.00            
ATOM   1077  CD2 HIS    75      18.660   1.600   1.920  1.00  0.00            
ATOM   1078  HD2 HIS    75      18.220   1.700   1.030  1.00  0.00            
ATOM   1079  C   HIS    75      16.690  -2.620   1.980  1.00  0.00            
ATOM   1080  O   HIS    75      16.230  -2.490   0.840  1.00  0.00            
ATOM   1081  N   GLY    76      16.760  -3.800   2.600  1.00  0.00            
ATOM   1082  H   GLY    76      17.270  -3.860   3.460  1.00  0.00            
ATOM   1083  CA  GLY    76      16.140  -5.000   2.070  1.00  0.00            
ATOM   1084  HA1 GLY    76      16.500  -5.790   2.550  1.00  0.00            
ATOM   1085  HA2 GLY    76      16.350  -5.060   1.100  1.00  0.00            
ATOM   1086  C   GLY    76      14.640  -4.920   2.270  1.00  0.00            
ATOM   1087  O   GLY    76      13.850  -5.330   1.410  1.00  0.00            
ATOM   1088  N   CYS    77      14.240  -4.380   3.420  1.00  0.00            
ATOM   1089  H   CYS    77      14.930  -4.090   4.080  1.00  0.00            
ATOM   1090  CA  CYS    77      12.830  -4.190   3.750  1.00  0.00            
ATOM   1091  HA  CYS    77      12.400  -5.070   3.590  1.00  0.00            
ATOM   1092  CB  CYS    77      12.680  -3.780   5.210  1.00  0.00            
ATOM   1093  HB1 CYS    77      13.170  -2.910   5.290  1.00  0.00            
ATOM   1094  HB2 CYS    77      13.170  -4.490   5.730  1.00  0.00            
ATOM   1095  SG  CYS    77      10.970  -3.640   5.720  1.00  0.00            
ATOM   1096  C   CYS    77      12.200  -3.150   2.840  1.00  0.00            
ATOM   1097  O   CYS    77      11.040  -3.310   2.410  1.00  0.00            
ATOM   1098  N   LEU    78      12.940  -2.090   2.540  1.00  0.00            
ATOM   1099  H   LEU    78      13.860  -2.020   2.910  1.00  0.00            
ATOM   1100  CA  LEU    78      12.430  -1.030   1.680  1.00  0.00            
ATOM   1101  HA  LEU    78      11.550  -0.780   2.080  1.00  0.00            
ATOM   1102  CB  LEU    78      13.390   0.170   1.710  1.00  0.00            
ATOM   1103  HB1 LEU    78      14.260  -0.140   1.350  1.00  0.00            
ATOM   1104  HB2 LEU    78      13.490   0.450   2.660  1.00  0.00            
ATOM   1105  CG  LEU    78      12.990   1.430   0.910  1.00  0.00            
ATOM   1106  HG  LEU    78      12.720   1.140  -0.010  1.00  0.00            
ATOM   1107  CD1 LEU    78      11.770   2.130   1.510  1.00  0.00            
ATOM   1108 HD11 LEU    78      11.550   2.940   0.960  1.00  0.00            
ATOM   1109 HD12 LEU    78      10.990   1.500   1.520  1.00  0.00            
ATOM   1110 HD13 LEU    78      11.980   2.410   2.450  1.00  0.00            
ATOM   1111  CD2 LEU    78      14.170   2.370   0.800  1.00  0.00            
ATOM   1112 HD21 LEU    78      13.890   3.180   0.280  1.00  0.00            
ATOM   1113 HD22 LEU    78      14.470   2.650   1.710  1.00  0.00            
ATOM   1114 HD23 LEU    78      14.910   1.910   0.320  1.00  0.00            
ATOM   1115  C   LEU    78      12.220  -1.510   0.240  1.00  0.00            
ATOM   1116  O   LEU    78      11.280  -1.100  -0.420  1.00  0.00            
ATOM   1117  N   PHE    79      13.110  -2.410  -0.210  1.00  0.00            
ATOM   1118  H   PHE    79      13.830  -2.730   0.400  1.00  0.00            
ATOM   1119  CA  PHE    79      13.050  -2.940  -1.570  1.00  0.00            
ATOM   1120  HA  PHE    79      12.960  -2.140  -2.160  1.00  0.00            
ATOM   1121  CB  PHE    79      14.330  -3.720  -1.900  1.00  0.00            
ATOM   1122  HB1 PHE    79      14.340  -4.580  -1.390  1.00  0.00            
ATOM   1123  HB2 PHE    79      15.120  -3.170  -1.630  1.00  0.00            
ATOM   1124  CG  PHE    79      14.480  -4.060  -3.360  1.00  0.00            
ATOM   1125  CD1 PHE    79      15.050  -3.140  -4.250  1.00  0.00            
ATOM   1126  HD1 PHE    79      15.350  -2.250  -3.910  1.00  0.00            
ATOM   1127  CE1 PHE    79      15.180  -3.440  -5.590  1.00  0.00            
ATOM   1128  HE1 PHE    79      15.580  -2.770  -6.220  1.00  0.00            
ATOM   1129  CZ  PHE    79      14.780  -4.680  -6.080  1.00  0.00            
ATOM   1130  HZ  PHE    79      14.880  -4.900  -7.050  1.00  0.00            
ATOM   1131  CE2 PHE    79      14.210  -5.620  -5.200  1.00  0.00            
ATOM   1132  HE2 PHE    79      13.920  -6.510  -5.540  1.00  0.00            
ATOM   1133  CD2 PHE    79      14.070  -5.290  -3.840  1.00  0.00            
ATOM   1134  HD2 PHE    79      13.670  -5.960  -3.220  1.00  0.00            
ATOM   1135  C   PHE    79      11.810  -3.820  -1.810  1.00  0.00            
ATOM   1136  O   PHE    79      11.230  -3.800  -2.890  1.00  0.00            
ATOM   1137  N   ILE    80      11.420  -4.570  -0.790  1.00  0.00            
ATOM   1138  H   ILE    80      11.960  -4.560   0.050  1.00  0.00            
ATOM   1139  CA  ILE    80      10.230  -5.400  -0.850  1.00  0.00            
ATOM   1140  HA  ILE    80      10.310  -5.890  -1.720  1.00  0.00            
ATOM   1141  CB  ILE    80      10.180  -6.420   0.320  1.00  0.00            
ATOM   1142  HB  ILE    80      10.210  -5.930   1.190  1.00  0.00            
ATOM   1143  CG2 ILE    80       8.900  -7.230   0.300  1.00  0.00            
ATOM   1144 HG21 ILE    80       8.900  -7.880   1.060  1.00  0.00            
ATOM   1145 HG22 ILE    80       8.110  -6.610   0.390  1.00  0.00            
ATOM   1146 HG23 ILE    80       8.830  -7.730  -0.560  1.00  0.00            
ATOM   1147  CG1 ILE    80      11.400  -7.360   0.250  1.00  0.00            
ATOM   1148 HG11 ILE    80      12.170  -6.830  -0.100  1.00  0.00            
ATOM   1149 HG12 ILE    80      11.180  -8.090  -0.390  1.00  0.00            
ATOM   1150  CD  ILE    80      11.780  -7.980   1.590  1.00  0.00            
ATOM   1151  HD1 ILE    80      12.580  -8.570   1.460  1.00  0.00            
ATOM   1152  HD2 ILE    80      12.010  -7.250   2.240  1.00  0.00            
ATOM   1153  HD3 ILE    80      11.020  -8.520   1.940  1.00  0.00            
ATOM   1154  C   ILE    80       8.950  -4.530  -0.870  1.00  0.00            
ATOM   1155  O   ILE    80       8.020  -4.790  -1.640  1.00  0.00            
ATOM   1156  N   ALA    81       8.930  -3.500  -0.020  1.00  0.00            
ATOM   1157  H   ALA    81       9.690  -3.360   0.610  1.00  0.00            
ATOM   1158  CA  ALA    81       7.810  -2.570   0.020  1.00  0.00            
ATOM   1159  HA  ALA    81       6.990  -3.120   0.170  1.00  0.00            
ATOM   1160  CB  ALA    81       7.960  -1.590   1.180  1.00  0.00            
ATOM   1161  HB1 ALA    81       7.190  -0.960   1.190  1.00  0.00            
ATOM   1162  HB2 ALA    81       8.000  -2.090   2.040  1.00  0.00            
ATOM   1163  HB3 ALA    81       8.810  -1.070   1.060  1.00  0.00            
ATOM   1164  C   ALA    81       7.690  -1.810  -1.310  1.00  0.00            
ATOM   1165  O   ALA    81       6.600  -1.570  -1.810  1.00  0.00            
ATOM   1166  N   CYS    82       8.850  -1.490  -1.900  1.00  0.00            
ATOM   1167  H   CYS    82       9.700  -1.700  -1.430  1.00  0.00            
ATOM   1168  CA  CYS    82       8.880  -0.830  -3.190  1.00  0.00            
ATOM   1169  HA  CYS    82       8.250  -0.060  -3.100  1.00  0.00            
ATOM   1170  CB  CYS    82      10.310  -0.340  -3.490  1.00  0.00            
ATOM   1171  HB1 CYS    82      10.360  -0.310  -4.490  1.00  0.00            
ATOM   1172  HB2 CYS    82      10.900  -1.070  -3.150  1.00  0.00            
ATOM   1173  SG  CYS    82      10.680   1.250  -2.740  1.00  0.00            
ATOM   1174  HG  CYS    82      11.610   1.520  -2.960  1.00  0.00            
ATOM   1175  C   CYS    82       8.390  -1.710  -4.310  1.00  0.00            
ATOM   1176  O   CYS    82       7.810  -1.240  -5.270  1.00  0.00            
ATOM   1177  N   PHE    83       8.620  -3.020  -4.160  1.00  0.00            
ATOM   1178  H   PHE    83       9.100  -3.350  -3.350  1.00  0.00            
ATOM   1179  CA  PHE    83       8.200  -3.970  -5.170  1.00  0.00            
ATOM   1180  HA  PHE    83       8.420  -3.540  -6.050  1.00  0.00            
ATOM   1181  CB  PHE    83       9.000  -5.280  -5.050  1.00  0.00            
ATOM   1182  HB1 PHE    83       8.460  -5.950  -4.550  1.00  0.00            
ATOM   1183  HB2 PHE    83       9.850  -5.090  -4.560  1.00  0.00            
ATOM   1184  CG  PHE    83       9.370  -5.880  -6.390  1.00  0.00            
ATOM   1185  CD1 PHE    83      10.150  -5.160  -7.310  1.00  0.00            
ATOM   1186  HD1 PHE    83      10.470  -4.240  -7.060  1.00  0.00            
ATOM   1187  CE1 PHE    83      10.480  -5.700  -8.540  1.00  0.00            
ATOM   1188  HE1 PHE    83      11.030  -5.170  -9.190  1.00  0.00            
ATOM   1189  CZ  PHE    83      10.040  -6.980  -8.890  1.00  0.00            
ATOM   1190  HZ  PHE    83      10.270  -7.370  -9.780  1.00  0.00            
ATOM   1191  CE2 PHE    83       9.260  -7.710  -7.980  1.00  0.00            
ATOM   1192  HE2 PHE    83       8.950  -8.620  -8.220  1.00  0.00            
ATOM   1193  CD2 PHE    83       8.930  -7.150  -6.740  1.00  0.00            
ATOM   1194  HD2 PHE    83       8.380  -7.680  -6.100  1.00  0.00            
ATOM   1195  C   PHE    83       6.690  -4.200  -5.120  1.00  0.00            
ATOM   1196  O   PHE    83       6.080  -4.440  -6.150  1.00  0.00            
ATOM   1197  N   VAL    84       6.110  -4.120  -3.920  1.00  0.00            
ATOM   1198  H   VAL    84       6.690  -4.030  -3.110  1.00  0.00            
ATOM   1199  CA  VAL    84       4.660  -4.130  -3.770  1.00  0.00            
ATOM   1200  HA  VAL    84       4.390  -4.980  -4.220  1.00  0.00            
ATOM   1201  CB  VAL    84       4.230  -4.180  -2.280  1.00  0.00            
ATOM   1202  HB  VAL    84       4.650  -3.420  -1.790  1.00  0.00            
ATOM   1203  CG1 VAL    84       2.720  -4.060  -2.170  1.00  0.00            
ATOM   1204 HG11 VAL    84       2.450  -4.090  -1.200  1.00  0.00            
ATOM   1205 HG12 VAL    84       2.420  -3.190  -2.560  1.00  0.00            
ATOM   1206 HG13 VAL    84       2.280  -4.810  -2.660  1.00  0.00            
ATOM   1207  CG2 VAL    84       4.670  -5.460  -1.620  1.00  0.00            
ATOM   1208 HG21 VAL    84       4.380  -5.470  -0.670  1.00  0.00            
ATOM   1209 HG22 VAL    84       4.270  -6.240  -2.100  1.00  0.00            
ATOM   1210 HG23 VAL    84       5.670  -5.530  -1.660  1.00  0.00            
ATOM   1211  C   VAL    84       4.040  -2.940  -4.500  1.00  0.00            
ATOM   1212  O   VAL    84       3.010  -3.070  -5.170  1.00  0.00            
ATOM   1213  N   LEU    85       4.690  -1.780  -4.370  1.00  0.00            
ATOM   1214  H   LEU    85       5.540  -1.770  -3.850  1.00  0.00            
ATOM   1215  CA  LEU    85       4.210  -0.520  -4.960  1.00  0.00            
ATOM   1216  HA  LEU    85       3.260  -0.470  -4.670  1.00  0.00            
ATOM   1217  CB  LEU    85       4.990   0.670  -4.400  1.00  0.00            
ATOM   1218  HB1 LEU    85       4.790   1.460  -4.980  1.00  0.00            
ATOM   1219  HB2 LEU    85       5.970   0.450  -4.460  1.00  0.00            
ATOM   1220  CG  LEU    85       4.700   1.060  -2.940  1.00  0.00            
ATOM   1221  HG  LEU    85       4.620   0.210  -2.420  1.00  0.00            
ATOM   1222  CD1 LEU    85       5.830   1.880  -2.340  1.00  0.00            
ATOM   1223 HD11 LEU    85       5.610   2.120  -1.390  1.00  0.00            
ATOM   1224 HD12 LEU    85       6.680   1.340  -2.360  1.00  0.00            
ATOM   1225 HD13 LEU    85       5.960   2.720  -2.870  1.00  0.00            
ATOM   1226  CD2 LEU    85       3.350   1.800  -2.790  1.00  0.00            
ATOM   1227 HD21 LEU    85       3.210   2.040  -1.830  1.00  0.00            
ATOM   1228 HD22 LEU    85       3.380   2.640  -3.340  1.00  0.00            
ATOM   1229 HD23 LEU    85       2.610   1.220  -3.110  1.00  0.00            
ATOM   1230  C   LEU    85       4.260  -0.530  -6.490  1.00  0.00            
ATOM   1231  O   LEU    85       3.270  -0.150  -7.130  1.00  0.00            
ATOM   1232  N   VAL    86       5.370  -0.960  -7.060  1.00  0.00            
ATOM   1233  H   VAL    86       6.140  -1.240  -6.480  1.00  0.00            
ATOM   1234  CA  VAL    86       5.530  -1.050  -8.520  1.00  0.00            
ATOM   1235  HA  VAL    86       5.370  -0.110  -8.820  1.00  0.00            
ATOM   1236  CB  VAL    86       6.960  -1.560  -8.910  1.00  0.00            
ATOM   1237  HB  VAL    86       7.150  -2.410  -8.420  1.00  0.00            
ATOM   1238  CG1 VAL    86       7.070  -1.870 -10.410  1.00  0.00            
ATOM   1239 HG11 VAL    86       7.990  -2.180 -10.620  1.00  0.00            
ATOM   1240 HG12 VAL    86       6.410  -2.580 -10.650  1.00  0.00            
ATOM   1241 HG13 VAL    86       6.870  -1.040 -10.930  1.00  0.00            
ATOM   1242  CG2 VAL    86       8.020  -0.530  -8.510  1.00  0.00            
ATOM   1243 HG21 VAL    86       8.930  -0.870  -8.770  1.00  0.00            
ATOM   1244 HG22 VAL    86       7.850   0.340  -8.980  1.00  0.00            
ATOM   1245 HG23 VAL    86       7.990  -0.380  -7.520  1.00  0.00            
ATOM   1246  C   VAL    86       4.500  -1.960  -9.170  1.00  0.00            
ATOM   1247  O   VAL    86       3.880  -1.590 -10.190  1.00  0.00            
ATOM   1248  N   LEU    87       4.280  -3.150  -8.610  1.00  0.00            
ATOM   1249  H   LEU    87       4.740  -3.350  -7.740  1.00  0.00            
ATOM   1250  CA  LEU    87       3.410  -4.170  -9.190  1.00  0.00            
ATOM   1251  HA  LEU    87       3.680  -4.170 -10.160  1.00  0.00            
ATOM   1252  CB  LEU    87       3.660  -5.550  -8.570  1.00  0.00            
ATOM   1253  HB1 LEU    87       2.980  -6.170  -8.950  1.00  0.00            
ATOM   1254  HB2 LEU    87       3.520  -5.460  -7.580  1.00  0.00            
ATOM   1255  CG  LEU    87       5.030  -6.220  -8.760  1.00  0.00            
ATOM   1256  HG  LEU    87       5.720  -5.590  -8.420  1.00  0.00            
ATOM   1257  CD1 LEU    87       5.090  -7.510  -7.940  1.00  0.00            
ATOM   1258 HD11 LEU    87       5.980  -7.950  -8.070  1.00  0.00            
ATOM   1259 HD12 LEU    87       4.950  -7.300  -6.970  1.00  0.00            
ATOM   1260 HD13 LEU    87       4.360  -8.130  -8.250  1.00  0.00            
ATOM   1261  CD2 LEU    87       5.370  -6.500 -10.230  1.00  0.00            
ATOM   1262 HD21 LEU    87       6.260  -6.940 -10.290  1.00  0.00            
ATOM   1263 HD22 LEU    87       4.670  -7.100 -10.620  1.00  0.00            
ATOM   1264 HD23 LEU    87       5.380  -5.630 -10.730  1.00  0.00            
ATOM   1265  C   LEU    87       1.940  -3.800  -9.120  1.00  0.00            
ATOM   1266  O   LEU    87       1.180  -4.010 -10.080  1.00  0.00            
ATOM   1267  N   THR    88       1.520  -3.240  -7.990  1.00  0.00            
ATOM   1268  H   THR    88       2.160  -3.160  -7.220  1.00  0.00            
ATOM   1269  CA  THR    88       0.170  -2.730  -7.850  1.00  0.00            
ATOM   1270  HA  THR    88      -0.400  -3.500  -8.160  1.00  0.00            
ATOM   1271  CB  THR    88      -0.210  -2.410  -6.390  1.00  0.00            
ATOM   1272  HB  THR    88      -1.130  -2.030  -6.330  1.00  0.00            
ATOM   1273  CG2 THR    88      -0.080  -3.660  -5.510  1.00  0.00            
ATOM   1274 HG21 THR    88      -0.320  -3.430  -4.570  1.00  0.00            
ATOM   1275 HG22 THR    88      -0.690  -4.370  -5.860  1.00  0.00            
ATOM   1276 HG23 THR    88       0.870  -3.990  -5.550  1.00  0.00            
ATOM   1277  OG1 THR    88       0.640  -1.370  -5.880  1.00  0.00            
ATOM   1278  HG1 THR    88       0.380  -1.180  -4.930  1.00  0.00            
ATOM   1279  C   THR    88      -0.060  -1.520  -8.760  1.00  0.00            
ATOM   1280  O   THR    88      -1.160  -1.310  -9.260  1.00  0.00            
ATOM   1281  N   ALA    89       0.990  -0.730  -8.970  1.00  0.00            
ATOM   1282  H   ALA    89       1.860  -0.940  -8.530  1.00  0.00            
ATOM   1283  CA  ALA    89       0.910   0.440  -9.850  1.00  0.00            
ATOM   1284  HA  ALA    89       0.120   0.950  -9.520  1.00  0.00            
ATOM   1285  CB  ALA    89       2.170   1.310  -9.720  1.00  0.00            
ATOM   1286  HB1 ALA    89       2.090   2.100 -10.330  1.00  0.00            
ATOM   1287  HB2 ALA    89       2.270   1.620  -8.780  1.00  0.00            
ATOM   1288  HB3 ALA    89       2.980   0.770  -9.980  1.00  0.00            
ATOM   1289  C   ALA    89       0.680   0.050 -11.290  1.00  0.00            
ATOM   1290  O   ALA    89      -0.170   0.640 -11.970  1.00  0.00            
ATOM   1291  N   SER    90       1.430  -0.960 -11.760  1.00  0.00            
ATOM   1292  H   SER    90       2.120  -1.360 -11.160  1.00  0.00            
ATOM   1293  CA  SER    90       1.280  -1.500 -13.110  1.00  0.00            
ATOM   1294  HA  SER    90       1.460  -0.730 -13.720  1.00  0.00            
ATOM   1295  CB  SER    90       2.280  -2.630 -13.370  1.00  0.00            
ATOM   1296  HB1 SER    90       3.220  -2.330 -13.170  1.00  0.00            
ATOM   1297  HB2 SER    90       2.230  -2.940 -14.320  1.00  0.00            
ATOM   1298  OG  SER    90       2.020  -3.750 -12.540  1.00  0.00            
ATOM   1299  HG  SER    90       2.680  -4.470 -12.720  1.00  0.00            
ATOM   1300  C   SER    90      -0.150  -1.990 -13.350  1.00  0.00            
ATOM   1301  O   SER    90      -0.740  -1.770 -14.400  1.00  0.00            
ATOM   1302  N   SER    91      -0.690  -2.660 -12.340  1.00  0.00            
ATOM   1303  H   SER    91      -0.130  -2.870 -11.550  1.00  0.00            
ATOM   1304  CA  SER    91      -2.080  -3.100 -12.330  1.00  0.00            
ATOM   1305  HA  SER    91      -2.170  -3.740 -13.090  1.00  0.00            
ATOM   1306  CB  SER    91      -2.390  -3.800 -10.990  1.00  0.00            
ATOM   1307  HB1 SER    91      -1.990  -3.280 -10.230  1.00  0.00            
ATOM   1308  HB2 SER    91      -2.020  -4.730 -10.990  1.00  0.00            
ATOM   1309  OG  SER    91      -3.780  -3.890 -10.760  1.00  0.00            
ATOM   1310  HG  SER    91      -3.950  -4.350  -9.890  1.00  0.00            
ATOM   1311  C   SER    91      -3.050  -1.930 -12.560  1.00  0.00            
ATOM   1312  O   SER    91      -3.970  -2.030 -13.380  1.00  0.00            
ATOM   1313  N   ILE    92      -2.850  -0.820 -11.850  1.00  0.00            
ATOM   1314  H   ILE    92      -2.090  -0.810 -11.200  1.00  0.00            
ATOM   1315  CA  ILE    92      -3.660   0.380 -11.990  1.00  0.00            
ATOM   1316  HA  ILE    92      -4.600   0.030 -11.900  1.00  0.00            
ATOM   1317  CB  ILE    92      -3.320   1.430 -10.890  1.00  0.00            
ATOM   1318  HB  ILE    92      -2.330   1.560 -10.850  1.00  0.00            
ATOM   1319  CG2 ILE    92      -3.970   2.770 -11.200  1.00  0.00            
ATOM   1320 HG21 ILE    92      -3.740   3.420 -10.480  1.00  0.00            
ATOM   1321 HG22 ILE    92      -3.620   3.100 -12.080  1.00  0.00            
ATOM   1322 HG23 ILE    92      -4.960   2.660 -11.250  1.00  0.00            
ATOM   1323  CG1 ILE    92      -3.770   0.930  -9.510  1.00  0.00            
ATOM   1324 HG11 ILE    92      -3.490  -0.030  -9.420  1.00  0.00            
ATOM   1325 HG12 ILE    92      -4.760   0.990  -9.460  1.00  0.00            
ATOM   1326  CD  ILE    92      -3.180   1.700  -8.340  1.00  0.00            
ATOM   1327  HD1 ILE    92      -3.510   1.320  -7.490  1.00  0.00            
ATOM   1328  HD2 ILE    92      -2.180   1.640  -8.370  1.00  0.00            
ATOM   1329  HD3 ILE    92      -3.450   2.660  -8.410  1.00  0.00            
ATOM   1330  C   ILE    92      -3.520   1.030 -13.370  1.00  0.00            
ATOM   1331  O   ILE    92      -4.510   1.370 -14.000  1.00  0.00            
ATOM   1332  N   PHE    93      -2.280   1.180 -13.840  1.00  0.00            
ATOM   1333  H   PHE    93      -1.520   0.810 -13.310  1.00  0.00            
ATOM   1334  CA  PHE    93      -2.020   1.870 -15.100  1.00  0.00            
ATOM   1335  HA  PHE    93      -2.590   2.690 -15.040  1.00  0.00            
ATOM   1336  CB  PHE    93      -0.540   2.220 -15.230  1.00  0.00            
ATOM   1337  HB1 PHE    93      -0.350   2.500 -16.170  1.00  0.00            
ATOM   1338  HB2 PHE    93       0.010   1.410 -15.010  1.00  0.00            
ATOM   1339  CG  PHE    93      -0.100   3.340 -14.310  1.00  0.00            
ATOM   1340  CD1 PHE    93      -0.790   4.550 -14.300  1.00  0.00            
ATOM   1341  HD1 PHE    93      -1.570   4.680 -14.900  1.00  0.00            
ATOM   1342  CE1 PHE    93      -0.390   5.570 -13.450  1.00  0.00            
ATOM   1343  HE1 PHE    93      -0.880   6.440 -13.450  1.00  0.00            
ATOM   1344  CZ  PHE    93       0.710   5.390 -12.610  1.00  0.00            
ATOM   1345  HZ  PHE    93       1.010   6.120 -11.990  1.00  0.00            
ATOM   1346  CE2 PHE    93       1.400   4.190 -12.620  1.00  0.00            
ATOM   1347  HE2 PHE    93       2.180   4.050 -12.020  1.00  0.00            
ATOM   1348  CD2 PHE    93       0.980   3.170 -13.470  1.00  0.00            
ATOM   1349  HD2 PHE    93       1.480   2.300 -13.480  1.00  0.00            
ATOM   1350  C   PHE    93      -2.480   1.090 -16.320  1.00  0.00            
ATOM   1351  O   PHE    93      -2.980   1.690 -17.270  1.00  0.00            
ATOM   1352  N   SER    94      -2.310  -0.230 -16.280  1.00  0.00            
ATOM   1353  H   SER    94      -1.850  -0.650 -15.500  1.00  0.00            
ATOM   1354  CA  SER    94      -2.780  -1.060 -17.390  1.00  0.00            
ATOM   1355  HA  SER    94      -2.460  -0.590 -18.210  1.00  0.00            
ATOM   1356  CB  SER    94      -2.130  -2.450 -17.330  1.00  0.00            
ATOM   1357  HB1 SER    94      -1.140  -2.380 -17.320  1.00  0.00            
ATOM   1358  HB2 SER    94      -2.420  -3.000 -18.120  1.00  0.00            
ATOM   1359  OG  SER    94      -2.530  -3.130 -16.160  1.00  0.00            
ATOM   1360  HG  SER    94      -2.110  -4.040 -16.150  1.00  0.00            
ATOM   1361  C   SER    94      -4.300  -1.130 -17.420  1.00  0.00            
ATOM   1362  O   SER    94      -4.900  -1.370 -18.470  1.00  0.00            
ATOM   1363  N   LEU    95      -4.950  -0.930 -16.260  1.00  0.00            
ATOM   1364  H   LEU    95      -4.410  -0.860 -15.420  1.00  0.00            
ATOM   1365  CA  LEU    95      -6.390  -0.800 -16.200  1.00  0.00            
ATOM   1366  HA  LEU    95      -6.730  -1.560 -16.750  1.00  0.00            
ATOM   1367  CB  LEU    95      -6.880  -0.930 -14.760  1.00  0.00            
ATOM   1368  HB1 LEU    95      -6.490  -0.190 -14.220  1.00  0.00            
ATOM   1369  HB2 LEU    95      -6.560  -1.810 -14.400  1.00  0.00            
ATOM   1370  CG  LEU    95      -8.400  -0.890 -14.560  1.00  0.00            
ATOM   1371  HG  LEU    95      -8.750  -0.070 -15.020  1.00  0.00            
ATOM   1372  CD1 LEU    95      -9.090  -2.110 -15.210  1.00  0.00            
ATOM   1373 HD11 LEU    95     -10.070  -2.050 -15.060  1.00  0.00            
ATOM   1374 HD12 LEU    95      -8.890  -2.120 -16.190  1.00  0.00            
ATOM   1375 HD13 LEU    95      -8.730  -2.950 -14.790  1.00  0.00            
ATOM   1376  CD2 LEU    95      -8.760  -0.790 -13.070  1.00  0.00            
ATOM   1377 HD21 LEU    95      -9.750  -0.770 -12.960  1.00  0.00            
ATOM   1378 HD22 LEU    95      -8.390  -1.590 -12.590  1.00  0.00            
ATOM   1379 HD23 LEU    95      -8.360   0.040 -12.690  1.00  0.00            
ATOM   1380  C   LEU    95      -6.850   0.520 -16.810  1.00  0.00            
ATOM   1381  O   LEU    95      -7.850   0.570 -17.520  1.00  0.00            
ATOM   1382  N   LEU    96      -6.090   1.590 -16.550  1.00  0.00            
ATOM   1383  H   LEU    96      -5.350   1.500 -15.890  1.00  0.00            
ATOM   1384  CA  LEU    96      -6.320   2.880 -17.180  1.00  0.00            
ATOM   1385  HA  LEU    96      -7.250   3.120 -16.910  1.00  0.00            
ATOM   1386  CB  LEU    96      -5.310   3.930 -16.650  1.00  0.00            
ATOM   1387  HB1 LEU    96      -4.400   3.570 -16.830  1.00  0.00            
ATOM   1388  HB2 LEU    96      -5.460   4.000 -15.660  1.00  0.00            
ATOM   1389  CG  LEU    96      -5.350   5.360 -17.200  1.00  0.00            
ATOM   1390  HG  LEU    96      -5.270   5.290 -18.190  1.00  0.00            
ATOM   1391  CD1 LEU    96      -6.660   6.060 -16.860  1.00  0.00            
ATOM   1392 HD11 LEU    96      -6.640   6.980 -17.230  1.00  0.00            
ATOM   1393 HD12 LEU    96      -7.420   5.550 -17.260  1.00  0.00            
ATOM   1394 HD13 LEU    96      -6.770   6.100 -15.870  1.00  0.00            
ATOM   1395  CD2 LEU    96      -4.170   6.170 -16.690  1.00  0.00            
ATOM   1396 HD21 LEU    96      -4.210   7.100 -17.060  1.00  0.00            
ATOM   1397 HD22 LEU    96      -4.200   6.210 -15.690  1.00  0.00            
ATOM   1398 HD23 LEU    96      -3.310   5.740 -16.980  1.00  0.00            
ATOM   1399  C   LEU    96      -6.250   2.810 -18.720  1.00  0.00            
ATOM   1400  O   LEU    96      -7.060   3.430 -19.410  1.00  0.00            
ATOM   1401  N   ALA    97      -5.280   2.040 -19.230  1.00  0.00            
ATOM   1402  H   ALA    97      -4.670   1.550 -18.610  1.00  0.00            
ATOM   1403  CA  ALA    97      -5.100   1.880 -20.680  1.00  0.00            
ATOM   1404  HA  ALA    97      -4.910   2.800 -21.010  1.00  0.00            
ATOM   1405  CB  ALA    97      -3.920   0.980 -20.980  1.00  0.00            
ATOM   1406  HB1 ALA    97      -3.820   0.890 -21.980  1.00  0.00            
ATOM   1407  HB2 ALA    97      -3.090   1.370 -20.600  1.00  0.00            
ATOM   1408  HB3 ALA    97      -4.080   0.070 -20.580  1.00  0.00            
ATOM   1409  C   ALA    97      -6.380   1.350 -21.350  1.00  0.00            
ATOM   1410  O   ALA    97      -6.720   1.780 -22.450  1.00  0.00            
ATOM   1411  N   ILE    98      -7.070   0.450 -20.680  1.00  0.00            
ATOM   1412  H   ILE    98      -6.720   0.100 -19.810  1.00  0.00            
ATOM   1413  CA  ILE    98      -8.360  -0.060 -21.170  1.00  0.00            
ATOM   1414  HA  ILE    98      -8.150  -0.440 -22.080  1.00  0.00            
ATOM   1415  CB  ILE    98      -8.900  -1.190 -20.280  1.00  0.00            
ATOM   1416  HB  ILE    98      -8.970  -0.850 -19.340  1.00  0.00            
ATOM   1417  CG2 ILE    98     -10.310  -1.630 -20.730  1.00  0.00            
ATOM   1418 HG21 ILE    98     -10.650  -2.360 -20.130  1.00  0.00            
ATOM   1419 HG22 ILE    98     -10.940  -0.850 -20.680  1.00  0.00            
ATOM   1420 HG23 ILE    98     -10.280  -1.960 -21.670  1.00  0.00            
ATOM   1421  CG1 ILE    98      -7.940  -2.390 -20.310  1.00  0.00            
ATOM   1422 HG11 ILE    98      -7.010  -2.040 -20.270  1.00  0.00            
ATOM   1423 HG12 ILE    98      -8.080  -2.880 -21.180  1.00  0.00            
ATOM   1424  CD  ILE    98      -8.120  -3.390 -19.180  1.00  0.00            
ATOM   1425  HD1 ILE    98      -7.460  -4.130 -19.280  1.00  0.00            
ATOM   1426  HD2 ILE    98      -7.980  -2.930 -18.310  1.00  0.00            
ATOM   1427  HD3 ILE    98      -9.050  -3.760 -19.210  1.00  0.00            
ATOM   1428  C   ILE    98      -9.360   1.080 -21.340  1.00  0.00            
ATOM   1429  O   ILE    98     -10.010   1.200 -22.370  1.00  0.00            
ATOM   1430  N   ALA    99      -9.450   1.950 -20.320  1.00  0.00            
ATOM   1431  H   ALA    99      -8.880   1.800 -19.520  1.00  0.00            
ATOM   1432  CA  ALA    99     -10.350   3.090 -20.340  1.00  0.00            
ATOM   1433  HA  ALA    99     -11.240   2.670 -20.540  1.00  0.00            
ATOM   1434  CB  ALA    99     -10.390   3.770 -18.980  1.00  0.00            
ATOM   1435  HB1 ALA    99     -11.010   4.550 -19.020  1.00  0.00            
ATOM   1436  HB2 ALA    99     -10.700   3.120 -18.290  1.00  0.00            
ATOM   1437  HB3 ALA    99      -9.470   4.090 -18.750  1.00  0.00            
ATOM   1438  C   ALA    99     -10.060   4.120 -21.440  1.00  0.00            
ATOM   1439  O   ALA    99     -10.980   4.620 -22.090  1.00  0.00            
ATOM   1440  N   ILE   100      -8.770   4.430 -21.650  1.00  0.00            
ATOM   1441  H   ILE   100      -8.080   4.010 -21.070  1.00  0.00            
ATOM   1442  CA  ILE   100      -8.360   5.360 -22.710  1.00  0.00            
ATOM   1443  HA  ILE   100      -8.910   6.190 -22.570  1.00  0.00            
ATOM   1444  CB  ILE   100      -6.860   5.740 -22.580  1.00  0.00            
ATOM   1445  HB  ILE   100      -6.320   4.900 -22.490  1.00  0.00            
ATOM   1446  CG2 ILE   100      -6.380   6.490 -23.820  1.00  0.00            
ATOM   1447 HG21 ILE   100      -5.410   6.720 -23.720  1.00  0.00            
ATOM   1448 HG22 ILE   100      -6.490   5.910 -24.630  1.00  0.00            
ATOM   1449 HG23 ILE   100      -6.910   7.320 -23.930  1.00  0.00            
ATOM   1450  CG1 ILE   100      -6.620   6.600 -21.330  1.00  0.00            
ATOM   1451 HG11 ILE   100      -7.090   6.160 -20.560  1.00  0.00            
ATOM   1452 HG12 ILE   100      -7.030   7.500 -21.490  1.00  0.00            
ATOM   1453  CD  ILE   100      -5.150   6.790 -20.960  1.00  0.00            
ATOM   1454  HD1 ILE   100      -5.090   7.360 -20.140  1.00  0.00            
ATOM   1455  HD2 ILE   100      -4.740   5.900 -20.780  1.00  0.00            
ATOM   1456  HD3 ILE   100      -4.680   7.240 -21.710  1.00  0.00            
ATOM   1457  C   ILE   100      -8.660   4.770 -24.090  1.00  0.00            
ATOM   1458  O   ILE   100      -9.090   5.500 -25.010  1.00  0.00            
ATOM   1459  N   ASP   101      -8.450   3.470 -24.210  1.00  0.00            
ATOM   1460  H   ASP   101      -8.050   2.970 -23.440  1.00  0.00            
ATOM   1461  CA  ASP   101      -8.780   2.730 -25.430  1.00  0.00            
ATOM   1462  HA  ASP   101      -8.260   3.180 -26.150  1.00  0.00            
ATOM   1463  CB  ASP   101      -8.380   1.260 -25.270  1.00  0.00            
ATOM   1464  HB1 ASP   101      -8.840   0.880 -24.470  1.00  0.00            
ATOM   1465  HB2 ASP   101      -7.390   1.210 -25.140  1.00  0.00            
ATOM   1466  CG  ASP   101      -8.730   0.430 -26.480  1.00  0.00            
ATOM   1467  OD1 ASP   101      -8.170   0.660 -27.560  1.00  0.00            
ATOM   1468  OD2 ASP   101      -9.600  -0.470 -26.340  1.00  0.00            
ATOM   1469  C   ASP   101     -10.280   2.830 -25.770  1.00  0.00            
ATOM   1470  O   ASP   101     -10.620   3.180 -26.910  1.00  0.00            
ATOM   1471  N   ARG   102     -11.130   2.530 -24.810  1.00  0.00            
ATOM   1472  H   ARG   102     -10.760   2.230 -23.930  1.00  0.00            
ATOM   1473  CA  ARG   102     -12.590   2.640 -24.970  1.00  0.00            
ATOM   1474  HA  ARG   102     -12.780   2.090 -25.780  1.00  0.00            
ATOM   1475  CB  ARG   102     -13.320   2.070 -23.740  1.00  0.00            
ATOM   1476  HB1 ARG   102     -14.310   2.210 -23.880  1.00  0.00            
ATOM   1477  HB2 ARG   102     -13.030   2.590 -22.940  1.00  0.00            
ATOM   1478  CG  ARG   102     -13.100   0.590 -23.460  1.00  0.00            
ATOM   1479  HG1 ARG   102     -13.510   0.360 -22.580  1.00  0.00            
ATOM   1480  HG2 ARG   102     -12.110   0.410 -23.420  1.00  0.00            
ATOM   1481  CD  ARG   102     -13.700  -0.320 -24.530  1.00  0.00            
ATOM   1482  HD1 ARG   102     -14.580   0.040 -24.820  1.00  0.00            
ATOM   1483  HD2 ARG   102     -13.810  -1.240 -24.160  1.00  0.00            
ATOM   1484  NE  ARG   102     -12.850  -0.420 -25.720  1.00  0.00            
ATOM   1485  HE  ARG   102     -11.850  -0.380 -25.590  1.00  0.00            
ATOM   1486  CZ  ARG   102     -13.310  -0.560 -26.960  1.00  0.00            
ATOM   1487  NH1 ARG   102     -14.620  -0.610 -27.190  1.00  0.00            
ATOM   1488 HH11 ARG   102     -15.260  -0.550 -26.430  1.00  0.00            
ATOM   1489 HH12 ARG   102     -14.950  -0.710 -28.130  1.00  0.00            
ATOM   1490  NH2 ARG   102     -12.450  -0.640 -27.980  1.00  0.00            
ATOM   1491 HH21 ARG   102     -11.470  -0.590 -27.810  1.00  0.00            
ATOM   1492 HH22 ARG   102     -12.800  -0.740 -28.910  1.00  0.00            
ATOM   1493  C   ARG   102     -13.040   4.060 -25.240  1.00  0.00            
ATOM   1494  O   ARG   102     -14.030   4.290 -25.920  1.00  0.00            
ATOM   1495  N   TYR   103     -12.300   5.030 -24.690  1.00  0.00            
ATOM   1496  H   TYR   103     -11.540   4.770 -24.080  1.00  0.00            
ATOM   1497  CA  TYR   103     -12.560   6.440 -24.940  1.00  0.00            
ATOM   1498  HA  TYR   103     -13.510   6.600 -24.680  1.00  0.00            
ATOM   1499  CB  TYR   103     -11.620   7.300 -24.070  1.00  0.00            
ATOM   1500  HB1 TYR   103     -10.680   7.090 -24.320  1.00  0.00            
ATOM   1501  HB2 TYR   103     -11.780   7.060 -23.110  1.00  0.00            
ATOM   1502  CG  TYR   103     -11.840   8.790 -24.230  1.00  0.00            
ATOM   1503  CD1 TYR   103     -13.020   9.400 -23.800  1.00  0.00            
ATOM   1504  HD1 TYR   103     -13.740   8.830 -23.390  1.00  0.00            
ATOM   1505  CE1 TYR   103     -13.200  10.770 -23.940  1.00  0.00            
ATOM   1506  HE1 TYR   103     -14.050  11.190 -23.620  1.00  0.00            
ATOM   1507  CZ  TYR   103     -12.210  11.550 -24.510  1.00  0.00            
ATOM   1508  OH  TYR   103     -12.410  12.900 -24.650  1.00  0.00            
ATOM   1509  HH  TYR   103     -11.610  13.320 -25.080  1.00  0.00            
ATOM   1510  CE2 TYR   103     -11.030  10.970 -24.940  1.00  0.00            
ATOM   1511  HE2 TYR   103     -10.320  11.530 -25.350  1.00  0.00            
ATOM   1512  CD2 TYR   103     -10.850   9.590 -24.800  1.00  0.00            
ATOM   1513  HD2 TYR   103      -9.990   9.170 -25.120  1.00  0.00            
ATOM   1514  C   TYR   103     -12.380   6.770 -26.420  1.00  0.00            
ATOM   1515  O   TYR   103     -13.300   7.300 -27.050  1.00  0.00            
ATOM   1516  N   ILE   104     -11.210   6.420 -26.970  1.00  0.00            
ATOM   1517  H   ILE   104     -10.520   6.000 -26.390  1.00  0.00            
ATOM   1518  CA  ILE   104     -10.920   6.630 -28.380  1.00  0.00            
ATOM   1519  HA  ILE   104     -11.030   7.620 -28.520  1.00  0.00            
ATOM   1520  CB  ILE   104      -9.450   6.230 -28.730  1.00  0.00            
ATOM   1521  HB  ILE   104      -9.340   5.250 -28.550  1.00  0.00            
ATOM   1522  CG2 ILE   104      -9.150   6.470 -30.210  1.00  0.00            
ATOM   1523 HG21 ILE   104      -8.200   6.200 -30.400  1.00  0.00            
ATOM   1524 HG22 ILE   104      -9.770   5.930 -30.770  1.00  0.00            
ATOM   1525 HG23 ILE   104      -9.260   7.440 -30.420  1.00  0.00            
ATOM   1526  CG1 ILE   104      -8.460   6.980 -27.850  1.00  0.00            
ATOM   1527 HG11 ILE   104      -8.880   7.120 -26.950  1.00  0.00            
ATOM   1528 HG12 ILE   104      -8.280   7.870 -28.270  1.00  0.00            
ATOM   1529  CD  ILE   104      -7.140   6.260 -27.650  1.00  0.00            
ATOM   1530  HD1 ILE   104      -6.550   6.810 -27.060  1.00  0.00            
ATOM   1531  HD2 ILE   104      -7.310   5.370 -27.220  1.00  0.00            
ATOM   1532  HD3 ILE   104      -6.710   6.130 -28.540  1.00  0.00            
ATOM   1533  C   ILE   104     -11.920   5.890 -29.270  1.00  0.00            
ATOM   1534  O   ILE   104     -12.400   6.440 -30.260  1.00  0.00            
ATOM   1535  N   ALA   105     -12.200   4.640 -28.910  1.00  0.00            
ATOM   1536  H   ALA   105     -11.780   4.280 -28.080  1.00  0.00            
ATOM   1537  CA  ALA   105     -13.110   3.790 -29.680  1.00  0.00            
ATOM   1538  HA  ALA   105     -12.700   3.760 -30.580  1.00  0.00            
ATOM   1539  CB  ALA   105     -13.180   2.390 -29.070  1.00  0.00            
ATOM   1540  HB1 ALA   105     -13.800   1.830 -29.600  1.00  0.00            
ATOM   1541  HB2 ALA   105     -12.260   1.990 -29.080  1.00  0.00            
ATOM   1542  HB3 ALA   105     -13.500   2.460 -28.120  1.00  0.00            
ATOM   1543  C   ALA   105     -14.520   4.360 -29.820  1.00  0.00            
ATOM   1544  O   ALA   105     -15.130   4.230 -30.880  1.00  0.00            
ATOM   1545  N   ILE   106     -15.020   4.990 -28.760  1.00  0.00            
ATOM   1546  H   ILE   106     -14.460   5.080 -27.940  1.00  0.00            
ATOM   1547  CA  ILE   106     -16.380   5.530 -28.750  1.00  0.00            
ATOM   1548  HA  ILE   106     -16.880   4.940 -29.390  1.00  0.00            
ATOM   1549  CB  ILE   106     -17.050   5.440 -27.340  1.00  0.00            
ATOM   1550  HB  ILE   106     -16.310   5.500 -26.660  1.00  0.00            
ATOM   1551  CG2 ILE   106     -18.020   6.590 -27.080  1.00  0.00            
ATOM   1552 HG21 ILE   106     -18.420   6.490 -26.170  1.00  0.00            
ATOM   1553 HG22 ILE   106     -17.540   7.460 -27.140  1.00  0.00            
ATOM   1554 HG23 ILE   106     -18.750   6.570 -27.760  1.00  0.00            
ATOM   1555  CG1 ILE   106     -17.790   4.100 -27.170  1.00  0.00            
ATOM   1556 HG11 ILE   106     -18.250   3.890 -28.030  1.00  0.00            
ATOM   1557 HG12 ILE   106     -18.480   4.220 -26.450  1.00  0.00            
ATOM   1558  CD  ILE   106     -16.930   2.910 -26.790  1.00  0.00            
ATOM   1559  HD1 ILE   106     -17.510   2.100 -26.700  1.00  0.00            
ATOM   1560  HD2 ILE   106     -16.250   2.760 -27.500  1.00  0.00            
ATOM   1561  HD3 ILE   106     -16.480   3.090 -25.920  1.00  0.00            
ATOM   1562  C   ILE   106     -16.430   6.940 -29.330  1.00  0.00            
ATOM   1563  O   ILE   106     -17.360   7.280 -30.070  1.00  0.00            
ATOM   1564  N   ARG   107     -15.440   7.760 -28.990  1.00  0.00            
ATOM   1565  H   ARG   107     -14.680   7.420 -28.430  1.00  0.00            
ATOM   1566  CA  ARG   107     -15.420   9.160 -29.440  1.00  0.00            
ATOM   1567  HA  ARG   107     -16.390   9.400 -29.410  1.00  0.00            
ATOM   1568  CB  ARG   107     -14.630  10.050 -28.470  1.00  0.00            
ATOM   1569  HB1 ARG   107     -14.630  10.980 -28.840  1.00  0.00            
ATOM   1570  HB2 ARG   107     -13.690   9.700 -28.440  1.00  0.00            
ATOM   1571  CG  ARG   107     -15.180  10.090 -27.040  1.00  0.00            
ATOM   1572  HG1 ARG   107     -14.570  10.670 -26.490  1.00  0.00            
ATOM   1573  HG2 ARG   107     -15.170   9.160 -26.670  1.00  0.00            
ATOM   1574  CD  ARG   107     -16.600  10.640 -26.950  1.00  0.00            
ATOM   1575  HD1 ARG   107     -16.980  10.440 -26.040  1.00  0.00            
ATOM   1576  HD2 ARG   107     -17.180  10.220 -27.650  1.00  0.00            
ATOM   1577  NE  ARG   107     -16.670  12.080 -27.140  1.00  0.00            
ATOM   1578  HE  ARG   107     -15.870  12.530 -27.550  1.00  0.00            
ATOM   1579  CZ  ARG   107     -17.710  12.860 -26.830  1.00  0.00            
ATOM   1580  NH1 ARG   107     -18.800  12.320 -26.270  1.00  0.00            
ATOM   1581 HH11 ARG   107     -18.830  11.340 -26.080  1.00  0.00            
ATOM   1582 HH12 ARG   107     -19.570  12.910 -26.030  1.00  0.00            
ATOM   1583  NH2 ARG   107     -17.650  14.160 -27.050  1.00  0.00            
ATOM   1584 HH21 ARG   107     -16.840  14.570 -27.450  1.00  0.00            
ATOM   1585 HH22 ARG   107     -18.440  14.740 -26.810  1.00  0.00            
ATOM   1586  C   ARG   107     -14.950   9.340 -30.880  1.00  0.00            
ATOM   1587  O   ARG   107     -15.550  10.120 -31.630  1.00  0.00            
ATOM   1588  N   ILE   108     -13.900   8.630 -31.270  1.00  0.00            
ATOM   1589  H   ILE   108     -13.440   8.040 -30.600  1.00  0.00            
ATOM   1590  CA  ILE   108     -13.380   8.680 -32.650  1.00  0.00            
ATOM   1591  HA  ILE   108     -14.000   9.280 -33.150  1.00  0.00            
ATOM   1592  CB  ILE   108     -11.930   9.270 -32.700  1.00  0.00            
ATOM   1593  HB  ILE   108     -11.280   8.570 -32.400  1.00  0.00            
ATOM   1594  CG2 ILE   108     -11.580   9.660 -34.140  1.00  0.00            
ATOM   1595 HG21 ILE   108     -10.650  10.040 -34.160  1.00  0.00            
ATOM   1596 HG22 ILE   108     -11.620   8.850 -34.730  1.00  0.00            
ATOM   1597 HG23 ILE   108     -12.220  10.350 -34.470  1.00  0.00            
ATOM   1598  CG1 ILE   108     -11.790  10.460 -31.750  1.00  0.00            
ATOM   1599 HG11 ILE   108     -12.400  10.330 -30.970  1.00  0.00            
ATOM   1600 HG12 ILE   108     -12.050  11.290 -32.240  1.00  0.00            
ATOM   1601  CD  ILE   108     -10.370  10.660 -31.210  1.00  0.00            
ATOM   1602  HD1 ILE   108     -10.360  11.460 -30.600  1.00  0.00            
ATOM   1603  HD2 ILE   108     -10.100   9.850 -30.700  1.00  0.00            
ATOM   1604  HD3 ILE   108      -9.740  10.810 -31.970  1.00  0.00            
ATOM   1605  C   ILE   108     -13.390   7.260 -33.250  1.00  0.00            
ATOM   1606  O   ILE   108     -12.330   6.640 -33.410  1.00  0.00            
ATOM   1607  N   PRO   109     -14.600   6.760 -33.620  1.00  0.00            
ATOM   1608  CD  PRO   109     -15.880   7.460 -33.710  1.00  0.00            
ATOM   1609  HD1 PRO   109     -16.020   7.850 -34.630  1.00  0.00            
ATOM   1610  HD2 PRO   109     -15.950   8.190 -33.030  1.00  0.00            
ATOM   1611  CG  PRO   109     -16.860   6.370 -33.440  1.00  0.00            
ATOM   1612  HG1 PRO   109     -17.730   6.570 -33.890  1.00  0.00            
ATOM   1613  HG2 PRO   109     -17.000   6.280 -32.460  1.00  0.00            
ATOM   1614  CB  PRO   109     -16.240   5.120 -34.010  1.00  0.00            
ATOM   1615  HB1 PRO   109     -16.580   4.950 -34.930  1.00  0.00            
ATOM   1616  HB2 PRO   109     -16.450   4.340 -33.430  1.00  0.00            
ATOM   1617  CA  PRO   109     -14.710   5.370 -34.040  1.00  0.00            
ATOM   1618  HA  PRO   109     -14.170   4.800 -33.430  1.00  0.00            
ATOM   1619  C   PRO   109     -14.170   5.100 -35.430  1.00  0.00            
ATOM   1620  O   PRO   109     -13.840   3.960 -35.760  1.00  0.00            
ATOM   1621  N   LEU   110     -14.050   6.160 -36.240  1.00  0.00            
ATOM   1622  H   LEU   110     -14.330   7.060 -35.890  1.00  0.00            
ATOM   1623  CA  LEU   110     -13.560   6.070 -37.610  1.00  0.00            
ATOM   1624  HA  LEU   110     -14.060   5.290 -38.000  1.00  0.00            
ATOM   1625  CB  LEU   110     -13.860   7.350 -38.380  1.00  0.00            
ATOM   1626  HB1 LEU   110     -13.380   7.290 -39.250  1.00  0.00            
ATOM   1627  HB2 LEU   110     -13.500   8.110 -37.850  1.00  0.00            
ATOM   1628  CG  LEU   110     -15.320   7.700 -38.710  1.00  0.00            
ATOM   1629  HG  LEU   110     -15.850   7.540 -37.880  1.00  0.00            
ATOM   1630  CD1 LEU   110     -15.450   9.170 -39.090  1.00  0.00            
ATOM   1631 HD11 LEU   110     -16.410   9.370 -39.300  1.00  0.00            
ATOM   1632 HD12 LEU   110     -15.160   9.740 -38.320  1.00  0.00            
ATOM   1633 HD13 LEU   110     -14.890   9.370 -39.890  1.00  0.00            
ATOM   1634  CD2 LEU   110     -15.880   6.810 -39.820  1.00  0.00            
ATOM   1635 HD21 LEU   110     -16.830   7.070 -40.000  1.00  0.00            
ATOM   1636 HD22 LEU   110     -15.340   6.920 -40.650  1.00  0.00            
ATOM   1637 HD23 LEU   110     -15.860   5.860 -39.520  1.00  0.00            
ATOM   1638  C   LEU   110     -12.060   5.730 -37.670  1.00  0.00            
ATOM   1639  O   LEU   110     -11.670   4.670 -38.160  1.00  0.00            
ATOM   1640  N   ARG   111     -11.230   6.630 -37.140  1.00  0.00            
ATOM   1641  H   ARG   111     -11.620   7.440 -36.690  1.00  0.00            
ATOM   1642  CA  ARG   111      -9.770   6.460 -37.180  1.00  0.00            
ATOM   1643  HA  ARG   111      -9.640   6.030 -38.070  1.00  0.00            
ATOM   1644  CB  ARG   111      -9.060   7.820 -37.110  1.00  0.00            
ATOM   1645  HB1 ARG   111      -8.250   7.730 -36.540  1.00  0.00            
ATOM   1646  HB2 ARG   111      -9.690   8.490 -36.690  1.00  0.00            
ATOM   1647  CG  ARG   111      -8.640   8.360 -38.460  1.00  0.00            
ATOM   1648  HG1 ARG   111      -9.440   8.740 -38.920  1.00  0.00            
ATOM   1649  HG2 ARG   111      -8.260   7.600 -39.000  1.00  0.00            
ATOM   1650  CD  ARG   111      -7.580   9.450 -38.330  1.00  0.00            
ATOM   1651  HD1 ARG   111      -7.090   9.560 -39.200  1.00  0.00            
ATOM   1652  HD2 ARG   111      -6.920   9.200 -37.610  1.00  0.00            
ATOM   1653  NE  ARG   111      -8.140  10.740 -37.970  1.00  0.00            
ATOM   1654  HE  ARG   111      -8.230  10.960 -37.000  1.00  0.00            
ATOM   1655  CZ  ARG   111      -8.570  11.650 -38.850  1.00  0.00            
ATOM   1656  NH1 ARG   111      -8.480  11.420 -40.150  1.00  0.00            
ATOM   1657 HH11 ARG   111      -8.090  10.560 -40.480  1.00  0.00            
ATOM   1658 HH12 ARG   111      -8.790  12.110 -40.810  1.00  0.00            
ATOM   1659  NH2 ARG   111      -9.080  12.810 -38.410  1.00  0.00            
ATOM   1660 HH21 ARG   111      -9.140  12.980 -37.430  1.00  0.00            
ATOM   1661 HH22 ARG   111      -9.390  13.490 -39.070  1.00  0.00            
ATOM   1662  C   ARG   111      -9.190   5.490 -36.160  1.00  0.00            
ATOM   1663  O   ARG   111      -8.020   5.150 -36.240  1.00  0.00            
ATOM   1664  N   TYR   112     -10.020   5.050 -35.210  1.00  0.00            
ATOM   1665  H   TYR   112     -10.970   5.360 -35.210  1.00  0.00            
ATOM   1666  CA  TYR   112      -9.600   4.120 -34.160  1.00  0.00            
ATOM   1667  HA  TYR   112      -9.030   4.700 -33.570  1.00  0.00            
ATOM   1668  CB  TYR   112     -10.800   3.560 -33.400  1.00  0.00            
ATOM   1669  HB1 TYR   112     -11.440   3.170 -34.060  1.00  0.00            
ATOM   1670  HB2 TYR   112     -11.230   4.300 -32.900  1.00  0.00            
ATOM   1671  CG  TYR   112     -10.420   2.470 -32.400  1.00  0.00            
ATOM   1672  CD1 TYR   112      -9.970   2.800 -31.120  1.00  0.00            
ATOM   1673  HD1 TYR   112      -9.900   3.770 -30.860  1.00  0.00            
ATOM   1674  CE1 TYR   112      -9.630   1.820 -30.200  1.00  0.00            
ATOM   1675  HE1 TYR   112      -9.320   2.070 -29.290  1.00  0.00            
ATOM   1676  CZ  TYR   112      -9.740   0.480 -30.560  1.00  0.00            
ATOM   1677  OH  TYR   112      -9.390  -0.490 -29.660  1.00  0.00            
ATOM   1678  HH  TYR   112      -9.520  -1.390 -30.070  1.00  0.00            
ATOM   1679  CE2 TYR   112     -10.170   0.130 -31.830  1.00  0.00            
ATOM   1680  HE2 TYR   112     -10.250  -0.830 -32.090  1.00  0.00            
ATOM   1681  CD2 TYR   112     -10.520   1.130 -32.740  1.00  0.00            
ATOM   1682  HD2 TYR   112     -10.830   0.870 -33.650  1.00  0.00            
ATOM   1683  C   TYR   112      -8.710   2.970 -34.670  1.00  0.00            
ATOM   1684  O   TYR   112      -7.700   2.650 -34.060  1.00  0.00            
ATOM   1685  N   ASN   113      -9.140   2.350 -35.760  1.00  0.00            
ATOM   1686  H   ASN   113      -9.940   2.700 -36.240  1.00  0.00            
ATOM   1687  CA  ASN   113      -8.440   1.170 -36.290  1.00  0.00            
ATOM   1688  HA  ASN   113      -8.240   0.610 -35.480  1.00  0.00            
ATOM   1689  CB  ASN   113      -9.360   0.400 -37.240  1.00  0.00            
ATOM   1690  HB1 ASN   113      -8.860  -0.370 -37.640  1.00  0.00            
ATOM   1691  HB2 ASN   113      -9.660   1.010 -37.980  1.00  0.00            
ATOM   1692  CG  ASN   113     -10.600  -0.140 -36.540  1.00  0.00            
ATOM   1693  OD1 ASN   113     -11.680   0.420 -36.650  1.00  0.00            
ATOM   1694  ND2 ASN   113     -10.420  -1.230 -35.780  1.00  0.00            
ATOM   1695 HD21 ASN   113      -9.520  -1.650 -35.710  1.00  0.00            
ATOM   1696 HD22 ASN   113     -11.200  -1.630 -35.300  1.00  0.00            
ATOM   1697  C   ASN   113      -7.110   1.500 -36.960  1.00  0.00            
ATOM   1698  O   ASN   113      -6.220   0.640 -37.040  1.00  0.00            
ATOM   1699  N   GLY   114      -6.970   2.750 -37.400  1.00  0.00            
ATOM   1700  H   GLY   114      -7.750   3.370 -37.350  1.00  0.00            
ATOM   1701  CA  GLY   114      -5.700   3.250 -37.950  1.00  0.00            
ATOM   1702  HA1 GLY   114      -5.930   3.940 -38.640  1.00  0.00            
ATOM   1703  HA2 GLY   114      -5.240   2.480 -38.400  1.00  0.00            
ATOM   1704  C   GLY   114      -4.800   3.850 -36.890  1.00  0.00            
ATOM   1705  O   GLY   114      -3.570   3.840 -37.040  1.00  0.00            
ATOM   1706  N   LEU   115      -5.410   4.370 -35.820  1.00  0.00            
ATOM   1707  H   LEU   115      -6.400   4.330 -35.770  1.00  0.00            
ATOM   1708  CA  LEU   115      -4.670   5.000 -34.730  1.00  0.00            
ATOM   1709  HA  LEU   115      -3.880   5.420 -35.180  1.00  0.00            
ATOM   1710  CB  LEU   115      -5.530   6.070 -34.040  1.00  0.00            
ATOM   1711  HB1 LEU   115      -6.140   5.600 -33.410  1.00  0.00            
ATOM   1712  HB2 LEU   115      -6.060   6.530 -34.750  1.00  0.00            
ATOM   1713  CG  LEU   115      -4.780   7.150 -33.250  1.00  0.00            
ATOM   1714  HG  LEU   115      -4.020   6.730 -32.760  1.00  0.00            
ATOM   1715  CD1 LEU   115      -4.230   8.230 -34.180  1.00  0.00            
ATOM   1716 HD11 LEU   115      -3.750   8.920 -33.640  1.00  0.00            
ATOM   1717 HD12 LEU   115      -3.590   7.810 -34.830  1.00  0.00            
ATOM   1718 HD13 LEU   115      -4.980   8.660 -34.680  1.00  0.00            
ATOM   1719  CD2 LEU   115      -5.700   7.770 -32.220  1.00  0.00            
ATOM   1720 HD21 LEU   115      -5.210   8.470 -31.710  1.00  0.00            
ATOM   1721 HD22 LEU   115      -6.490   8.180 -32.680  1.00  0.00            
ATOM   1722 HD23 LEU   115      -6.020   7.060 -31.590  1.00  0.00            
ATOM   1723  C   LEU   115      -4.170   3.990 -33.690  1.00  0.00            
ATOM   1724  O   LEU   115      -2.980   3.960 -33.360  1.00  0.00            
ATOM   1725  N   VAL   116      -5.080   3.150 -33.180  1.00  0.00            
ATOM   1726  H   VAL   116      -6.020   3.200 -33.500  1.00  0.00            
ATOM   1727  CA  VAL   116      -4.730   2.170 -32.160  1.00  0.00            
ATOM   1728  HA  VAL   116      -3.940   2.570 -31.690  1.00  0.00            
ATOM   1729  CB  VAL   116      -5.880   1.970 -31.130  1.00  0.00            
ATOM   1730  HB  VAL   116      -6.660   1.570 -31.600  1.00  0.00            
ATOM   1731  CG1 VAL   116      -5.440   1.010 -30.010  1.00  0.00            
ATOM   1732 HG11 VAL   116      -6.200   0.890 -29.360  1.00  0.00            
ATOM   1733 HG12 VAL   116      -5.210   0.120 -30.400  1.00  0.00            
ATOM   1734 HG13 VAL   116      -4.650   1.390 -29.530  1.00  0.00            
ATOM   1735  CG2 VAL   116      -6.310   3.300 -30.540  1.00  0.00            
ATOM   1736 HG21 VAL   116      -7.040   3.150 -29.880  1.00  0.00            
ATOM   1737 HG22 VAL   116      -5.530   3.730 -30.070  1.00  0.00            
ATOM   1738 HG23 VAL   116      -6.630   3.900 -31.270  1.00  0.00            
ATOM   1739  C   VAL   116      -4.300   0.840 -32.800  1.00  0.00            
ATOM   1740  O   VAL   116      -5.090  -0.100 -32.890  1.00  0.00            
ATOM   1741  N   THR   117      -3.050   0.800 -33.240  1.00  0.00            
ATOM   1742  H   THR   117      -2.470   1.610 -33.130  1.00  0.00            
ATOM   1743  CA  THR   117      -2.470  -0.400 -33.860  1.00  0.00            
ATOM   1744  HA  THR   117      -3.270  -0.840 -34.270  1.00  0.00            
ATOM   1745  CB  THR   117      -1.440  -0.040 -34.950  1.00  0.00            
ATOM   1746  HB  THR   117      -1.120  -0.860 -35.430  1.00  0.00            
ATOM   1747  CG2 THR   117      -2.010   0.950 -35.950  1.00  0.00            
ATOM   1748 HG21 THR   117      -1.330   1.170 -36.640  1.00  0.00            
ATOM   1749 HG22 THR   117      -2.820   0.550 -36.390  1.00  0.00            
ATOM   1750 HG23 THR   117      -2.280   1.790 -35.470  1.00  0.00            
ATOM   1751  OG1 THR   117      -0.280   0.540 -34.320  1.00  0.00            
ATOM   1752  HG1 THR   117       0.400   0.770 -35.020  1.00  0.00            
ATOM   1753  C   THR   117      -1.800  -1.310 -32.830  1.00  0.00            
ATOM   1754  O   THR   117      -1.600  -0.910 -31.690  1.00  0.00            
ATOM   1755  N   GLY   118      -1.460  -2.520 -33.250  1.00  0.00            
ATOM   1756  H   GLY   118      -1.670  -2.780 -34.190  1.00  0.00            
ATOM   1757  CA  GLY   118      -0.770  -3.490 -32.390  1.00  0.00            
ATOM   1758  HA1 GLY   118      -0.640  -4.330 -32.920  1.00  0.00            
ATOM   1759  HA2 GLY   118      -1.380  -3.690 -31.620  1.00  0.00            
ATOM   1760  C   GLY   118       0.570  -3.020 -31.850  1.00  0.00            
ATOM   1761  O   GLY   118       0.940  -3.350 -30.730  1.00  0.00            
ATOM   1762  N   THR   119       1.290  -2.260 -32.670  1.00  0.00            
ATOM   1763  H   THR   119       0.920  -2.060 -33.580  1.00  0.00            
ATOM   1764  CA  THR   119       2.590  -1.700 -32.290  1.00  0.00            
ATOM   1765  HA  THR   119       3.050  -2.460 -31.830  1.00  0.00            
ATOM   1766  CB  THR   119       3.400  -1.270 -33.540  1.00  0.00            
ATOM   1767  HB  THR   119       2.780  -0.950 -34.260  1.00  0.00            
ATOM   1768  CG2 THR   119       4.410  -0.180 -33.230  1.00  0.00            
ATOM   1769 HG21 THR   119       4.910   0.060 -34.060  1.00  0.00            
ATOM   1770 HG22 THR   119       3.940   0.630 -32.870  1.00  0.00            
ATOM   1771 HG23 THR   119       5.060  -0.510 -32.540  1.00  0.00            
ATOM   1772  OG1 THR   119       4.100  -2.420 -34.050  1.00  0.00            
ATOM   1773  HG1 THR   119       4.620  -2.160 -34.860  1.00  0.00            
ATOM   1774  C   THR   119       2.430  -0.550 -31.280  1.00  0.00            
ATOM   1775  O   THR   119       3.150  -0.480 -30.290  1.00  0.00            
ATOM   1776  N   ARG   120       1.490   0.350 -31.560  1.00  0.00            
ATOM   1777  H   ARG   120       0.960   0.260 -32.410  1.00  0.00            
ATOM   1778  CA  ARG   120       1.180   1.450 -30.650  1.00  0.00            
ATOM   1779  HA  ARG   120       2.080   1.860 -30.480  1.00  0.00            
ATOM   1780  CB  ARG   120       0.250   2.470 -31.300  1.00  0.00            
ATOM   1781  HB1 ARG   120      -0.390   2.810 -30.620  1.00  0.00            
ATOM   1782  HB2 ARG   120      -0.250   2.010 -32.040  1.00  0.00            
ATOM   1783  CG  ARG   120       1.020   3.650 -31.890  1.00  0.00            
ATOM   1784  HG1 ARG   120       1.740   3.300 -32.490  1.00  0.00            
ATOM   1785  HG2 ARG   120       1.420   4.180 -31.140  1.00  0.00            
ATOM   1786  CD  ARG   120       0.150   4.580 -32.710  1.00  0.00            
ATOM   1787  HD1 ARG   120       0.400   5.530 -32.520  1.00  0.00            
ATOM   1788  HD2 ARG   120      -0.810   4.440 -32.460  1.00  0.00            
ATOM   1789  NE  ARG   120       0.300   4.330 -34.130  1.00  0.00            
ATOM   1790  HE  ARG   120       0.580   3.420 -34.420  1.00  0.00            
ATOM   1791  CZ  ARG   120       0.070   5.240 -35.080  1.00  0.00            
ATOM   1792  NH1 ARG   120      -0.300   6.470 -34.770  1.00  0.00            
ATOM   1793 HH11 ARG   120      -0.430   6.730 -33.810  1.00  0.00            
ATOM   1794 HH12 ARG   120      -0.470   7.140 -35.490  1.00  0.00            
ATOM   1795  NH2 ARG   120       0.240   4.920 -36.360  1.00  0.00            
ATOM   1796 HH21 ARG   120       0.540   4.000 -36.610  1.00  0.00            
ATOM   1797 HH22 ARG   120       0.080   5.600 -37.070  1.00  0.00            
ATOM   1798  C   ARG   120       0.620   0.980 -29.300  1.00  0.00            
ATOM   1799  O   ARG   120       0.850   1.600 -28.280  1.00  0.00            
ATOM   1800  N   ALA   121      -0.100  -0.140 -29.310  1.00  0.00            
ATOM   1801  H   ALA   121      -0.300  -0.570 -30.190  1.00  0.00            
ATOM   1802  CA  ALA   121      -0.620  -0.760 -28.090  1.00  0.00            
ATOM   1803  HA  ALA   121      -1.130  -0.030 -27.630  1.00  0.00            
ATOM   1804  CB  ALA   121      -1.580  -1.900 -28.410  1.00  0.00            
ATOM   1805  HB1 ALA   121      -1.910  -2.310 -27.560  1.00  0.00            
ATOM   1806  HB2 ALA   121      -2.350  -1.560 -28.940  1.00  0.00            
ATOM   1807  HB3 ALA   121      -1.090  -2.600 -28.940  1.00  0.00            
ATOM   1808  C   ALA   121       0.510  -1.240 -27.180  1.00  0.00            
ATOM   1809  O   ALA   121       0.390  -1.180 -25.950  1.00  0.00            
ATOM   1810  N   LYS   122       1.580  -1.720 -27.780  1.00  0.00            
ATOM   1811  H   LYS   122       1.600  -1.780 -28.770  1.00  0.00            
ATOM   1812  CA  LYS   122       2.760  -2.170 -27.020  1.00  0.00            
ATOM   1813  HA  LYS   122       2.410  -2.710 -26.260  1.00  0.00            
ATOM   1814  CB  LYS   122       3.660  -3.070 -27.870  1.00  0.00            
ATOM   1815  HB1 LYS   122       4.520  -3.200 -27.380  1.00  0.00            
ATOM   1816  HB2 LYS   122       3.830  -2.600 -28.740  1.00  0.00            
ATOM   1817  CG  LYS   122       3.070  -4.430 -28.170  1.00  0.00            
ATOM   1818  HG1 LYS   122       2.130  -4.310 -28.500  1.00  0.00            
ATOM   1819  HG2 LYS   122       3.050  -4.970 -27.330  1.00  0.00            
ATOM   1820  CD  LYS   122       3.880  -5.150 -29.220  1.00  0.00            
ATOM   1821  HD1 LYS   122       4.790  -5.360 -28.840  1.00  0.00            
ATOM   1822  HD2 LYS   122       3.990  -4.560 -30.020  1.00  0.00            
ATOM   1823  CE  LYS   122       3.220  -6.430 -29.640  1.00  0.00            
ATOM   1824  HE1 LYS   122       2.230  -6.320 -29.610  1.00  0.00            
ATOM   1825  HE2 LYS   122       3.500  -7.170 -29.020  1.00  0.00            
ATOM   1826  NZ  LYS   122       3.620  -6.790 -31.020  1.00  0.00            
ATOM   1827  HZ1 LYS   122       3.180  -7.650 -31.290  1.00  0.00            
ATOM   1828  HZ2 LYS   122       3.350  -6.070 -31.650  1.00  0.00            
ATOM   1829  HZ3 LYS   122       4.620  -6.910 -31.070  1.00  0.00            
ATOM   1830  C   LYS   122       3.550  -0.980 -26.490  1.00  0.00            
ATOM   1831  O   LYS   122       4.170  -1.050 -25.420  1.00  0.00            
ATOM   1832  N   GLY   123       3.530   0.130 -27.240  1.00  0.00            
ATOM   1833  H   GLY   123       3.150   0.070 -28.160  1.00  0.00            
ATOM   1834  CA  GLY   123       4.060   1.400 -26.770  1.00  0.00            
ATOM   1835  HA1 GLY   123       3.860   2.090 -27.470  1.00  0.00            
ATOM   1836  HA2 GLY   123       5.040   1.310 -26.650  1.00  0.00            
ATOM   1837  C   GLY   123       3.400   1.780 -25.450  1.00  0.00            
ATOM   1838  O   GLY   123       4.070   2.010 -24.460  1.00  0.00            
ATOM   1839  N   ILE   124       2.060   1.820 -25.460  1.00  0.00            
ATOM   1840  H   ILE   124       1.570   1.610 -26.310  1.00  0.00            
ATOM   1841  CA  ILE   124       1.280   2.170 -24.260  1.00  0.00            
ATOM   1842  HA  ILE   124       1.620   3.070 -24.010  1.00  0.00            
ATOM   1843  CB  ILE   124      -0.260   2.260 -24.560  1.00  0.00            
ATOM   1844  HB  ILE   124      -0.480   1.540 -25.220  1.00  0.00            
ATOM   1845  CG2 ILE   124      -1.070   2.050 -23.320  1.00  0.00            
ATOM   1846 HG21 ILE   124      -2.050   2.120 -23.540  1.00  0.00            
ATOM   1847 HG22 ILE   124      -0.880   1.150 -22.930  1.00  0.00            
ATOM   1848 HG23 ILE   124      -0.840   2.760 -22.650  1.00  0.00            
ATOM   1849  CG1 ILE   124      -0.610   3.640 -25.110  1.00  0.00            
ATOM   1850 HG11 ILE   124       0.030   4.310 -24.730  1.00  0.00            
ATOM   1851 HG12 ILE   124      -1.540   3.860 -24.820  1.00  0.00            
ATOM   1852  CD  ILE   124      -0.560   3.760 -26.610  1.00  0.00            
ATOM   1853  HD1 ILE   124      -0.810   4.700 -26.880  1.00  0.00            
ATOM   1854  HD2 ILE   124       0.360   3.560 -26.930  1.00  0.00            
ATOM   1855  HD3 ILE   124      -1.210   3.120 -27.020  1.00  0.00            
ATOM   1856  C   ILE   124       1.560   1.210 -23.100  1.00  0.00            
ATOM   1857  O   ILE   124       1.760   1.660 -21.970  1.00  0.00            
ATOM   1858  N   ILE   125       1.620  -0.090 -23.380  1.00  0.00            
ATOM   1859  H   ILE   125       1.420  -0.390 -24.320  1.00  0.00            
ATOM   1860  CA  ILE   125       1.950  -1.090 -22.370  1.00  0.00            
ATOM   1861  HA  ILE   125       1.200  -1.000 -21.700  1.00  0.00            
ATOM   1862  CB  ILE   125       1.970  -2.520 -22.960  1.00  0.00            
ATOM   1863  HB  ILE   125       2.590  -2.510 -23.750  1.00  0.00            
ATOM   1864  CG2 ILE   125       2.530  -3.550 -21.940  1.00  0.00            
ATOM   1865 HG21 ILE   125       2.530  -4.460 -22.360  1.00  0.00            
ATOM   1866 HG22 ILE   125       3.460  -3.290 -21.680  1.00  0.00            
ATOM   1867 HG23 ILE   125       1.940  -3.550 -21.130  1.00  0.00            
ATOM   1868  CG1 ILE   125       0.570  -2.930 -23.450  1.00  0.00            
ATOM   1869 HG11 ILE   125       0.160  -2.150 -23.920  1.00  0.00            
ATOM   1870 HG12 ILE   125       0.020  -3.170 -22.660  1.00  0.00            
ATOM   1871  CD  ILE   125       0.570  -4.120 -24.420  1.00  0.00            
ATOM   1872  HD1 ILE   125      -0.360  -4.330 -24.690  1.00  0.00            
ATOM   1873  HD2 ILE   125       1.120  -3.900 -25.220  1.00  0.00            
ATOM   1874  HD3 ILE   125       0.970  -4.920 -23.960  1.00  0.00            
ATOM   1875  C   ILE   125       3.290  -0.790 -21.690  1.00  0.00            
ATOM   1876  O   ILE   125       3.390  -0.810 -20.450  1.00  0.00            
ATOM   1877  N   ALA   126       4.320  -0.520 -22.500  1.00  0.00            
ATOM   1878  H   ALA   126       4.160  -0.540 -23.490  1.00  0.00            
ATOM   1879  CA  ALA   126       5.650  -0.200 -22.000  1.00  0.00            
ATOM   1880  HA  ALA   126       5.910  -0.990 -21.450  1.00  0.00            
ATOM   1881  CB  ALA   126       6.630  -0.030 -23.170  1.00  0.00            
ATOM   1882  HB1 ALA   126       7.540   0.190 -22.810  1.00  0.00            
ATOM   1883  HB2 ALA   126       6.680  -0.880 -23.690  1.00  0.00            
ATOM   1884  HB3 ALA   126       6.320   0.710 -23.760  1.00  0.00            
ATOM   1885  C   ALA   126       5.650   1.050 -21.110  1.00  0.00            
ATOM   1886  O   ALA   126       6.230   1.060 -20.030  1.00  0.00            
ATOM   1887  N   ILE   127       4.980   2.110 -21.580  1.00  0.00            
ATOM   1888  H   ILE   127       4.610   2.070 -22.510  1.00  0.00            
ATOM   1889  CA  ILE   127       4.740   3.310 -20.800  1.00  0.00            
ATOM   1890  HA  ILE   127       5.670   3.660 -20.650  1.00  0.00            
ATOM   1891  CB  ILE   127       3.900   4.360 -21.590  1.00  0.00            
ATOM   1892  HB  ILE   127       3.080   3.910 -21.960  1.00  0.00            
ATOM   1893  CG2 ILE   127       3.400   5.470 -20.680  1.00  0.00            
ATOM   1894 HG21 ILE   127       2.870   6.120 -21.210  1.00  0.00            
ATOM   1895 HG22 ILE   127       2.840   5.080 -19.950  1.00  0.00            
ATOM   1896 HG23 ILE   127       4.190   5.940 -20.280  1.00  0.00            
ATOM   1897  CG1 ILE   127       4.710   4.930 -22.750  1.00  0.00            
ATOM   1898 HG11 ILE   127       5.250   4.190 -23.140  1.00  0.00            
ATOM   1899 HG12 ILE   127       5.310   5.640 -22.380  1.00  0.00            
ATOM   1900  CD  ILE   127       3.880   5.560 -23.880  1.00  0.00            
ATOM   1901  HD1 ILE   127       4.500   5.910 -24.590  1.00  0.00            
ATOM   1902  HD2 ILE   127       3.270   4.880 -24.270  1.00  0.00            
ATOM   1903  HD3 ILE   127       3.340   6.320 -23.510  1.00  0.00            
ATOM   1904  C   ILE   127       4.130   3.010 -19.420  1.00  0.00            
ATOM   1905  O   ILE   127       4.570   3.570 -18.420  1.00  0.00            
ATOM   1906  N   CYS   128       3.150   2.100 -19.380  1.00  0.00            
ATOM   1907  H   CYS   128       2.830   1.690 -20.230  1.00  0.00            
ATOM   1908  CA  CYS   128       2.550   1.690 -18.110  1.00  0.00            
ATOM   1909  HA  CYS   128       2.150   2.540 -17.750  1.00  0.00            
ATOM   1910  CB  CYS   128       1.450   0.630 -18.320  1.00  0.00            
ATOM   1911  HB1 CYS   128       1.340   0.210 -17.420  1.00  0.00            
ATOM   1912  HB2 CYS   128       1.860  -0.030 -18.940  1.00  0.00            
ATOM   1913  SG  CYS   128      -0.090   1.300 -18.960  1.00  0.00            
ATOM   1914  HG  CYS   128      -0.760   0.560 -19.070  1.00  0.00            
ATOM   1915  C   CYS   128       3.580   1.150 -17.120  1.00  0.00            
ATOM   1916  O   CYS   128       3.510   1.430 -15.910  1.00  0.00            
ATOM   1917  N   TRP   129       4.530   0.390 -17.630  1.00  0.00            
ATOM   1918  H   TRP   129       4.540   0.220 -18.620  1.00  0.00            
ATOM   1919  CA  TRP   129       5.570  -0.200 -16.820  1.00  0.00            
ATOM   1920  HA  TRP   129       5.100  -0.410 -15.970  1.00  0.00            
ATOM   1921  CB  TRP   129       6.100  -1.470 -17.470  1.00  0.00            
ATOM   1922  HB1 TRP   129       7.020  -1.670 -17.120  1.00  0.00            
ATOM   1923  HB2 TRP   129       6.160  -1.330 -18.460  1.00  0.00            
ATOM   1924  CG  TRP   129       5.220  -2.640 -17.200  1.00  0.00            
ATOM   1925  CD1 TRP   129       4.250  -3.150 -18.010  1.00  0.00            
ATOM   1926  HD1 TRP   129       4.010  -2.790 -18.910  1.00  0.00            
ATOM   1927  NE1 TRP   129       3.640  -4.220 -17.410  1.00  0.00            
ATOM   1928  HE1 TRP   129       2.890  -4.760 -17.800  1.00  0.00            
ATOM   1929  CE2 TRP   129       4.210  -4.430 -16.180  1.00  0.00            
ATOM   1930  CZ2 TRP   129       3.940  -5.390 -15.220  1.00  0.00            
ATOM   1931  HZ2 TRP   129       3.240  -6.090 -15.360  1.00  0.00            
ATOM   1932  CH2 TRP   129       4.700  -5.360 -14.060  1.00  0.00            
ATOM   1933  HH2 TRP   129       4.520  -6.040 -13.350  1.00  0.00            
ATOM   1934  CZ3 TRP   129       5.700  -4.390 -13.860  1.00  0.00            
ATOM   1935  HZ3 TRP   129       6.220  -4.390 -13.000  1.00  0.00            
ATOM   1936  CE3 TRP   129       5.970  -3.430 -14.820  1.00  0.00            
ATOM   1937  HE3 TRP   129       6.680  -2.750 -14.680  1.00  0.00            
ATOM   1938  CD2 TRP   129       5.220  -3.440 -16.010  1.00  0.00            
ATOM   1939  C   TRP   129       6.710   0.750 -16.480  1.00  0.00            
ATOM   1940  O   TRP   129       7.310   0.620 -15.410  1.00  0.00            
ATOM   1941  N   VAL   130       7.020   1.700 -17.360  1.00  0.00            
ATOM   1942  H   VAL   130       6.550   1.710 -18.240  1.00  0.00            
ATOM   1943  CA  VAL   130       8.010   2.720 -17.060  1.00  0.00            
ATOM   1944  HA  VAL   130       8.840   2.220 -16.800  1.00  0.00            
ATOM   1945  CB  VAL   130       8.350   3.600 -18.310  1.00  0.00            
ATOM   1946  HB  VAL   130       7.510   3.890 -18.750  1.00  0.00            
ATOM   1947  CG1 VAL   130       9.120   4.860 -17.890  1.00  0.00            
ATOM   1948 HG11 VAL   130       9.330   5.410 -18.710  1.00  0.00            
ATOM   1949 HG12 VAL   130       8.570   5.400 -17.260  1.00  0.00            
ATOM   1950 HG13 VAL   130       9.980   4.600 -17.440  1.00  0.00            
ATOM   1951  CG2 VAL   130       9.130   2.790 -19.330  1.00  0.00            
ATOM   1952 HG21 VAL   130       9.340   3.360 -20.120  1.00  0.00            
ATOM   1953 HG22 VAL   130       9.990   2.460 -18.920  1.00  0.00            
ATOM   1954 HG23 VAL   130       8.590   2.000 -19.620  1.00  0.00            
ATOM   1955  C   VAL   130       7.540   3.570 -15.890  1.00  0.00            
ATOM   1956  O   VAL   130       8.270   3.750 -14.920  1.00  0.00            
ATOM   1957  N   LEU   131       6.300   4.060 -15.980  1.00  0.00            
ATOM   1958  H   LEU   131       5.780   3.890 -16.810  1.00  0.00            
ATOM   1959  CA  LEU   131       5.690   4.840 -14.900  1.00  0.00            
ATOM   1960  HA  LEU   131       6.310   5.610 -14.780  1.00  0.00            
ATOM   1961  CB  LEU   131       4.300   5.340 -15.320  1.00  0.00            
ATOM   1962  HB1 LEU   131       3.760   5.410 -14.480  1.00  0.00            
ATOM   1963  HB2 LEU   131       3.910   4.640 -15.910  1.00  0.00            
ATOM   1964  CG  LEU   131       4.120   6.680 -16.060  1.00  0.00            
ATOM   1965  HG  LEU   131       3.140   6.760 -16.250  1.00  0.00            
ATOM   1966  CD1 LEU   131       4.560   7.860 -15.190  1.00  0.00            
ATOM   1967 HD11 LEU   131       4.430   8.720 -15.700  1.00  0.00            
ATOM   1968 HD12 LEU   131       4.010   7.890 -14.360  1.00  0.00            
ATOM   1969 HD13 LEU   131       5.520   7.760 -14.950  1.00  0.00            
ATOM   1970  CD2 LEU   131       4.810   6.750 -17.410  1.00  0.00            
ATOM   1971 HD21 LEU   131       4.650   7.640 -17.830  1.00  0.00            
ATOM   1972 HD22 LEU   131       5.800   6.610 -17.280  1.00  0.00            
ATOM   1973 HD23 LEU   131       4.450   6.030 -18.010  1.00  0.00            
ATOM   1974  C   LEU   131       5.610   4.080 -13.590  1.00  0.00            
ATOM   1975  O   LEU   131       5.730   4.670 -12.520  1.00  0.00            
ATOM   1976  N   SER   132       5.380   2.770 -13.650  1.00  0.00            
ATOM   1977  H   SER   132       5.280   2.340 -14.550  1.00  0.00            
ATOM   1978  CA  SER   132       5.300   1.940 -12.450  1.00  0.00            
ATOM   1979  HA  SER   132       4.640   2.420 -11.860  1.00  0.00            
ATOM   1980  CB  SER   132       4.780   0.540 -12.790  1.00  0.00            
ATOM   1981  HB1 SER   132       4.700  -0.020 -11.970  1.00  0.00            
ATOM   1982  HB2 SER   132       5.400   0.090 -13.440  1.00  0.00            
ATOM   1983  OG  SER   132       3.510   0.620 -13.390  1.00  0.00            
ATOM   1984  HG  SER   132       3.180  -0.300 -13.610  1.00  0.00            
ATOM   1985  C   SER   132       6.620   1.860 -11.700  1.00  0.00            
ATOM   1986  O   SER   132       6.640   2.000 -10.480  1.00  0.00            
ATOM   1987  N   PHE   133       7.700   1.640 -12.440  1.00  0.00            
ATOM   1988  H   PHE   133       7.590   1.520 -13.430  1.00  0.00            
ATOM   1989  CA  PHE   133       9.060   1.560 -11.880  1.00  0.00            
ATOM   1990  HA  PHE   133       8.970   0.920 -11.110  1.00  0.00            
ATOM   1991  CB  PHE   133      10.060   1.020 -12.910  1.00  0.00            
ATOM   1992  HB1 PHE   133      10.980   1.320 -12.640  1.00  0.00            
ATOM   1993  HB2 PHE   133       9.840   1.400 -13.800  1.00  0.00            
ATOM   1994  CG  PHE   133      10.090  -0.490 -13.020  1.00  0.00            
ATOM   1995  CD1 PHE   133      10.620  -1.280 -12.010  1.00  0.00            
ATOM   1996  HD1 PHE   133      10.990  -0.850 -11.200  1.00  0.00            
ATOM   1997  CE1 PHE   133      10.630  -2.680 -12.120  1.00  0.00            
ATOM   1998  HE1 PHE   133      11.010  -3.240 -11.380  1.00  0.00            
ATOM   1999  CZ  PHE   133      10.110  -3.290 -13.260  1.00  0.00            
ATOM   2000  HZ  PHE   133      10.120  -4.290 -13.340  1.00  0.00            
ATOM   2001  CE2 PHE   133       9.570  -2.510 -14.270  1.00  0.00            
ATOM   2002  HE2 PHE   133       9.180  -2.950 -15.090  1.00  0.00            
ATOM   2003  CD2 PHE   133       9.560  -1.120 -14.150  1.00  0.00            
ATOM   2004  HD2 PHE   133       9.160  -0.560 -14.890  1.00  0.00            
ATOM   2005  C   PHE   133       9.520   2.900 -11.330  1.00  0.00            
ATOM   2006  O   PHE   133       9.930   3.010 -10.180  1.00  0.00            
ATOM   2007  N   ALA   134       9.390   3.950 -12.160  1.00  0.00            
ATOM   2008  H   ALA   134       9.020   3.800 -13.080  1.00  0.00            
ATOM   2009  CA  ALA   134       9.780   5.290 -11.770  1.00  0.00            
ATOM   2010  HA  ALA   134      10.780   5.240 -11.650  1.00  0.00            
ATOM   2011  CB  ALA   134       9.450   6.270 -12.870  1.00  0.00            
ATOM   2012  HB1 ALA   134       9.720   7.190 -12.590  1.00  0.00            
ATOM   2013  HB2 ALA   134       9.930   6.020 -13.700  1.00  0.00            
ATOM   2014  HB3 ALA   134       8.460   6.260 -13.040  1.00  0.00            
ATOM   2015  C   ALA   134       9.130   5.720 -10.450  1.00  0.00            
ATOM   2016  O   ALA   134       9.780   6.380  -9.630  1.00  0.00            
ATOM   2017  N   ILE   135       7.870   5.350 -10.250  1.00  0.00            
ATOM   2018  H   ILE   135       7.440   4.750 -10.910  1.00  0.00            
ATOM   2019  CA  ILE   135       7.100   5.800  -9.080  1.00  0.00            
ATOM   2020  HA  ILE   135       7.500   6.690  -8.870  1.00  0.00            
ATOM   2021  CB  ILE   135       5.590   5.960  -9.430  1.00  0.00            
ATOM   2022  HB  ILE   135       5.270   5.130  -9.880  1.00  0.00            
ATOM   2023  CG2 ILE   135       4.760   6.170  -8.150  1.00  0.00            
ATOM   2024 HG21 ILE   135       3.790   6.270  -8.400  1.00  0.00            
ATOM   2025 HG22 ILE   135       4.860   5.380  -7.550  1.00  0.00            
ATOM   2026 HG23 ILE   135       5.060   6.990  -7.680  1.00  0.00            
ATOM   2027  CG1 ILE   135       5.400   7.130 -10.410  1.00  0.00            
ATOM   2028 HG11 ILE   135       6.150   7.110 -11.070  1.00  0.00            
ATOM   2029 HG12 ILE   135       5.440   7.980  -9.880  1.00  0.00            
ATOM   2030  CD  ILE   135       4.100   7.110 -11.180  1.00  0.00            
ATOM   2031  HD1 ILE   135       4.060   7.900 -11.790  1.00  0.00            
ATOM   2032  HD2 ILE   135       4.040   6.270 -11.720  1.00  0.00            
ATOM   2033  HD3 ILE   135       3.330   7.140 -10.540  1.00  0.00            
ATOM   2034  C   ILE   135       7.310   4.910  -7.870  1.00  0.00            
ATOM   2035  O   ILE   135       7.560   5.400  -6.760  1.00  0.00            
ATOM   2036  N   GLY   136       7.220   3.610  -8.070  1.00  0.00            
ATOM   2037  H   GLY   136       7.060   3.270  -9.000  1.00  0.00            
ATOM   2038  CA  GLY   136       7.350   2.650  -6.990  1.00  0.00            
ATOM   2039  HA1 GLY   136       7.020   1.770  -7.320  1.00  0.00            
ATOM   2040  HA2 GLY   136       6.770   2.960  -6.230  1.00  0.00            
ATOM   2041  C   GLY   136       8.770   2.490  -6.490  1.00  0.00            
ATOM   2042  O   GLY   136       8.970   2.060  -5.350  1.00  0.00            
ATOM   2043  N   LEU   137       9.760   2.810  -7.320  1.00  0.00            
ATOM   2044  H   LEU   137       9.530   3.110  -8.250  1.00  0.00            
ATOM   2045  CA  LEU   137      11.160   2.750  -6.930  1.00  0.00            
ATOM   2046  HA  LEU   137      11.150   2.090  -6.180  1.00  0.00            
ATOM   2047  CB  LEU   137      12.060   2.250  -8.070  1.00  0.00            
ATOM   2048  HB1 LEU   137      13.000   2.410  -7.780  1.00  0.00            
ATOM   2049  HB2 LEU   137      11.850   2.830  -8.860  1.00  0.00            
ATOM   2050  CG  LEU   137      11.970   0.790  -8.560  1.00  0.00            
ATOM   2051  HG  LEU   137      11.060   0.640  -8.940  1.00  0.00            
ATOM   2052  CD1 LEU   137      13.030   0.560  -9.640  1.00  0.00            
ATOM   2053 HD11 LEU   137      12.990  -0.380  -9.960  1.00  0.00            
ATOM   2054 HD12 LEU   137      12.870   1.180 -10.410  1.00  0.00            
ATOM   2055 HD13 LEU   137      13.940   0.740  -9.260  1.00  0.00            
ATOM   2056  CD2 LEU   137      12.140  -0.220  -7.420  1.00  0.00            
ATOM   2057 HD21 LEU   137      12.080  -1.150  -7.790  1.00  0.00            
ATOM   2058 HD22 LEU   137      13.020  -0.090  -6.980  1.00  0.00            
ATOM   2059 HD23 LEU   137      11.410  -0.080  -6.750  1.00  0.00            
ATOM   2060  C   LEU   137      11.700   4.090  -6.420  1.00  0.00            
ATOM   2061  O   LEU   137      12.860   4.150  -5.960  1.00  0.00            
ATOM   2062  N   THR   138      10.900   5.160  -6.520  1.00  0.00            
ATOM   2063  H   THR   138      10.000   5.050  -6.920  1.00  0.00            
ATOM   2064  CA  THR   138      11.310   6.490  -6.050  1.00  0.00            
ATOM   2065  HA  THR   138      12.060   6.730  -6.680  1.00  0.00            
ATOM   2066  CB  THR   138      10.170   7.540  -6.200  1.00  0.00            
ATOM   2067  HB  THR   138       9.280   7.120  -5.960  1.00  0.00            
ATOM   2068  CG2 THR   138      10.400   8.780  -5.330  1.00  0.00            
ATOM   2069 HG21 THR   138       9.650   9.420  -5.450  1.00  0.00            
ATOM   2070 HG22 THR   138      10.460   8.510  -4.370  1.00  0.00            
ATOM   2071 HG23 THR   138      11.260   9.220  -5.600  1.00  0.00            
ATOM   2072  OG1 THR   138      10.090   7.970  -7.550  1.00  0.00            
ATOM   2073  HG1 THR   138       9.350   8.640  -7.650  1.00  0.00            
ATOM   2074  C   THR   138      11.910   6.470  -4.630  1.00  0.00            
ATOM   2075  O   THR   138      12.940   7.120  -4.400  1.00  0.00            
ATOM   2076  N   PRO   139      11.300   5.710  -3.680  1.00  0.00            
ATOM   2077  CD  PRO   139       9.980   5.050  -3.730  1.00  0.00            
ATOM   2078  HD1 PRO   139      10.040   4.150  -4.160  1.00  0.00            
ATOM   2079  HD2 PRO   139       9.310   5.610  -4.230  1.00  0.00            
ATOM   2080  CG  PRO   139       9.610   4.940  -2.280  1.00  0.00            
ATOM   2081  HG1 PRO   139       8.990   4.180  -2.120  1.00  0.00            
ATOM   2082  HG2 PRO   139       9.200   5.790  -1.950  1.00  0.00            
ATOM   2083  CB  PRO   139      10.910   4.690  -1.610  1.00  0.00            
ATOM   2084  HB1 PRO   139      11.180   3.730  -1.700  1.00  0.00            
ATOM   2085  HB2 PRO   139      10.850   4.930  -0.640  1.00  0.00            
ATOM   2086  CA  PRO   139      11.890   5.620  -2.350  1.00  0.00            
ATOM   2087  HA  PRO   139      12.000   6.540  -1.980  1.00  0.00            
ATOM   2088  C   PRO   139      13.320   5.040  -2.300  1.00  0.00            
ATOM   2089  O   PRO   139      14.050   5.320  -1.360  1.00  0.00            
ATOM   2090  N   MET   140      13.690   4.260  -3.310  1.00  0.00            
ATOM   2091  H   MET   140      13.030   4.030  -4.020  1.00  0.00            
ATOM   2092  CA  MET   140      15.050   3.700  -3.400  1.00  0.00            
ATOM   2093  HA  MET   140      15.180   3.220  -2.540  1.00  0.00            
ATOM   2094  CB  MET   140      15.170   2.760  -4.600  1.00  0.00            
ATOM   2095  HB1 MET   140      16.120   2.490  -4.700  1.00  0.00            
ATOM   2096  HB2 MET   140      14.870   3.250  -5.420  1.00  0.00            
ATOM   2097  CG  MET   140      14.340   1.490  -4.500  1.00  0.00            
ATOM   2098  HG1 MET   140      14.350   1.110  -5.430  1.00  0.00            
ATOM   2099  HG2 MET   140      13.420   1.790  -4.270  1.00  0.00            
ATOM   2100  SD  MET   140      15.000   0.340  -3.300  1.00  0.00            
ATOM   2101  CE  MET   140      13.880   0.600  -1.950  1.00  0.00            
ATOM   2102  HE1 MET   140      14.140   0.010  -1.180  1.00  0.00            
ATOM   2103  HE2 MET   140      13.930   1.560  -1.660  1.00  0.00            
ATOM   2104  HE3 MET   140      12.950   0.390  -2.240  1.00  0.00            
ATOM   2105  C   MET   140      16.120   4.780  -3.530  1.00  0.00            
ATOM   2106  O   MET   140      17.230   4.620  -3.050  1.00  0.00            
ATOM   2107  N   LEU   141      15.770   5.880  -4.200  1.00  0.00            
ATOM   2108  H   LEU   141      14.820   5.950  -4.510  1.00  0.00            
ATOM   2109  CA  LEU   141      16.690   6.980  -4.490  1.00  0.00            
ATOM   2110  HA  LEU   141      17.500   6.500  -4.810  1.00  0.00            
ATOM   2111  CB  LEU   141      16.100   7.910  -5.560  1.00  0.00            
ATOM   2112  HB1 LEU   141      16.810   8.590  -5.760  1.00  0.00            
ATOM   2113  HB2 LEU   141      15.310   8.360  -5.150  1.00  0.00            
ATOM   2114  CG  LEU   141      15.640   7.310  -6.890  1.00  0.00            
ATOM   2115  HG  LEU   141      14.990   6.580  -6.710  1.00  0.00            
ATOM   2116  CD1 LEU   141      14.970   8.400  -7.730  1.00  0.00            
ATOM   2117 HD11 LEU   141      14.660   8.010  -8.600  1.00  0.00            
ATOM   2118 HD12 LEU   141      14.170   8.750  -7.230  1.00  0.00            
ATOM   2119 HD13 LEU   141      15.610   9.140  -7.900  1.00  0.00            
ATOM   2120  CD2 LEU   141      16.800   6.660  -7.650  1.00  0.00            
ATOM   2121 HD21 LEU   141      16.460   6.290  -8.520  1.00  0.00            
ATOM   2122 HD22 LEU   141      17.500   7.350  -7.840  1.00  0.00            
ATOM   2123 HD23 LEU   141      17.190   5.930  -7.100  1.00  0.00            
ATOM   2124  C   LEU   141      17.070   7.810  -3.260  1.00  0.00            
ATOM   2125  O   LEU   141      17.940   8.680  -3.340  1.00  0.00            
ATOM   2126  N   GLY   142      16.410   7.570  -2.120  1.00  0.00            
ATOM   2127  H   GLY   142      15.680   6.880  -2.110  1.00  0.00            
ATOM   2128  CA  GLY   142      16.710   8.300  -0.910  1.00  0.00            
ATOM   2129  HA1 GLY   142      17.280   9.080  -1.160  1.00  0.00            
ATOM   2130  HA2 GLY   142      17.240   7.680  -0.320  1.00  0.00            
ATOM   2131  C   GLY   142      15.510   8.800  -0.140  1.00  0.00            
ATOM   2132  O   GLY   142      15.620   9.100   1.050  1.00  0.00            
ATOM   2133  N   TRP   143      14.370   8.880  -0.820  1.00  0.00            
ATOM   2134  H   TRP   143      14.360   8.670  -1.790  1.00  0.00            
ATOM   2135  CA  TRP   143      13.120   9.280  -0.160  1.00  0.00            
ATOM   2136  HA  TRP   143      13.350  10.050   0.440  1.00  0.00            
ATOM   2137  CB  TRP   143      12.090   9.770  -1.190  1.00  0.00            
ATOM   2138  HB1 TRP   143      11.670   8.980  -1.630  1.00  0.00            
ATOM   2139  HB2 TRP   143      12.570  10.320  -1.880  1.00  0.00            
ATOM   2140  CG  TRP   143      10.990  10.620  -0.600  1.00  0.00            
ATOM   2141  CD1 TRP   143      10.790  10.910   0.720  1.00  0.00            
ATOM   2142  HD1 TRP   143      11.370  10.590   1.470  1.00  0.00            
ATOM   2143  NE1 TRP   143       9.690  11.700   0.860  1.00  0.00            
ATOM   2144  HE1 TRP   143       9.330  12.060   1.720  1.00  0.00            
ATOM   2145  CE2 TRP   143       9.130  11.930  -0.370  1.00  0.00            
ATOM   2146  CZ2 TRP   143       8.010  12.680  -0.730  1.00  0.00            
ATOM   2147  HZ2 TRP   143       7.460  13.150  -0.040  1.00  0.00            
ATOM   2148  CH2 TRP   143       7.680  12.740  -2.060  1.00  0.00            
ATOM   2149  HH2 TRP   143       6.870  13.270  -2.350  1.00  0.00            
ATOM   2150  CZ3 TRP   143       8.450  12.080  -3.030  1.00  0.00            
ATOM   2151  HZ3 TRP   143       8.180  12.140  -4.000  1.00  0.00            
ATOM   2152  CE3 TRP   143       9.580  11.340  -2.670  1.00  0.00            
ATOM   2153  HE3 TRP   143      10.120  10.880  -3.370  1.00  0.00            
ATOM   2154  CD2 TRP   143       9.930  11.260  -1.320  1.00  0.00            
ATOM   2155  C   TRP   143      12.550   8.120   0.690  1.00  0.00            
ATOM   2156  O   TRP   143      11.550   7.490   0.320  1.00  0.00            
ATOM   2157  N   ASN   144      13.210   7.830   1.800  1.00  0.00            
ATOM   2158  H   ASN   144      14.000   8.380   2.050  1.00  0.00            
ATOM   2159  CA  ASN   144      12.820   6.720   2.670  1.00  0.00            
ATOM   2160  HA  ASN   144      11.830   6.640   2.580  1.00  0.00            
ATOM   2161  CB  ASN   144      13.470   5.420   2.210  1.00  0.00            
ATOM   2162  HB1 ASN   144      13.120   5.200   1.300  1.00  0.00            
ATOM   2163  HB2 ASN   144      13.210   4.690   2.850  1.00  0.00            
ATOM   2164  CG  ASN   144      14.980   5.500   2.150  1.00  0.00            
ATOM   2165  OD1 ASN   144      15.640   5.450   3.190  1.00  0.00            
ATOM   2166  ND2 ASN   144      15.520   5.620   0.950  1.00  0.00            
ATOM   2167 HD21 ASN   144      14.950   5.650   0.140  1.00  0.00            
ATOM   2168 HD22 ASN   144      16.520   5.670   0.860  1.00  0.00            
ATOM   2169  C   ASN   144      13.140   7.000   4.140  1.00  0.00            
ATOM   2170  O   ASN   144      13.800   7.990   4.470  1.00  0.00            
ATOM   2171  N   ASN   145      12.690   6.100   5.030  1.00  0.00            
ATOM   2172  H   ASN   145      12.230   5.280   4.690  1.00  0.00            
ATOM   2173  CA  ASN   145      12.860   6.280   6.470  1.00  0.00            
ATOM   2174  HA  ASN   145      13.040   7.260   6.550  1.00  0.00            
ATOM   2175  CB  ASN   145      11.580   5.870   7.210  1.00  0.00            
ATOM   2176  HB1 ASN   145      11.800   5.770   8.180  1.00  0.00            
ATOM   2177  HB2 ASN   145      11.280   4.990   6.840  1.00  0.00            
ATOM   2178  CG  ASN   145      10.450   6.860   7.070  1.00  0.00            
ATOM   2179  OD1 ASN   145      10.660   8.010   6.650  1.00  0.00            
ATOM   2180  ND2 ASN   145       9.260   6.440   7.440  1.00  0.00            
ATOM   2181 HD21 ASN   145       9.140   5.510   7.790  1.00  0.00            
ATOM   2182 HD22 ASN   145       8.470   7.050   7.370  1.00  0.00            
ATOM   2183  C   ASN   145      14.040   5.540   7.050  1.00  0.00            
ATOM   2184  O   ASN   145      14.200   5.480   8.270  1.00  0.00            
ATOM   2185  N   CYS   146      14.860   4.960   6.180  1.00  0.00            
ATOM   2186  H   CYS   146      14.720   5.130   5.210  1.00  0.00            
ATOM   2187  CA  CYS   146      15.970   4.100   6.590  1.00  0.00            
ATOM   2188  HA  CYS   146      15.540   3.520   7.270  1.00  0.00            
ATOM   2189  CB  CYS   146      16.500   3.290   5.420  1.00  0.00            
ATOM   2190  HB1 CYS   146      17.450   3.070   5.650  1.00  0.00            
ATOM   2191  HB2 CYS   146      16.490   3.910   4.640  1.00  0.00            
ATOM   2192  SG  CYS   146      15.530   1.810   5.120  1.00  0.00            
ATOM   2193  C   CYS   146      17.110   4.820   7.310  1.00  0.00            
ATOM   2194  O   CYS   146      17.930   4.180   7.990  1.00  0.00            
ATOM   2195  N   GLY   147      17.190   6.150   7.150  1.00  0.00            
ATOM   2196  H   GLY   147      16.560   6.590   6.510  1.00  0.00            
ATOM   2197  CA  GLY   147      18.140   6.960   7.880  1.00  0.00            
ATOM   2198  HA1 GLY   147      18.130   7.880   7.490  1.00  0.00            
ATOM   2199  HA2 GLY   147      19.050   6.560   7.750  1.00  0.00            
ATOM   2200  C   GLY   147      17.830   7.030   9.360  1.00  0.00            
ATOM   2201  O   GLY   147      18.730   7.280  10.180  1.00  0.00            
ATOM   2202  N   GLN   148      16.570   6.780   9.710  1.00  0.00            
ATOM   2203  H   GLN   148      15.930   6.510   9.000  1.00  0.00            
ATOM   2204  CA  GLN   148      16.100   6.900  11.090  1.00  0.00            
ATOM   2205  HA  GLN   148      16.920   7.090  11.620  1.00  0.00            
ATOM   2206  CB  GLN   148      15.090   8.060  11.220  1.00  0.00            
ATOM   2207  HB1 GLN   148      14.740   8.070  12.160  1.00  0.00            
ATOM   2208  HB2 GLN   148      14.330   7.890  10.590  1.00  0.00            
ATOM   2209  CG  GLN   148      15.650   9.450  10.910  1.00  0.00            
ATOM   2210  HG1 GLN   148      16.550   9.530  11.350  1.00  0.00            
ATOM   2211  HG2 GLN   148      15.030  10.140  11.280  1.00  0.00            
ATOM   2212  CD  GLN   148      15.830   9.720   9.430  1.00  0.00            
ATOM   2213  OE1 GLN   148      14.910   9.540   8.630  1.00  0.00            
ATOM   2214  NE2 GLN   148      17.030  10.150   9.040  1.00  0.00            
ATOM   2215 HE21 GLN   148      17.760  10.270   9.720  1.00  0.00            
ATOM   2216 HE22 GLN   148      17.210  10.340   8.080  1.00  0.00            
ATOM   2217  C   GLN   148      15.480   5.590  11.600  1.00  0.00            
ATOM   2218  O   GLN   148      14.260   5.550  11.870  1.00  0.00            
ATOM   2219  N   PRO   149      16.300   4.530  11.780  1.00  0.00            
ATOM   2220  CD  PRO   149      17.760   4.540  11.680  1.00  0.00            
ATOM   2221  HD1 PRO   149      18.180   4.870  12.530  1.00  0.00            
ATOM   2222  HD2 PRO   149      18.070   5.100  10.920  1.00  0.00            
ATOM   2223  CG  PRO   149      18.080   3.100  11.450  1.00  0.00            
ATOM   2224  HG1 PRO   149      18.990   2.880  11.810  1.00  0.00            
ATOM   2225  HG2 PRO   149      18.060   2.890  10.470  1.00  0.00            
ATOM   2226  CB  PRO   149      17.030   2.320  12.180  1.00  0.00            
ATOM   2227  HB1 PRO   149      17.350   2.100  13.100  1.00  0.00            
ATOM   2228  HB2 PRO   149      16.840   1.470  11.690  1.00  0.00            
ATOM   2229  CA  PRO   149      15.780   3.220  12.220  1.00  0.00            
ATOM   2230  HA  PRO   149      15.020   2.930  11.640  1.00  0.00            
ATOM   2231  C   PRO   149      15.250   3.280  13.640  1.00  0.00            
ATOM   2232  O   PRO   149      15.630   4.160  14.410  1.00  0.00            
ATOM   2233  N   LYS   150      14.390   2.330  14.000  1.00  0.00            
ATOM   2234  H   LYS   150      14.150   1.620  13.330  1.00  0.00            
ATOM   2235  CA  LYS   150      13.800   2.290  15.320  1.00  0.00            
ATOM   2236  HA  LYS   150      14.060   3.150  15.750  1.00  0.00            
ATOM   2237  CB  LYS   150      12.280   2.190  15.230  1.00  0.00            
ATOM   2238  HB1 LYS   150      11.900   2.100  16.150  1.00  0.00            
ATOM   2239  HB2 LYS   150      12.030   1.380  14.690  1.00  0.00            
ATOM   2240  CG  LYS   150      11.670   3.420  14.580  1.00  0.00            
ATOM   2241  HG1 LYS   150      12.100   3.560  13.690  1.00  0.00            
ATOM   2242  HG2 LYS   150      11.840   4.210  15.160  1.00  0.00            
ATOM   2243  CD  LYS   150      10.180   3.300  14.370  1.00  0.00            
ATOM   2244  HD1 LYS   150       9.730   3.190  15.260  1.00  0.00            
ATOM   2245  HD2 LYS   150       9.990   2.490  13.810  1.00  0.00            
ATOM   2246  CE  LYS   150       9.660   4.540  13.680  1.00  0.00            
ATOM   2247  HE1 LYS   150      10.070   4.600  12.770  1.00  0.00            
ATOM   2248  HE2 LYS   150       9.910   5.340  14.220  1.00  0.00            
ATOM   2249  NZ  LYS   150       8.200   4.500  13.540  1.00  0.00            
ATOM   2250  HZ1 LYS   150       7.880   5.330  13.080  1.00  0.00            
ATOM   2251  HZ2 LYS   150       7.930   3.700  13.000  1.00  0.00            
ATOM   2252  HZ3 LYS   150       7.770   4.440  14.440  1.00  0.00            
ATOM   2253  C   LYS   150      14.390   1.150  16.150  1.00  0.00            
ATOM   2254  O   LYS   150      14.050  -0.020  15.970  1.00  0.00            
ATOM   2255  N   GLU   151      15.320   1.510  17.040  1.00  0.00            
ATOM   2256  H   GLU   151      15.530   2.490  17.140  1.00  0.00            
ATOM   2257  CA  GLU   151      16.060   0.560  17.880  1.00  0.00            
ATOM   2258  HA  GLU   151      16.340  -0.160  17.240  1.00  0.00            
ATOM   2259  CB  GLU   151      17.290   1.230  18.500  1.00  0.00            
ATOM   2260  HB1 GLU   151      17.420   0.870  19.420  1.00  0.00            
ATOM   2261  HB2 GLU   151      17.120   2.220  18.550  1.00  0.00            
ATOM   2262  CG  GLU   151      18.600   1.010  17.720  1.00  0.00            
ATOM   2263  HG1 GLU   151      18.680   0.040  17.510  1.00  0.00            
ATOM   2264  HG2 GLU   151      19.360   1.300  18.300  1.00  0.00            
ATOM   2265  CD  GLU   151      18.660   1.800  16.420  1.00  0.00            
ATOM   2266  OE1 GLU   151      18.190   2.960  16.390  1.00  0.00            
ATOM   2267  OE2 GLU   151      19.190   1.250  15.430  1.00  0.00            
ATOM   2268  C   GLU   151      15.200  -0.070  18.960  1.00  0.00            
ATOM   2269  O   GLU   151      15.330  -1.270  19.220  1.00  0.00            
ATOM   2270  N   GLY   152      14.340   0.730  19.590  1.00  0.00            
ATOM   2271  H   GLY   152      14.310   1.690  19.330  1.00  0.00            
ATOM   2272  CA  GLY   152      13.450   0.250  20.630  1.00  0.00            
ATOM   2273  HA1 GLY   152      12.900   1.030  20.950  1.00  0.00            
ATOM   2274  HA2 GLY   152      14.010  -0.090  21.390  1.00  0.00            
ATOM   2275  C   GLY   152      12.520  -0.860  20.180  1.00  0.00            
ATOM   2276  O   GLY   152      12.280  -1.820  20.910  1.00  0.00            
ATOM   2277  N   LYS   153      11.980  -0.700  18.970  1.00  0.00            
ATOM   2278  H   LYS   153      12.190   0.140  18.460  1.00  0.00            
ATOM   2279  CA  LYS   153      11.110  -1.700  18.340  1.00  0.00            
ATOM   2280  HA  LYS   153      10.510  -2.030  19.070  1.00  0.00            
ATOM   2281  CB  LYS   153      10.290  -1.050  17.230  1.00  0.00            
ATOM   2282  HB1 LYS   153      10.910  -0.580  16.610  1.00  0.00            
ATOM   2283  HB2 LYS   153       9.670  -0.380  17.650  1.00  0.00            
ATOM   2284  CG  LYS   153       9.440  -2.010  16.400  1.00  0.00            
ATOM   2285  HG1 LYS   153       9.280  -2.840  16.930  1.00  0.00            
ATOM   2286  HG2 LYS   153       9.930  -2.240  15.560  1.00  0.00            
ATOM   2287  CD  LYS   153       8.080  -1.410  16.020  1.00  0.00            
ATOM   2288  HD1 LYS   153       7.590  -1.180  16.850  1.00  0.00            
ATOM   2289  HD2 LYS   153       7.560  -2.090  15.500  1.00  0.00            
ATOM   2290  CE  LYS   153       8.210  -0.160  15.170  1.00  0.00            
ATOM   2291  HE1 LYS   153       8.800  -0.360  14.380  1.00  0.00            
ATOM   2292  HE2 LYS   153       8.630   0.570  15.710  1.00  0.00            
ATOM   2293  NZ  LYS   153       6.900   0.330  14.670  1.00  0.00            
ATOM   2294  HZ1 LYS   153       7.040   1.150  14.120  1.00  0.00            
ATOM   2295  HZ2 LYS   153       6.480  -0.380  14.110  1.00  0.00            
ATOM   2296  HZ3 LYS   153       6.310   0.540  15.440  1.00  0.00            
ATOM   2297  C   LYS   153      11.930  -2.880  17.810  1.00  0.00            
ATOM   2298  O   LYS   153      11.480  -4.040  17.870  1.00  0.00            
ATOM   2299  N   ALA   154      13.130  -2.600  17.290  1.00  0.00            
ATOM   2300  H   ALA   154      13.410  -1.650  17.240  1.00  0.00            
ATOM   2301  CA  ALA   154      14.040  -3.640  16.800  1.00  0.00            
ATOM   2302  HA  ALA   154      13.500  -4.170  16.140  1.00  0.00            
ATOM   2303  CB  ALA   154      15.230  -3.010  16.110  1.00  0.00            
ATOM   2304  HB1 ALA   154      15.840  -3.730  15.780  1.00  0.00            
ATOM   2305  HB2 ALA   154      14.910  -2.470  15.330  1.00  0.00            
ATOM   2306  HB3 ALA   154      15.720  -2.420  16.750  1.00  0.00            
ATOM   2307  C   ALA   154      14.500  -4.550  17.930  1.00  0.00            
ATOM   2308  O   ALA   154      14.660  -5.760  17.730  1.00  0.00            
ATOM   2309  N   HIS   155      14.700  -3.980  19.110  1.00  0.00            
ATOM   2310  H   HIS   155      14.570  -2.990  19.190  1.00  0.00            
ATOM   2311  CA  HIS   155      15.090  -4.730  20.300  1.00  0.00            
ATOM   2312  HA  HIS   155      15.860  -5.280  19.990  1.00  0.00            
ATOM   2313  CB  HIS   155      15.510  -3.770  21.430  1.00  0.00            
ATOM   2314  HB1 HIS   155      14.720  -3.210  21.690  1.00  0.00            
ATOM   2315  HB2 HIS   155      16.250  -3.190  21.110  1.00  0.00            
ATOM   2316  CG  HIS   155      15.980  -4.480  22.670  1.00  0.00            
ATOM   2317  ND1 HIS   155      17.130  -5.260  22.680  1.00  0.00            
ATOM   2318  CE1 HIS   155      17.290  -5.750  23.900  1.00  0.00            
ATOM   2319  HE1 HIS   155      18.040  -6.360  24.190  1.00  0.00            
ATOM   2320  NE2 HIS   155      16.310  -5.310  24.670  1.00  0.00            
ATOM   2321  HE2 HIS   155      16.200  -5.520  25.640  1.00  0.00            
ATOM   2322  CD2 HIS   155      15.480  -4.510  23.930  1.00  0.00            
ATOM   2323  HD2 HIS   155      14.650  -4.050  24.250  1.00  0.00            
ATOM   2324  C   HIS   155      13.980  -5.660  20.760  1.00  0.00            
ATOM   2325  O   HIS   155      14.210  -6.840  21.020  1.00  0.00            
ATOM   2326  N   SER   156      12.750  -5.130  20.860  1.00  0.00            
ATOM   2327  H   SER   156      12.630  -4.160  20.640  1.00  0.00            
ATOM   2328  CA  SER   156      11.580  -5.900  21.290  1.00  0.00            
ATOM   2329  HA  SER   156      11.830  -6.200  22.210  1.00  0.00            
ATOM   2330  CB  SER   156      10.330  -5.020  21.290  1.00  0.00            
ATOM   2331  HB1 SER   156       9.530  -5.550  21.530  1.00  0.00            
ATOM   2332  HB2 SER   156      10.200  -4.590  20.400  1.00  0.00            
ATOM   2333  OG  SER   156      10.450  -3.980  22.250  1.00  0.00            
ATOM   2334  HG  SER   156       9.630  -3.420  22.240  1.00  0.00            
ATOM   2335  C   SER   156      11.340  -7.150  20.440  1.00  0.00            
ATOM   2336  O   SER   156      10.830  -8.160  20.940  1.00  0.00            
ATOM   2337  N   GLN   157      11.690  -7.080  19.150  1.00  0.00            
ATOM   2338  H   GLN   157      12.060  -6.220  18.800  1.00  0.00            
ATOM   2339  CA  GLN   157      11.540  -8.210  18.240  1.00  0.00            
ATOM   2340  HA  GLN   157      10.750  -8.720  18.600  1.00  0.00            
ATOM   2341  CB  GLN   157      11.280  -7.720  16.790  1.00  0.00            
ATOM   2342  HB1 GLN   157      11.300  -8.500  16.180  1.00  0.00            
ATOM   2343  HB2 GLN   157      12.000  -7.070  16.540  1.00  0.00            
ATOM   2344  CG  GLN   157       9.930  -7.020  16.600  1.00  0.00            
ATOM   2345  HG1 GLN   157       9.870  -6.700  15.660  1.00  0.00            
ATOM   2346  HG2 GLN   157       9.880  -6.240  17.220  1.00  0.00            
ATOM   2347  CD  GLN   157       8.750  -7.930  16.870  1.00  0.00            
ATOM   2348  OE1 GLN   157       8.600  -8.980  16.240  1.00  0.00            
ATOM   2349  NE2 GLN   157       7.900  -7.520  17.810  1.00  0.00            
ATOM   2350 HE21 GLN   157       8.070  -6.660  18.300  1.00  0.00            
ATOM   2351 HE22 GLN   157       7.100  -8.080  18.040  1.00  0.00            
ATOM   2352  C   GLN   157      12.750  -9.140  18.250  1.00  0.00            
ATOM   2353  O   GLN   157      12.790 -10.150  17.540  1.00  0.00            
ATOM   2354  N   GLY   158      13.750  -8.790  19.050  1.00  0.00            
ATOM   2355  H   GLY   158      13.660  -7.960  19.600  1.00  0.00            
ATOM   2356  CA  GLY   158      14.980  -9.580  19.170  1.00  0.00            
ATOM   2357  HA1 GLY   158      14.730 -10.510  19.420  1.00  0.00            
ATOM   2358  HA2 GLY   158      15.530  -9.180  19.910  1.00  0.00            
ATOM   2359  C   GLY   158      15.810  -9.610  17.900  1.00  0.00            
ATOM   2360  O   GLY   158      16.380 -10.650  17.560  1.00  0.00            
ATOM   2361  N   CYS   159      15.850  -8.500  17.180  1.00  0.00            
ATOM   2362  H   CYS   159      15.320  -7.710  17.490  1.00  0.00            
ATOM   2363  CA  CYS   159      16.650  -8.380  15.970  1.00  0.00            
ATOM   2364  HA  CYS   159      16.560  -9.260  15.520  1.00  0.00            
ATOM   2365  CB  CYS   159      16.140  -7.270  15.060  1.00  0.00            
ATOM   2366  HB1 CYS   159      16.820  -7.240  14.330  1.00  0.00            
ATOM   2367  HB2 CYS   159      16.220  -6.450  15.620  1.00  0.00            
ATOM   2368  SG  CYS   159      14.440  -7.470  14.390  1.00  0.00            
ATOM   2369  C   CYS   159      18.120  -8.120  16.320  1.00  0.00            
ATOM   2370  O   CYS   159      18.410  -7.370  17.250  1.00  0.00            
ATOM   2371  N   GLY   160      19.010  -8.740  15.570  1.00  0.00            
ATOM   2372  H   GLY   160      18.700  -9.380  14.870  1.00  0.00            
ATOM   2373  CA  GLY   160      20.450  -8.510  15.730  1.00  0.00            
ATOM   2374  HA1 GLY   160      20.940  -9.160  15.140  1.00  0.00            
ATOM   2375  HA2 GLY   160      20.700  -8.670  16.680  1.00  0.00            
ATOM   2376  C   GLY   160      20.830  -7.100  15.340  1.00  0.00            
ATOM   2377  O   GLY   160      20.040  -6.380  14.720  1.00  0.00            
ATOM   2378  N   GLU   161      22.030  -6.680  15.720  1.00  0.00            
ATOM   2379  H   GLU   161      22.630  -7.310  16.210  1.00  0.00            
ATOM   2380  CA  GLU   161      22.500  -5.310  15.440  1.00  0.00            
ATOM   2381  HA  GLU   161      21.800  -4.730  15.840  1.00  0.00            
ATOM   2382  CB  GLU   161      23.850  -5.020  16.130  1.00  0.00            
ATOM   2383  HB1 GLU   161      23.690  -5.000  17.110  1.00  0.00            
ATOM   2384  HB2 GLU   161      24.160  -4.130  15.820  1.00  0.00            
ATOM   2385  CG  GLU   161      24.960  -6.040  15.850  1.00  0.00            
ATOM   2386  HG1 GLU   161      25.280  -5.910  14.910  1.00  0.00            
ATOM   2387  HG2 GLU   161      24.580  -6.960  15.940  1.00  0.00            
ATOM   2388  CD  GLU   161      26.130  -5.910  16.800  1.00  0.00            
ATOM   2389  OE1 GLU   161      26.290  -4.840  17.440  1.00  0.00            
ATOM   2390  OE2 GLU   161      26.910  -6.870  16.910  1.00  0.00            
ATOM   2391  C   GLU   161      22.560  -5.020  13.940  1.00  0.00            
ATOM   2392  O   GLU   161      23.030  -5.860  13.160  1.00  0.00            
ATOM   2393  N   GLY   162      22.080  -3.860  13.550  1.00  0.00            
ATOM   2394  H   GLY   162      21.760  -3.210  14.240  1.00  0.00            
ATOM   2395  CA  GLY   162      21.980  -3.480  12.140  1.00  0.00            
ATOM   2396  HA1 GLY   162      22.810  -3.810  11.680  1.00  0.00            
ATOM   2397  HA2 GLY   162      21.960  -2.480  12.090  1.00  0.00            
ATOM   2398  C   GLY   162      20.760  -4.050  11.450  1.00  0.00            
ATOM   2399  O   GLY   162      20.710  -4.160  10.220  1.00  0.00            
ATOM   2400  N   GLN   163      19.760  -4.420  12.250  1.00  0.00            
ATOM   2401  H   GLN   163      19.870  -4.360  13.240  1.00  0.00            
ATOM   2402  CA  GLN   163      18.480  -4.920  11.720  1.00  0.00            
ATOM   2403  HA  GLN   163      18.510  -4.710  10.740  1.00  0.00            
ATOM   2404  CB  GLN   163      18.360  -6.430  11.930  1.00  0.00            
ATOM   2405  HB1 GLN   163      17.420  -6.700  11.730  1.00  0.00            
ATOM   2406  HB2 GLN   163      18.580  -6.630  12.890  1.00  0.00            
ATOM   2407  CG  GLN   163      19.280  -7.270  11.060  1.00  0.00            
ATOM   2408  HG1 GLN   163      20.230  -7.120  11.360  1.00  0.00            
ATOM   2409  HG2 GLN   163      19.180  -6.970  10.110  1.00  0.00            
ATOM   2410  CD  GLN   163      18.980  -8.750  11.140  1.00  0.00            
ATOM   2411  OE1 GLN   163      18.790  -9.310  12.230  1.00  0.00            
ATOM   2412  NE2 GLN   163      18.930  -9.410   9.990  1.00  0.00            
ATOM   2413 HE21 GLN   163      19.090  -8.920   9.130  1.00  0.00            
ATOM   2414 HE22 GLN   163      18.730 -10.390   9.980  1.00  0.00            
ATOM   2415  C   GLN   163      17.290  -4.220  12.360  1.00  0.00            
ATOM   2416  O   GLN   163      17.370  -3.750  13.500  1.00  0.00            
ATOM   2417  N   VAL   164      16.190  -4.150  11.620  1.00  0.00            
ATOM   2418  H   VAL   164      16.210  -4.550  10.700  1.00  0.00            
ATOM   2419  CA  VAL   164      14.980  -3.510  12.090  1.00  0.00            
ATOM   2420  HA  VAL   164      15.130  -3.420  13.070  1.00  0.00            
ATOM   2421  CB  VAL   164      14.740  -2.110  11.420  1.00  0.00            
ATOM   2422  HB  VAL   164      13.870  -1.750  11.740  1.00  0.00            
ATOM   2423  CG1 VAL   164      15.840  -1.130  11.840  1.00  0.00            
ATOM   2424 HG11 VAL   164      15.680  -0.250  11.400  1.00  0.00            
ATOM   2425 HG12 VAL   164      15.840  -1.030  12.830  1.00  0.00            
ATOM   2426 HG13 VAL   164      16.730  -1.490  11.550  1.00  0.00            
ATOM   2427  CG2 VAL   164      14.660  -2.220   9.890  1.00  0.00            
ATOM   2428 HG21 VAL   164      14.520  -1.320   9.500  1.00  0.00            
ATOM   2429 HG22 VAL   164      15.520  -2.600   9.540  1.00  0.00            
ATOM   2430 HG23 VAL   164      13.910  -2.820   9.640  1.00  0.00            
ATOM   2431  C   VAL   164      13.770  -4.390  11.820  1.00  0.00            
ATOM   2432  O   VAL   164      13.810  -5.290  10.970  1.00  0.00            
ATOM   2433  N   ALA   165      12.680  -4.140  12.560  1.00  0.00            
ATOM   2434  H   ALA   165      12.740  -3.490  13.310  1.00  0.00            
ATOM   2435  CA  ALA   165      11.400  -4.780  12.290  1.00  0.00            
ATOM   2436  HA  ALA   165      11.570  -5.760  12.250  1.00  0.00            
ATOM   2437  CB  ALA   165      10.420  -4.480  13.420  1.00  0.00            
ATOM   2438  HB1 ALA   165       9.540  -4.920  13.230  1.00  0.00            
ATOM   2439  HB2 ALA   165      10.780  -4.830  14.280  1.00  0.00            
ATOM   2440  HB3 ALA   165      10.280  -3.490  13.500  1.00  0.00            
ATOM   2441  C   ALA   165      10.830  -4.290  10.950  1.00  0.00            
ATOM   2442  O   ALA   165      10.520  -3.110  10.780  1.00  0.00            
ATOM   2443  N   CYS   166      10.730  -5.200  10.000  1.00  0.00            
ATOM   2444  H   CYS   166      10.960  -6.150  10.210  1.00  0.00            
ATOM   2445  CA  CYS   166      10.310  -4.860   8.640  1.00  0.00            
ATOM   2446  HA  CYS   166      10.820  -4.030   8.430  1.00  0.00            
ATOM   2447  CB  CYS   166      10.700  -5.970   7.670  1.00  0.00            
ATOM   2448  HB1 CYS   166      10.180  -6.760   7.970  1.00  0.00            
ATOM   2449  HB2 CYS   166      11.680  -6.120   7.840  1.00  0.00            
ATOM   2450  SG  CYS   166      10.390  -5.580   5.930  1.00  0.00            
ATOM   2451  C   CYS   166       8.810  -4.550   8.560  1.00  0.00            
ATOM   2452  O   CYS   166       8.000  -5.440   8.320  1.00  0.00            
ATOM   2453  N   LEU   167       8.470  -3.280   8.760  1.00  0.00            
ATOM   2454  H   LEU   167       9.170  -2.630   9.040  1.00  0.00            
ATOM   2455  CA  LEU   167       7.090  -2.800   8.580  1.00  0.00            
ATOM   2456  HA  LEU   167       6.570  -3.610   8.340  1.00  0.00            
ATOM   2457  CB  LEU   167       6.550  -2.190   9.870  1.00  0.00            
ATOM   2458  HB1 LEU   167       5.750  -1.650   9.590  1.00  0.00            
ATOM   2459  HB2 LEU   167       7.270  -1.580  10.210  1.00  0.00            
ATOM   2460  CG  LEU   167       6.090  -3.020  11.090  1.00  0.00            
ATOM   2461  HG  LEU   167       5.360  -2.500  11.550  1.00  0.00            
ATOM   2462  CD1 LEU   167       5.440  -4.350  10.710  1.00  0.00            
ATOM   2463 HD11 LEU   167       5.170  -4.840  11.530  1.00  0.00            
ATOM   2464 HD12 LEU   167       4.640  -4.180  10.140  1.00  0.00            
ATOM   2465 HD13 LEU   167       6.100  -4.910  10.200  1.00  0.00            
ATOM   2466  CD2 LEU   167       7.220  -3.210  12.080  1.00  0.00            
ATOM   2467 HD21 LEU   167       6.900  -3.750  12.860  1.00  0.00            
ATOM   2468 HD22 LEU   167       7.980  -3.690  11.630  1.00  0.00            
ATOM   2469 HD23 LEU   167       7.540  -2.320  12.400  1.00  0.00            
ATOM   2470  C   LEU   167       7.030  -1.740   7.470  1.00  0.00            
ATOM   2471  O   LEU   167       7.990  -0.980   7.270  1.00  0.00            
ATOM   2472  N   PHE   168       5.900  -1.690   6.780  1.00  0.00            
ATOM   2473  H   PHE   168       5.150  -2.290   7.050  1.00  0.00            
ATOM   2474  CA  PHE   168       5.700  -0.780   5.640  1.00  0.00            
ATOM   2475  HA  PHE   168       6.420  -1.000   4.990  1.00  0.00            
ATOM   2476  CB  PHE   168       4.320  -1.010   5.000  1.00  0.00            
ATOM   2477  HB1 PHE   168       3.610  -0.740   5.650  1.00  0.00            
ATOM   2478  HB2 PHE   168       4.220  -1.980   4.780  1.00  0.00            
ATOM   2479  CG  PHE   168       4.100  -0.220   3.720  1.00  0.00            
ATOM   2480  CD1 PHE   168       4.450  -0.760   2.490  1.00  0.00            
ATOM   2481  HD1 PHE   168       4.860  -1.670   2.450  1.00  0.00            
ATOM   2482  CE1 PHE   168       4.260  -0.040   1.310  1.00  0.00            
ATOM   2483  HE1 PHE   168       4.520  -0.440   0.430  1.00  0.00            
ATOM   2484  CZ  PHE   168       3.680   1.230   1.360  1.00  0.00            
ATOM   2485  HZ  PHE   168       3.540   1.750   0.520  1.00  0.00            
ATOM   2486  CE2 PHE   168       3.330   1.780   2.590  1.00  0.00            
ATOM   2487  HE2 PHE   168       2.930   2.700   2.630  1.00  0.00            
ATOM   2488  CD2 PHE   168       3.530   1.050   3.760  1.00  0.00            
ATOM   2489  HD2 PHE   168       3.260   1.440   4.640  1.00  0.00            
ATOM   2490  C   PHE   168       5.850   0.680   6.060  1.00  0.00            
ATOM   2491  O   PHE   168       6.640   1.410   5.470  1.00  0.00            
ATOM   2492  N   GLU   169       5.110   1.070   7.090  1.00  0.00            
ATOM   2493  H   GLU   169       4.510   0.390   7.540  1.00  0.00            
ATOM   2494  CA  GLU   169       5.110   2.440   7.600  1.00  0.00            
ATOM   2495  HA  GLU   169       5.050   3.000   6.770  1.00  0.00            
ATOM   2496  CB  GLU   169       3.920   2.700   8.520  1.00  0.00            
ATOM   2497  HB1 GLU   169       4.020   3.600   8.940  1.00  0.00            
ATOM   2498  HB2 GLU   169       3.910   2.000   9.230  1.00  0.00            
ATOM   2499  CG  GLU   169       2.570   2.660   7.810  1.00  0.00            
ATOM   2500  HG1 GLU   169       2.400   1.720   7.520  1.00  0.00            
ATOM   2501  HG2 GLU   169       2.620   3.260   7.010  1.00  0.00            
ATOM   2502  CD  GLU   169       1.430   3.120   8.690  1.00  0.00            
ATOM   2503  OE1 GLU   169       1.680   3.740   9.750  1.00  0.00            
ATOM   2504  OE2 GLU   169       0.250   2.880   8.320  1.00  0.00            
ATOM   2505  C   GLU   169       6.420   2.830   8.300  1.00  0.00            
ATOM   2506  O   GLU   169       6.560   3.950   8.770  1.00  0.00            
ATOM   2507  N   ASP   170       7.350   1.890   8.380  1.00  0.00            
ATOM   2508  H   ASP   170       7.170   0.980   8.010  1.00  0.00            
ATOM   2509  CA  ASP   170       8.660   2.160   9.000  1.00  0.00            
ATOM   2510  HA  ASP   170       8.500   3.000   9.510  1.00  0.00            
ATOM   2511  CB  ASP   170       9.050   1.040   9.960  1.00  0.00            
ATOM   2512  HB1 ASP   170      10.010   1.130  10.190  1.00  0.00            
ATOM   2513  HB2 ASP   170       8.890   0.160   9.510  1.00  0.00            
ATOM   2514  CG  ASP   170       8.230   1.060  11.250  1.00  0.00            
ATOM   2515  OD1 ASP   170       7.460   2.020  11.460  1.00  0.00            
ATOM   2516  OD2 ASP   170       8.390   0.130  12.070  1.00  0.00            
ATOM   2517  C   ASP   170       9.770   2.420   7.980  1.00  0.00            
ATOM   2518  O   ASP   170      10.790   3.010   8.310  1.00  0.00            
ATOM   2519  N   VAL   171       9.570   1.990   6.740  1.00  0.00            
ATOM   2520  H   VAL   171       8.730   1.500   6.530  1.00  0.00            
ATOM   2521  CA  VAL   171      10.530   2.230   5.670  1.00  0.00            
ATOM   2522  HA  VAL   171      11.280   2.680   6.160  1.00  0.00            
ATOM   2523  CB  VAL   171      11.040   0.900   5.030  1.00  0.00            
ATOM   2524  HB  VAL   171      11.660   1.120   4.270  1.00  0.00            
ATOM   2525  CG1 VAL   171      11.830   0.080   6.040  1.00  0.00            
ATOM   2526 HG11 VAL   171      12.150  -0.770   5.610  1.00  0.00            
ATOM   2527 HG12 VAL   171      12.620   0.610   6.360  1.00  0.00            
ATOM   2528 HG13 VAL   171      11.250  -0.140   6.820  1.00  0.00            
ATOM   2529  CG2 VAL   171       9.900   0.080   4.450  1.00  0.00            
ATOM   2530 HG21 VAL   171      10.250  -0.760   4.050  1.00  0.00            
ATOM   2531 HG22 VAL   171       9.250  -0.140   5.180  1.00  0.00            
ATOM   2532 HG23 VAL   171       9.430   0.620   3.740  1.00  0.00            
ATOM   2533  C   VAL   171      10.020   3.210   4.600  1.00  0.00            
ATOM   2534  O   VAL   171      10.770   4.010   4.070  1.00  0.00            
ATOM   2535  N   VAL   172       8.720   3.130   4.310  1.00  0.00            
ATOM   2536  H   VAL   172       8.140   2.460   4.790  1.00  0.00            
ATOM   2537  CA  VAL   172       8.110   4.000   3.300  1.00  0.00            
ATOM   2538  HA  VAL   172       8.860   4.260   2.690  1.00  0.00            
ATOM   2539  CB  VAL   172       7.020   3.260   2.450  1.00  0.00            
ATOM   2540  HB  VAL   172       6.320   2.910   3.060  1.00  0.00            
ATOM   2541  CG1 VAL   172       6.370   4.210   1.460  1.00  0.00            
ATOM   2542 HG11 VAL   172       5.690   3.720   0.930  1.00  0.00            
ATOM   2543 HG12 VAL   172       5.940   4.960   1.960  1.00  0.00            
ATOM   2544 HG13 VAL   172       7.070   4.580   0.850  1.00  0.00            
ATOM   2545  CG2 VAL   172       7.620   2.080   1.710  1.00  0.00            
ATOM   2546 HG21 VAL   172       6.910   1.630   1.180  1.00  0.00            
ATOM   2547 HG22 VAL   172       8.340   2.410   1.100  1.00  0.00            
ATOM   2548 HG23 VAL   172       8.010   1.440   2.370  1.00  0.00            
ATOM   2549  C   VAL   172       7.500   5.240   3.980  1.00  0.00            
ATOM   2550  O   VAL   172       6.620   5.100   4.820  1.00  0.00            
ATOM   2551  N   PRO   173       7.990   6.440   3.610  1.00  0.00            
ATOM   2552  CD  PRO   173       9.050   6.720   2.630  1.00  0.00            
ATOM   2553  HD1 PRO   173       8.660   6.820   1.710  1.00  0.00            
ATOM   2554  HD2 PRO   173       9.730   6.000   2.620  1.00  0.00            
ATOM   2555  CG  PRO   173       9.610   8.010   3.130  1.00  0.00            
ATOM   2556  HG1 PRO   173      10.020   8.530   2.370  1.00  0.00            
ATOM   2557  HG2 PRO   173      10.310   7.840   3.830  1.00  0.00            
ATOM   2558  CB  PRO   173       8.450   8.750   3.700  1.00  0.00            
ATOM   2559  HB1 PRO   173       7.990   9.290   2.990  1.00  0.00            
ATOM   2560  HB2 PRO   173       8.750   9.370   4.430  1.00  0.00            
ATOM   2561  CA  PRO   173       7.500   7.670   4.260  1.00  0.00            
ATOM   2562  HA  PRO   173       7.520   7.550   5.260  1.00  0.00            
ATOM   2563  C   PRO   173       6.060   7.990   3.910  1.00  0.00            
ATOM   2564  O   PRO   173       5.620   7.720   2.800  1.00  0.00            
ATOM   2565  N   MET   174       5.350   8.580   4.870  1.00  0.00            
ATOM   2566  H   MET   174       5.770   8.750   5.750  1.00  0.00            
ATOM   2567  CA  MET   174       3.970   8.970   4.650  1.00  0.00            
ATOM   2568  HA  MET   174       3.580   8.160   4.220  1.00  0.00            
ATOM   2569  CB  MET   174       3.270   9.270   5.970  1.00  0.00            
ATOM   2570  HB1 MET   174       2.520   9.910   5.790  1.00  0.00            
ATOM   2571  HB2 MET   174       3.930   9.690   6.590  1.00  0.00            
ATOM   2572  CG  MET   174       2.680   8.040   6.680  1.00  0.00            
ATOM   2573  HG1 MET   174       2.220   8.440   7.470  1.00  0.00            
ATOM   2574  HG2 MET   174       3.480   7.530   6.970  1.00  0.00            
ATOM   2575  SD  MET   174       1.550   7.000   5.710  1.00  0.00            
ATOM   2576  CE  MET   174       0.630   8.240   4.820  1.00  0.00            
ATOM   2577  HE1 MET   174      -0.050   7.800   4.230  1.00  0.00            
ATOM   2578  HE2 MET   174       0.160   8.840   5.470  1.00  0.00            
ATOM   2579  HE3 MET   174       1.250   8.780   4.260  1.00  0.00            
ATOM   2580  C   MET   174       3.790  10.150   3.670  1.00  0.00            
ATOM   2581  O   MET   174       2.740  10.250   3.010  1.00  0.00            
ATOM   2582  N   ASN   175       4.780  11.040   3.570  1.00  0.00            
ATOM   2583  H   ASN   175       5.590  10.960   4.140  1.00  0.00            
ATOM   2584  CA  ASN   175       4.650  12.150   2.620  1.00  0.00            
ATOM   2585  HA  ASN   175       3.700  12.450   2.760  1.00  0.00            
ATOM   2586  CB  ASN   175       5.570  13.330   2.950  1.00  0.00            
ATOM   2587  HB1 ASN   175       5.280  13.740   3.810  1.00  0.00            
ATOM   2588  HB2 ASN   175       5.510  14.000   2.210  1.00  0.00            
ATOM   2589  CG  ASN   175       7.020  12.930   3.080  1.00  0.00            
ATOM   2590  OD1 ASN   175       7.390  11.760   2.950  1.00  0.00            
ATOM   2591  ND2 ASN   175       7.870  13.910   3.350  1.00  0.00            
ATOM   2592 HD21 ASN   175       7.540  14.840   3.450  1.00  0.00            
ATOM   2593 HD22 ASN   175       8.850  13.710   3.450  1.00  0.00            
ATOM   2594  C   ASN   175       4.770  11.680   1.180  1.00  0.00            
ATOM   2595  O   ASN   175       4.010  12.140   0.320  1.00  0.00            
ATOM   2596  N   TYR   176       5.680  10.740   0.940  1.00  0.00            
ATOM   2597  H   TYR   176       6.340  10.510   1.660  1.00  0.00            
ATOM   2598  CA  TYR   176       5.750  10.020  -0.330  1.00  0.00            
ATOM   2599  HA  TYR   176       5.980  10.740  -0.980  1.00  0.00            
ATOM   2600  CB  TYR   176       6.830   8.930  -0.310  1.00  0.00            
ATOM   2601  HB1 TYR   176       6.780   8.410   0.540  1.00  0.00            
ATOM   2602  HB2 TYR   176       7.740   9.360  -0.380  1.00  0.00            
ATOM   2603  CG  TYR   176       6.670   7.970  -1.470  1.00  0.00            
ATOM   2604  CD1 TYR   176       7.110   8.290  -2.750  1.00  0.00            
ATOM   2605  HD1 TYR   176       7.580   9.160  -2.900  1.00  0.00            
ATOM   2606  CE1 TYR   176       6.930   7.420  -3.820  1.00  0.00            
ATOM   2607  HE1 TYR   176       7.260   7.660  -4.730  1.00  0.00            
ATOM   2608  CZ  TYR   176       6.280   6.220  -3.610  1.00  0.00            
ATOM   2609  OH  TYR   176       6.090   5.340  -4.640  1.00  0.00            
ATOM   2610  HH  TYR   176       5.600   4.530  -4.310  1.00  0.00            
ATOM   2611  CE2 TYR   176       5.830   5.880  -2.350  1.00  0.00            
ATOM   2612  HE2 TYR   176       5.360   5.010  -2.200  1.00  0.00            
ATOM   2613  CD2 TYR   176       6.020   6.750  -1.290  1.00  0.00            
ATOM   2614  HD2 TYR   176       5.680   6.490  -0.380  1.00  0.00            
ATOM   2615  C   TYR   176       4.390   9.380  -0.710  1.00  0.00            
ATOM   2616  O   TYR   176       3.930   9.520  -1.840  1.00  0.00            
ATOM   2617  N   MET   177       3.790   8.680   0.250  1.00  0.00            
ATOM   2618  H   MET   177       4.220   8.620   1.140  1.00  0.00            
ATOM   2619  CA  MET   177       2.500   8.020   0.030  1.00  0.00            
ATOM   2620  HA  MET   177       2.670   7.440  -0.770  1.00  0.00            
ATOM   2621  CB  MET   177       2.130   7.150   1.230  1.00  0.00            
ATOM   2622  HB1 MET   177       1.140   6.970   1.180  1.00  0.00            
ATOM   2623  HB2 MET   177       2.330   7.680   2.060  1.00  0.00            
ATOM   2624  CG  MET   177       2.870   5.800   1.320  1.00  0.00            
ATOM   2625  HG1 MET   177       2.410   5.310   2.070  1.00  0.00            
ATOM   2626  HG2 MET   177       3.800   6.040   1.600  1.00  0.00            
ATOM   2627  SD  MET   177       2.860   4.820  -0.200  1.00  0.00            
ATOM   2628  CE  MET   177       1.100   4.510  -0.400  1.00  0.00            
ATOM   2629  HE1 MET   177       0.940   3.970  -1.230  1.00  0.00            
ATOM   2630  HE2 MET   177       0.750   4.010   0.390  1.00  0.00            
ATOM   2631  HE3 MET   177       0.610   5.380  -0.480  1.00  0.00            
ATOM   2632  C   MET   177       1.380   9.000  -0.280  1.00  0.00            
ATOM   2633  O   MET   177       0.570   8.760  -1.170  1.00  0.00            
ATOM   2634  N   VAL   178       1.360  10.120   0.450  1.00  0.00            
ATOM   2635  H   VAL   178       2.110  10.290   1.080  1.00  0.00            
ATOM   2636  CA  VAL   178       0.270  11.090   0.360  1.00  0.00            
ATOM   2637  HA  VAL   178      -0.540  10.540   0.170  1.00  0.00            
ATOM   2638  CB  VAL   178       0.110  11.860   1.690  1.00  0.00            
ATOM   2639  HB  VAL   178       1.020  12.140   2.010  1.00  0.00            
ATOM   2640  CG1 VAL   178      -0.740  13.130   1.510  1.00  0.00            
ATOM   2641 HG11 VAL   178      -0.820  13.600   2.390  1.00  0.00            
ATOM   2642 HG12 VAL   178      -0.290  13.740   0.850  1.00  0.00            
ATOM   2643 HG13 VAL   178      -1.650  12.880   1.180  1.00  0.00            
ATOM   2644  CG2 VAL   178      -0.480  10.960   2.750  1.00  0.00            
ATOM   2645 HG21 VAL   178      -0.580  11.470   3.610  1.00  0.00            
ATOM   2646 HG22 VAL   178      -1.380  10.640   2.450  1.00  0.00            
ATOM   2647 HG23 VAL   178       0.110  10.180   2.900  1.00  0.00            
ATOM   2648  C   VAL   178       0.460  12.050  -0.820  1.00  0.00            
ATOM   2649  O   VAL   178      -0.480  12.280  -1.590  1.00  0.00            
ATOM   2650  N   TYR   179       1.670  12.590  -0.980  1.00  0.00            
ATOM   2651  H   TYR   179       2.420  12.270  -0.410  1.00  0.00            
ATOM   2652  CA  TYR   179       1.940  13.650  -1.970  1.00  0.00            
ATOM   2653  HA  TYR   179       1.060  14.140  -2.010  1.00  0.00            
ATOM   2654  CB  TYR   179       3.070  14.570  -1.520  1.00  0.00            
ATOM   2655  HB1 TYR   179       3.340  15.130  -2.300  1.00  0.00            
ATOM   2656  HB2 TYR   179       3.830  14.000  -1.230  1.00  0.00            
ATOM   2657  CG  TYR   179       2.690  15.490  -0.380  1.00  0.00            
ATOM   2658  CD1 TYR   179       1.490  16.200  -0.400  1.00  0.00            
ATOM   2659  HD1 TYR   179       0.870  16.100  -1.180  1.00  0.00            
ATOM   2660  CE1 TYR   179       1.150  17.050   0.660  1.00  0.00            
ATOM   2661  HE1 TYR   179       0.280  17.550   0.630  1.00  0.00            
ATOM   2662  CZ  TYR   179       2.010  17.200   1.730  1.00  0.00            
ATOM   2663  OH  TYR   179       1.670  18.030   2.760  1.00  0.00            
ATOM   2664  HH  TYR   179       2.390  18.020   3.450  1.00  0.00            
ATOM   2665  CE2 TYR   179       3.200  16.510   1.760  1.00  0.00            
ATOM   2666  HE2 TYR   179       3.830  16.620   2.530  1.00  0.00            
ATOM   2667  CD2 TYR   179       3.540  15.660   0.710  1.00  0.00            
ATOM   2668  HD2 TYR   179       4.410  15.160   0.740  1.00  0.00            
ATOM   2669  C   TYR   179       2.230  13.140  -3.380  1.00  0.00            
ATOM   2670  O   TYR   179       1.900  13.800  -4.360  1.00  0.00            
ATOM   2671  N   PHE   180       2.870  11.970  -3.460  1.00  0.00            
ATOM   2672  H   PHE   180       3.070  11.460  -2.620  1.00  0.00            
ATOM   2673  CA  PHE   180       3.280  11.440  -4.740  1.00  0.00            
ATOM   2674  HA  PHE   180       3.110  12.170  -5.400  1.00  0.00            
ATOM   2675  CB  PHE   180       4.790  11.120  -4.730  1.00  0.00            
ATOM   2676  HB1 PHE   180       4.950  10.340  -4.130  1.00  0.00            
ATOM   2677  HB2 PHE   180       5.290  11.920  -4.380  1.00  0.00            
ATOM   2678  CG  PHE   180       5.370  10.780  -6.090  1.00  0.00            
ATOM   2679  CD1 PHE   180       4.770  11.200  -7.270  1.00  0.00            
ATOM   2680  HD1 PHE   180       3.930  11.740  -7.230  1.00  0.00            
ATOM   2681  CE1 PHE   180       5.320  10.880  -8.520  1.00  0.00            
ATOM   2682  HE1 PHE   180       4.880  11.180  -9.360  1.00  0.00            
ATOM   2683  CZ  PHE   180       6.490  10.130  -8.580  1.00  0.00            
ATOM   2684  HZ  PHE   180       6.890   9.900  -9.470  1.00  0.00            
ATOM   2685  CE2 PHE   180       7.110   9.720  -7.400  1.00  0.00            
ATOM   2686  HE2 PHE   180       7.960   9.190  -7.430  1.00  0.00            
ATOM   2687  CD2 PHE   180       6.560  10.050  -6.170  1.00  0.00            
ATOM   2688  HD2 PHE   180       7.010   9.760  -5.320  1.00  0.00            
ATOM   2689  C   PHE   180       2.420  10.230  -5.140  1.00  0.00            
ATOM   2690  O   PHE   180       1.700  10.290  -6.150  1.00  0.00            
ATOM   2691  N   ASN   181       2.460   9.170  -4.340  1.00  0.00            
ATOM   2692  H   ASN   181       2.960   9.220  -3.480  1.00  0.00            
ATOM   2693  CA  ASN   181       1.770   7.910  -4.680  1.00  0.00            
ATOM   2694  HA  ASN   181       2.110   7.730  -5.600  1.00  0.00            
ATOM   2695  CB  ASN   181       2.190   6.800  -3.690  1.00  0.00            
ATOM   2696  HB1 ASN   181       1.650   6.900  -2.850  1.00  0.00            
ATOM   2697  HB2 ASN   181       3.160   6.900  -3.480  1.00  0.00            
ATOM   2698  CG  ASN   181       1.950   5.410  -4.240  1.00  0.00            
ATOM   2699  OD1 ASN   181       0.830   4.930  -4.270  1.00  0.00            
ATOM   2700  ND2 ASN   181       3.020   4.770  -4.680  1.00  0.00            
ATOM   2701 HD21 ASN   181       3.920   5.200  -4.630  1.00  0.00            
ATOM   2702 HD22 ASN   181       2.940   3.840  -5.050  1.00  0.00            
ATOM   2703  C   ASN   181       0.240   7.990  -4.790  1.00  0.00            
ATOM   2704  O   ASN   181      -0.340   7.510  -5.760  1.00  0.00            
ATOM   2705  N   PHE   182      -0.410   8.620  -3.810  1.00  0.00            
ATOM   2706  H   PHE   182       0.110   8.960  -3.030  1.00  0.00            
ATOM   2707  CA  PHE   182      -1.860   8.810  -3.860  1.00  0.00            
ATOM   2708  HA  PHE   182      -2.220   7.880  -3.940  1.00  0.00            
ATOM   2709  CB  PHE   182      -2.340   9.440  -2.550  1.00  0.00            
ATOM   2710  HB1 PHE   182      -1.810  10.270  -2.370  1.00  0.00            
ATOM   2711  HB2 PHE   182      -2.190   8.790  -1.800  1.00  0.00            
ATOM   2712  CG  PHE   182      -3.810   9.820  -2.530  1.00  0.00            
ATOM   2713  CD1 PHE   182      -4.780   8.930  -2.950  1.00  0.00            
ATOM   2714  HD1 PHE   182      -4.520   8.020  -3.280  1.00  0.00            
ATOM   2715  CE1 PHE   182      -6.140   9.290  -2.930  1.00  0.00            
ATOM   2716  HE1 PHE   182      -6.830   8.640  -3.240  1.00  0.00            
ATOM   2717  CZ  PHE   182      -6.510  10.550  -2.470  1.00  0.00            
ATOM   2718  HZ  PHE   182      -7.470  10.810  -2.450  1.00  0.00            
ATOM   2719  CE2 PHE   182      -5.540  11.440  -2.040  1.00  0.00            
ATOM   2720  HE2 PHE   182      -5.800  12.350  -1.710  1.00  0.00            
ATOM   2721  CD2 PHE   182      -4.190  11.070  -2.070  1.00  0.00            
ATOM   2722  HD2 PHE   182      -3.500  11.710  -1.750  1.00  0.00            
ATOM   2723  C   PHE   182      -2.320   9.600  -5.100  1.00  0.00            
ATOM   2724  O   PHE   182      -3.290   9.210  -5.760  1.00  0.00            
ATOM   2725  N   PHE   183      -1.620  10.690  -5.420  1.00  0.00            
ATOM   2726  H   PHE   183      -0.830  10.940  -4.870  1.00  0.00            
ATOM   2727  CA  PHE   183      -2.000  11.530  -6.560  1.00  0.00            
ATOM   2728  HA  PHE   183      -3.000  11.580  -6.490  1.00  0.00            
ATOM   2729  CB  PHE   183      -1.390  12.940  -6.450  1.00  0.00            
ATOM   2730  HB1 PHE   183      -1.470  13.400  -7.330  1.00  0.00            
ATOM   2731  HB2 PHE   183      -0.420  12.840  -6.220  1.00  0.00            
ATOM   2732  CG  PHE   183      -2.040  13.810  -5.390  1.00  0.00            
ATOM   2733  CD1 PHE   183      -3.230  14.480  -5.670  1.00  0.00            
ATOM   2734  HD1 PHE   183      -3.650  14.390  -6.570  1.00  0.00            
ATOM   2735  CE1 PHE   183      -3.830  15.290  -4.690  1.00  0.00            
ATOM   2736  HE1 PHE   183      -4.670  15.790  -4.900  1.00  0.00            
ATOM   2737  CZ  PHE   183      -3.240  15.410  -3.430  1.00  0.00            
ATOM   2738  HZ  PHE   183      -3.680  15.970  -2.730  1.00  0.00            
ATOM   2739  CE2 PHE   183      -2.060  14.740  -3.150  1.00  0.00            
ATOM   2740  HE2 PHE   183      -1.630  14.830  -2.250  1.00  0.00            
ATOM   2741  CD2 PHE   183      -1.460  13.940  -4.130  1.00  0.00            
ATOM   2742  HD2 PHE   183      -0.600  13.460  -3.920  1.00  0.00            
ATOM   2743  C   PHE   183      -1.690  10.900  -7.920  1.00  0.00            
ATOM   2744  O   PHE   183      -2.530  10.880  -8.810  1.00  0.00            
ATOM   2745  N   ALA   184      -0.480  10.370  -8.050  1.00  0.00            
ATOM   2746  H   ALA   184       0.160  10.400  -7.280  1.00  0.00            
ATOM   2747  CA  ALA   184      -0.040   9.750  -9.300  1.00  0.00            
ATOM   2748  HA  ALA   184      -0.310  10.420  -9.990  1.00  0.00            
ATOM   2749  CB  ALA   184       1.470   9.530  -9.280  1.00  0.00            
ATOM   2750  HB1 ALA   184       1.750   9.110 -10.150  1.00  0.00            
ATOM   2751  HB2 ALA   184       1.930  10.410  -9.180  1.00  0.00            
ATOM   2752  HB3 ALA   184       1.710   8.930  -8.520  1.00  0.00            
ATOM   2753  C   ALA   184      -0.760   8.440  -9.600  1.00  0.00            
ATOM   2754  O   ALA   184      -1.140   8.190 -10.750  1.00  0.00            
ATOM   2755  N   CYS   185      -0.940   7.610  -8.570  1.00  0.00            
ATOM   2756  H   CYS   185      -0.760   7.940  -7.640  1.00  0.00            
ATOM   2757  CA  CYS   185      -1.400   6.240  -8.770  1.00  0.00            
ATOM   2758  HA  CYS   185      -1.220   6.090  -9.740  1.00  0.00            
ATOM   2759  CB  CYS   185      -0.620   5.280  -7.860  1.00  0.00            
ATOM   2760  HB1 CYS   185      -1.090   4.400  -7.960  1.00  0.00            
ATOM   2761  HB2 CYS   185      -0.770   5.630  -6.930  1.00  0.00            
ATOM   2762  SG  CYS   185       1.120   5.160  -8.260  1.00  0.00            
ATOM   2763  HG  CYS   185       1.570   4.520  -7.630  1.00  0.00            
ATOM   2764  C   CYS   185      -2.900   6.030  -8.580  1.00  0.00            
ATOM   2765  O   CYS   185      -3.460   5.100  -9.150  1.00  0.00            
ATOM   2766  N   VAL   186      -3.520   6.860  -7.750  1.00  0.00            
ATOM   2767  H   VAL   186      -3.040   7.640  -7.370  1.00  0.00            
ATOM   2768  CA  VAL   186      -4.910   6.630  -7.410  1.00  0.00            
ATOM   2769  HA  VAL   186      -5.130   5.800  -7.930  1.00  0.00            
ATOM   2770  CB  VAL   186      -5.100   6.380  -5.890  1.00  0.00            
ATOM   2771  HB  VAL   186      -4.770   7.170  -5.380  1.00  0.00            
ATOM   2772  CG1 VAL   186      -6.600   6.200  -5.540  1.00  0.00            
ATOM   2773 HG11 VAL   186      -6.690   6.040  -4.550  1.00  0.00            
ATOM   2774 HG12 VAL   186      -7.100   7.030  -5.790  1.00  0.00            
ATOM   2775 HG13 VAL   186      -6.970   5.420  -6.040  1.00  0.00            
ATOM   2776  CG2 VAL   186      -4.290   5.160  -5.460  1.00  0.00            
ATOM   2777 HG21 VAL   186      -4.410   5.010  -4.480  1.00  0.00            
ATOM   2778 HG22 VAL   186      -4.590   4.350  -5.970  1.00  0.00            
ATOM   2779 HG23 VAL   186      -3.320   5.330  -5.640  1.00  0.00            
ATOM   2780  C   VAL   186      -5.830   7.750  -7.910  1.00  0.00            
ATOM   2781  O   VAL   186      -6.750   7.500  -8.690  1.00  0.00            
ATOM   2782  N   LEU   187      -5.560   8.980  -7.480  1.00  0.00            
ATOM   2783  H   LEU   187      -4.750   9.150  -6.930  1.00  0.00            
ATOM   2784  CA  LEU   187      -6.470  10.090  -7.800  1.00  0.00            
ATOM   2785  HA  LEU   187      -7.380   9.720  -7.570  1.00  0.00            
ATOM   2786  CB  LEU   187      -6.160  11.320  -6.960  1.00  0.00            
ATOM   2787  HB1 LEU   187      -5.420  11.820  -7.390  1.00  0.00            
ATOM   2788  HB2 LEU   187      -5.880  11.010  -6.050  1.00  0.00            
ATOM   2789  CG  LEU   187      -7.370  12.250  -6.800  1.00  0.00            
ATOM   2790  HG  LEU   187      -7.850  12.300  -7.670  1.00  0.00            
ATOM   2791  CD1 LEU   187      -8.320  11.700  -5.760  1.00  0.00            
ATOM   2792 HD11 LEU   187      -9.110  12.310  -5.660  1.00  0.00            
ATOM   2793 HD12 LEU   187      -8.650  10.790  -6.040  1.00  0.00            
ATOM   2794 HD13 LEU   187      -7.850  11.620  -4.880  1.00  0.00            
ATOM   2795  CD2 LEU   187      -6.920  13.660  -6.460  1.00  0.00            
ATOM   2796 HD21 LEU   187      -7.720  14.250  -6.360  1.00  0.00            
ATOM   2797 HD22 LEU   187      -6.400  13.650  -5.600  1.00  0.00            
ATOM   2798 HD23 LEU   187      -6.330  14.010  -7.190  1.00  0.00            
ATOM   2799  C   LEU   187      -6.520  10.450  -9.280  1.00  0.00            
ATOM   2800  O   LEU   187      -7.590  10.570  -9.850  1.00  0.00            
ATOM   2801  N   VAL   188      -5.350  10.610  -9.900  1.00  0.00            
ATOM   2802  H   VAL   188      -4.490  10.500  -9.400  1.00  0.00            
ATOM   2803  CA  VAL   188      -5.310  10.940 -11.350  1.00  0.00            
ATOM   2804  HA  VAL   188      -5.880  11.760 -11.410  1.00  0.00            
ATOM   2805  CB  VAL   188      -3.900  11.340 -11.840  1.00  0.00            
ATOM   2806  HB  VAL   188      -3.220  10.700 -11.480  1.00  0.00            
ATOM   2807  CG1 VAL   188      -3.790  11.280 -13.370  1.00  0.00            
ATOM   2808 HG11 VAL   188      -2.870  11.550 -13.650  1.00  0.00            
ATOM   2809 HG12 VAL   188      -3.980  10.350 -13.680  1.00  0.00            
ATOM   2810 HG13 VAL   188      -4.460  11.910 -13.770  1.00  0.00            
ATOM   2811  CG2 VAL   188      -3.560  12.750 -11.350  1.00  0.00            
ATOM   2812 HG21 VAL   188      -2.640  13.010 -11.670  1.00  0.00            
ATOM   2813 HG22 VAL   188      -4.230  13.400 -11.700  1.00  0.00            
ATOM   2814 HG23 VAL   188      -3.570  12.770 -10.350  1.00  0.00            
ATOM   2815  C   VAL   188      -6.000   9.840 -12.200  1.00  0.00            
ATOM   2816  O   VAL   188      -6.980  10.140 -12.880  1.00  0.00            
ATOM   2817  N   PRO   189      -5.500   8.590 -12.150  1.00  0.00            
ATOM   2818  CD  PRO   189      -4.280   8.080 -11.500  1.00  0.00            
ATOM   2819  HD1 PRO   189      -4.380   8.060 -10.510  1.00  0.00            
ATOM   2820  HD2 PRO   189      -3.480   8.640 -11.750  1.00  0.00            
ATOM   2821  CG  PRO   189      -4.150   6.690 -12.050  1.00  0.00            
ATOM   2822  HG1 PRO   189      -3.730   6.070 -11.380  1.00  0.00            
ATOM   2823  HG2 PRO   189      -3.590   6.680 -12.890  1.00  0.00            
ATOM   2824  CB  PRO   189      -5.530   6.260 -12.350  1.00  0.00            
ATOM   2825  HB1 PRO   189      -5.970   5.930 -11.520  1.00  0.00            
ATOM   2826  HB2 PRO   189      -5.520   5.540 -13.040  1.00  0.00            
ATOM   2827  CA  PRO   189      -6.200   7.530 -12.880  1.00  0.00            
ATOM   2828  HA  PRO   189      -6.090   7.690 -13.860  1.00  0.00            
ATOM   2829  C   PRO   189      -7.720   7.490 -12.630  1.00  0.00            
ATOM   2830  O   PRO   189      -8.480   7.380 -13.610  1.00  0.00            
ATOM   2831  N   LEU   190      -8.130   7.600 -11.380  1.00  0.00            
ATOM   2832  H   LEU   190      -7.460   7.680 -10.650  1.00  0.00            
ATOM   2833  CA  LEU   190      -9.560   7.590 -11.030  1.00  0.00            
ATOM   2834  HA  LEU   190      -9.880   6.720 -11.390  1.00  0.00            
ATOM   2835  CB  LEU   190      -9.760   7.650  -9.500  1.00  0.00            
ATOM   2836  HB1 LEU   190      -9.210   8.410  -9.160  1.00  0.00            
ATOM   2837  HB2 LEU   190      -9.420   6.790  -9.120  1.00  0.00            
ATOM   2838  CG  LEU   190     -11.190   7.850  -8.960  1.00  0.00            
ATOM   2839  HG  LEU   190     -11.560   8.670  -9.400  1.00  0.00            
ATOM   2840  CD1 LEU   190     -12.120   6.680  -9.320  1.00  0.00            
ATOM   2841 HD11 LEU   190     -13.030   6.860  -8.940  1.00  0.00            
ATOM   2842 HD12 LEU   190     -12.180   6.600 -10.310  1.00  0.00            
ATOM   2843 HD13 LEU   190     -11.750   5.840  -8.930  1.00  0.00            
ATOM   2844  CD2 LEU   190     -11.150   8.060  -7.450  1.00  0.00            
ATOM   2845 HD21 LEU   190     -12.090   8.190  -7.110  1.00  0.00            
ATOM   2846 HD22 LEU   190     -10.750   7.270  -7.000  1.00  0.00            
ATOM   2847 HD23 LEU   190     -10.610   8.880  -7.240  1.00  0.00            
ATOM   2848  C   LEU   190     -10.310   8.720 -11.710  1.00  0.00            
ATOM   2849  O   LEU   190     -11.390   8.500 -12.280  1.00  0.00            
ATOM   2850  N   LEU   191      -9.760   9.930 -11.640  1.00  0.00            
ATOM   2851  H   LEU   191      -8.910  10.050 -11.140  1.00  0.00            
ATOM   2852  CA  LEU   191     -10.400  11.080 -12.290  1.00  0.00            
ATOM   2853  HA  LEU   191     -11.340  11.060 -11.950  1.00  0.00            
ATOM   2854  CB  LEU   191      -9.730  12.390 -11.880  1.00  0.00            
ATOM   2855  HB1 LEU   191     -10.060  13.100 -12.500  1.00  0.00            
ATOM   2856  HB2 LEU   191      -8.740  12.270 -12.000  1.00  0.00            
ATOM   2857  CG  LEU   191      -9.950  12.880 -10.450  1.00  0.00            
ATOM   2858  HG  LEU   191      -9.530  12.210  -9.840  1.00  0.00            
ATOM   2859  CD1 LEU   191      -9.300  14.240 -10.260  1.00  0.00            
ATOM   2860 HD11 LEU   191      -9.450  14.560  -9.330  1.00  0.00            
ATOM   2861 HD12 LEU   191      -8.310  14.170 -10.430  1.00  0.00            
ATOM   2862 HD13 LEU   191      -9.690  14.900 -10.910  1.00  0.00            
ATOM   2863  CD2 LEU   191     -11.450  12.950 -10.090  1.00  0.00            
ATOM   2864 HD21 LEU   191     -11.540  13.270  -9.150  1.00  0.00            
ATOM   2865 HD22 LEU   191     -11.910  13.580 -10.710  1.00  0.00            
ATOM   2866 HD23 LEU   191     -11.850  12.040 -10.170  1.00  0.00            
ATOM   2867  C   LEU   191     -10.430  10.940 -13.800  1.00  0.00            
ATOM   2868  O   LEU   191     -11.440  11.290 -14.440  1.00  0.00            
ATOM   2869  N   LEU   192      -9.360  10.410 -14.390  1.00  0.00            
ATOM   2870  H   LEU   192      -8.570  10.180 -13.830  1.00  0.00            
ATOM   2871  CA  LEU   192      -9.340  10.150 -15.830  1.00  0.00            
ATOM   2872  HA  LEU   192      -9.580  11.030 -16.240  1.00  0.00            
ATOM   2873  CB  LEU   192      -7.920   9.730 -16.300  1.00  0.00            
ATOM   2874  HB1 LEU   192      -8.010   9.350 -17.210  1.00  0.00            
ATOM   2875  HB2 LEU   192      -7.590   9.030 -15.670  1.00  0.00            
ATOM   2876  CG  LEU   192      -6.860  10.830 -16.360  1.00  0.00            
ATOM   2877  HG  LEU   192      -6.840  11.270 -15.460  1.00  0.00            
ATOM   2878  CD1 LEU   192      -5.460  10.240 -16.620  1.00  0.00            
ATOM   2879 HD11 LEU   192      -4.780  10.980 -16.660  1.00  0.00            
ATOM   2880 HD12 LEU   192      -5.220   9.610 -15.880  1.00  0.00            
ATOM   2881 HD13 LEU   192      -5.460   9.750 -17.490  1.00  0.00            
ATOM   2882  CD2 LEU   192      -7.200  11.900 -17.410  1.00  0.00            
ATOM   2883 HD21 LEU   192      -6.490  12.590 -17.420  1.00  0.00            
ATOM   2884 HD22 LEU   192      -7.280  11.470 -18.310  1.00  0.00            
ATOM   2885 HD23 LEU   192      -8.080  12.320 -17.170  1.00  0.00            
ATOM   2886  C   LEU   192     -10.370   9.110 -16.260  1.00  0.00            
ATOM   2887  O   LEU   192     -11.060   9.290 -17.270  1.00  0.00            
ATOM   2888  N   MET   193     -10.500   8.030 -15.490  1.00  0.00            
ATOM   2889  H   MET   193      -9.940   7.940 -14.670  1.00  0.00            
ATOM   2890  CA  MET   193     -11.470   6.980 -15.810  1.00  0.00            
ATOM   2891  HA  MET   193     -11.340   6.790 -16.790  1.00  0.00            
ATOM   2892  CB  MET   193     -11.180   5.710 -14.990  1.00  0.00            
ATOM   2893  HB1 MET   193     -11.960   5.090 -15.060  1.00  0.00            
ATOM   2894  HB2 MET   193     -11.050   5.970 -14.030  1.00  0.00            
ATOM   2895  CG  MET   193      -9.950   4.940 -15.420  1.00  0.00            
ATOM   2896  HG1 MET   193      -9.180   5.560 -15.230  1.00  0.00            
ATOM   2897  HG2 MET   193     -10.050   4.840 -16.410  1.00  0.00            
ATOM   2898  SD  MET   193      -9.760   3.350 -14.580  1.00  0.00            
ATOM   2899  CE  MET   193      -9.690   3.800 -12.850  1.00  0.00            
ATOM   2900  HE1 MET   193      -9.590   2.980 -12.290  1.00  0.00            
ATOM   2901  HE2 MET   193      -8.920   4.410 -12.690  1.00  0.00            
ATOM   2902  HE3 MET   193     -10.540   4.270 -12.600  1.00  0.00            
ATOM   2903  C   MET   193     -12.900   7.450 -15.590  1.00  0.00            
ATOM   2904  O   MET   193     -13.780   7.100 -16.370  1.00  0.00            
ATOM   2905  N   LEU   194     -13.110   8.220 -14.530  1.00  0.00            
ATOM   2906  H   LEU   194     -12.370   8.390 -13.890  1.00  0.00            
ATOM   2907  CA  LEU   194     -14.430   8.830 -14.270  1.00  0.00            
ATOM   2908  HA  LEU   194     -15.080   8.080 -14.240  1.00  0.00            
ATOM   2909  CB  LEU   194     -14.430   9.550 -12.920  1.00  0.00            
ATOM   2910  HB1 LEU   194     -13.740  10.280 -12.970  1.00  0.00            
ATOM   2911  HB2 LEU   194     -14.170   8.880 -12.230  1.00  0.00            
ATOM   2912  CG  LEU   194     -15.750  10.210 -12.460  1.00  0.00            
ATOM   2913  HG  LEU   194     -16.040  10.850 -13.170  1.00  0.00            
ATOM   2914  CD1 LEU   194     -16.890   9.200 -12.300  1.00  0.00            
ATOM   2915 HD11 LEU   194     -17.710   9.670 -12.000  1.00  0.00            
ATOM   2916 HD12 LEU   194     -17.060   8.750 -13.180  1.00  0.00            
ATOM   2917 HD13 LEU   194     -16.630   8.510 -11.630  1.00  0.00            
ATOM   2918  CD2 LEU   194     -15.550  10.980 -11.160  1.00  0.00            
ATOM   2919 HD21 LEU   194     -16.420  11.390 -10.880  1.00  0.00            
ATOM   2920 HD22 LEU   194     -15.240  10.350 -10.450  1.00  0.00            
ATOM   2921 HD23 LEU   194     -14.880  11.700 -11.300  1.00  0.00            
ATOM   2922  C   LEU   194     -14.820   9.780 -15.410  1.00  0.00            
ATOM   2923  O   LEU   194     -15.980   9.830 -15.820  1.00  0.00            
ATOM   2924  N   GLY   195     -13.840  10.520 -15.930  1.00  0.00            
ATOM   2925  H   GLY   195     -12.920  10.460 -15.530  1.00  0.00            
ATOM   2926  CA  GLY   195     -14.030  11.430 -17.060  1.00  0.00            
ATOM   2927  HA1 GLY   195     -13.200  11.960 -17.180  1.00  0.00            
ATOM   2928  HA2 GLY   195     -14.790  12.040 -16.840  1.00  0.00            
ATOM   2929  C   GLY   195     -14.350  10.690 -18.350  1.00  0.00            
ATOM   2930  O   GLY   195     -15.120  11.190 -19.180  1.00  0.00            
ATOM   2931  N   VAL   196     -13.760   9.520 -18.530  1.00  0.00            
ATOM   2932  H   VAL   196     -13.100   9.200 -17.840  1.00  0.00            
ATOM   2933  CA  VAL   196     -14.030   8.670 -19.690  1.00  0.00            
ATOM   2934  HA  VAL   196     -13.940   9.260 -20.480  1.00  0.00            
ATOM   2935  CB  VAL   196     -12.990   7.520 -19.800  1.00  0.00            
ATOM   2936  HB  VAL   196     -12.870   7.120 -18.900  1.00  0.00            
ATOM   2937  CG1 VAL   196     -13.490   6.440 -20.760  1.00  0.00            
ATOM   2938 HG11 VAL   196     -12.800   5.720 -20.810  1.00  0.00            
ATOM   2939 HG12 VAL   196     -14.350   6.060 -20.420  1.00  0.00            
ATOM   2940 HG13 VAL   196     -13.630   6.840 -21.660  1.00  0.00            
ATOM   2941  CG2 VAL   196     -11.660   8.060 -20.290  1.00  0.00            
ATOM   2942 HG21 VAL   196     -11.000   7.310 -20.360  1.00  0.00            
ATOM   2943 HG22 VAL   196     -11.770   8.490 -21.180  1.00  0.00            
ATOM   2944 HG23 VAL   196     -11.320   8.750 -19.640  1.00  0.00            
ATOM   2945  C   VAL   196     -15.450   8.120 -19.610  1.00  0.00            
ATOM   2946  O   VAL   196     -16.150   8.090 -20.620  1.00  0.00            
ATOM   2947  N   TYR   197     -15.870   7.680 -18.430  1.00  0.00            
ATOM   2948  H   TYR   197     -15.230   7.700 -17.650  1.00  0.00            
ATOM   2949  CA  TYR   197     -17.220   7.190 -18.210  1.00  0.00            
ATOM   2950  HA  TYR   197     -17.320   6.470 -18.890  1.00  0.00            
ATOM   2951  CB  TYR   197     -17.360   6.620 -16.790  1.00  0.00            
ATOM   2952  HB1 TYR   197     -16.870   7.200 -16.150  1.00  0.00            
ATOM   2953  HB2 TYR   197     -16.980   5.700 -16.770  1.00  0.00            
ATOM   2954  CG  TYR   197     -18.800   6.530 -16.340  1.00  0.00            
ATOM   2955  CD1 TYR   197     -19.660   5.550 -16.850  1.00  0.00            
ATOM   2956  HD1 TYR   197     -19.310   4.880 -17.510  1.00  0.00            
ATOM   2957  CE1 TYR   197     -20.980   5.480 -16.440  1.00  0.00            
ATOM   2958  HE1 TYR   197     -21.590   4.770 -16.800  1.00  0.00            
ATOM   2959  CZ  TYR   197     -21.470   6.400 -15.530  1.00  0.00            
ATOM   2960  OH  TYR   197     -22.780   6.330 -15.130  1.00  0.00            
ATOM   2961  HH  TYR   197     -22.960   7.060 -14.470  1.00  0.00            
ATOM   2962  CE2 TYR   197     -20.650   7.390 -15.020  1.00  0.00            
ATOM   2963  HE2 TYR   197     -21.000   8.050 -14.360  1.00  0.00            
ATOM   2964  CD2 TYR   197     -19.320   7.450 -15.440  1.00  0.00            
ATOM   2965  HD2 TYR   197     -18.720   8.160 -15.080  1.00  0.00            
ATOM   2966  C   TYR   197     -18.270   8.290 -18.480  1.00  0.00            
ATOM   2967  O   TYR   197     -19.290   8.020 -19.120  1.00  0.00            
ATOM   2968  N   LEU   198     -17.990   9.500 -18.020  1.00  0.00            
ATOM   2969  H   LEU   198     -17.130   9.660 -17.550  1.00  0.00            
ATOM   2970  CA  LEU   198     -18.930  10.610 -18.180  1.00  0.00            
ATOM   2971  HA  LEU   198     -19.800  10.230 -17.870  1.00  0.00            
ATOM   2972  CB  LEU   198     -18.550  11.800 -17.300  1.00  0.00            
ATOM   2973  HB1 LEU   198     -19.140  12.570 -17.560  1.00  0.00            
ATOM   2974  HB2 LEU   198     -17.600  12.030 -17.490  1.00  0.00            
ATOM   2975  CG  LEU   198     -18.700  11.570 -15.780  1.00  0.00            
ATOM   2976  HG  LEU   198     -18.260  10.700 -15.580  1.00  0.00            
ATOM   2977  CD1 LEU   198     -18.010  12.660 -14.980  1.00  0.00            
ATOM   2978 HD11 LEU   198     -18.120  12.490 -14.010  1.00  0.00            
ATOM   2979 HD12 LEU   198     -17.030  12.670 -15.210  1.00  0.00            
ATOM   2980 HD13 LEU   198     -18.410  13.550 -15.210  1.00  0.00            
ATOM   2981  CD2 LEU   198     -20.160  11.430 -15.340  1.00  0.00            
ATOM   2982 HD21 LEU   198     -20.200  11.280 -14.360  1.00  0.00            
ATOM   2983 HD22 LEU   198     -20.660  12.260 -15.580  1.00  0.00            
ATOM   2984 HD23 LEU   198     -20.580  10.650 -15.810  1.00  0.00            
ATOM   2985  C   LEU   198     -19.110  11.020 -19.650  1.00  0.00            
ATOM   2986  O   LEU   198     -20.180  11.510 -20.040  1.00  0.00            
ATOM   2987  N   ARG   199     -18.080  10.810 -20.460  1.00  0.00            
ATOM   2988  H   ARG   199     -17.240  10.430 -20.080  1.00  0.00            
ATOM   2989  CA  ARG   199     -18.170  11.100 -21.890  1.00  0.00            
ATOM   2990  HA  ARG   199     -18.710  11.940 -21.920  1.00  0.00            
ATOM   2991  CB  ARG   199     -16.760  11.330 -22.490  1.00  0.00            
ATOM   2992  HB1 ARG   199     -16.830  11.270 -23.480  1.00  0.00            
ATOM   2993  HB2 ARG   199     -16.150  10.620 -22.150  1.00  0.00            
ATOM   2994  CG  ARG   199     -16.170  12.700 -22.130  1.00  0.00            
ATOM   2995  HG1 ARG   199     -15.200  12.700 -22.370  1.00  0.00            
ATOM   2996  HG2 ARG   199     -16.260  12.840 -21.140  1.00  0.00            
ATOM   2997  CD  ARG   199     -16.870  13.820 -22.870  1.00  0.00            
ATOM   2998  HD1 ARG   199     -17.810  13.550 -23.090  1.00  0.00            
ATOM   2999  HD2 ARG   199     -16.380  14.030 -23.720  1.00  0.00            
ATOM   3000  NE  ARG   199     -16.950  15.060 -22.090  1.00  0.00            
ATOM   3001  HE  ARG   199     -16.370  15.130 -21.280  1.00  0.00            
ATOM   3002  CZ  ARG   199     -17.720  16.100 -22.390  1.00  0.00            
ATOM   3003  NH1 ARG   199     -18.510  16.060 -23.470  1.00  0.00            
ATOM   3004 HH11 ARG   199     -18.510  15.260 -24.060  1.00  0.00            
ATOM   3005 HH12 ARG   199     -19.090  16.850 -23.690  1.00  0.00            
ATOM   3006  NH2 ARG   199     -17.720  17.180 -21.620  1.00  0.00            
ATOM   3007 HH21 ARG   199     -17.120  17.210 -20.820  1.00  0.00            
ATOM   3008 HH22 ARG   199     -18.300  17.960 -21.840  1.00  0.00            
ATOM   3009  C   ARG   199     -18.900  10.020 -22.680  1.00  0.00            
ATOM   3010  O   ARG   199     -19.570  10.320 -23.660  1.00  0.00            
ATOM   3011  N   ILE   200     -18.770   8.760 -22.250  1.00  0.00            
ATOM   3012  H   ILE   200     -18.150   8.560 -21.490  1.00  0.00            
ATOM   3013  CA  ILE   200     -19.530   7.660 -22.860  1.00  0.00            
ATOM   3014  HA  ILE   200     -19.440   7.830 -23.840  1.00  0.00            
ATOM   3015  CB  ILE   200     -18.910   6.270 -22.520  1.00  0.00            
ATOM   3016  HB  ILE   200     -18.860   6.160 -21.520  1.00  0.00            
ATOM   3017  CG2 ILE   200     -19.790   5.140 -23.050  1.00  0.00            
ATOM   3018 HG21 ILE   200     -19.380   4.260 -22.820  1.00  0.00            
ATOM   3019 HG22 ILE   200     -20.710   5.200 -22.640  1.00  0.00            
ATOM   3020 HG23 ILE   200     -19.870   5.220 -24.050  1.00  0.00            
ATOM   3021  CG1 ILE   200     -17.510   6.160 -23.120  1.00  0.00            
ATOM   3022 HG11 ILE   200     -16.950   6.910 -22.760  1.00  0.00            
ATOM   3023 HG12 ILE   200     -17.580   6.260 -24.120  1.00  0.00            
ATOM   3024  CD  ILE   200     -16.770   4.860 -22.840  1.00  0.00            
ATOM   3025  HD1 ILE   200     -15.870   4.880 -23.280  1.00  0.00            
ATOM   3026  HD2 ILE   200     -16.670   4.740 -21.860  1.00  0.00            
ATOM   3027  HD3 ILE   200     -17.300   4.090 -23.210  1.00  0.00            
ATOM   3028  C   ILE   200     -21.010   7.740 -22.470  1.00  0.00            
ATOM   3029  O   ILE   200     -21.890   7.470 -23.290  1.00  0.00            
ATOM   3030  N   PHE   201     -21.270   8.130 -21.230  1.00  0.00            
ATOM   3031  H   PHE   201     -20.500   8.300 -20.600  1.00  0.00            
ATOM   3032  CA  PHE   201     -22.620   8.330 -20.750  1.00  0.00            
ATOM   3033  HA  PHE   201     -23.070   7.450 -20.930  1.00  0.00            
ATOM   3034  CB  PHE   201     -22.620   8.640 -19.240  1.00  0.00            
ATOM   3035  HB1 PHE   201     -22.140   9.500 -19.100  1.00  0.00            
ATOM   3036  HB2 PHE   201     -22.150   7.900 -18.760  1.00  0.00            
ATOM   3037  CG  PHE   201     -24.000   8.780 -18.640  1.00  0.00            
ATOM   3038  CD1 PHE   201     -24.690   7.660 -18.190  1.00  0.00            
ATOM   3039  HD1 PHE   201     -24.260   6.760 -18.270  1.00  0.00            
ATOM   3040  CE1 PHE   201     -25.950   7.770 -17.630  1.00  0.00            
ATOM   3041  HE1 PHE   201     -26.440   6.960 -17.320  1.00  0.00            
ATOM   3042  CZ  PHE   201     -26.540   9.030 -17.520  1.00  0.00            
ATOM   3043  HZ  PHE   201     -27.460   9.120 -17.110  1.00  0.00            
ATOM   3044  CE2 PHE   201     -25.870  10.160 -17.960  1.00  0.00            
ATOM   3045  HE2 PHE   201     -26.290  11.060 -17.880  1.00  0.00            
ATOM   3046  CD2 PHE   201     -24.590  10.030 -18.510  1.00  0.00            
ATOM   3047  HD2 PHE   201     -24.110  10.850 -18.820  1.00  0.00            
ATOM   3048  C   PHE   201     -23.350   9.440 -21.530  1.00  0.00            
ATOM   3049  O   PHE   201     -24.500   9.260 -21.930  1.00  0.00            
ATOM   3050  N   LEU   202     -22.660  10.550 -21.730  1.00  0.00            
ATOM   3051  H   LEU   202     -21.740  10.620 -21.370  1.00  0.00            
ATOM   3052  CA  LEU   202     -23.210  11.700 -22.480  1.00  0.00            
ATOM   3053  HA  LEU   202     -24.080  11.880 -22.020  1.00  0.00            
ATOM   3054  CB  LEU   202     -22.280  12.900 -22.360  1.00  0.00            
ATOM   3055  HB1 LEU   202     -22.240  13.320 -23.270  1.00  0.00            
ATOM   3056  HB2 LEU   202     -21.370  12.550 -22.130  1.00  0.00            
ATOM   3057  CG  LEU   202     -22.590  14.030 -21.360  1.00  0.00            
ATOM   3058  HG  LEU   202     -21.840  14.680 -21.420  1.00  0.00            
ATOM   3059  CD1 LEU   202     -23.900  14.730 -21.730  1.00  0.00            
ATOM   3060 HD11 LEU   202     -24.100  15.450 -21.070  1.00  0.00            
ATOM   3061 HD12 LEU   202     -23.830  15.120 -22.640  1.00  0.00            
ATOM   3062 HD13 LEU   202     -24.650  14.060 -21.720  1.00  0.00            
ATOM   3063  CD2 LEU   202     -22.630  13.550 -19.910  1.00  0.00            
ATOM   3064 HD21 LEU   202     -22.850  14.320 -19.310  1.00  0.00            
ATOM   3065 HD22 LEU   202     -23.340  12.850 -19.810  1.00  0.00            
ATOM   3066 HD23 LEU   202     -21.740  13.170 -19.660  1.00  0.00            
ATOM   3067  C   LEU   202     -23.470  11.380 -23.950  1.00  0.00            
ATOM   3068  O   LEU   202     -24.390  11.940 -24.560  1.00  0.00            
ATOM   3069  N   ALA   203     -22.680  10.460 -24.510  1.00  0.00            
ATOM   3070  H   ALA   203     -21.910  10.110 -23.990  1.00  0.00            
ATOM   3071  CA  ALA   203     -22.910   9.970 -25.870  1.00  0.00            
ATOM   3072  HA  ALA   203     -22.980  10.780 -26.450  1.00  0.00            
ATOM   3073  CB  ALA   203     -21.740   9.110 -26.330  1.00  0.00            
ATOM   3074  HB1 ALA   203     -21.920   8.780 -27.260  1.00  0.00            
ATOM   3075  HB2 ALA   203     -20.910   9.660 -26.320  1.00  0.00            
ATOM   3076  HB3 ALA   203     -21.640   8.330 -25.710  1.00  0.00            
ATOM   3077  C   ALA   203     -24.220   9.170 -25.930  1.00  0.00            
ATOM   3078  O   ALA   203     -24.990   9.300 -26.870  1.00  0.00            
ATOM   3079  N   ALA   204     -24.460   8.360 -24.890  1.00  0.00            
ATOM   3080  H   ALA   204     -23.770   8.290 -24.170  1.00  0.00            
ATOM   3081  CA  ALA   204     -25.680   7.580 -24.780  1.00  0.00            
ATOM   3082  HA  ALA   204     -25.750   7.110 -25.650  1.00  0.00            
ATOM   3083  CB  ALA   204     -25.570   6.570 -23.630  1.00  0.00            
ATOM   3084  HB1 ALA   204     -26.410   6.050 -23.560  1.00  0.00            
ATOM   3085  HB2 ALA   204     -24.800   5.950 -23.800  1.00  0.00            
ATOM   3086  HB3 ALA   204     -25.410   7.060 -22.770  1.00  0.00            
ATOM   3087  C   ALA   204     -26.900   8.490 -24.590  1.00  0.00            
ATOM   3088  O   ALA   204     -27.950   8.250 -25.170  1.00  0.00            
ATOM   3089  N   ARG   205     -26.730   9.540 -23.790  1.00  0.00            
ATOM   3090  H   ARG   205     -25.850   9.670 -23.340  1.00  0.00            
ATOM   3091  CA  ARG   205     -27.810  10.510 -23.550  1.00  0.00            
ATOM   3092  HA  ARG   205     -28.590   9.960 -23.260  1.00  0.00            
ATOM   3093  CB  ARG   205     -27.390  11.470 -22.430  1.00  0.00            
ATOM   3094  HB1 ARG   205     -26.840  12.200 -22.820  1.00  0.00            
ATOM   3095  HB2 ARG   205     -26.850  10.970 -21.760  1.00  0.00            
ATOM   3096  CG  ARG   205     -28.570  12.110 -21.710  1.00  0.00            
ATOM   3097  HG1 ARG   205     -29.290  11.420 -21.580  1.00  0.00            
ATOM   3098  HG2 ARG   205     -28.930  12.860 -22.260  1.00  0.00            
ATOM   3099  CD  ARG   205     -28.180  12.640 -20.350  1.00  0.00            
ATOM   3100  HD1 ARG   205     -27.520  12.020 -19.930  1.00  0.00            
ATOM   3101  HD2 ARG   205     -28.990  12.720 -19.780  1.00  0.00            
ATOM   3102  NE  ARG   205     -27.550  13.970 -20.440  1.00  0.00            
ATOM   3103  HE  ARG   205     -27.340  14.330 -21.350  1.00  0.00            
ATOM   3104  CZ  ARG   205     -27.260  14.730 -19.390  1.00  0.00            
ATOM   3105  NH1 ARG   205     -27.520  14.290 -18.150  1.00  0.00            
ATOM   3106 HH11 ARG   205     -27.940  13.400 -18.020  1.00  0.00            
ATOM   3107 HH12 ARG   205     -27.290  14.870 -17.370  1.00  0.00            
ATOM   3108  NH2 ARG   205     -26.700  15.920 -19.560  1.00  0.00            
ATOM   3109 HH21 ARG   205     -26.500  16.260 -20.480  1.00  0.00            
ATOM   3110 HH22 ARG   205     -26.470  16.490 -18.760  1.00  0.00            
ATOM   3111  C   ARG   205     -28.200  11.290 -24.820  1.00  0.00            
ATOM   3112  O   ARG   205     -29.370  11.610 -25.000  1.00  0.00            
ATOM   3113  N   ARG   206     -27.220  11.580 -25.680  1.00  0.00            
ATOM   3114  H   ARG   206     -26.290  11.310 -25.460  1.00  0.00            
ATOM   3115  CA  ARG   206     -27.490  12.290 -26.940  1.00  0.00            
ATOM   3116  HA  ARG   206     -28.090  13.040 -26.690  1.00  0.00            
ATOM   3117  CB  ARG   206     -26.200  12.850 -27.540  1.00  0.00            
ATOM   3118  HB1 ARG   206     -26.400  13.180 -28.460  1.00  0.00            
ATOM   3119  HB2 ARG   206     -25.520  12.110 -27.590  1.00  0.00            
ATOM   3120  CG  ARG   206     -25.580  13.990 -26.740  1.00  0.00            
ATOM   3121  HG1 ARG   206     -25.250  13.630 -25.870  1.00  0.00            
ATOM   3122  HG2 ARG   206     -26.290  14.680 -26.580  1.00  0.00            
ATOM   3123  CD  ARG   206     -24.430  14.640 -27.490  1.00  0.00            
ATOM   3124  HD1 ARG   206     -24.780  15.330 -28.110  1.00  0.00            
ATOM   3125  HD2 ARG   206     -23.930  13.940 -28.000  1.00  0.00            
ATOM   3126  NE  ARG   206     -23.470  15.290 -26.580  1.00  0.00            
ATOM   3127  HE  ARG   206     -22.680  14.760 -26.290  1.00  0.00            
ATOM   3128  CZ  ARG   206     -23.600  16.530 -26.110  1.00  0.00            
ATOM   3129  NH1 ARG   206     -24.630  17.280 -26.450  1.00  0.00            
ATOM   3130 HH11 ARG   206     -25.320  16.920 -27.060  1.00  0.00            
ATOM   3131 HH12 ARG   206     -24.710  18.210 -26.090  1.00  0.00            
ATOM   3132  NH2 ARG   206     -22.660  17.000 -25.280  1.00  0.00            
ATOM   3133 HH21 ARG   206     -21.890  16.430 -25.030  1.00  0.00            
ATOM   3134 HH22 ARG   206     -22.740  17.930 -24.920  1.00  0.00            
ATOM   3135  C   ARG   206     -28.200  11.380 -27.940  1.00  0.00            
ATOM   3136  O   ARG   206     -29.110  11.830 -28.630  1.00  0.00            
ATOM   3137  N   GLN   207     -27.760  10.120 -28.020  1.00  0.00            
ATOM   3138  H   GLN   207     -26.970   9.850 -27.480  1.00  0.00            
ATOM   3139  CA  GLN   207     -28.410   9.120 -28.870  1.00  0.00            
ATOM   3140  HA  GLN   207     -28.400   9.500 -29.800  1.00  0.00            
ATOM   3141  CB  GLN   207     -27.650   7.800 -28.830  1.00  0.00            
ATOM   3142  HB1 GLN   207     -28.240   7.090 -29.230  1.00  0.00            
ATOM   3143  HB2 GLN   207     -27.470   7.580 -27.870  1.00  0.00            
ATOM   3144  CG  GLN   207     -26.330   7.790 -29.580  1.00  0.00            
ATOM   3145  HG1 GLN   207     -25.810   6.980 -29.320  1.00  0.00            
ATOM   3146  HG2 GLN   207     -25.810   8.610 -29.320  1.00  0.00            
ATOM   3147  CD  GLN   207     -26.500   7.790 -31.080  1.00  0.00            
ATOM   3148  OE1 GLN   207     -26.140   8.770 -31.750  1.00  0.00            
ATOM   3149  NE2 GLN   207     -27.060   6.710 -31.620  1.00  0.00            
ATOM   3150 HE21 GLN   207     -27.330   5.940 -31.030  1.00  0.00            
ATOM   3151 HE22 GLN   207     -27.200   6.660 -32.600  1.00  0.00            
ATOM   3152  C   GLN   207     -29.860   8.890 -28.420  1.00  0.00            
ATOM   3153  O   GLN   207     -30.750   8.720 -29.240  1.00  0.00            
ATOM   3154  N   LEU   208     -30.050   8.880 -27.100  1.00  0.00            
ATOM   3155  H   LEU   208     -29.260   9.050 -26.500  1.00  0.00            
ATOM   3156  CA  LEU   208     -31.340   8.620 -26.510  1.00  0.00            
ATOM   3157  HA  LEU   208     -31.690   7.800 -26.970  1.00  0.00            
ATOM   3158  CB  LEU   208     -31.200   8.360 -25.000  1.00  0.00            
ATOM   3159  HB1 LEU   208     -31.090   9.240 -24.550  1.00  0.00            
ATOM   3160  HB2 LEU   208     -30.360   7.820 -24.880  1.00  0.00            
ATOM   3161  CG  LEU   208     -32.320   7.620 -24.290  1.00  0.00            
ATOM   3162  HG  LEU   208     -33.160   8.140 -24.410  1.00  0.00            
ATOM   3163  CD1 LEU   208     -32.590   6.220 -24.880  1.00  0.00            
ATOM   3164 HD11 LEU   208     -33.330   5.780 -24.380  1.00  0.00            
ATOM   3165 HD12 LEU   208     -32.840   6.310 -25.840  1.00  0.00            
ATOM   3166 HD13 LEU   208     -31.760   5.670 -24.800  1.00  0.00            
ATOM   3167  CD2 LEU   208     -32.020   7.520 -22.800  1.00  0.00            
ATOM   3168 HD21 LEU   208     -32.750   7.040 -22.340  1.00  0.00            
ATOM   3169 HD22 LEU   208     -31.160   7.030 -22.670  1.00  0.00            
ATOM   3170 HD23 LEU   208     -31.930   8.440 -22.420  1.00  0.00            
ATOM   3171  C   LEU   208     -32.300   9.780 -26.750  1.00  0.00            
ATOM   3172  O   LEU   208     -33.510   9.580 -26.910  1.00  0.00            
ATOM   3173  N   LYS   209     -31.760  11.000 -26.780  1.00  0.00            
ATOM   3174  H   LYS   209     -30.780  11.100 -26.640  1.00  0.00            
ATOM   3175  CA  LYS   209     -32.590  12.180 -27.030  1.00  0.00            
ATOM   3176  HA  LYS   209     -33.390  12.040 -26.450  1.00  0.00            
ATOM   3177  CB  LYS   209     -31.840  13.460 -26.600  1.00  0.00            
ATOM   3178  HB1 LYS   209     -31.270  13.770 -27.360  1.00  0.00            
ATOM   3179  HB2 LYS   209     -31.270  13.250 -25.810  1.00  0.00            
ATOM   3180  CG  LYS   209     -32.790  14.580 -26.220  1.00  0.00            
ATOM   3181  HG1 LYS   209     -33.350  14.290 -25.440  1.00  0.00            
ATOM   3182  HG2 LYS   209     -33.390  14.780 -27.000  1.00  0.00            
ATOM   3183  CD  LYS   209     -32.060  15.850 -25.840  1.00  0.00            
ATOM   3184  HD1 LYS   209     -31.530  16.170 -26.630  1.00  0.00            
ATOM   3185  HD2 LYS   209     -31.430  15.650 -25.090  1.00  0.00            
ATOM   3186  CE  LYS   209     -33.050  16.930 -25.420  1.00  0.00            
ATOM   3187  HE1 LYS   209     -33.510  16.640 -24.580  1.00  0.00            
ATOM   3188  HE2 LYS   209     -33.720  17.070 -26.140  1.00  0.00            
ATOM   3189  NZ  LYS   209     -32.360  18.220 -25.160  1.00  0.00            
ATOM   3190  HZ1 LYS   209     -33.040  18.900 -24.880  1.00  0.00            
ATOM   3191  HZ2 LYS   209     -31.690  18.100 -24.430  1.00  0.00            
ATOM   3192  HZ3 LYS   209     -31.900  18.530 -25.990  1.00  0.00            
ATOM   3193  C   LYS   209     -33.050  12.290 -28.490  1.00  0.00            
ATOM   3194  O   LYS   209     -34.090  12.900 -28.770  1.00  0.00            
ATOM   3195  N   GLN   210     -32.290  11.690 -29.400  1.00  0.00            
ATOM   3196  H   GLN   210     -31.450  11.240 -29.110  1.00  0.00            
ATOM   3197  CA  GLN   210     -32.660  11.680 -30.830  1.00  0.00            
ATOM   3198  HA  GLN   210     -32.970  12.610 -31.020  1.00  0.00            
ATOM   3199  CB  GLN   210     -31.460  11.320 -31.690  1.00  0.00            
ATOM   3200  HB1 GLN   210     -31.790  10.980 -32.570  1.00  0.00            
ATOM   3201  HB2 GLN   210     -30.940  10.600 -31.230  1.00  0.00            
ATOM   3202  CG  GLN   210     -30.510  12.500 -31.940  1.00  0.00            
ATOM   3203  HG1 GLN   210     -30.370  12.990 -31.080  1.00  0.00            
ATOM   3204  HG2 GLN   210     -30.940  13.110 -32.610  1.00  0.00            
ATOM   3205  CD  GLN   210     -29.160  12.080 -32.490  1.00  0.00            
ATOM   3206  OE1 GLN   210     -28.990  10.970 -32.990  1.00  0.00            
ATOM   3207  NE2 GLN   210     -28.180  12.980 -32.370  1.00  0.00            
ATOM   3208 HE21 GLN   210     -28.370  13.870 -31.950  1.00  0.00            
ATOM   3209 HE22 GLN   210     -27.270  12.770 -32.710  1.00  0.00            
ATOM   3210  C   GLN   210     -33.810  10.720 -31.100  1.00  0.00            
ATOM   3211  O   GLN   210     -34.560  10.900 -32.080  1.00  0.00            
ATOM   3212  N   MET   211     -33.970   9.720 -30.240  1.00  0.00            
ATOM   3213  H   MET   211     -33.330   9.630 -29.480  1.00  0.00            
ATOM   3214  CA  MET   211     -35.050   8.750 -30.350  1.00  0.00            
ATOM   3215  HA  MET   211     -35.050   8.490 -31.310  1.00  0.00            
ATOM   3216  CB  MET   211     -34.760   7.530 -29.480  1.00  0.00            
ATOM   3217  HB1 MET   211     -35.560   6.920 -29.500  1.00  0.00            
ATOM   3218  HB2 MET   211     -34.600   7.830 -28.540  1.00  0.00            
ATOM   3219  CG  MET   211     -33.550   6.730 -29.930  1.00  0.00            
ATOM   3220  HG1 MET   211     -32.770   7.310 -29.700  1.00  0.00            
ATOM   3221  HG2 MET   211     -33.650   6.670 -30.930  1.00  0.00            
ATOM   3222  SD  MET   211     -33.450   5.110 -29.160  1.00  0.00            
ATOM   3223  CE  MET   211     -31.930   4.510 -29.860  1.00  0.00            
ATOM   3224  HE1 MET   211     -31.740   3.590 -29.510  1.00  0.00            
ATOM   3225  HE2 MET   211     -32.010   4.480 -30.860  1.00  0.00            
ATOM   3226  HE3 MET   211     -31.180   5.130 -29.610  1.00  0.00            
ATOM   3227  C   MET   211     -36.420   9.340 -29.990  1.00  0.00            
ATOM   3228  O   MET   211     -37.470   8.700 -30.170  1.00  0.00            
ATOM   3229  N   GLU   212     -36.420  10.590 -29.500  1.00  0.00            
ATOM   3230  H   GLU   212     -35.530  11.000 -29.280  1.00  0.00            
ATOM   3231  CA  GLU   212     -37.640  11.370 -29.270  1.00  0.00            
ATOM   3232  HA  GLU   212     -38.310  10.700 -28.950  1.00  0.00            
ATOM   3233  CB  GLU   212     -37.390  12.430 -28.200  1.00  0.00            
ATOM   3234  HB1 GLU   212     -38.220  12.990 -28.120  1.00  0.00            
ATOM   3235  HB2 GLU   212     -36.620  12.990 -28.470  1.00  0.00            
ATOM   3236  CG  GLU   212     -37.090  11.840 -26.830  1.00  0.00            
ATOM   3237  HG1 GLU   212     -36.270  11.260 -26.910  1.00  0.00            
ATOM   3238  HG2 GLU   212     -37.860  11.280 -26.540  1.00  0.00            
ATOM   3239  CD  GLU   212     -36.830  12.900 -25.770  1.00  0.00            
ATOM   3240  OE1 GLU   212     -36.700  14.090 -26.120  1.00  0.00            
ATOM   3241  OE2 GLU   212     -36.730  12.520 -24.580  1.00  0.00            
ATOM   3242  C   GLU   212     -38.160  12.000 -30.560  1.00  0.00            
ATOM   3243  O   GLU   212     -38.900  12.990 -30.520  1.00  0.00            
ATOM   3244  N   SER   213     -37.750  11.450 -31.700  1.00  0.00            
ATOM   3245  H   SER   213     -37.040  10.760 -31.650  1.00  0.00            
ATOM   3246  CA  SER   213     -38.280  11.800 -33.020  1.00  0.00            
ATOM   3247  HA  SER   213     -39.210  12.140 -32.880  1.00  0.00            
ATOM   3248  CB  SER   213     -37.440  12.890 -33.690  1.00  0.00            
ATOM   3249  HB1 SER   213     -37.840  13.160 -34.560  1.00  0.00            
ATOM   3250  HB2 SER   213     -36.510  12.580 -33.830  1.00  0.00            
ATOM   3251  OG  SER   213     -37.390  14.050 -32.880  1.00  0.00            
ATOM   3252  HG  SER   213     -36.830  14.750 -33.330  1.00  0.00            
ATOM   3253  C   SER   213     -38.260  10.530 -33.880  1.00  0.00            
ATOM   3254  O   SER   213     -37.290   9.780 -33.840  1.00  0.00            
ATOM   3255  N   GLN   214     -39.330  10.290 -34.630  1.00  0.00            
ATOM   3256  H   GLN   214     -40.070  10.950 -34.640  1.00  0.00            
ATOM   3257  CA  GLN   214     -39.430   9.080 -35.450  1.00  0.00            
ATOM   3258  HA  GLN   214     -38.790   8.440 -35.040  1.00  0.00            
ATOM   3259  CB  GLN   214     -40.860   8.490 -35.390  1.00  0.00            
ATOM   3260  HB1 GLN   214     -41.030   8.220 -34.450  1.00  0.00            
ATOM   3261  HB2 GLN   214     -40.880   7.680 -35.980  1.00  0.00            
ATOM   3262  CG  GLN   214     -41.980   9.430 -35.830  1.00  0.00            
ATOM   3263  HG1 GLN   214     -41.860   9.650 -36.800  1.00  0.00            
ATOM   3264  HG2 GLN   214     -41.930  10.260 -35.280  1.00  0.00            
ATOM   3265  CD  GLN   214     -43.380   8.810 -35.650  1.00  0.00            
ATOM   3266  OE1 GLN   214     -43.670   8.220 -34.610  1.00  0.00            
ATOM   3267  NE2 GLN   214     -44.230   8.980 -36.660  1.00  0.00            
ATOM   3268 HE21 GLN   214     -43.940   9.480 -37.470  1.00  0.00            
ATOM   3269 HE22 GLN   214     -45.150   8.610 -36.600  1.00  0.00            
ATOM   3270  C   GLN   214     -39.000   9.300 -36.900  1.00  0.00            
ATOM   3271  O   GLN   214     -37.930   8.840 -37.320  1.00  0.00            
ATOM   3272  N   SER   223     -27.910   1.130 -33.650  1.00  0.00            
ATOM   3273  H   SER   223     -27.190   1.440 -34.280  1.00  0.00            
ATOM   3274  CA  SER   223     -27.230   0.070 -32.880  1.00  0.00            
ATOM   3275  HA  SER   223     -27.920  -0.300 -32.260  1.00  0.00            
ATOM   3276  CB  SER   223     -26.760  -1.040 -33.830  1.00  0.00            
ATOM   3277  HB1 SER   223     -26.040  -0.690 -34.430  1.00  0.00            
ATOM   3278  HB2 SER   223     -27.520  -1.380 -34.380  1.00  0.00            
ATOM   3279  OG  SER   223     -26.210  -2.130 -33.090  1.00  0.00            
ATOM   3280  HG  SER   223     -25.910  -2.840 -33.730  1.00  0.00            
ATOM   3281  C   SER   223     -26.070   0.610 -32.060  1.00  0.00            
ATOM   3282  O   SER   223     -25.510  -0.110 -31.220  1.00  0.00            
ATOM   3283  N   THR   224     -25.720   1.870 -32.290  1.00  0.00            
ATOM   3284  H   THR   224     -26.220   2.380 -32.990  1.00  0.00            
ATOM   3285  CA  THR   224     -24.650   2.550 -31.560  1.00  0.00            
ATOM   3286  HA  THR   224     -23.880   1.910 -31.590  1.00  0.00            
ATOM   3287  CB  THR   224     -24.240   3.880 -32.240  1.00  0.00            
ATOM   3288  HB  THR   224     -24.960   4.560 -32.110  1.00  0.00            
ATOM   3289  CG2 THR   224     -22.910   4.390 -31.710  1.00  0.00            
ATOM   3290 HG21 THR   224     -22.680   5.250 -32.170  1.00  0.00            
ATOM   3291 HG22 THR   224     -22.990   4.550 -30.730  1.00  0.00            
ATOM   3292 HG23 THR   224     -22.200   3.710 -31.880  1.00  0.00            
ATOM   3293  OG1 THR   224     -24.110   3.670 -33.660  1.00  0.00            
ATOM   3294  HG1 THR   224     -23.860   4.530 -34.100  1.00  0.00            
ATOM   3295  C   THR   224     -25.030   2.800 -30.100  1.00  0.00            
ATOM   3296  O   THR   224     -24.170   2.810 -29.210  1.00  0.00            
ATOM   3297  N   LEU   225     -26.330   3.000 -29.870  1.00  0.00            
ATOM   3298  H   LEU   225     -26.960   3.000 -30.640  1.00  0.00            
ATOM   3299  CA  LEU   225     -26.860   3.210 -28.510  1.00  0.00            
ATOM   3300  HA  LEU   225     -26.320   3.970 -28.150  1.00  0.00            
ATOM   3301  CB  LEU   225     -28.340   3.610 -28.560  1.00  0.00            
ATOM   3302  HB1 LEU   225     -28.830   2.790 -28.840  1.00  0.00            
ATOM   3303  HB2 LEU   225     -28.410   4.300 -29.280  1.00  0.00            
ATOM   3304  CG  LEU   225     -29.090   4.180 -27.340  1.00  0.00            
ATOM   3305  HG  LEU   225     -29.820   4.760 -27.690  1.00  0.00            
ATOM   3306  CD1 LEU   225     -29.720   3.070 -26.510  1.00  0.00            
ATOM   3307 HD11 LEU   225     -30.190   3.470 -25.730  1.00  0.00            
ATOM   3308 HD12 LEU   225     -30.370   2.570 -27.080  1.00  0.00            
ATOM   3309 HD13 LEU   225     -29.000   2.450 -26.190  1.00  0.00            
ATOM   3310  CD2 LEU   225     -28.210   5.060 -26.450  1.00  0.00            
ATOM   3311 HD21 LEU   225     -28.740   5.400 -25.680  1.00  0.00            
ATOM   3312 HD22 LEU   225     -27.430   4.530 -26.110  1.00  0.00            
ATOM   3313 HD23 LEU   225     -27.860   5.840 -26.980  1.00  0.00            
ATOM   3314  C   LEU   225     -26.630   1.990 -27.610  1.00  0.00            
ATOM   3315  O   LEU   225     -26.300   2.140 -26.440  1.00  0.00            
ATOM   3316  N   GLN   226     -26.820   0.790 -28.150  1.00  0.00            
ATOM   3317  H   GLN   226     -27.110   0.730 -29.100  1.00  0.00            
ATOM   3318  CA  GLN   226     -26.600  -0.450 -27.390  1.00  0.00            
ATOM   3319  HA  GLN   226     -27.110  -0.310 -26.550  1.00  0.00            
ATOM   3320  CB  GLN   226     -27.150  -1.670 -28.140  1.00  0.00            
ATOM   3321  HB1 GLN   226     -26.550  -1.850 -28.920  1.00  0.00            
ATOM   3322  HB2 GLN   226     -28.060  -1.440 -28.470  1.00  0.00            
ATOM   3323  CG  GLN   226     -27.230  -2.940 -27.290  1.00  0.00            
ATOM   3324  HG1 GLN   226     -27.580  -2.700 -26.380  1.00  0.00            
ATOM   3325  HG2 GLN   226     -26.320  -3.340 -27.210  1.00  0.00            
ATOM   3326  CD  GLN   226     -28.150  -3.990 -27.870  1.00  0.00            
ATOM   3327  OE1 GLN   226     -28.580  -3.910 -29.030  1.00  0.00            
ATOM   3328  NE2 GLN   226     -28.480  -5.000 -27.060  1.00  0.00            
ATOM   3329 HE21 GLN   226     -28.130  -5.030 -26.130  1.00  0.00            
ATOM   3330 HE22 GLN   226     -29.090  -5.730 -27.390  1.00  0.00            
ATOM   3331  C   GLN   226     -25.120  -0.650 -27.020  1.00  0.00            
ATOM   3332  O   GLN   226     -24.820  -1.130 -25.930  1.00  0.00            
ATOM   3333  N   LYS   227     -24.230  -0.300 -27.940  1.00  0.00            
ATOM   3334  H   LYS   227     -24.540   0.020 -28.830  1.00  0.00            
ATOM   3335  CA  LYS   227     -22.780  -0.380 -27.690  1.00  0.00            
ATOM   3336  HA  LYS   227     -22.640  -1.320 -27.390  1.00  0.00            
ATOM   3337  CB  LYS   227     -21.990  -0.080 -28.960  1.00  0.00            
ATOM   3338  HB1 LYS   227     -21.030   0.080 -28.710  1.00  0.00            
ATOM   3339  HB2 LYS   227     -22.360   0.740 -29.390  1.00  0.00            
ATOM   3340  CG  LYS   227     -22.020  -1.210 -29.990  1.00  0.00            
ATOM   3341  HG1 LYS   227     -22.970  -1.390 -30.240  1.00  0.00            
ATOM   3342  HG2 LYS   227     -21.610  -2.030 -29.580  1.00  0.00            
ATOM   3343  CD  LYS   227     -21.230  -0.840 -31.240  1.00  0.00            
ATOM   3344  HD1 LYS   227     -20.250  -0.860 -31.040  1.00  0.00            
ATOM   3345  HD2 LYS   227     -21.480   0.090 -31.530  1.00  0.00            
ATOM   3346  CE  LYS   227     -21.510  -1.810 -32.380  1.00  0.00            
ATOM   3347  HE1 LYS   227     -21.130  -1.440 -33.230  1.00  0.00            
ATOM   3348  HE2 LYS   227     -22.510  -1.910 -32.480  1.00  0.00            
ATOM   3349  NZ  LYS   227     -20.930  -3.160 -32.140  1.00  0.00            
ATOM   3350  HZ1 LYS   227     -21.140  -3.760 -32.910  1.00  0.00            
ATOM   3351  HZ2 LYS   227     -19.930  -3.080 -32.050  1.00  0.00            
ATOM   3352  HZ3 LYS   227     -21.310  -3.540 -31.300  1.00  0.00            
ATOM   3353  C   LYS   227     -22.360   0.590 -26.580  1.00  0.00            
ATOM   3354  O   LYS   227     -21.590   0.210 -25.680  1.00  0.00            
ATOM   3355  N   GLU   228     -22.880   1.810 -26.630  1.00  0.00            
ATOM   3356  H   GLU   228     -23.520   2.030 -27.360  1.00  0.00            
ATOM   3357  CA  GLU   228     -22.550   2.850 -25.650  1.00  0.00            
ATOM   3358  HA  GLU   228     -21.550   2.790 -25.570  1.00  0.00            
ATOM   3359  CB  GLU   228     -22.980   4.210 -26.160  1.00  0.00            
ATOM   3360  HB1 GLU   228     -22.950   4.870 -25.400  1.00  0.00            
ATOM   3361  HB2 GLU   228     -23.930   4.140 -26.490  1.00  0.00            
ATOM   3362  CG  GLU   228     -22.120   4.740 -27.290  1.00  0.00            
ATOM   3363  HG1 GLU   228     -22.000   4.010 -27.970  1.00  0.00            
ATOM   3364  HG2 GLU   228     -21.220   4.990 -26.920  1.00  0.00            
ATOM   3365  CD  GLU   228     -22.720   5.950 -27.980  1.00  0.00            
ATOM   3366  OE1 GLU   228     -23.840   6.360 -27.620  1.00  0.00            
ATOM   3367  OE2 GLU   228     -22.050   6.490 -28.890  1.00  0.00            
ATOM   3368  C   GLU   228     -23.110   2.590 -24.250  1.00  0.00            
ATOM   3369  O   GLU   228     -22.430   2.860 -23.250  1.00  0.00            
ATOM   3370  N   VAL   229     -24.330   2.070 -24.180  1.00  0.00            
ATOM   3371  H   VAL   229     -24.840   1.910 -25.030  1.00  0.00            
ATOM   3372  CA  VAL   229     -24.960   1.740 -22.900  1.00  0.00            
ATOM   3373  HA  VAL   229     -24.860   2.560 -22.350  1.00  0.00            
ATOM   3374  CB  VAL   229     -26.490   1.420 -23.050  1.00  0.00            
ATOM   3375  HB  VAL   229     -26.610   0.720 -23.760  1.00  0.00            
ATOM   3376  CG1 VAL   229     -27.060   0.860 -21.770  1.00  0.00            
ATOM   3377 HG11 VAL   229     -28.040   0.660 -21.900  1.00  0.00            
ATOM   3378 HG12 VAL   229     -26.590   0.010 -21.530  1.00  0.00            
ATOM   3379 HG13 VAL   229     -26.950   1.520 -21.030  1.00  0.00            
ATOM   3380  CG2 VAL   229     -27.250   2.660 -23.480  1.00  0.00            
ATOM   3381 HG21 VAL   229     -28.220   2.440 -23.580  1.00  0.00            
ATOM   3382 HG22 VAL   229     -27.130   3.380 -22.790  1.00  0.00            
ATOM   3383 HG23 VAL   229     -26.890   2.980 -24.360  1.00  0.00            
ATOM   3384  C   VAL   229     -24.220   0.590 -22.240  1.00  0.00            
ATOM   3385  O   VAL   229     -23.930   0.620 -21.040  1.00  0.00            
ATOM   3386  N   HIS   230     -23.870  -0.430 -23.020  1.00  0.00            
ATOM   3387  H   HIS   230     -24.190  -0.440 -23.970  1.00  0.00            
ATOM   3388  CA  HIS   230     -23.050  -1.540 -22.540  1.00  0.00            
ATOM   3389  HA  HIS   230     -23.560  -1.900 -21.750  1.00  0.00            
ATOM   3390  CB  HIS   230     -22.910  -2.630 -23.600  1.00  0.00            
ATOM   3391  HB1 HIS   230     -22.570  -2.230 -24.450  1.00  0.00            
ATOM   3392  HB2 HIS   230     -23.810  -3.040 -23.770  1.00  0.00            
ATOM   3393  CG  HIS   230     -21.970  -3.740 -23.210  1.00  0.00            
ATOM   3394  ND1 HIS   230     -20.670  -3.790 -23.650  1.00  0.00            
ATOM   3395  CE1 HIS   230     -20.080  -4.860 -23.130  1.00  0.00            
ATOM   3396  HE1 HIS   230     -19.130  -5.130 -23.280  1.00  0.00            
ATOM   3397  NE2 HIS   230     -20.950  -5.490 -22.370  1.00  0.00            
ATOM   3398  HE2 HIS   230     -20.780  -6.330 -21.850  1.00  0.00            
ATOM   3399  CD2 HIS   230     -22.150  -4.820 -22.400  1.00  0.00            
ATOM   3400  HD2 HIS   230     -22.980  -5.070 -21.920  1.00  0.00            
ATOM   3401  C   HIS   230     -21.670  -1.050 -22.070  1.00  0.00            
ATOM   3402  O   HIS   230     -21.200  -1.450 -21.010  1.00  0.00            
ATOM   3403  N   ALA   231     -21.050  -0.170 -22.850  1.00  0.00            
ATOM   3404  H   ALA   231     -21.500   0.110 -23.700  1.00  0.00            
ATOM   3405  CA  ALA   231     -19.750   0.400 -22.510  1.00  0.00            
ATOM   3406  HA  ALA   231     -19.170  -0.390 -22.360  1.00  0.00            
ATOM   3407  CB  ALA   231     -19.200   1.230 -23.670  1.00  0.00            
ATOM   3408  HB1 ALA   231     -18.310   1.610 -23.420  1.00  0.00            
ATOM   3409  HB2 ALA   231     -19.090   0.640 -24.470  1.00  0.00            
ATOM   3410  HB3 ALA   231     -19.830   1.970 -23.880  1.00  0.00            
ATOM   3411  C   ALA   231     -19.780   1.250 -21.230  1.00  0.00            
ATOM   3412  O   ALA   231     -18.900   1.100 -20.370  1.00  0.00            
ATOM   3413  N   ALA   232     -20.780   2.110 -21.110  1.00  0.00            
ATOM   3414  H   ALA   232     -21.460   2.170 -21.840  1.00  0.00            
ATOM   3415  CA  ALA   232     -20.940   2.970 -19.930  1.00  0.00            
ATOM   3416  HA  ALA   232     -20.080   3.480 -19.860  1.00  0.00            
ATOM   3417  CB  ALA   232     -22.090   3.930 -20.130  1.00  0.00            
ATOM   3418  HB1 ALA   232     -22.190   4.510 -19.320  1.00  0.00            
ATOM   3419  HB2 ALA   232     -21.920   4.500 -20.930  1.00  0.00            
ATOM   3420  HB3 ALA   232     -22.940   3.410 -20.260  1.00  0.00            
ATOM   3421  C   ALA   232     -21.130   2.160 -18.650  1.00  0.00            
ATOM   3422  O   ALA   232     -20.610   2.530 -17.600  1.00  0.00            
ATOM   3423  N   LYS   233     -21.840   1.050 -18.780  1.00  0.00            
ATOM   3424  H   LYS   233     -22.260   0.840 -19.660  1.00  0.00            
ATOM   3425  CA  LYS   233     -22.050   0.140 -17.660  1.00  0.00            
ATOM   3426  HA  LYS   233     -22.390   0.690 -16.900  1.00  0.00            
ATOM   3427  CB  LYS   233     -23.090  -0.920 -18.010  1.00  0.00            
ATOM   3428  HB1 LYS   233     -22.760  -1.440 -18.790  1.00  0.00            
ATOM   3429  HB2 LYS   233     -23.940  -0.450 -18.260  1.00  0.00            
ATOM   3430  CG  LYS   233     -23.430  -1.910 -16.900  1.00  0.00            
ATOM   3431  HG1 LYS   233     -22.580  -2.380 -16.630  1.00  0.00            
ATOM   3432  HG2 LYS   233     -24.080  -2.570 -17.250  1.00  0.00            
ATOM   3433  CD  LYS   233     -24.030  -1.220 -15.670  1.00  0.00            
ATOM   3434  HD1 LYS   233     -24.900  -0.810 -15.910  1.00  0.00            
ATOM   3435  HD2 LYS   233     -23.400  -0.500 -15.350  1.00  0.00            
ATOM   3436  CE  LYS   233     -24.240  -2.220 -14.530  1.00  0.00            
ATOM   3437  HE1 LYS   233     -23.370  -2.630 -14.280  1.00  0.00            
ATOM   3438  HE2 LYS   233     -24.870  -2.930 -14.850  1.00  0.00            
ATOM   3439  NZ  LYS   233     -24.830  -1.570 -13.310  1.00  0.00            
ATOM   3440  HZ1 LYS   233     -24.960  -2.260 -12.600  1.00  0.00            
ATOM   3441  HZ2 LYS   233     -24.220  -0.860 -12.980  1.00  0.00            
ATOM   3442  HZ3 LYS   233     -25.720  -1.160 -13.550  1.00  0.00            
ATOM   3443  C   LYS   233     -20.710  -0.500 -17.270  1.00  0.00            
ATOM   3444  O   LYS   233     -20.380  -0.570 -16.080  1.00  0.00            
ATOM   3445  N   SER   234     -19.960  -0.960 -18.280  1.00  0.00            
ATOM   3446  H   SER   234     -20.320  -0.890 -19.210  1.00  0.00            
ATOM   3447  CA  SER   234     -18.640  -1.560 -18.050  1.00  0.00            
ATOM   3448  HA  SER   234     -18.830  -2.340 -17.460  1.00  0.00            
ATOM   3449  CB  SER   234     -18.050  -2.030 -19.370  1.00  0.00            
ATOM   3450  HB1 SER   234     -17.070  -2.230 -19.270  1.00  0.00            
ATOM   3451  HB2 SER   234     -18.170  -1.340 -20.090  1.00  0.00            
ATOM   3452  OG  SER   234     -18.670  -3.220 -19.810  1.00  0.00            
ATOM   3453  HG  SER   234     -18.270  -3.510 -20.680  1.00  0.00            
ATOM   3454  C   SER   234     -17.660  -0.610 -17.350  1.00  0.00            
ATOM   3455  O   SER   234     -16.900  -1.010 -16.490  1.00  0.00            
ATOM   3456  N   LEU   235     -17.720   0.670 -17.710  1.00  0.00            
ATOM   3457  H   LEU   235     -18.380   0.950 -18.420  1.00  0.00            
ATOM   3458  CA  LEU   235     -16.860   1.670 -17.100  1.00  0.00            
ATOM   3459  HA  LEU   235     -15.990   1.190 -16.980  1.00  0.00            
ATOM   3460  CB  LEU   235     -16.700   2.880 -18.030  1.00  0.00            
ATOM   3461  HB1 LEU   235     -16.650   3.700 -17.460  1.00  0.00            
ATOM   3462  HB2 LEU   235     -17.520   2.930 -18.610  1.00  0.00            
ATOM   3463  CG  LEU   235     -15.480   2.860 -18.940  1.00  0.00            
ATOM   3464  HG  LEU   235     -14.660   2.770 -18.380  1.00  0.00            
ATOM   3465  CD1 LEU   235     -15.480   1.680 -19.920  1.00  0.00            
ATOM   3466 HD11 LEU   235     -14.650   1.730 -20.490  1.00  0.00            
ATOM   3467 HD12 LEU   235     -15.480   0.820 -19.410  1.00  0.00            
ATOM   3468 HD13 LEU   235     -16.290   1.730 -20.510  1.00  0.00            
ATOM   3469  CD2 LEU   235     -15.470   4.150 -19.690  1.00  0.00            
ATOM   3470 HD21 LEU   235     -14.670   4.170 -20.300  1.00  0.00            
ATOM   3471 HD22 LEU   235     -16.300   4.240 -20.230  1.00  0.00            
ATOM   3472 HD23 LEU   235     -15.410   4.910 -19.040  1.00  0.00            
ATOM   3473  C   LEU   235     -17.300   2.120 -15.730  1.00  0.00            
ATOM   3474  O   LEU   235     -16.490   2.510 -14.910  1.00  0.00            
ATOM   3475  N   ALA   236     -18.610   2.070 -15.490  1.00  0.00            
ATOM   3476  H   ALA   236     -19.250   1.830 -16.230  1.00  0.00            
ATOM   3477  CA  ALA   236     -19.140   2.370 -14.160  1.00  0.00            
ATOM   3478  HA  ALA   236     -18.770   3.260 -13.900  1.00  0.00            
ATOM   3479  CB  ALA   236     -20.670   2.460 -14.190  1.00  0.00            
ATOM   3480  HB1 ALA   236     -21.010   2.670 -13.270  1.00  0.00            
ATOM   3481  HB2 ALA   236     -20.940   3.190 -14.810  1.00  0.00            
ATOM   3482  HB3 ALA   236     -21.050   1.590 -14.500  1.00  0.00            
ATOM   3483  C   ALA   236     -18.680   1.290 -13.160  1.00  0.00            
ATOM   3484  O   ALA   236     -18.340   1.600 -12.030  1.00  0.00            
ATOM   3485  N   ILE   237     -18.640   0.040 -13.610  1.00  0.00            
ATOM   3486  H   ILE   237     -18.940  -0.150 -14.550  1.00  0.00            
ATOM   3487  CA  ILE   237     -18.180  -1.060 -12.780  1.00  0.00            
ATOM   3488  HA  ILE   237     -18.720  -0.970 -11.940  1.00  0.00            
ATOM   3489  CB  ILE   237     -18.510  -2.450 -13.420  1.00  0.00            
ATOM   3490  HB  ILE   237     -18.160  -2.470 -14.360  1.00  0.00            
ATOM   3491  CG2 ILE   237     -17.820  -3.580 -12.650  1.00  0.00            
ATOM   3492 HG21 ILE   237     -18.030  -4.460 -13.080  1.00  0.00            
ATOM   3493 HG22 ILE   237     -16.830  -3.440 -12.670  1.00  0.00            
ATOM   3494 HG23 ILE   237     -18.130  -3.580 -11.700  1.00  0.00            
ATOM   3495  CG1 ILE   237     -20.020  -2.680 -13.420  1.00  0.00            
ATOM   3496 HG11 ILE   237     -20.470  -1.860 -13.770  1.00  0.00            
ATOM   3497 HG12 ILE   237     -20.320  -2.850 -12.480  1.00  0.00            
ATOM   3498  CD  ILE   237     -20.490  -3.850 -14.270  1.00  0.00            
ATOM   3499  HD1 ILE   237     -21.490  -3.930 -14.210  1.00  0.00            
ATOM   3500  HD2 ILE   237     -20.230  -3.700 -15.220  1.00  0.00            
ATOM   3501  HD3 ILE   237     -20.080  -4.700 -13.930  1.00  0.00            
ATOM   3502  C   ILE   237     -16.700  -0.910 -12.400  1.00  0.00            
ATOM   3503  O   ILE   237     -16.340  -0.920 -11.230  1.00  0.00            
ATOM   3504  N   ILE   238     -15.850  -0.720 -13.420  1.00  0.00            
ATOM   3505  H   ILE   238     -16.220  -0.760 -14.350  1.00  0.00            
ATOM   3506  CA  ILE   238     -14.430  -0.470 -13.250  1.00  0.00            
ATOM   3507  HA  ILE   238     -14.090  -1.340 -12.890  1.00  0.00            
ATOM   3508  CB  ILE   238     -13.750  -0.100 -14.590  1.00  0.00            
ATOM   3509  HB  ILE   238     -14.280   0.630 -15.010  1.00  0.00            
ATOM   3510  CG2 ILE   238     -12.320   0.410 -14.360  1.00  0.00            
ATOM   3511 HG21 ILE   238     -11.900   0.640 -15.250  1.00  0.00            
ATOM   3512 HG22 ILE   238     -12.340   1.220 -13.790  1.00  0.00            
ATOM   3513 HG23 ILE   238     -11.770  -0.300 -13.920  1.00  0.00            
ATOM   3514  CG1 ILE   238     -13.720  -1.300 -15.550  1.00  0.00            
ATOM   3515 HG11 ILE   238     -14.650  -1.670 -15.610  1.00  0.00            
ATOM   3516 HG12 ILE   238     -13.110  -1.990 -15.170  1.00  0.00            
ATOM   3517  CD  ILE   238     -13.250  -0.990 -16.960  1.00  0.00            
ATOM   3518  HD1 ILE   238     -13.270  -1.820 -17.520  1.00  0.00            
ATOM   3519  HD2 ILE   238     -13.860  -0.300 -17.370  1.00  0.00            
ATOM   3520  HD3 ILE   238     -12.320  -0.630 -16.930  1.00  0.00            
ATOM   3521  C   ILE   238     -14.150   0.640 -12.220  1.00  0.00            
ATOM   3522  O   ILE   238     -13.370   0.450 -11.280  1.00  0.00            
ATOM   3523  N   VAL   239     -14.780   1.790 -12.430  1.00  0.00            
ATOM   3524  H   VAL   239     -15.470   1.840 -13.160  1.00  0.00            
ATOM   3525  CA  VAL   239     -14.540   3.000 -11.630  1.00  0.00            
ATOM   3526  HA  VAL   239     -13.540   3.060 -11.590  1.00  0.00            
ATOM   3527  CB  VAL   239     -15.120   4.260 -12.330  1.00  0.00            
ATOM   3528  HB  VAL   239     -16.060   4.070 -12.630  1.00  0.00            
ATOM   3529  CG1 VAL   239     -15.180   5.450 -11.370  1.00  0.00            
ATOM   3530 HG11 VAL   239     -15.570   6.240 -11.850  1.00  0.00            
ATOM   3531 HG12 VAL   239     -15.760   5.220 -10.590  1.00  0.00            
ATOM   3532 HG13 VAL   239     -14.260   5.670 -11.050  1.00  0.00            
ATOM   3533  CG2 VAL   239     -14.310   4.620 -13.550  1.00  0.00            
ATOM   3534 HG21 VAL   239     -14.710   5.430 -13.990  1.00  0.00            
ATOM   3535 HG22 VAL   239     -13.370   4.810 -13.280  1.00  0.00            
ATOM   3536 HG23 VAL   239     -14.330   3.860 -14.200  1.00  0.00            
ATOM   3537  C   VAL   239     -15.090   2.860 -10.220  1.00  0.00            
ATOM   3538  O   VAL   239     -14.390   3.210  -9.250  1.00  0.00            
ATOM   3539  N   GLY   240     -16.300   2.360 -10.100  1.00  0.00            
ATOM   3540  H   GLY   240     -16.810   2.120 -10.920  1.00  0.00            
ATOM   3541  CA  GLY   240     -16.930   2.120  -8.800  1.00  0.00            
ATOM   3542  HA1 GLY   240     -17.840   1.730  -8.950  1.00  0.00            
ATOM   3543  HA2 GLY   240     -17.030   3.010  -8.330  1.00  0.00            
ATOM   3544  C   GLY   240     -16.110   1.190  -7.940  1.00  0.00            
ATOM   3545  O   GLY   240     -15.840   1.470  -6.780  1.00  0.00            
ATOM   3546  N   LEU   241     -15.710   0.050  -8.520  1.00  0.00            
ATOM   3547  H   LEU   241     -16.000  -0.140  -9.460  1.00  0.00            
ATOM   3548  CA  LEU   241     -14.880  -0.920  -7.820  1.00  0.00            
ATOM   3549  HA  LEU   241     -15.370  -1.080  -6.970  1.00  0.00            
ATOM   3550  CB  LEU   241     -14.760  -2.220  -8.620  1.00  0.00            
ATOM   3551  HB1 LEU   241     -14.030  -2.770  -8.230  1.00  0.00            
ATOM   3552  HB2 LEU   241     -14.540  -1.990  -9.570  1.00  0.00            
ATOM   3553  CG  LEU   241     -16.050  -3.060  -8.610  1.00  0.00            
ATOM   3554  HG  LEU   241     -16.820  -2.470  -8.870  1.00  0.00            
ATOM   3555  CD1 LEU   241     -15.940  -4.180  -9.630  1.00  0.00            
ATOM   3556 HD11 LEU   241     -16.770  -4.720  -9.620  1.00  0.00            
ATOM   3557 HD12 LEU   241     -15.800  -3.790 -10.540  1.00  0.00            
ATOM   3558 HD13 LEU   241     -15.160  -4.760  -9.390  1.00  0.00            
ATOM   3559  CD2 LEU   241     -16.400  -3.600  -7.210  1.00  0.00            
ATOM   3560 HD21 LEU   241     -17.240  -4.130  -7.260  1.00  0.00            
ATOM   3561 HD22 LEU   241     -15.650  -4.180  -6.890  1.00  0.00            
ATOM   3562 HD23 LEU   241     -16.520  -2.840  -6.580  1.00  0.00            
ATOM   3563  C   LEU   241     -13.490  -0.370  -7.480  1.00  0.00            
ATOM   3564  O   LEU   241     -12.980  -0.580  -6.370  1.00  0.00            
ATOM   3565  N   PHE   242     -12.870   0.320  -8.450  1.00  0.00            
ATOM   3566  H   PHE   242     -13.340   0.420  -9.320  1.00  0.00            
ATOM   3567  CA  PHE   242     -11.550   0.920  -8.280  1.00  0.00            
ATOM   3568  HA  PHE   242     -10.950   0.160  -8.040  1.00  0.00            
ATOM   3569  CB  PHE   242     -11.100   1.590  -9.580  1.00  0.00            
ATOM   3570  HB1 PHE   242     -11.720   2.350  -9.790  1.00  0.00            
ATOM   3571  HB2 PHE   242     -11.150   0.920 -10.320  1.00  0.00            
ATOM   3572  CG  PHE   242      -9.700   2.130  -9.540  1.00  0.00            
ATOM   3573  CD1 PHE   242      -9.470   3.440  -9.130  1.00  0.00            
ATOM   3574  HD1 PHE   242     -10.230   4.030  -8.870  1.00  0.00            
ATOM   3575  CE1 PHE   242      -8.170   3.950  -9.080  1.00  0.00            
ATOM   3576  HE1 PHE   242      -8.000   4.890  -8.770  1.00  0.00            
ATOM   3577  CZ  PHE   242      -7.100   3.140  -9.450  1.00  0.00            
ATOM   3578  HZ  PHE   242      -6.160   3.500  -9.420  1.00  0.00            
ATOM   3579  CE2 PHE   242      -7.320   1.840  -9.870  1.00  0.00            
ATOM   3580  HE2 PHE   242      -6.560   1.260 -10.140  1.00  0.00            
ATOM   3581  CD2 PHE   242      -8.630   1.330  -9.910  1.00  0.00            
ATOM   3582  HD2 PHE   242      -8.780   0.390 -10.200  1.00  0.00            
ATOM   3583  C   PHE   242     -11.530   1.930  -7.130  1.00  0.00            
ATOM   3584  O   PHE   242     -10.560   1.980  -6.360  1.00  0.00            
ATOM   3585  N   ALA   243     -12.600   2.720  -6.990  1.00  0.00            
ATOM   3586  H   ALA   243     -13.370   2.630  -7.630  1.00  0.00            
ATOM   3587  CA  ALA   243     -12.690   3.710  -5.910  1.00  0.00            
ATOM   3588  HA  ALA   243     -11.790   4.150  -5.880  1.00  0.00            
ATOM   3589  CB  ALA   243     -13.760   4.760  -6.220  1.00  0.00            
ATOM   3590  HB1 ALA   243     -13.790   5.420  -5.470  1.00  0.00            
ATOM   3591  HB2 ALA   243     -13.530   5.230  -7.070  1.00  0.00            
ATOM   3592  HB3 ALA   243     -14.640   4.310  -6.310  1.00  0.00            
ATOM   3593  C   ALA   243     -12.940   3.040  -4.570  1.00  0.00            
ATOM   3594  O   ALA   243     -12.390   3.440  -3.530  1.00  0.00            
ATOM   3595  N   LEU   244     -13.780   2.010  -4.590  1.00  0.00            
ATOM   3596  H   LEU   244     -14.210   1.760  -5.450  1.00  0.00            
ATOM   3597  CA  LEU   244     -14.100   1.250  -3.390  1.00  0.00            
ATOM   3598  HA  LEU   244     -14.360   1.920  -2.700  1.00  0.00            
ATOM   3599  CB  LEU   244     -15.260   0.290  -3.710  1.00  0.00            
ATOM   3600  HB1 LEU   244     -14.870  -0.520  -4.130  1.00  0.00            
ATOM   3601  HB2 LEU   244     -15.860   0.760  -4.370  1.00  0.00            
ATOM   3602  CG  LEU   244     -16.150  -0.190  -2.560  1.00  0.00            
ATOM   3603  HG  LEU   244     -15.610  -0.330  -1.740  1.00  0.00            
ATOM   3604  CD1 LEU   244     -17.230   0.860  -2.270  1.00  0.00            
ATOM   3605 HD11 LEU   244     -17.810   0.540  -1.520  1.00  0.00            
ATOM   3606 HD12 LEU   244     -16.800   1.720  -2.010  1.00  0.00            
ATOM   3607 HD13 LEU   244     -17.790   1.000  -3.090  1.00  0.00            
ATOM   3608  CD2 LEU   244     -16.790  -1.520  -2.940  1.00  0.00            
ATOM   3609 HD21 LEU   244     -17.370  -1.830  -2.190  1.00  0.00            
ATOM   3610 HD22 LEU   244     -17.340  -1.400  -3.770  1.00  0.00            
ATOM   3611 HD23 LEU   244     -16.070  -2.190  -3.110  1.00  0.00            
ATOM   3612  C   LEU   244     -12.900   0.460  -2.890  1.00  0.00            
ATOM   3613  O   LEU   244     -12.720   0.290  -1.690  1.00  0.00            
ATOM   3614  N   CYS   245     -12.060  -0.010  -3.820  1.00  0.00            
ATOM   3615  H   CYS   245     -12.240   0.180  -4.790  1.00  0.00            
ATOM   3616  CA  CYS   245     -10.890  -0.820  -3.450  1.00  0.00            
ATOM   3617  HA  CYS   245     -11.220  -1.340  -2.660  1.00  0.00            
ATOM   3618  CB  CYS   245     -10.480  -1.740  -4.590  1.00  0.00            
ATOM   3619  HB1 CYS   245      -9.580  -2.080  -4.320  1.00  0.00            
ATOM   3620  HB2 CYS   245     -10.390  -1.130  -5.380  1.00  0.00            
ATOM   3621  SG  CYS   245     -11.650  -3.080  -4.910  1.00  0.00            
ATOM   3622  HG  CYS   245     -11.310  -3.640  -5.670  1.00  0.00            
ATOM   3623  C   CYS   245      -9.690   0.010  -2.990  1.00  0.00            
ATOM   3624  O   CYS   245      -9.020  -0.360  -2.030  1.00  0.00            
ATOM   3625  N   TRP   246      -9.440   1.140  -3.670  1.00  0.00            
ATOM   3626  H   TRP   246     -10.110   1.460  -4.330  1.00  0.00            
ATOM   3627  CA  TRP   246      -8.230   1.910  -3.450  1.00  0.00            
ATOM   3628  HA  TRP   246      -7.670   1.220  -2.980  1.00  0.00            
ATOM   3629  CB  TRP   246      -7.630   2.350  -4.790  1.00  0.00            
ATOM   3630  HB1 TRP   246      -6.960   3.080  -4.620  1.00  0.00            
ATOM   3631  HB2 TRP   246      -8.360   2.690  -5.380  1.00  0.00            
ATOM   3632  CG  TRP   246      -6.930   1.230  -5.520  1.00  0.00            
ATOM   3633  CD1 TRP   246      -7.350   0.600  -6.660  1.00  0.00            
ATOM   3634  HD1 TRP   246      -8.200   0.810  -7.150  1.00  0.00            
ATOM   3635  NE1 TRP   246      -6.450  -0.360  -7.030  1.00  0.00            
ATOM   3636  HE1 TRP   246      -6.530  -0.970  -7.820  1.00  0.00            
ATOM   3637  CE2 TRP   246      -5.410  -0.370  -6.130  1.00  0.00            
ATOM   3638  CZ2 TRP   246      -4.250  -1.160  -6.090  1.00  0.00            
ATOM   3639  HZ2 TRP   246      -4.080  -1.860  -6.780  1.00  0.00            
ATOM   3640  CH2 TRP   246      -3.380  -0.950  -5.060  1.00  0.00            
ATOM   3641  HH2 TRP   246      -2.540  -1.500  -5.000  1.00  0.00            
ATOM   3642  CZ3 TRP   246      -3.620   0.030  -4.090  1.00  0.00            
ATOM   3643  HZ3 TRP   246      -2.950   0.160  -3.350  1.00  0.00            
ATOM   3644  CE3 TRP   246      -4.760   0.820  -4.130  1.00  0.00            
ATOM   3645  HE3 TRP   246      -4.930   1.520  -3.430  1.00  0.00            
ATOM   3646  CD2 TRP   246      -5.680   0.620  -5.170  1.00  0.00            
ATOM   3647  C   TRP   246      -8.310   3.120  -2.500  1.00  0.00            
ATOM   3648  O   TRP   246      -7.340   3.400  -1.780  1.00  0.00            
ATOM   3649  N   LEU   247      -9.440   3.810  -2.480  1.00  0.00            
ATOM   3650  H   LEU   247     -10.220   3.500  -3.030  1.00  0.00            
ATOM   3651  CA  LEU   247      -9.570   5.030  -1.660  1.00  0.00            
ATOM   3652  HA  LEU   247      -8.750   5.530  -1.930  1.00  0.00            
ATOM   3653  CB  LEU   247     -10.820   5.830  -2.020  1.00  0.00            
ATOM   3654  HB1 LEU   247     -10.910   6.560  -1.340  1.00  0.00            
ATOM   3655  HB2 LEU   247     -11.600   5.200  -1.930  1.00  0.00            
ATOM   3656  CG  LEU   247     -10.930   6.480  -3.400  1.00  0.00            
ATOM   3657  HG  LEU   247     -10.800   5.770  -4.090  1.00  0.00            
ATOM   3658  CD1 LEU   247     -12.320   7.130  -3.560  1.00  0.00            
ATOM   3659 HD11 LEU   247     -12.380   7.560  -4.460  1.00  0.00            
ATOM   3660 HD12 LEU   247     -13.020   6.430  -3.470  1.00  0.00            
ATOM   3661 HD13 LEU   247     -12.440   7.830  -2.850  1.00  0.00            
ATOM   3662  CD2 LEU   247      -9.820   7.500  -3.660  1.00  0.00            
ATOM   3663 HD21 LEU   247      -9.930   7.900  -4.570  1.00  0.00            
ATOM   3664 HD22 LEU   247      -9.870   8.230  -2.970  1.00  0.00            
ATOM   3665 HD23 LEU   247      -8.930   7.050  -3.600  1.00  0.00            
ATOM   3666  C   LEU   247      -9.490   4.820  -0.140  1.00  0.00            
ATOM   3667  O   LEU   247      -8.850   5.630   0.530  1.00  0.00            
ATOM   3668  N   PRO   248     -10.130   3.760   0.410  1.00  0.00            
ATOM   3669  CD  PRO   248     -11.010   2.740  -0.190  1.00  0.00            
ATOM   3670  HD1 PRO   248     -10.480   2.020  -0.640  1.00  0.00            
ATOM   3671  HD2 PRO   248     -11.640   3.160  -0.850  1.00  0.00            
ATOM   3672  CG  PRO   248     -11.770   2.200   1.000  1.00  0.00            
ATOM   3673  HG1 PRO   248     -12.030   1.250   0.850  1.00  0.00            
ATOM   3674  HG2 PRO   248     -12.580   2.750   1.180  1.00  0.00            
ATOM   3675  CB  PRO   248     -10.810   2.300   2.130  1.00  0.00            
ATOM   3676  HB1 PRO   248     -10.180   1.520   2.120  1.00  0.00            
ATOM   3677  HB2 PRO   248     -11.300   2.320   3.000  1.00  0.00            
ATOM   3678  CA  PRO   248     -10.070   3.620   1.880  1.00  0.00            
ATOM   3679  HA  PRO   248     -10.480   4.420   2.300  1.00  0.00            
ATOM   3680  C   PRO   248      -8.640   3.590   2.450  1.00  0.00            
ATOM   3681  O   PRO   248      -8.370   4.330   3.400  1.00  0.00            
ATOM   3682  N   LEU   249      -7.760   2.790   1.860  1.00  0.00            
ATOM   3683  H   LEU   249      -8.040   2.230   1.080  1.00  0.00            
ATOM   3684  CA  LEU   249      -6.360   2.710   2.320  1.00  0.00            
ATOM   3685  HA  LEU   249      -6.450   2.470   3.290  1.00  0.00            
ATOM   3686  CB  LEU   249      -5.600   1.610   1.580  1.00  0.00            
ATOM   3687  HB1 LEU   249      -5.610   1.840   0.600  1.00  0.00            
ATOM   3688  HB2 LEU   249      -6.080   0.750   1.730  1.00  0.00            
ATOM   3689  CG  LEU   249      -4.120   1.400   1.990  1.00  0.00            
ATOM   3690  HG  LEU   249      -3.640   2.240   1.760  1.00  0.00            
ATOM   3691  CD1 LEU   249      -3.970   1.180   3.490  1.00  0.00            
ATOM   3692 HD11 LEU   249      -3.000   1.050   3.710  1.00  0.00            
ATOM   3693 HD12 LEU   249      -4.310   1.980   3.980  1.00  0.00            
ATOM   3694 HD13 LEU   249      -4.480   0.370   3.770  1.00  0.00            
ATOM   3695  CD2 LEU   249      -3.490   0.250   1.220  1.00  0.00            
ATOM   3696 HD21 LEU   249      -2.530   0.140   1.510  1.00  0.00            
ATOM   3697 HD22 LEU   249      -3.990  -0.590   1.400  1.00  0.00            
ATOM   3698 HD23 LEU   249      -3.510   0.450   0.240  1.00  0.00            
ATOM   3699  C   LEU   249      -5.620   4.060   2.210  1.00  0.00            
ATOM   3700  O   LEU   249      -4.890   4.440   3.120  1.00  0.00            
ATOM   3701  N   HIS   250      -5.820   4.750   1.090  1.00  0.00            
ATOM   3702  H   HIS   250      -6.450   4.390   0.390  1.00  0.00            
ATOM   3703  CA  HIS   250      -5.140   6.010   0.860  1.00  0.00            
ATOM   3704  HA  HIS   250      -4.210   5.870   1.210  1.00  0.00            
ATOM   3705  CB  HIS   250      -5.060   6.320  -0.630  1.00  0.00            
ATOM   3706  HB1 HIS   250      -4.750   7.260  -0.760  1.00  0.00            
ATOM   3707  HB2 HIS   250      -5.960   6.210  -1.040  1.00  0.00            
ATOM   3708  CG  HIS   250      -4.100   5.420  -1.360  1.00  0.00            
ATOM   3709  ND1 HIS   250      -2.790   5.760  -1.610  1.00  0.00            
ATOM   3710  CE1 HIS   250      -2.190   4.770  -2.240  1.00  0.00            
ATOM   3711  HE1 HIS   250      -1.250   4.760  -2.560  1.00  0.00            
ATOM   3712  NE2 HIS   250      -3.050   3.780  -2.370  1.00  0.00            
ATOM   3713  HE2 HIS   250      -2.860   2.900  -2.800  1.00  0.00            
ATOM   3714  CD2 HIS   250      -4.250   4.150  -1.830  1.00  0.00            
ATOM   3715  HD2 HIS   250      -5.090   3.600  -1.780  1.00  0.00            
ATOM   3716  C   HIS   250      -5.730   7.170   1.680  1.00  0.00            
ATOM   3717  O   HIS   250      -4.980   8.020   2.170  1.00  0.00            
ATOM   3718  N   ILE   251      -7.050   7.160   1.850  1.00  0.00            
ATOM   3719  H   ILE   251      -7.610   6.510   1.350  1.00  0.00            
ATOM   3720  CA  ILE   251      -7.690   8.110   2.770  1.00  0.00            
ATOM   3721  HA  ILE   251      -7.400   9.020   2.460  1.00  0.00            
ATOM   3722  CB  ILE   251      -9.230   8.040   2.690  1.00  0.00            
ATOM   3723  HB  ILE   251      -9.490   7.070   2.730  1.00  0.00            
ATOM   3724  CG2 ILE   251      -9.880   8.790   3.850  1.00  0.00            
ATOM   3725 HG21 ILE   251     -10.870   8.730   3.780  1.00  0.00            
ATOM   3726 HG22 ILE   251      -9.580   8.390   4.720  1.00  0.00            
ATOM   3727 HG23 ILE   251      -9.600   9.750   3.830  1.00  0.00            
ATOM   3728  CG1 ILE   251      -9.730   8.630   1.360  1.00  0.00            
ATOM   3729 HG11 ILE   251      -9.110   8.340   0.630  1.00  0.00            
ATOM   3730 HG12 ILE   251      -9.700   9.630   1.430  1.00  0.00            
ATOM   3731  CD  ILE   251     -11.140   8.210   0.990  1.00  0.00            
ATOM   3732  HD1 ILE   251     -11.400   8.640   0.120  1.00  0.00            
ATOM   3733  HD2 ILE   251     -11.190   7.220   0.900  1.00  0.00            
ATOM   3734  HD3 ILE   251     -11.780   8.510   1.710  1.00  0.00            
ATOM   3735  C   ILE   251      -7.180   7.900   4.200  1.00  0.00            
ATOM   3736  O   ILE   251      -6.880   8.870   4.910  1.00  0.00            
ATOM   3737  N   ILE   252      -7.060   6.640   4.610  1.00  0.00            
ATOM   3738  H   ILE   252      -7.380   5.900   4.030  1.00  0.00            
ATOM   3739  CA  ILE   252      -6.460   6.330   5.910  1.00  0.00            
ATOM   3740  HA  ILE   252      -7.050   6.800   6.570  1.00  0.00            
ATOM   3741  CB  ILE   252      -6.470   4.810   6.210  1.00  0.00            
ATOM   3742  HB  ILE   252      -6.180   4.300   5.400  1.00  0.00            
ATOM   3743  CG2 ILE   252      -5.480   4.480   7.340  1.00  0.00            
ATOM   3744 HG21 ILE   252      -5.500   3.490   7.520  1.00  0.00            
ATOM   3745 HG22 ILE   252      -4.560   4.750   7.070  1.00  0.00            
ATOM   3746 HG23 ILE   252      -5.750   4.970   8.170  1.00  0.00            
ATOM   3747  CG1 ILE   252      -7.870   4.360   6.590  1.00  0.00            
ATOM   3748 HG11 ILE   252      -8.530   4.830   5.990  1.00  0.00            
ATOM   3749 HG12 ILE   252      -8.050   4.610   7.540  1.00  0.00            
ATOM   3750  CD  ILE   252      -8.110   2.860   6.450  1.00  0.00            
ATOM   3751  HD1 ILE   252      -9.040   2.640   6.710  1.00  0.00            
ATOM   3752  HD2 ILE   252      -7.950   2.580   5.500  1.00  0.00            
ATOM   3753  HD3 ILE   252      -7.470   2.370   7.050  1.00  0.00            
ATOM   3754  C   ILE   252      -5.040   6.910   6.010  1.00  0.00            
ATOM   3755  O   ILE   252      -4.700   7.540   7.010  1.00  0.00            
ATOM   3756  N   ASN   253      -4.230   6.690   4.970  1.00  0.00            
ATOM   3757  H   ASN   253      -4.560   6.130   4.220  1.00  0.00            
ATOM   3758  CA  ASN   253      -2.870   7.250   4.900  1.00  0.00            
ATOM   3759  HA  ASN   253      -2.400   6.830   5.680  1.00  0.00            
ATOM   3760  CB  ASN   253      -2.190   6.850   3.590  1.00  0.00            
ATOM   3761  HB1 ASN   253      -1.450   7.500   3.410  1.00  0.00            
ATOM   3762  HB2 ASN   253      -2.860   6.890   2.850  1.00  0.00            
ATOM   3763  CG  ASN   253      -1.600   5.430   3.630  1.00  0.00            
ATOM   3764  OD1 ASN   253      -1.410   4.850   4.700  1.00  0.00            
ATOM   3765  ND2 ASN   253      -1.270   4.900   2.470  1.00  0.00            
ATOM   3766 HD21 ASN   253      -1.420   5.410   1.620  1.00  0.00            
ATOM   3767 HD22 ASN   253      -0.890   3.980   2.430  1.00  0.00            
ATOM   3768  C   ASN   253      -2.850   8.780   5.100  1.00  0.00            
ATOM   3769  O   ASN   253      -1.980   9.310   5.770  1.00  0.00            
ATOM   3770  N   CYS   254      -3.840   9.480   4.530  1.00  0.00            
ATOM   3771  H   CYS   254      -4.520   9.000   3.980  1.00  0.00            
ATOM   3772  CA  CYS   254      -3.970  10.930   4.690  1.00  0.00            
ATOM   3773  HA  CYS   254      -3.070  11.270   4.460  1.00  0.00            
ATOM   3774  CB  CYS   254      -5.040  11.480   3.750  1.00  0.00            
ATOM   3775  HB1 CYS   254      -5.130  12.440   3.990  1.00  0.00            
ATOM   3776  HB2 CYS   254      -5.880  10.990   3.990  1.00  0.00            
ATOM   3777  SG  CYS   254      -4.630  11.260   2.010  1.00  0.00            
ATOM   3778  HG  CYS   254      -5.350  11.640   1.440  1.00  0.00            
ATOM   3779  C   CYS   254      -4.300  11.330   6.120  1.00  0.00            
ATOM   3780  O   CYS   254      -3.730  12.310   6.640  1.00  0.00            
ATOM   3781  N   PHE   255      -5.190  10.580   6.770  1.00  0.00            
ATOM   3782  H   PHE   255      -5.660   9.860   6.270  1.00  0.00            
ATOM   3783  CA  PHE   255      -5.480  10.770   8.180  1.00  0.00            
ATOM   3784  HA  PHE   255      -5.830  11.710   8.240  1.00  0.00            
ATOM   3785  CB  PHE   255      -6.560   9.780   8.650  1.00  0.00            
ATOM   3786  HB1 PHE   255      -6.330   8.870   8.320  1.00  0.00            
ATOM   3787  HB2 PHE   255      -7.440  10.060   8.260  1.00  0.00            
ATOM   3788  CG  PHE   255      -6.730   9.710  10.150  1.00  0.00            
ATOM   3789  CD1 PHE   255      -7.520  10.640  10.830  1.00  0.00            
ATOM   3790  HD1 PHE   255      -8.000  11.350  10.310  1.00  0.00            
ATOM   3791  CE1 PHE   255      -7.660  10.570  12.210  1.00  0.00            
ATOM   3792  HE1 PHE   255      -8.240  11.240  12.690  1.00  0.00            
ATOM   3793  CZ  PHE   255      -7.010   9.580  12.940  1.00  0.00            
ATOM   3794  HZ  PHE   255      -7.120   9.540  13.930  1.00  0.00            
ATOM   3795  CE2 PHE   255      -6.210   8.640  12.280  1.00  0.00            
ATOM   3796  HE2 PHE   255      -5.750   7.920  12.790  1.00  0.00            
ATOM   3797  CD2 PHE   255      -6.070   8.720  10.890  1.00  0.00            
ATOM   3798  HD2 PHE   255      -5.500   8.060  10.420  1.00  0.00            
ATOM   3799  C   PHE   255      -4.230  10.650   9.040  1.00  0.00            
ATOM   3800  O   PHE   255      -3.960  11.500   9.890  1.00  0.00            
ATOM   3801  N   THR   256      -3.450   9.580   8.800  1.00  0.00            
ATOM   3802  H   THR   256      -3.740   8.930   8.100  1.00  0.00            
ATOM   3803  CA  THR   256      -2.210   9.330   9.530  1.00  0.00            
ATOM   3804  HA  THR   256      -2.520   9.260  10.480  1.00  0.00            
ATOM   3805  CB  THR   256      -1.540   8.030   9.050  1.00  0.00            
ATOM   3806  HB  THR   256      -1.190   8.140   8.120  1.00  0.00            
ATOM   3807  CG2 THR   256      -0.410   7.610   9.990  1.00  0.00            
ATOM   3808 HG21 THR   256       0.010   6.760   9.650  1.00  0.00            
ATOM   3809 HG22 THR   256       0.290   8.330  10.010  1.00  0.00            
ATOM   3810 HG23 THR   256      -0.770   7.460  10.910  1.00  0.00            
ATOM   3811  OG1 THR   256      -2.520   6.990   8.980  1.00  0.00            
ATOM   3812  HG1 THR   256      -2.090   6.140   8.680  1.00  0.00            
ATOM   3813  C   THR   256      -1.210  10.480   9.360  1.00  0.00            
ATOM   3814  O   THR   256      -0.550  10.890  10.310  1.00  0.00            
ATOM   3815  N   PHE   257      -1.120  10.990   8.130  1.00  0.00            
ATOM   3816  H   PHE   257      -1.710  10.640   7.400  1.00  0.00            
ATOM   3817  CA  PHE   257      -0.160  12.050   7.820  1.00  0.00            
ATOM   3818  HA  PHE   257       0.660  11.760   8.300  1.00  0.00            
ATOM   3819  CB  PHE   257       0.090  12.130   6.310  1.00  0.00            
ATOM   3820  HB1 PHE   257      -0.770  12.390   5.860  1.00  0.00            
ATOM   3821  HB2 PHE   257       0.380  11.230   5.990  1.00  0.00            
ATOM   3822  CG  PHE   257       1.140  13.130   5.920  1.00  0.00            
ATOM   3823  CD1 PHE   257       2.480  12.880   6.190  1.00  0.00            
ATOM   3824  HD1 PHE   257       2.740  12.020   6.640  1.00  0.00            
ATOM   3825  CE1 PHE   257       3.470  13.800   5.820  1.00  0.00            
ATOM   3826  HE1 PHE   257       4.430  13.600   6.010  1.00  0.00            
ATOM   3827  CZ  PHE   257       3.090  15.000   5.200  1.00  0.00            
ATOM   3828  HZ  PHE   257       3.790  15.670   4.950  1.00  0.00            
ATOM   3829  CE2 PHE   257       1.750  15.250   4.940  1.00  0.00            
ATOM   3830  HE2 PHE   257       1.470  16.110   4.500  1.00  0.00            
ATOM   3831  CD2 PHE   257       0.770  14.310   5.300  1.00  0.00            
ATOM   3832  HD2 PHE   257      -0.190  14.500   5.100  1.00  0.00            
ATOM   3833  C   PHE   257      -0.590  13.410   8.360  1.00  0.00            
ATOM   3834  O   PHE   257       0.250  14.160   8.890  1.00  0.00            
ATOM   3835  N   PHE   258      -1.860  13.750   8.230  1.00  0.00            
ATOM   3836  H   PHE   258      -2.500  13.080   7.840  1.00  0.00            
ATOM   3837  CA  PHE   258      -2.370  15.050   8.650  1.00  0.00            
ATOM   3838  HA  PHE   258      -1.560  15.640   8.530  1.00  0.00            
ATOM   3839  CB  PHE   258      -3.510  15.530   7.740  1.00  0.00            
ATOM   3840  HB1 PHE   258      -3.930  16.330   8.150  1.00  0.00            
ATOM   3841  HB2 PHE   258      -4.180  14.800   7.660  1.00  0.00            
ATOM   3842  CG  PHE   258      -3.050  15.890   6.350  1.00  0.00            
ATOM   3843  CD1 PHE   258      -2.100  16.900   6.150  1.00  0.00            
ATOM   3844  HD1 PHE   258      -1.710  17.380   6.940  1.00  0.00            
ATOM   3845  CE1 PHE   258      -1.670  17.230   4.870  1.00  0.00            
ATOM   3846  HE1 PHE   258      -1.000  17.960   4.740  1.00  0.00            
ATOM   3847  CZ  PHE   258      -2.190  16.560   3.770  1.00  0.00            
ATOM   3848  HZ  PHE   258      -1.890  16.800   2.850  1.00  0.00            
ATOM   3849  CE2 PHE   258      -3.130  15.560   3.960  1.00  0.00            
ATOM   3850  HE2 PHE   258      -3.510  15.070   3.170  1.00  0.00            
ATOM   3851  CD2 PHE   258      -3.560  15.230   5.240  1.00  0.00            
ATOM   3852  HD2 PHE   258      -4.230  14.500   5.370  1.00  0.00            
ATOM   3853  C   PHE   258      -2.760  15.110  10.120  1.00  0.00            
ATOM   3854  O   PHE   258      -2.940  16.210  10.660  1.00  0.00            
ATOM   3855  N   CYS   259      -2.870  13.970  10.780  1.00  0.00            
ATOM   3856  H   CYS   259      -2.860  13.100  10.270  1.00  0.00            
ATOM   3857  CA  CYS   259      -3.040  13.940  12.230  1.00  0.00            
ATOM   3858  HA  CYS   259      -2.940  14.910  12.480  1.00  0.00            
ATOM   3859  CB  CYS   259      -4.430  13.470  12.670  1.00  0.00            
ATOM   3860  HB1 CYS   259      -4.390  12.470  12.630  1.00  0.00            
ATOM   3861  HB2 CYS   259      -5.050  13.810  11.970  1.00  0.00            
ATOM   3862  SG  CYS   259      -4.830  14.080  14.330  1.00  0.00            
ATOM   3863  C   CYS   259      -1.930  13.150  12.930  1.00  0.00            
ATOM   3864  O   CYS   259      -2.130  11.970  13.260  1.00  0.00            
ATOM   3865  N   PRO   260      -0.750  13.780  13.150  1.00  0.00            
ATOM   3866  CD  PRO   260      -0.410  15.170  12.760  1.00  0.00            
ATOM   3867  HD1 PRO   260      -1.110  15.810  13.090  1.00  0.00            
ATOM   3868  HD2 PRO   260      -0.330  15.250  11.770  1.00  0.00            
ATOM   3869  CG  PRO   260       0.900  15.410  13.430  1.00  0.00            
ATOM   3870  HG1 PRO   260       0.770  15.830  14.330  1.00  0.00            
ATOM   3871  HG2 PRO   260       1.480  16.000  12.870  1.00  0.00            
ATOM   3872  CB  PRO   260       1.540  14.060  13.580  1.00  0.00            
ATOM   3873  HB1 PRO   260       2.160  14.060  14.360  1.00  0.00            
ATOM   3874  HB2 PRO   260       2.040  13.820  12.750  1.00  0.00            
ATOM   3875  CA  PRO   260       0.370  13.110  13.810  1.00  0.00            
ATOM   3876  HA  PRO   260       0.490  12.200  13.420  1.00  0.00            
ATOM   3877  C   PRO   260       0.120  12.890  15.300  1.00  0.00            
ATOM   3878  O   PRO   260       0.720  11.990  15.900  1.00  0.00            
ATOM   3879  N   ASP   261      -0.750  13.700  15.890  1.00  0.00            
ATOM   3880  H   ASP   261      -1.210  14.400  15.340  1.00  0.00            
ATOM   3881  CA  ASP   261      -1.080  13.610  17.320  1.00  0.00            
ATOM   3882  HA  ASP   261      -0.240  13.300  17.740  1.00  0.00            
ATOM   3883  CB  ASP   261      -1.490  14.990  17.860  1.00  0.00            
ATOM   3884  HB1 ASP   261      -1.850  14.880  18.790  1.00  0.00            
ATOM   3885  HB2 ASP   261      -2.210  15.370  17.280  1.00  0.00            
ATOM   3886  CG  ASP   261      -0.350  15.970  17.910  1.00  0.00            
ATOM   3887  OD1 ASP   261       0.830  15.540  17.900  1.00  0.00            
ATOM   3888  OD2 ASP   261      -0.610  17.190  17.960  1.00  0.00            
ATOM   3889  C   ASP   261      -2.180  12.580  17.610  1.00  0.00            
ATOM   3890  O   ASP   261      -2.190  12.000  18.700  1.00  0.00            
ATOM   3891  N   CYS   262      -3.060  12.360  16.650  1.00  0.00            
ATOM   3892  H   CYS   262      -3.020  12.910  15.820  1.00  0.00            
ATOM   3893  CA  CYS   262      -4.100  11.330  16.740  1.00  0.00            
ATOM   3894  HA  CYS   262      -4.670  11.600  17.520  1.00  0.00            
ATOM   3895  CB  CYS   262      -4.930  11.270  15.460  1.00  0.00            
ATOM   3896  HB1 CYS   262      -5.430  10.410  15.540  1.00  0.00            
ATOM   3897  HB2 CYS   262      -4.240  11.190  14.740  1.00  0.00            
ATOM   3898  SG  CYS   262      -6.020  12.660  15.170  1.00  0.00            
ATOM   3899  C   CYS   262      -3.490   9.950  16.950  1.00  0.00            
ATOM   3900  O   CYS   262      -2.450   9.640  16.380  1.00  0.00            
ATOM   3901  N   SER   263      -4.150   9.120  17.760  1.00  0.00            
ATOM   3902  H   SER   263      -4.910   9.470  18.310  1.00  0.00            
ATOM   3903  CA  SER   263      -3.770   7.720  17.870  1.00  0.00            
ATOM   3904  HA  SER   263      -2.800   7.690  18.080  1.00  0.00            
ATOM   3905  CB  SER   263      -4.540   7.020  19.010  1.00  0.00            
ATOM   3906  HB1 SER   263      -4.220   7.360  19.900  1.00  0.00            
ATOM   3907  HB2 SER   263      -4.410   6.030  18.960  1.00  0.00            
ATOM   3908  OG  SER   263      -5.940   7.280  18.930  1.00  0.00            
ATOM   3909  HG  SER   263      -6.400   6.810  19.680  1.00  0.00            
ATOM   3910  C   SER   263      -4.060   7.050  16.530  1.00  0.00            
ATOM   3911  O   SER   263      -5.030   7.380  15.850  1.00  0.00            
ATOM   3912  N   HIS   264      -3.190   6.110  16.170  1.00  0.00            
ATOM   3913  H   HIS   264      -2.490   5.820  16.810  1.00  0.00            
ATOM   3914  CA  HIS   264      -3.240   5.500  14.840  1.00  0.00            
ATOM   3915  HA  HIS   264      -3.180   6.260  14.200  1.00  0.00            
ATOM   3916  CB  HIS   264      -2.060   4.540  14.680  1.00  0.00            
ATOM   3917  HB1 HIS   264      -2.300   3.660  15.110  1.00  0.00            
ATOM   3918  HB2 HIS   264      -1.260   4.930  15.130  1.00  0.00            
ATOM   3919  CG  HIS   264      -1.710   4.270  13.260  1.00  0.00            
ATOM   3920  ND1 HIS   264      -2.430   3.410  12.460  1.00  0.00            
ATOM   3921  HD1 HIS   264      -3.240   2.900  12.740  1.00  0.00            
ATOM   3922  CE1 HIS   264      -1.870   3.370  11.260  1.00  0.00            
ATOM   3923  HE1 HIS   264      -2.210   2.830  10.480  1.00  0.00            
ATOM   3924  NE2 HIS   264      -0.810   4.150  11.260  1.00  0.00            
ATOM   3925  HE2 HIS   264      -0.200   4.300  10.480  1.00  0.00            
ATOM   3926  CD2 HIS   264      -0.680   4.730  12.490  1.00  0.00            
ATOM   3927  HD2 HIS   264       0.030   5.370  12.780  1.00  0.00            
ATOM   3928  C   HIS   264      -4.560   4.760  14.600  1.00  0.00            
ATOM   3929  O   HIS   264      -5.150   4.210  15.520  1.00  0.00            
ATOM   3930  N   ALA   265      -5.020   4.790  13.350  1.00  0.00            
ATOM   3931  H   ALA   265      -4.550   5.350  12.670  1.00  0.00            
ATOM   3932  CA  ALA   265      -6.200   4.040  12.920  1.00  0.00            
ATOM   3933  HA  ALA   265      -6.970   4.420  13.430  1.00  0.00            
ATOM   3934  CB  ALA   265      -6.440   4.220  11.440  1.00  0.00            
ATOM   3935  HB1 ALA   265      -7.240   3.700  11.160  1.00  0.00            
ATOM   3936  HB2 ALA   265      -6.580   5.190  11.240  1.00  0.00            
ATOM   3937  HB3 ALA   265      -5.640   3.890  10.930  1.00  0.00            
ATOM   3938  C   ALA   265      -6.000   2.570  13.260  1.00  0.00            
ATOM   3939  O   ALA   265      -4.930   2.010  12.970  1.00  0.00            
ATOM   3940  N   PRO   266      -7.010   1.930  13.870  1.00  0.00            
ATOM   3941  CD  PRO   266      -8.320   2.520  14.190  1.00  0.00            
ATOM   3942  HD1 PRO   266      -8.590   3.200  13.500  1.00  0.00            
ATOM   3943  HD2 PRO   266      -8.310   2.940  15.090  1.00  0.00            
ATOM   3944  CG  PRO   266      -9.230   1.340  14.150  1.00  0.00            
ATOM   3945  HG1 PRO   266      -9.560   1.190  13.220  1.00  0.00            
ATOM   3946  HG2 PRO   266     -10.020   1.490  14.750  1.00  0.00            
ATOM   3947  CB  PRO   266      -8.400   0.170  14.630  1.00  0.00            
ATOM   3948  HB1 PRO   266      -8.660  -0.650  14.130  1.00  0.00            
ATOM   3949  HB2 PRO   266      -8.550   0.030  15.610  1.00  0.00            
ATOM   3950  CA  PRO   266      -6.940   0.540  14.350  1.00  0.00            
ATOM   3951  HA  PRO   266      -6.330   0.520  15.140  1.00  0.00            
ATOM   3952  C   PRO   266      -6.340  -0.430  13.340  1.00  0.00            
ATOM   3953  O   PRO   266      -6.540  -0.310  12.130  1.00  0.00            
ATOM   3954  N   LEU   267      -5.610  -1.410  13.870  1.00  0.00            
ATOM   3955  H   LEU   267      -5.530  -1.450  14.860  1.00  0.00            
ATOM   3956  CA  LEU   267      -4.930  -2.430  13.070  1.00  0.00            
ATOM   3957  HA  LEU   267      -4.360  -1.910  12.440  1.00  0.00            
ATOM   3958  CB  LEU   267      -4.080  -3.300  14.000  1.00  0.00            
ATOM   3959  HB1 LEU   267      -4.720  -3.850  14.530  1.00  0.00            
ATOM   3960  HB2 LEU   267      -3.590  -2.670  14.610  1.00  0.00            
ATOM   3961  CG  LEU   267      -3.020  -4.280  13.480  1.00  0.00            
ATOM   3962  HG  LEU   267      -3.480  -5.080  13.100  1.00  0.00            
ATOM   3963  CD1 LEU   267      -2.180  -3.690  12.350  1.00  0.00            
ATOM   3964 HD11 LEU   267      -1.500  -4.370  12.040  1.00  0.00            
ATOM   3965 HD12 LEU   267      -2.770  -3.450  11.580  1.00  0.00            
ATOM   3966 HD13 LEU   267      -1.700  -2.880  12.670  1.00  0.00            
ATOM   3967  CD2 LEU   267      -2.130  -4.710  14.650  1.00  0.00            
ATOM   3968 HD21 LEU   267      -1.430  -5.350  14.330  1.00  0.00            
ATOM   3969 HD22 LEU   267      -1.680  -3.900  15.040  1.00  0.00            
ATOM   3970 HD23 LEU   267      -2.680  -5.150  15.350  1.00  0.00            
ATOM   3971  C   LEU   267      -5.870  -3.290  12.220  1.00  0.00            
ATOM   3972  O   LEU   267      -5.470  -3.780  11.160  1.00  0.00            
ATOM   3973  N   TRP   268      -7.100  -3.500  12.680  1.00  0.00            
ATOM   3974  H   TRP   268      -7.360  -3.100  13.560  1.00  0.00            
ATOM   3975  CA  TRP   268      -8.070  -4.290  11.930  1.00  0.00            
ATOM   3976  HA  TRP   268      -7.580  -5.110  11.650  1.00  0.00            
ATOM   3977  CB  TRP   268      -9.270  -4.720  12.800  1.00  0.00            
ATOM   3978  HB1 TRP   268      -8.910  -5.130  13.640  1.00  0.00            
ATOM   3979  HB2 TRP   268      -9.800  -5.400  12.300  1.00  0.00            
ATOM   3980  CG  TRP   268     -10.200  -3.600  13.190  1.00  0.00            
ATOM   3981  CD1 TRP   268     -10.150  -2.860  14.330  1.00  0.00            
ATOM   3982  HD1 TRP   268      -9.490  -2.980  15.070  1.00  0.00            
ATOM   3983  NE1 TRP   268     -11.150  -1.910  14.330  1.00  0.00            
ATOM   3984  HE1 TRP   268     -11.340  -1.260  15.070  1.00  0.00            
ATOM   3985  CE2 TRP   268     -11.860  -2.020  13.150  1.00  0.00            
ATOM   3986  CZ2 TRP   268     -12.960  -1.280  12.690  1.00  0.00            
ATOM   3987  HZ2 TRP   268     -13.350  -0.540  13.240  1.00  0.00            
ATOM   3988  CH2 TRP   268     -13.460  -1.620  11.470  1.00  0.00            
ATOM   3989  HH2 TRP   268     -14.250  -1.110  11.110  1.00  0.00            
ATOM   3990  CZ3 TRP   268     -12.910  -2.650  10.690  1.00  0.00            
ATOM   3991  HZ3 TRP   268     -13.310  -2.860   9.800  1.00  0.00            
ATOM   3992  CE3 TRP   268     -11.820  -3.390  11.160  1.00  0.00            
ATOM   3993  HE3 TRP   268     -11.440  -4.120  10.610  1.00  0.00            
ATOM   3994  CD2 TRP   268     -11.280  -3.080  12.420  1.00  0.00            
ATOM   3995  C   TRP   268      -8.550  -3.530  10.690  1.00  0.00            
ATOM   3996  O   TRP   268      -8.810  -4.130   9.640  1.00  0.00            
ATOM   3997  N   LEU   269      -8.650  -2.220  10.820  1.00  0.00            
ATOM   3998  H   LEU   269      -8.470  -1.810  11.710  1.00  0.00            
ATOM   3999  CA  LEU   269      -9.030  -1.350   9.710  1.00  0.00            
ATOM   4000  HA  LEU   269      -9.850  -1.760   9.300  1.00  0.00            
ATOM   4001  CB  LEU   269      -9.390   0.050  10.210  1.00  0.00            
ATOM   4002  HB1 LEU   269      -8.560   0.440  10.590  1.00  0.00            
ATOM   4003  HB2 LEU   269     -10.070  -0.070  10.940  1.00  0.00            
ATOM   4004  CG  LEU   269      -9.970   1.080   9.230  1.00  0.00            
ATOM   4005  HG  LEU   269      -9.310   1.220   8.500  1.00  0.00            
ATOM   4006  CD1 LEU   269     -11.250   0.590   8.560  1.00  0.00            
ATOM   4007 HD11 LEU   269     -11.590   1.290   7.930  1.00  0.00            
ATOM   4008 HD12 LEU   269     -11.050  -0.250   8.040  1.00  0.00            
ATOM   4009 HD13 LEU   269     -11.940   0.390   9.250  1.00  0.00            
ATOM   4010  CD2 LEU   269     -10.220   2.400   9.970  1.00  0.00            
ATOM   4011 HD21 LEU   269     -10.590   3.080   9.330  1.00  0.00            
ATOM   4012 HD22 LEU   269     -10.860   2.260  10.720  1.00  0.00            
ATOM   4013 HD23 LEU   269      -9.350   2.740  10.330  1.00  0.00            
ATOM   4014  C   LEU   269      -7.910  -1.300   8.680  1.00  0.00            
ATOM   4015  O   LEU   269      -8.160  -1.260   7.460  1.00  0.00            
ATOM   4016  N   MET   270      -6.660  -1.300   9.160  1.00  0.00            
ATOM   4017  H   MET   270      -6.520  -1.250  10.150  1.00  0.00            
ATOM   4018  CA  MET   270      -5.490  -1.360   8.290  1.00  0.00            
ATOM   4019  HA  MET   270      -5.570  -0.550   7.710  1.00  0.00            
ATOM   4020  CB  MET   270      -4.170  -1.310   9.080  1.00  0.00            
ATOM   4021  HB1 MET   270      -3.420  -1.480   8.450  1.00  0.00            
ATOM   4022  HB2 MET   270      -4.200  -2.030   9.780  1.00  0.00            
ATOM   4023  CG  MET   270      -3.890   0.030   9.800  1.00  0.00            
ATOM   4024  HG1 MET   270      -3.000  -0.130  10.240  1.00  0.00            
ATOM   4025  HG2 MET   270      -4.600   0.080  10.500  1.00  0.00            
ATOM   4026  SD  MET   270      -3.850   1.540   8.780  1.00  0.00            
ATOM   4027  CE  MET   270      -2.640   1.120   7.530  1.00  0.00            
ATOM   4028  HE1 MET   270      -2.530   1.890   6.900  1.00  0.00            
ATOM   4029  HE2 MET   270      -1.760   0.930   7.970  1.00  0.00            
ATOM   4030  HE3 MET   270      -2.940   0.320   7.030  1.00  0.00            
ATOM   4031  C   MET   270      -5.550  -2.610   7.410  1.00  0.00            
ATOM   4032  O   MET   270      -5.490  -2.500   6.170  1.00  0.00            
ATOM   4033  N   TYR   271      -5.690  -3.770   8.050  1.00  0.00            
ATOM   4034  H   TYR   271      -5.770  -3.770   9.050  1.00  0.00            
ATOM   4035  CA  TYR   271      -5.740  -5.060   7.350  1.00  0.00            
ATOM   4036  HA  TYR   271      -4.880  -5.090   6.840  1.00  0.00            
ATOM   4037  CB  TYR   271      -5.830  -6.240   8.340  1.00  0.00            
ATOM   4038  HB1 TYR   271      -6.000  -7.080   7.820  1.00  0.00            
ATOM   4039  HB2 TYR   271      -6.610  -6.070   8.960  1.00  0.00            
ATOM   4040  CG  TYR   271      -4.610  -6.460   9.200  1.00  0.00            
ATOM   4041  CD1 TYR   271      -3.310  -6.380   8.640  1.00  0.00            
ATOM   4042  HD1 TYR   271      -3.200  -6.180   7.670  1.00  0.00            
ATOM   4043  CE1 TYR   271      -2.190  -6.600   9.440  1.00  0.00            
ATOM   4044  HE1 TYR   271      -1.270  -6.520   9.040  1.00  0.00            
ATOM   4045  CZ  TYR   271      -2.330  -6.910  10.770  1.00  0.00            
ATOM   4046  OH  TYR   271      -1.220  -7.120  11.570  1.00  0.00            
ATOM   4047  HH  TYR   271      -1.520  -7.340  12.500  1.00  0.00            
ATOM   4048  CE2 TYR   271      -3.600  -7.000  11.330  1.00  0.00            
ATOM   4049  HE2 TYR   271      -3.710  -7.230  12.300  1.00  0.00            
ATOM   4050  CD2 TYR   271      -4.730  -6.780  10.540  1.00  0.00            
ATOM   4051  HD2 TYR   271      -5.640  -6.860  10.940  1.00  0.00            
ATOM   4052  C   TYR   271      -6.890  -5.150   6.360  1.00  0.00            
ATOM   4053  O   TYR   271      -6.730  -5.650   5.250  1.00  0.00            
ATOM   4054  N   LEU   272      -8.050  -4.650   6.780  1.00  0.00            
ATOM   4055  H   LEU   272      -8.130  -4.320   7.720  1.00  0.00            
ATOM   4056  CA  LEU   272      -9.230  -4.560   5.890  1.00  0.00            
ATOM   4057  HA  LEU   272      -9.390  -5.500   5.600  1.00  0.00            
ATOM   4058  CB  LEU   272     -10.430  -4.020   6.670  1.00  0.00            
ATOM   4059  HB1 LEU   272     -10.170  -3.130   7.040  1.00  0.00            
ATOM   4060  HB2 LEU   272     -10.610  -4.650   7.420  1.00  0.00            
ATOM   4061  CG  LEU   272     -11.770  -3.820   5.930  1.00  0.00            
ATOM   4062  HG  LEU   272     -11.590  -3.200   5.160  1.00  0.00            
ATOM   4063  CD1 LEU   272     -12.300  -5.120   5.320  1.00  0.00            
ATOM   4064 HD11 LEU   272     -13.160  -4.930   4.860  1.00  0.00            
ATOM   4065 HD12 LEU   272     -11.630  -5.470   4.670  1.00  0.00            
ATOM   4066 HD13 LEU   272     -12.440  -5.790   6.050  1.00  0.00            
ATOM   4067  CD2 LEU   272     -12.800  -3.190   6.860  1.00  0.00            
ATOM   4068 HD21 LEU   272     -13.660  -3.070   6.360  1.00  0.00            
ATOM   4069 HD22 LEU   272     -12.960  -3.790   7.640  1.00  0.00            
ATOM   4070 HD23 LEU   272     -12.470  -2.300   7.180  1.00  0.00            
ATOM   4071  C   LEU   272      -8.960  -3.710   4.630  1.00  0.00            
ATOM   4072  O   LEU   272      -9.290  -4.130   3.520  1.00  0.00            
ATOM   4073  N   ALA   273      -8.330  -2.540   4.820  1.00  0.00            
ATOM   4074  H   ALA   273      -8.070  -2.280   5.750  1.00  0.00            
ATOM   4075  CA  ALA   273      -8.040  -1.620   3.710  1.00  0.00            
ATOM   4076  HA  ALA   273      -8.900  -1.560   3.210  1.00  0.00            
ATOM   4077  CB  ALA   273      -7.640  -0.250   4.250  1.00  0.00            
ATOM   4078  HB1 ALA   273      -7.440   0.360   3.480  1.00  0.00            
ATOM   4079  HB2 ALA   273      -8.390   0.130   4.790  1.00  0.00            
ATOM   4080  HB3 ALA   273      -6.820  -0.340   4.820  1.00  0.00            
ATOM   4081  C   ALA   273      -6.970  -2.160   2.760  1.00  0.00            
ATOM   4082  O   ALA   273      -7.100  -2.050   1.530  1.00  0.00            
ATOM   4083  N   ILE   274      -5.920  -2.780   3.310  1.00  0.00            
ATOM   4084  H   ILE   274      -5.840  -2.810   4.300  1.00  0.00            
ATOM   4085  CA  ILE   274      -4.870  -3.420   2.500  1.00  0.00            
ATOM   4086  HA  ILE   274      -4.500  -2.710   1.900  1.00  0.00            
ATOM   4087  CB  ILE   274      -3.720  -3.980   3.400  1.00  0.00            
ATOM   4088  HB  ILE   274      -4.130  -4.530   4.120  1.00  0.00            
ATOM   4089  CG2 ILE   274      -2.780  -4.870   2.590  1.00  0.00            
ATOM   4090 HG21 ILE   274      -2.060  -5.220   3.180  1.00  0.00            
ATOM   4091 HG22 ILE   274      -3.300  -5.640   2.210  1.00  0.00            
ATOM   4092 HG23 ILE   274      -2.380  -4.340   1.840  1.00  0.00            
ATOM   4093  CG1 ILE   274      -2.940  -2.840   4.070  1.00  0.00            
ATOM   4094 HG11 ILE   274      -3.600  -2.120   4.330  1.00  0.00            
ATOM   4095 HG12 ILE   274      -2.290  -2.470   3.400  1.00  0.00            
ATOM   4096  CD  ILE   274      -2.170  -3.250   5.320  1.00  0.00            
ATOM   4097  HD1 ILE   274      -1.690  -2.450   5.690  1.00  0.00            
ATOM   4098  HD2 ILE   274      -2.800  -3.610   6.010  1.00  0.00            
ATOM   4099  HD3 ILE   274      -1.500  -3.950   5.080  1.00  0.00            
ATOM   4100  C   ILE   274      -5.480  -4.530   1.650  1.00  0.00            
ATOM   4101  O   ILE   274      -5.270  -4.600   0.440  1.00  0.00            
ATOM   4102  N   VAL   275      -6.260  -5.410   2.300  1.00  0.00            
ATOM   4103  H   VAL   275      -6.350  -5.320   3.290  1.00  0.00            
ATOM   4104  CA  VAL   275      -6.970  -6.500   1.620  1.00  0.00            
ATOM   4105  HA  VAL   275      -6.250  -7.040   1.170  1.00  0.00            
ATOM   4106  CB  VAL   275      -7.720  -7.380   2.660  1.00  0.00            
ATOM   4107  HB  VAL   275      -8.100  -6.790   3.370  1.00  0.00            
ATOM   4108  CG1 VAL   275      -8.910  -8.100   2.050  1.00  0.00            
ATOM   4109 HG11 VAL   275      -9.370  -8.650   2.750  1.00  0.00            
ATOM   4110 HG12 VAL   275      -9.560  -7.430   1.680  1.00  0.00            
ATOM   4111 HG13 VAL   275      -8.600  -8.700   1.310  1.00  0.00            
ATOM   4112  CG2 VAL   275      -6.770  -8.370   3.310  1.00  0.00            
ATOM   4113 HG21 VAL   275      -7.260  -8.930   3.980  1.00  0.00            
ATOM   4114 HG22 VAL   275      -6.370  -8.960   2.610  1.00  0.00            
ATOM   4115 HG23 VAL   275      -6.040  -7.870   3.780  1.00  0.00            
ATOM   4116  C   VAL   275      -7.910  -5.960   0.550  1.00  0.00            
ATOM   4117  O   VAL   275      -7.970  -6.480  -0.570  1.00  0.00            
ATOM   4118  N   LEU   276      -8.650  -4.910   0.890  1.00  0.00            
ATOM   4119  H   LEU   276      -8.580  -4.540   1.820  1.00  0.00            
ATOM   4120  CA  LEU   276      -9.570  -4.260  -0.050  1.00  0.00            
ATOM   4121  HA  LEU   276     -10.230  -4.960  -0.320  1.00  0.00            
ATOM   4122  CB  LEU   276     -10.290  -3.110   0.640  1.00  0.00            
ATOM   4123  HB1 LEU   276      -9.780  -2.280   0.440  1.00  0.00            
ATOM   4124  HB2 LEU   276     -10.260  -3.290   1.630  1.00  0.00            
ATOM   4125  CG  LEU   276     -11.770  -2.820   0.290  1.00  0.00            
ATOM   4126  HG  LEU   276     -11.840  -2.650  -0.690  1.00  0.00            
ATOM   4127  CD1 LEU   276     -12.650  -4.020   0.600  1.00  0.00            
ATOM   4128 HD11 LEU   276     -13.600  -3.800   0.370  1.00  0.00            
ATOM   4129 HD12 LEU   276     -12.350  -4.810   0.070  1.00  0.00            
ATOM   4130 HD13 LEU   276     -12.600  -4.230   1.580  1.00  0.00            
ATOM   4131  CD2 LEU   276     -12.250  -1.590   1.040  1.00  0.00            
ATOM   4132 HD21 LEU   276     -13.200  -1.410   0.800  1.00  0.00            
ATOM   4133 HD22 LEU   276     -12.160  -1.740   2.020  1.00  0.00            
ATOM   4134 HD23 LEU   276     -11.690  -0.800   0.770  1.00  0.00            
ATOM   4135  C   LEU   276      -8.840  -3.780  -1.310  1.00  0.00            
ATOM   4136  O   LEU   276      -9.300  -4.000  -2.420  1.00  0.00            
ATOM   4137  N   SER   277      -7.670  -3.150  -1.130  1.00  0.00            
ATOM   4138  H   SER   277      -7.340  -3.000  -0.200  1.00  0.00            
ATOM   4139  CA  SER   277      -6.870  -2.680  -2.260  1.00  0.00            
ATOM   4140  HA  SER   277      -7.500  -2.100  -2.780  1.00  0.00            
ATOM   4141  CB  SER   277      -5.690  -1.830  -1.780  1.00  0.00            
ATOM   4142  HB1 SER   277      -5.980  -1.230  -1.030  1.00  0.00            
ATOM   4143  HB2 SER   277      -5.340  -1.270  -2.530  1.00  0.00            
ATOM   4144  OG  SER   277      -4.620  -2.600  -1.300  1.00  0.00            
ATOM   4145  HG  SER   277      -3.880  -1.990  -1.000  1.00  0.00            
ATOM   4146  C   SER   277      -6.410  -3.840  -3.160  1.00  0.00            
ATOM   4147  O   SER   277      -6.380  -3.690  -4.390  1.00  0.00            
ATOM   4148  N   HIS   278      -6.100  -4.980  -2.560  1.00  0.00            
ATOM   4149  H   HIS   278      -6.170  -5.040  -1.560  1.00  0.00            
ATOM   4150  CA  HIS   278      -5.680  -6.140  -3.330  1.00  0.00            
ATOM   4151  HA  HIS   278      -5.040  -5.750  -4.000  1.00  0.00            
ATOM   4152  CB  HIS   278      -4.950  -7.150  -2.450  1.00  0.00            
ATOM   4153  HB1 HIS   278      -4.730  -7.970  -2.990  1.00  0.00            
ATOM   4154  HB2 HIS   278      -5.540  -7.410  -1.680  1.00  0.00            
ATOM   4155  CG  HIS   278      -3.660  -6.620  -1.890  1.00  0.00            
ATOM   4156  ND1 HIS   278      -3.330  -6.710  -0.560  1.00  0.00            
ATOM   4157  HD1 HIS   278      -3.900  -7.120   0.160  1.00  0.00            
ATOM   4158  CE1 HIS   278      -2.140  -6.160  -0.360  1.00  0.00            
ATOM   4159  HE1 HIS   278      -1.660  -6.100   0.510  1.00  0.00            
ATOM   4160  NE2 HIS   278      -1.710  -5.710  -1.520  1.00  0.00            
ATOM   4161  CD2 HIS   278      -2.640  -5.980  -2.490  1.00  0.00            
ATOM   4162  HD2 HIS   278      -2.570  -5.740  -3.460  1.00  0.00            
ATOM   4163  C   HIS   278      -6.810  -6.810  -4.100  1.00  0.00            
ATOM   4164  O   HIS   278      -6.590  -7.410  -5.160  1.00  0.00            
ATOM   4165  N   THR   279      -8.050  -6.690  -3.590  1.00  0.00            
ATOM   4166  H   THR   279      -8.170  -6.200  -2.730  1.00  0.00            
ATOM   4167  CA  THR   279      -9.210  -7.250  -4.270  1.00  0.00            
ATOM   4168  HA  THR   279      -8.860  -8.160  -4.510  1.00  0.00            
ATOM   4169  CB  THR   279     -10.430  -7.380  -3.330  1.00  0.00            
ATOM   4170  HB  THR   279     -10.170  -7.810  -2.470  1.00  0.00            
ATOM   4171  CG2 THR   279     -11.070  -6.050  -3.030  1.00  0.00            
ATOM   4172 HG21 THR   279     -11.850  -6.180  -2.420  1.00  0.00            
ATOM   4173 HG22 THR   279     -10.390  -5.450  -2.580  1.00  0.00            
ATOM   4174 HG23 THR   279     -11.370  -5.620  -3.880  1.00  0.00            
ATOM   4175  OG1 THR   279     -11.420  -8.200  -3.960  1.00  0.00            
ATOM   4176  HG1 THR   279     -12.220  -8.290  -3.360  1.00  0.00            
ATOM   4177  C   THR   279      -9.570  -6.540  -5.600  1.00  0.00            
ATOM   4178  O   THR   279     -10.420  -7.020  -6.350  1.00  0.00            
ATOM   4179  N   ASN   280      -8.920  -5.410  -5.890  1.00  0.00            
ATOM   4180  H   ASN   280      -8.340  -4.990  -5.190  1.00  0.00            
ATOM   4181  CA  ASN   280      -9.040  -4.780  -7.200  1.00  0.00            
ATOM   4182  HA  ASN   280     -10.030  -4.690  -7.320  1.00  0.00            
ATOM   4183  CB  ASN   280      -8.380  -3.410  -7.230  1.00  0.00            
ATOM   4184  HB1 ASN   280      -7.380  -3.530  -7.200  1.00  0.00            
ATOM   4185  HB2 ASN   280      -8.680  -2.880  -6.440  1.00  0.00            
ATOM   4186  CG  ASN   280      -8.720  -2.620  -8.490  1.00  0.00            
ATOM   4187  OD1 ASN   280      -9.850  -2.210  -8.670  1.00  0.00            
ATOM   4188  ND2 ASN   280      -7.740  -2.420  -9.360  1.00  0.00            
ATOM   4189 HD21 ASN   280      -6.830  -2.780  -9.160  1.00  0.00            
ATOM   4190 HD22 ASN   280      -7.920  -1.920 -10.200  1.00  0.00            
ATOM   4191  C   ASN   280      -8.460  -5.660  -8.310  1.00  0.00            
ATOM   4192  O   ASN   280      -8.890  -5.580  -9.450  1.00  0.00            
ATOM   4193  N   SER   281      -7.480  -6.490  -7.950  1.00  0.00            
ATOM   4194  H   SER   281      -7.210  -6.520  -6.990  1.00  0.00            
ATOM   4195  CA  SER   281      -6.800  -7.350  -8.910  1.00  0.00            
ATOM   4196  HA  SER   281      -6.730  -6.790  -9.740  1.00  0.00            
ATOM   4197  CB  SER   281      -5.410  -7.740  -8.390  1.00  0.00            
ATOM   4198  HB1 SER   281      -5.010  -8.460  -8.950  1.00  0.00            
ATOM   4199  HB2 SER   281      -5.450  -8.030  -7.440  1.00  0.00            
ATOM   4200  OG  SER   281      -4.520  -6.620  -8.450  1.00  0.00            
ATOM   4201  HG  SER   281      -3.630  -6.890  -8.100  1.00  0.00            
ATOM   4202  C   SER   281      -7.590  -8.610  -9.280  1.00  0.00            
ATOM   4203  O   SER   281      -7.210  -9.320 -10.220  1.00  0.00            
ATOM   4204  N   VAL   282      -8.640  -8.890  -8.540  1.00  0.00            
ATOM   4205  H   VAL   282      -8.840  -8.350  -7.730  1.00  0.00            
ATOM   4206  CA  VAL   282      -9.540 -10.000  -8.900  1.00  0.00            
ATOM   4207  HA  VAL   282      -8.980 -10.540  -9.530  1.00  0.00            
ATOM   4208  CB  VAL   282      -9.900 -10.900  -7.660  1.00  0.00            
ATOM   4209  HB  VAL   282      -9.120 -11.480  -7.420  1.00  0.00            
ATOM   4210  CG1 VAL   282     -10.210 -10.070  -6.430  1.00  0.00            
ATOM   4211 HG11 VAL   282     -10.430 -10.670  -5.670  1.00  0.00            
ATOM   4212 HG12 VAL   282      -9.400  -9.520  -6.200  1.00  0.00            
ATOM   4213 HG13 VAL   282     -10.980  -9.460  -6.620  1.00  0.00            
ATOM   4214  CG2 VAL   282     -11.070 -11.840  -7.990  1.00  0.00            
ATOM   4215 HG21 VAL   282     -11.280 -12.400  -7.180  1.00  0.00            
ATOM   4216 HG22 VAL   282     -11.870 -11.300  -8.240  1.00  0.00            
ATOM   4217 HG23 VAL   282     -10.810 -12.440  -8.750  1.00  0.00            
ATOM   4218  C   VAL   282     -10.750  -9.530  -9.700  1.00  0.00            
ATOM   4219  O   VAL   282     -11.180 -10.210 -10.640  1.00  0.00            
ATOM   4220  N   VAL   283     -11.290  -8.370  -9.370  1.00  0.00            
ATOM   4221  H   VAL   283     -10.900  -7.840  -8.610  1.00  0.00            
ATOM   4222  CA  VAL   283     -12.450  -7.840 -10.090  1.00  0.00            
ATOM   4223  HA  VAL   283     -12.900  -8.680 -10.380  1.00  0.00            
ATOM   4224  CB  VAL   283     -13.420  -7.020  -9.180  1.00  0.00            
ATOM   4225  HB  VAL   283     -14.180  -6.690  -9.720  1.00  0.00            
ATOM   4226  CG1 VAL   283     -13.960  -7.920  -8.050  1.00  0.00            
ATOM   4227 HG11 VAL   283     -14.570  -7.380  -7.460  1.00  0.00            
ATOM   4228 HG12 VAL   283     -14.450  -8.690  -8.440  1.00  0.00            
ATOM   4229 HG13 VAL   283     -13.190  -8.260  -7.500  1.00  0.00            
ATOM   4230  CG2 VAL   283     -12.720  -5.780  -8.600  1.00  0.00            
ATOM   4231 HG21 VAL   283     -13.370  -5.280  -8.010  1.00  0.00            
ATOM   4232 HG22 VAL   283     -11.940  -6.070  -8.050  1.00  0.00            
ATOM   4233 HG23 VAL   283     -12.420  -5.190  -9.340  1.00  0.00            
ATOM   4234  C   VAL   283     -12.080  -7.050 -11.350  1.00  0.00            
ATOM   4235  O   VAL   283     -12.830  -7.090 -12.340  1.00  0.00            
ATOM   4236  N   ASN   284     -10.950  -6.350 -11.330  1.00  0.00            
ATOM   4237  H   ASN   284     -10.410  -6.340 -10.490  1.00  0.00            
ATOM   4238  CA  ASN   284     -10.480  -5.580 -12.490  1.00  0.00            
ATOM   4239  HA  ASN   284     -11.270  -5.590 -13.110  1.00  0.00            
ATOM   4240  CB  ASN   284     -10.100  -4.150 -12.090  1.00  0.00            
ATOM   4241  HB1 ASN   284      -9.510  -3.770 -12.800  1.00  0.00            
ATOM   4242  HB2 ASN   284      -9.610  -4.180 -11.220  1.00  0.00            
ATOM   4243  CG  ASN   284     -11.320  -3.240 -11.920  1.00  0.00            
ATOM   4244  OD1 ASN   284     -12.130  -3.120 -12.840  1.00  0.00            
ATOM   4245  ND2 ASN   284     -11.400  -2.570 -10.790  1.00  0.00            
ATOM   4246 HD21 ASN   284     -10.680  -2.680 -10.090  1.00  0.00            
ATOM   4247 HD22 ASN   284     -12.170  -1.960 -10.620  1.00  0.00            
ATOM   4248  C   ASN   284      -9.290  -6.250 -13.150  1.00  0.00            
ATOM   4249  O   ASN   284      -8.270  -6.460 -12.490  1.00  0.00            
ATOM   4250  N   PRO   285      -9.380  -6.590 -14.450  1.00  0.00            
ATOM   4251  CD  PRO   285      -8.240  -7.020 -15.260  1.00  0.00            
ATOM   4252  HD1 PRO   285      -8.090  -8.010 -15.160  1.00  0.00            
ATOM   4253  HD2 PRO   285      -7.410  -6.530 -14.980  1.00  0.00            
ATOM   4254  CG  PRO   285      -8.660  -6.650 -16.680  1.00  0.00            
ATOM   4255  HG1 PRO   285      -8.780  -7.480 -17.230  1.00  0.00            
ATOM   4256  HG2 PRO   285      -7.980  -6.070 -17.110  1.00  0.00            
ATOM   4257  CB  PRO   285      -9.980  -5.910 -16.580  1.00  0.00            
ATOM   4258  HB1 PRO   285     -10.570  -6.120 -17.360  1.00  0.00            
ATOM   4259  HB2 PRO   285      -9.840  -4.930 -16.530  1.00  0.00            
ATOM   4260  CA  PRO   285     -10.570  -6.450 -15.280  1.00  0.00            
ATOM   4261  HA  PRO   285     -11.240  -5.870 -14.810  1.00  0.00            
ATOM   4262  C   PRO   285     -11.280  -7.790 -15.550  1.00  0.00            
ATOM   4263  O   PRO   285     -11.660  -8.060 -16.720  1.00  0.00            
ATOM   4264  N   PHE   286     -11.470  -8.640 -14.540  1.00  0.00            
ATOM   4265  H   PHE   286     -11.110  -8.430 -13.630  1.00  0.00            
ATOM   4266  CA  PHE   286     -12.210  -9.870 -14.780  1.00  0.00            
ATOM   4267  HA  PHE   286     -11.720 -10.310 -15.520  1.00  0.00            
ATOM   4268  CB  PHE   286     -12.210 -10.820 -13.560  1.00  0.00            
ATOM   4269  HB1 PHE   286     -12.660 -10.370 -12.790  1.00  0.00            
ATOM   4270  HB2 PHE   286     -11.270 -11.040 -13.320  1.00  0.00            
ATOM   4271  CG  PHE   286     -12.940 -12.120 -13.820  1.00  0.00            
ATOM   4272  CD1 PHE   286     -12.350 -13.140 -14.560  1.00  0.00            
ATOM   4273  HD1 PHE   286     -11.430 -13.020 -14.920  1.00  0.00            
ATOM   4274  CE1 PHE   286     -13.050 -14.340 -14.800  1.00  0.00            
ATOM   4275  HE1 PHE   286     -12.600 -15.070 -15.320  1.00  0.00            
ATOM   4276  CZ  PHE   286     -14.340 -14.520 -14.320  1.00  0.00            
ATOM   4277  HZ  PHE   286     -14.830 -15.360 -14.500  1.00  0.00            
ATOM   4278  CE2 PHE   286     -14.950 -13.500 -13.570  1.00  0.00            
ATOM   4279  HE2 PHE   286     -15.870 -13.620 -13.220  1.00  0.00            
ATOM   4280  CD2 PHE   286     -14.240 -12.300 -13.330  1.00  0.00            
ATOM   4281  HD2 PHE   286     -14.680 -11.570 -12.810  1.00  0.00            
ATOM   4282  C   PHE   286     -13.640  -9.550 -15.200  1.00  0.00            
ATOM   4283  O   PHE   286     -14.050  -9.910 -16.300  1.00  0.00            
ATOM   4284  N   ILE   287     -14.360  -8.840 -14.330  1.00  0.00            
ATOM   4285  H   ILE   287     -13.950  -8.580 -13.470  1.00  0.00            
ATOM   4286  CA  ILE   287     -15.740  -8.430 -14.600  1.00  0.00            
ATOM   4287  HA  ILE   287     -16.240  -9.300 -14.640  1.00  0.00            
ATOM   4288  CB  ILE   287     -16.300  -7.560 -13.450  1.00  0.00            
ATOM   4289  HB  ILE   287     -15.740  -6.740 -13.340  1.00  0.00            
ATOM   4290  CG2 ILE   287     -17.720  -7.090 -13.790  1.00  0.00            
ATOM   4291 HG21 ILE   287     -18.080  -6.520 -13.040  1.00  0.00            
ATOM   4292 HG22 ILE   287     -17.700  -6.550 -14.630  1.00  0.00            
ATOM   4293 HG23 ILE   287     -18.320  -7.880 -13.920  1.00  0.00            
ATOM   4294  CG1 ILE   287     -16.270  -8.350 -12.120  1.00  0.00            
ATOM   4295 HG11 ILE   287     -15.330  -8.630 -11.940  1.00  0.00            
ATOM   4296 HG12 ILE   287     -16.850  -9.170 -12.230  1.00  0.00            
ATOM   4297  CD  ILE   287     -16.770  -7.590 -10.900  1.00  0.00            
ATOM   4298  HD1 ILE   287     -16.720  -8.180 -10.090  1.00  0.00            
ATOM   4299  HD2 ILE   287     -16.210  -6.780 -10.760  1.00  0.00            
ATOM   4300  HD3 ILE   287     -17.720  -7.310 -11.050  1.00  0.00            
ATOM   4301  C   ILE   287     -15.900  -7.720 -15.940  1.00  0.00            
ATOM   4302  O   ILE   287     -16.900  -7.910 -16.640  1.00  0.00            
ATOM   4303  N   TYR   288     -14.900  -6.920 -16.320  1.00  0.00            
ATOM   4304  H   TYR   288     -14.120  -6.770 -15.710  1.00  0.00            
ATOM   4305  CA  TYR   288     -14.950  -6.260 -17.620  1.00  0.00            
ATOM   4306  HA  TYR   288     -15.800  -5.740 -17.610  1.00  0.00            
ATOM   4307  CB  TYR   288     -13.770  -5.280 -17.790  1.00  0.00            
ATOM   4308  HB1 TYR   288     -12.910  -5.770 -17.590  1.00  0.00            
ATOM   4309  HB2 TYR   288     -13.870  -4.530 -17.140  1.00  0.00            
ATOM   4310  CG  TYR   288     -13.660  -4.700 -19.190  1.00  0.00            
ATOM   4311  CD1 TYR   288     -14.490  -3.650 -19.580  1.00  0.00            
ATOM   4312  HD1 TYR   288     -15.160  -3.270 -18.940  1.00  0.00            
ATOM   4313  CE1 TYR   288     -14.420  -3.130 -20.860  1.00  0.00            
ATOM   4314  HE1 TYR   288     -15.020  -2.390 -21.140  1.00  0.00            
ATOM   4315  CZ  TYR   288     -13.500  -3.650 -21.760  1.00  0.00            
ATOM   4316  OH  TYR   288     -13.400  -3.140 -23.040  1.00  0.00            
ATOM   4317  HH  TYR   288     -12.700  -3.630 -23.550  1.00  0.00            
ATOM   4318  CE2 TYR   288     -12.660  -4.680 -21.390  1.00  0.00            
ATOM   4319  HE2 TYR   288     -12.000  -5.050 -22.040  1.00  0.00            
ATOM   4320  CD2 TYR   288     -12.760  -5.210 -20.100  1.00  0.00            
ATOM   4321  HD2 TYR   288     -12.160  -5.970 -19.840  1.00  0.00            
ATOM   4322  C   TYR   288     -14.990  -7.280 -18.750  1.00  0.00            
ATOM   4323  O   TYR   288     -15.880  -7.240 -19.600  1.00  0.00            
ATOM   4324  N   ALA   289     -14.020  -8.200 -18.740  1.00  0.00            
ATOM   4325  H   ALA   289     -13.320  -8.160 -18.030  1.00  0.00            
ATOM   4326  CA  ALA   289     -13.920  -9.270 -19.750  1.00  0.00            
ATOM   4327  HA  ALA   289     -13.880  -8.800 -20.630  1.00  0.00            
ATOM   4328  CB  ALA   289     -12.650 -10.090 -19.540  1.00  0.00            
ATOM   4329  HB1 ALA   289     -12.610 -10.820 -20.230  1.00  0.00            
ATOM   4330  HB2 ALA   289     -11.850  -9.500 -19.620  1.00  0.00            
ATOM   4331  HB3 ALA   289     -12.670 -10.510 -18.630  1.00  0.00            
ATOM   4332  C   ALA   289     -15.160 -10.170 -19.710  1.00  0.00            
ATOM   4333  O   ALA   289     -15.740 -10.460 -20.750  1.00  0.00            
ATOM   4334  N   TYR   290     -15.570 -10.560 -18.510  1.00  0.00            
ATOM   4335  H   TYR   290     -15.040 -10.260 -17.710  1.00  0.00            
ATOM   4336  CA  TYR   290     -16.740 -11.410 -18.290  1.00  0.00            
ATOM   4337  HA  TYR   290     -16.530 -12.250 -18.790  1.00  0.00            
ATOM   4338  CB  TYR   290     -16.930 -11.670 -16.790  1.00  0.00            
ATOM   4339  HB1 TYR   290     -17.060 -10.790 -16.330  1.00  0.00            
ATOM   4340  HB2 TYR   290     -16.110 -12.120 -16.440  1.00  0.00            
ATOM   4341  CG  TYR   290     -18.120 -12.550 -16.450  1.00  0.00            
ATOM   4342  CD1 TYR   290     -18.110 -13.920 -16.700  1.00  0.00            
ATOM   4343  HD1 TYR   290     -17.290 -14.330 -17.120  1.00  0.00            
ATOM   4344  CE1 TYR   290     -19.200 -14.720 -16.390  1.00  0.00            
ATOM   4345  HE1 TYR   290     -19.180 -15.700 -16.570  1.00  0.00            
ATOM   4346  CZ  TYR   290     -20.320 -14.150 -15.830  1.00  0.00            
ATOM   4347  OH  TYR   290     -21.400 -14.940 -15.510  1.00  0.00            
ATOM   4348  HH  TYR   290     -22.130 -14.370 -15.120  1.00  0.00            
ATOM   4349  CE2 TYR   290     -20.380 -12.790 -15.570  1.00  0.00            
ATOM   4350  HE2 TYR   290     -21.190 -12.380 -15.160  1.00  0.00            
ATOM   4351  CD2 TYR   290     -19.270 -12.000 -15.870  1.00  0.00            
ATOM   4352  HD2 TYR   290     -19.300 -11.020 -15.680  1.00  0.00            
ATOM   4353  C   TYR   290     -18.040 -10.830 -18.900  1.00  0.00            
ATOM   4354  O   TYR   290     -19.000 -11.560 -19.080  1.00  0.00            
ATOM   4355  N   ARG   291     -18.020  -9.540 -19.200  1.00  0.00            
ATOM   4356  H   ARG   291     -17.190  -9.010 -19.040  1.00  0.00            
ATOM   4357  CA  ARG   291     -19.190  -8.860 -19.750  1.00  0.00            
ATOM   4358  HA  ARG   291     -19.950  -9.450 -19.530  1.00  0.00            
ATOM   4359  CB  ARG   291     -19.360  -7.490 -19.100  1.00  0.00            
ATOM   4360  HB1 ARG   291     -19.990  -6.950 -19.670  1.00  0.00            
ATOM   4361  HB2 ARG   291     -18.470  -7.040 -19.060  1.00  0.00            
ATOM   4362  CG  ARG   291     -19.930  -7.530 -17.690  1.00  0.00            
ATOM   4363  HG1 ARG   291     -19.350  -8.090 -17.110  1.00  0.00            
ATOM   4364  HG2 ARG   291     -20.850  -7.920 -17.720  1.00  0.00            
ATOM   4365  CD  ARG   291     -20.010  -6.120 -17.120  1.00  0.00            
ATOM   4366  HD1 ARG   291     -19.100  -5.840 -16.810  1.00  0.00            
ATOM   4367  HD2 ARG   291     -20.640  -6.100 -16.340  1.00  0.00            
ATOM   4368  NE  ARG   291     -20.480  -5.160 -18.110  1.00  0.00            
ATOM   4369  HE  ARG   291     -19.780  -4.690 -18.660  1.00  0.00            
ATOM   4370  CZ  ARG   291     -21.760  -4.860 -18.340  1.00  0.00            
ATOM   4371  NH1 ARG   291     -22.720  -5.430 -17.630  1.00  0.00            
ATOM   4372 HH11 ARG   291     -22.480  -6.090 -16.920  1.00  0.00            
ATOM   4373 HH12 ARG   291     -23.670  -5.200 -17.810  1.00  0.00            
ATOM   4374  NH2 ARG   291     -22.060  -3.980 -19.290  1.00  0.00            
ATOM   4375 HH21 ARG   291     -21.340  -3.550 -19.830  1.00  0.00            
ATOM   4376 HH22 ARG   291     -23.020  -3.750 -19.460  1.00  0.00            
ATOM   4377  C   ARG   291     -19.110  -8.730 -21.270  1.00  0.00            
ATOM   4378  O   ARG   291     -19.960  -8.090 -21.880  1.00  0.00            
ATOM   4379  N   ILE   292     -18.090  -9.330 -21.870  1.00  0.00            
ATOM   4380  H   ILE   292     -17.330  -9.650 -21.320  1.00  0.00            
ATOM   4381  CA  ILE   292     -18.070  -9.530 -23.320  1.00  0.00            
ATOM   4382  HA  ILE   292     -18.740  -8.900 -23.700  1.00  0.00            
ATOM   4383  CB  ILE   292     -16.670  -9.200 -23.940  1.00  0.00            
ATOM   4384  HB  ILE   292     -15.980  -9.750 -23.480  1.00  0.00            
ATOM   4385  CG2 ILE   292     -16.640  -9.540 -25.430  1.00  0.00            
ATOM   4386 HG21 ILE   292     -15.740  -9.320 -25.810  1.00  0.00            
ATOM   4387 HG22 ILE   292     -16.830 -10.510 -25.560  1.00  0.00            
ATOM   4388 HG23 ILE   292     -17.350  -9.000 -25.910  1.00  0.00            
ATOM   4389  CG1 ILE   292     -16.330  -7.720 -23.770  1.00  0.00            
ATOM   4390 HG11 ILE   292     -17.150  -7.230 -23.500  1.00  0.00            
ATOM   4391 HG12 ILE   292     -15.990  -7.370 -24.640  1.00  0.00            
ATOM   4392  CD  ILE   292     -15.260  -7.450 -22.720  1.00  0.00            
ATOM   4393  HD1 ILE   292     -15.090  -6.470 -22.670  1.00  0.00            
ATOM   4394  HD2 ILE   292     -15.580  -7.790 -21.840  1.00  0.00            
ATOM   4395  HD3 ILE   292     -14.420  -7.930 -22.980  1.00  0.00            
ATOM   4396  C   ILE   292     -18.440 -10.980 -23.560  1.00  0.00            
ATOM   4397  O   ILE   292     -17.780 -11.890 -23.040  1.00  0.00            
ATOM   4398  N   ARG   293     -19.500 -11.200 -24.330  1.00  0.00            
ATOM   4399  H   ARG   293     -19.960 -10.420 -24.760  1.00  0.00            
ATOM   4400  CA  ARG   293     -20.020 -12.560 -24.580  1.00  0.00            
ATOM   4401  HA  ARG   293     -20.320 -12.880 -23.670  1.00  0.00            
ATOM   4402  CB  ARG   293     -21.240 -12.540 -25.520  1.00  0.00            
ATOM   4403  HB1 ARG   293     -22.000 -12.120 -25.040  1.00  0.00            
ATOM   4404  HB2 ARG   293     -21.470 -13.490 -25.740  1.00  0.00            
ATOM   4405  CG  ARG   293     -21.040 -11.800 -26.840  1.00  0.00            
ATOM   4406  HG1 ARG   293     -20.220 -12.130 -27.290  1.00  0.00            
ATOM   4407  HG2 ARG   293     -20.940 -10.820 -26.660  1.00  0.00            
ATOM   4408  CD  ARG   293     -22.220 -11.990 -27.780  1.00  0.00            
ATOM   4409  HD1 ARG   293     -22.200 -11.290 -28.500  1.00  0.00            
ATOM   4410  HD2 ARG   293     -23.080 -11.910 -27.270  1.00  0.00            
ATOM   4411  NE  ARG   293     -22.200 -13.310 -28.430  1.00  0.00            
ATOM   4412  HE  ARG   293     -21.650 -13.410 -29.250  1.00  0.00            
ATOM   4413  CZ  ARG   293     -22.880 -14.380 -28.000  1.00  0.00            
ATOM   4414  NH1 ARG   293     -23.640 -14.320 -26.910  1.00  0.00            
ATOM   4415 HH11 ARG   293     -23.710 -13.460 -26.400  1.00  0.00            
ATOM   4416 HH12 ARG   293     -24.130 -15.130 -26.600  1.00  0.00            
ATOM   4417  NH2 ARG   293     -22.780 -15.520 -28.660  1.00  0.00            
ATOM   4418 HH21 ARG   293     -22.200 -15.580 -29.480  1.00  0.00            
ATOM   4419 HH22 ARG   293     -23.270 -16.330 -28.350  1.00  0.00            
ATOM   4420  C   ARG   293     -18.940 -13.530 -25.060  1.00  0.00            
ATOM   4421  O   ARG   293     -18.830 -14.640 -24.510  1.00  0.00            
ATOM   4422  N   GLU   294     -18.150 -13.110 -26.040  1.00  0.00            
ATOM   4423  H   GLU   294     -18.310 -12.190 -26.400  1.00  0.00            
ATOM   4424  CA  GLU   294     -17.070 -13.900 -26.620  1.00  0.00            
ATOM   4425  HA  GLU   294     -17.530 -14.700 -27.020  1.00  0.00            
ATOM   4426  CB  GLU   294     -16.340 -13.100 -27.700  1.00  0.00            
ATOM   4427  HB1 GLU   294     -15.650 -12.530 -27.250  1.00  0.00            
ATOM   4428  HB2 GLU   294     -17.010 -12.500 -28.150  1.00  0.00            
ATOM   4429  CG  GLU   294     -15.650 -13.940 -28.770  1.00  0.00            
ATOM   4430  HG1 GLU   294     -15.220 -14.730 -28.320  1.00  0.00            
ATOM   4431  HG2 GLU   294     -14.950 -13.390 -29.210  1.00  0.00            
ATOM   4432  CD  GLU   294     -16.610 -14.460 -29.840  1.00  0.00            
ATOM   4433  OE1 GLU   294     -17.590 -13.770 -30.160  1.00  0.00            
ATOM   4434  OE2 GLU   294     -16.360 -15.570 -30.370  1.00  0.00            
ATOM   4435  C   GLU   294     -16.100 -14.420 -25.560  1.00  0.00            
ATOM   4436  O   GLU   294     -15.650 -15.580 -25.630  1.00  0.00            
ATOM   4437  N   PHE   295     -15.750 -13.570 -24.600  1.00  0.00            
ATOM   4438  H   PHE   295     -16.060 -12.620 -24.660  1.00  0.00            
ATOM   4439  CA  PHE   295     -14.950 -13.980 -23.450  1.00  0.00            
ATOM   4440  HA  PHE   295     -14.160 -14.440 -23.840  1.00  0.00            
ATOM   4441  CB  PHE   295     -14.520 -12.770 -22.610  1.00  0.00            
ATOM   4442  HB1 PHE   295     -14.530 -13.020 -21.640  1.00  0.00            
ATOM   4443  HB2 PHE   295     -15.180 -12.020 -22.760  1.00  0.00            
ATOM   4444  CG  PHE   295     -13.160 -12.260 -22.940  1.00  0.00            
ATOM   4445  CD1 PHE   295     -12.010 -12.840 -22.380  1.00  0.00            
ATOM   4446  HD1 PHE   295     -12.110 -13.620 -21.760  1.00  0.00            
ATOM   4447  CE1 PHE   295     -10.740 -12.360 -22.680  1.00  0.00            
ATOM   4448  HE1 PHE   295      -9.940 -12.790 -22.290  1.00  0.00            
ATOM   4449  CZ  PHE   295     -10.610 -11.270 -23.550  1.00  0.00            
ATOM   4450  HZ  PHE   295      -9.690 -10.910 -23.770  1.00  0.00            
ATOM   4451  CE2 PHE   295     -11.730 -10.670 -24.100  1.00  0.00            
ATOM   4452  HE2 PHE   295     -11.630  -9.890 -24.710  1.00  0.00            
ATOM   4453  CD2 PHE   295     -12.990 -11.160 -23.790  1.00  0.00            
ATOM   4454  HD2 PHE   295     -13.800 -10.730 -24.190  1.00  0.00            
ATOM   4455  C   PHE   295     -15.720 -14.950 -22.560  1.00  0.00            
ATOM   4456  O   PHE   295     -15.180 -15.970 -22.140  1.00  0.00            
ATOM   4457  N   ARG   296     -16.990 -14.600 -22.290  1.00  0.00            
ATOM   4458  H   ARG   296     -17.370 -13.800 -22.740  1.00  0.00            
ATOM   4459  CA  ARG   296     -17.820 -15.360 -21.360  1.00  0.00            
ATOM   4460  HA  ARG   296     -17.280 -15.420 -20.520  1.00  0.00            
ATOM   4461  CB  ARG   296     -19.140 -14.600 -21.110  1.00  0.00            
ATOM   4462  HB1 ARG   296     -19.710 -14.690 -21.930  1.00  0.00            
ATOM   4463  HB2 ARG   296     -18.930 -13.640 -20.950  1.00  0.00            
ATOM   4464  CG  ARG   296     -19.950 -15.120 -19.920  1.00  0.00            
ATOM   4465  HG1 ARG   296     -19.380 -15.100 -19.110  1.00  0.00            
ATOM   4466  HG2 ARG   296     -20.240 -16.060 -20.110  1.00  0.00            
ATOM   4467  CD  ARG   296     -21.200 -14.270 -19.670  1.00  0.00            
ATOM   4468  HD1 ARG   296     -20.920 -13.340 -19.420  1.00  0.00            
ATOM   4469  HD2 ARG   296     -21.730 -14.660 -18.920  1.00  0.00            
ATOM   4470  NE  ARG   296     -22.060 -14.180 -20.840  1.00  0.00            
ATOM   4471  HE  ARG   296     -22.620 -14.980 -21.070  1.00  0.00            
ATOM   4472  CZ  ARG   296     -22.180 -13.120 -21.610  1.00  0.00            
ATOM   4473  NH1 ARG   296     -21.470 -12.010 -21.360  1.00  0.00            
ATOM   4474 HH11 ARG   296     -20.860 -11.980 -20.580  1.00  0.00            
ATOM   4475 HH12 ARG   296     -21.570 -11.210 -21.960  1.00  0.00            
ATOM   4476  NH2 ARG   296     -22.990 -13.140 -22.660  1.00  0.00            
ATOM   4477 HH21 ARG   296     -23.530 -13.970 -22.860  1.00  0.00            
ATOM   4478 HH22 ARG   296     -23.080 -12.340 -23.250  1.00  0.00            
ATOM   4479  C   ARG   296     -18.110 -16.790 -21.830  1.00  0.00            
ATOM   4480  OC1 ARG   296     -18.870 -17.570 -21.030  1.00  0.00            
ATOM   4481  OC2 ARG   296     -18.110 -17.720 -21.020  1.00  0.00            
ATOM   4482  C5' LIG     1      -0.260   0.540  -2.630  1.00  0.00            
ATOM   4483  N5' LIG     1       0.110   0.670  -3.920  1.00  0.00            
ATOM   4484  O5' LIG     1      -0.800   1.440  -2.000  1.00  0.00            
ATOM   4485  C4' LIG     1       0.060  -0.760  -1.980  1.00  0.00            
ATOM   4486  O4' LIG     1       1.120  -0.570  -1.030  1.00  0.00            
ATOM   4487  C3' LIG     1      -1.120  -1.330  -1.190  1.00  0.00            
ATOM   4488  O3' LIG     1      -1.860  -2.310  -1.930  1.00  0.00            
ATOM   4489  C2' LIG     1      -0.480  -1.960   0.040  1.00  0.00            
ATOM   4490  O2' LIG     1      -0.100  -3.320  -0.230  1.00  0.00            
ATOM   4491  C1' LIG     1       0.790  -1.130   0.250  1.00  0.00            
ATOM   4492  N1  LIG     1       0.510  -0.020   5.360  1.00  0.00            
ATOM   4493  C2  LIG     1       0.880  -1.150   4.730  1.00  0.00            
ATOM   4494  N3  LIG     1       0.900  -1.280   3.400  1.00  0.00            
ATOM   4495  C4  LIG     1       0.550  -0.250   2.590  1.00  0.00            
ATOM   4496  C5  LIG     1       0.110   1.020   3.210  1.00  0.00            
ATOM   4497  C6  LIG     1       0.110   1.090   4.690  1.00  0.00            
ATOM   4498  N6  LIG     1      -0.240   2.220   5.340  1.00  0.00            
ATOM   4499  N7  LIG     1      -0.170   1.850   2.190  1.00  0.00            
ATOM   4500  C8  LIG     1       0.040   1.180   1.030  1.00  0.00            
ATOM   4501  N9  LIG     1       0.480  -0.080   1.260  1.00  0.00            
ATOM   4502  C51 LIG     1      -0.370   1.730  -4.770  1.00  0.00            
ATOM   4503  C52 LIG     1       0.460   1.880  -6.040  1.00  0.00            
ATOM   4504  H   LIG     1       0.730   0.010  -4.280  1.00  0.00            
ATOM   4505  H1  LIG     1       0.320  -1.440  -2.750  1.00  0.00            
ATOM   4506  H2  LIG     1      -1.840  -0.570  -0.950  1.00  0.00            
ATOM   4507  H3  LIG     1      -1.270  -3.030  -2.190  1.00  0.00            
ATOM   4508  H4  LIG     1      -1.130  -1.950   0.880  1.00  0.00            
ATOM   4509  H5  LIG     1       0.500  -3.350  -1.000  1.00  0.00            
ATOM   4510  H6  LIG     1       1.620  -1.690   0.610  1.00  0.00            
ATOM   4511  H7  LIG     1       1.160  -1.960   5.310  1.00  0.00            
ATOM   4512  H8  LIG     1      -0.230   2.230   6.330  1.00  0.00            
ATOM   4513  H9  LIG     1      -0.520   3.010   4.840  1.00  0.00            
ATOM   4514  H10 LIG     1      -0.110   1.570   0.090  1.00  0.00            
ATOM   4515  H11 LIG     1      -0.350   2.650  -4.230  1.00  0.00            
ATOM   4516  H12 LIG     1      -1.380   1.480  -5.070  1.00  0.00            
ATOM   4517  H13 LIG     1       1.470   2.140  -5.760  1.00  0.00            
ATOM   4518  H14 LIG     1       0.050   2.660  -6.650  1.00  0.00            
ATOM   4519  H15 LIG     1       0.460   0.970  -6.580  1.00  0.00            
TER
ENDMDL
