# Supplementary material for: Treatment of flexibility of protein backbone in simulations of protein–ligand interactions using steered molecular dynamics
Source: Sci Rep. 2024 May 7;14:10475. doi: 10.1038/s41598-024-59899-3 (PMC11076533; doi:10.1038/s41598-024-59899-3)
Supplement: Supplementary file 1 — Supplementary Information 1. [file 41598_2024_59899_MOESM1_ESM.gz › complex/2jfz/lig.itp]

; LIG_GMX.top of 2JFZ created by acpype 

[ defaults ]
; nbfunc        comb-rule       gen-pairs       fudgeLJ fudgeQQ
1               2               yes             0.5     0.8333333333

[ atomtypes ]
;name   bond_type     mass     charge   ptype   sigma         epsilon       Amb
 C        C           0.00000  0.00000   A     3.39967e-01   3.59824e-01 ; 1.91  0.0860
 O        O           0.00000  0.00000   A     2.95992e-01   8.78640e-01 ; 1.66  0.2100
 N*       N*          0.00000  0.00000   A     3.25000e-01   7.11280e-01 ; 1.82  0.1700
 CT       CT          0.00000  0.00000   A     3.39967e-01   4.57730e-01 ; 1.91  0.1094
 CB       CB          0.00000  0.00000   A     3.39967e-01   3.59824e-01 ; 1.91  0.0860
 NB       NB          0.00000  0.00000   A     3.25000e-01   7.11280e-01 ; 1.82  0.1700
 CA       CA          0.00000  0.00000   A     3.39967e-01   3.59824e-01 ; 1.91  0.0860
 C*       C*          0.00000  0.00000   A     3.39967e-01   3.59824e-01 ; 1.91  0.0860
 NC       NC          0.00000  0.00000   A     3.25000e-01   7.11280e-01 ; 1.82  0.1700
 H1       H1          0.00000  0.00000   A     2.47135e-01   6.56888e-02 ; 1.39  0.0157
 HC       HC          0.00000  0.00000   A     2.64953e-01   6.56888e-02 ; 1.49  0.0157
 HA       HA          0.00000  0.00000   A     2.59964e-01   6.27600e-02 ; 1.46  0.0150
 H4       H4          0.00000  0.00000   A     2.51055e-01   6.27600e-02 ; 1.41  0.0150

[ moleculetype ]
;name            nrexcl
 LIG              3

[ atoms ]
;   nr  type  resi  res  atom  cgnr     charge      mass       ; qtot   bond_type
     1    C     1   LIG    C1    1     0.634596     12.01000 ; qtot 0.635
     2    O     1   LIG    O1    2    -0.527879     16.00000 ; qtot 0.107
     3   N*     1   LIG    N1    3    -0.324480     14.01000 ; qtot -0.218
     4   CT     1   LIG    C2    4    -0.032818     12.01000 ; qtot -0.251
     5   CT     1   LIG    C3    5     0.400107     12.01000 ; qtot 0.150
     6   CT     1   LIG    C4    6    -0.413634     12.01000 ; qtot -0.264
     7   CT     1   LIG    C5    7    -0.413634     12.01000 ; qtot -0.678
     8   CB     1   LIG    C6    8     0.365095     12.01000 ; qtot -0.313
     9   NB     1   LIG    N2    9    -0.372857     14.01000 ; qtot -0.686
    10   N*     1   LIG    N3   10     0.155091     14.01000 ; qtot -0.530
    11   CT     1   LIG    C7   11    -0.155195     12.01000 ; qtot -0.686
    12   CA     1   LIG    C8   12     0.117603     12.01000 ; qtot -0.568
    13   CA     1   LIG    C9   13     0.013550     12.01000 ; qtot -0.554
    14   CA     1   LIG   C10   14    -0.237176     12.01000 ; qtot -0.792
    15   CA     1   LIG   C11   15    -0.090002     12.01000 ; qtot -0.882
    16   CA     1   LIG   C12   16    -0.078312     12.01000 ; qtot -0.960
    17   CA     1   LIG   C13   17    -0.275517     12.01000 ; qtot -1.235
    18   CA     1   LIG   C14   18     0.297722     12.01000 ; qtot -0.938
    19   CA     1   LIG   C15   19    -0.317918     12.01000 ; qtot -1.256
    20   CA     1   LIG   C16   20    -0.079534     12.01000 ; qtot -1.335
    21   CA     1   LIG   C17   21    -0.216872     12.01000 ; qtot -1.552
    22   C*     1   LIG   C18   22    -0.067091     12.01000 ; qtot -1.619
    23   CA     1   LIG   C19   23     0.890565     12.01000 ; qtot -0.729
    24   CA     1   LIG   C20   24    -0.715968     12.01000 ; qtot -1.445
    25   CA     1   LIG   C21   25     0.520711     12.01000 ; qtot -0.924
    26   NC     1   LIG    N4   26    -0.704144     14.01000 ; qtot -1.628
    27   CA     1   LIG   C22   27     0.520711     12.01000 ; qtot -1.107
    28   CA     1   LIG   C23   28    -0.715968     12.01000 ; qtot -1.823
    29   CB     1   LIG   C24   29    -0.368973     12.01000 ; qtot -2.192
    30    C     1   LIG   C25   30     0.594857     12.01000 ; qtot -1.597
    31    O     1   LIG    O2   31    -0.523307     16.00000 ; qtot -2.121
    32   N*     1   LIG    N5   32    -0.248988     14.01000 ; qtot -2.370
    33   CT     1   LIG   C26   33    -0.111603     12.01000 ; qtot -2.481
    34   H1     1   LIG    H1   34     0.067384      1.00800 ; qtot -2.414
    35   H1     1   LIG    H2   35     0.067384      1.00800 ; qtot -2.346
    36   HC     1   LIG    H3   36    -0.032370      1.00800 ; qtot -2.379
    37   HC     1   LIG    H4   37     0.095479      1.00800 ; qtot -2.283
    38   HC     1   LIG    H5   38     0.095479      1.00800 ; qtot -2.188
    39   HC     1   LIG    H6   39     0.095479      1.00800 ; qtot -2.092
    40   HC     1   LIG    H7   40     0.095479      1.00800 ; qtot -1.997
    41   HC     1   LIG    H8   41     0.095479      1.00800 ; qtot -1.901
    42   HC     1   LIG    H9   42     0.095479      1.00800 ; qtot -1.806
    43   H1     1   LIG   H10   43     0.073393      1.00800 ; qtot -1.733
    44   H1     1   LIG   H11   44     0.073393      1.00800 ; qtot -1.659
    45   HA     1   LIG   H12   45     0.140341      1.00800 ; qtot -1.519
    46   HA     1   LIG   H13   46     0.157637      1.00800 ; qtot -1.361
    47   HA     1   LIG   H14   47     0.108620      1.00800 ; qtot -1.253
    48   HA     1   LIG   H15   48     0.110473      1.00800 ; qtot -1.142
    49   HA     1   LIG   H16   49     0.140252      1.00800 ; qtot -1.002
    50   HA     1   LIG   H17   50     0.159781      1.00800 ; qtot -0.842
    51   HA     1   LIG   H18   51     0.123487      1.00800 ; qtot -0.719
    52   HA     1   LIG   H19   52     0.207815      1.00800 ; qtot -0.511
    53   HA     1   LIG   H20   53     0.207815      1.00800 ; qtot -0.303
    54   H4     1   LIG   H21   54     0.026063      1.00800 ; qtot -0.277
    55   H4     1   LIG   H22   55     0.026063      1.00800 ; qtot -0.251
    56   H1     1   LIG   H23   56     0.083619      1.00800 ; qtot -0.167
    57   H1     1   LIG   H24   57     0.083619      1.00800 ; qtot -0.084
    58   H1     1   LIG   H25   58     0.083619      1.00800 ; qtot -0.000

[ bonds ]
;   ai     aj funct   r             k
     1      2   1    1.2180e-01    5.3363e+05 ;     C1 - O1    
     1      3   1    1.3870e-01    3.4886e+05 ;     C1 - N1    
     1     32   1    1.3870e-01    3.4886e+05 ;     C1 - N5    
     3      4   1    1.4560e-01    2.8008e+05 ;     N1 - C2    
     3      8   1    1.3520e-01    3.9137e+05 ;     N1 - C6    
     4      5   1    1.5380e-01    2.5179e+05 ;     C2 - C3    
     4     34   1    1.0970e-01    2.7665e+05 ;     C2 - H1    
     4     35   1    1.0970e-01    2.7665e+05 ;     C2 - H2    
     5      6   1    1.5380e-01    2.5179e+05 ;     C3 - C4    
     5      7   1    1.5380e-01    2.5179e+05 ;     C3 - C5    
     5     36   1    1.0970e-01    2.7665e+05 ;     C3 - H3    
     6     37   1    1.0970e-01    2.7665e+05 ;     C4 - H4    
     6     38   1    1.0970e-01    2.7665e+05 ;     C4 - H5    
     6     39   1    1.0970e-01    2.7665e+05 ;     C4 - H6    
     7     40   1    1.0970e-01    2.7665e+05 ;     C5 - H7    
     7     41   1    1.0970e-01    2.7665e+05 ;     C5 - H8    
     7     42   1    1.0970e-01    2.7665e+05 ;     C5 - H9    
     8      9   1    1.3520e-01    3.9137e+05 ;     C6 - N2    
     8     29   1    1.3980e-01    3.8585e+05 ;     C6 - C24   
     9     10   1    1.3650e-01    4.2710e+05 ;     N2 - N3    
    10     11   1    1.4560e-01    2.8008e+05 ;     N3 - C7    
    10     22   1    1.3690e-01    3.6911e+05 ;     N3 - C18   
    11     12   1    1.5160e-01    2.6861e+05 ;     C7 - C8    
    11     43   1    1.0970e-01    2.7665e+05 ;     C7 - H10   
    11     44   1    1.0970e-01    2.7665e+05 ;     C7 - H11   
    12     13   1    1.3980e-01    3.8585e+05 ;     C8 - C9    
    12     21   1    1.3980e-01    3.8585e+05 ;     C8 - C17   
    13     14   1    1.3980e-01    3.8585e+05 ;     C9 - C10   
    13     18   1    1.3980e-01    3.8585e+05 ;     C9 - C14   
    14     15   1    1.3980e-01    3.8585e+05 ;    C10 - C11   
    14     46   1    1.0860e-01    2.8937e+05 ;    C10 - H13   
    15     16   1    1.3980e-01    3.8585e+05 ;    C11 - C12   
    15     47   1    1.0860e-01    2.8937e+05 ;    C11 - H14   
    16     17   1    1.3980e-01    3.8585e+05 ;    C12 - C13   
    16     48   1    1.0860e-01    2.8937e+05 ;    C12 - H15   
    17     18   1    1.3980e-01    3.8585e+05 ;    C13 - C14   
    17     49   1    1.0860e-01    2.8937e+05 ;    C13 - H16   
    18     19   1    1.3980e-01    3.8585e+05 ;    C14 - C15   
    19     20   1    1.3980e-01    3.8585e+05 ;    C15 - C16   
    19     50   1    1.0860e-01    2.8937e+05 ;    C15 - H17   
    20     21   1    1.3980e-01    3.8585e+05 ;    C16 - C17   
    20     51   1    1.0860e-01    2.8937e+05 ;    C16 - H18   
    21     45   1    1.0860e-01    2.8937e+05 ;    C17 - H12   
    22     23   1    1.4560e-01    3.2225e+05 ;    C18 - C19   
    22     29   1    1.4560e-01    3.2225e+05 ;    C18 - C24   
    23     24   1    1.3980e-01    3.8585e+05 ;    C19 - C20   
    23     28   1    1.3980e-01    3.8585e+05 ;    C19 - C23   
    24     25   1    1.3980e-01    3.8585e+05 ;    C20 - C21   
    24     52   1    1.0860e-01    2.8937e+05 ;    C20 - H19   
    25     26   1    1.3520e-01    3.9137e+05 ;    C21 - N4    
    25     54   1    1.0890e-01    2.8577e+05 ;    C21 - H21   
    26     27   1    1.3520e-01    3.9137e+05 ;     N4 - C22   
    27     28   1    1.3980e-01    3.8585e+05 ;    C22 - C23   
    27     55   1    1.0890e-01    2.8577e+05 ;    C22 - H22   
    28     53   1    1.0860e-01    2.8937e+05 ;    C23 - H20   
    29     30   1    1.4910e-01    2.8945e+05 ;    C24 - C25   
    30     31   1    1.2180e-01    5.3363e+05 ;    C25 - O2    
    30     32   1    1.3870e-01    3.4886e+05 ;    C25 - N5    
    32     33   1    1.4560e-01    2.8008e+05 ;     N5 - C26   
    33     56   1    1.0970e-01    2.7665e+05 ;    C26 - H23   
    33     57   1    1.0970e-01    2.7665e+05 ;    C26 - H24   
    33     58   1    1.0970e-01    2.7665e+05 ;    C26 - H25   

[ pairs ]
;   ai     aj    funct
     1      5      1 ;     C1 - C3    
     1      9      1 ;     C1 - N2    
     1     29      1 ;     C1 - C24   
     1     31      1 ;     C1 - O2    
     1     34      1 ;     C1 - H1    
     1     35      1 ;     C1 - H2    
     1     56      1 ;     C1 - H23   
     1     57      1 ;     C1 - H24   
     1     58      1 ;     C1 - H25   
     2      4      1 ;     O1 - C2    
     2      8      1 ;     O1 - C6    
     2     30      1 ;     O1 - C25   
     2     33      1 ;     O1 - C26   
     3      6      1 ;     N1 - C4    
     3      7      1 ;     N1 - C5    
     3     10      1 ;     N1 - N3    
     3     22      1 ;     N1 - C18   
     3     30      1 ;     N1 - C25   
     3     33      1 ;     N1 - C26   
     3     36      1 ;     N1 - H3    
     4      9      1 ;     C2 - N2    
     4     29      1 ;     C2 - C24   
     4     37      1 ;     C2 - H4    
     4     38      1 ;     C2 - H5    
     4     39      1 ;     C2 - H6    
     4     40      1 ;     C2 - H7    
     4     41      1 ;     C2 - H8    
     4     42      1 ;     C2 - H9    
     5      8      1 ;     C3 - C6    
     6     34      1 ;     C4 - H1    
     6     35      1 ;     C4 - H2    
     6     40      1 ;     C4 - H7    
     6     41      1 ;     C4 - H8    
     6     42      1 ;     C4 - H9    
     7     34      1 ;     C5 - H1    
     7     35      1 ;     C5 - H2    
     7     37      1 ;     C5 - H4    
     7     38      1 ;     C5 - H5    
     7     39      1 ;     C5 - H6    
     8     11      1 ;     C6 - C7    
     8     23      1 ;     C6 - C19   
     8     31      1 ;     C6 - O2    
     8     34      1 ;     C6 - H1    
     8     35      1 ;     C6 - H2    
     9     12      1 ;     N2 - C8    
     9     23      1 ;     N2 - C19   
     9     30      1 ;     N2 - C25   
     9     43      1 ;     N2 - H10   
     9     44      1 ;     N2 - H11   
    10     13      1 ;     N3 - C9    
    10     21      1 ;     N3 - C17   
    10     24      1 ;     N3 - C20   
    10     28      1 ;     N3 - C23   
    10     30      1 ;     N3 - C25   
    11     14      1 ;     C7 - C10   
    11     18      1 ;     C7 - C14   
    11     20      1 ;     C7 - C16   
    11     23      1 ;     C7 - C19   
    11     29      1 ;     C7 - C24   
    11     45      1 ;     C7 - H12   
    12     15      1 ;     C8 - C11   
    12     17      1 ;     C8 - C13   
    12     19      1 ;     C8 - C15   
    12     22      1 ;     C8 - C18   
    12     46      1 ;     C8 - H13   
    12     51      1 ;     C8 - H18   
    13     16      1 ;     C9 - C12   
    13     20      1 ;     C9 - C16   
    13     43      1 ;     C9 - H10   
    13     44      1 ;     C9 - H11   
    13     45      1 ;     C9 - H12   
    13     47      1 ;     C9 - H14   
    13     49      1 ;     C9 - H16   
    13     50      1 ;     C9 - H17   
    14     17      1 ;    C10 - C13   
    14     19      1 ;    C10 - C15   
    14     21      1 ;    C10 - C17   
    14     48      1 ;    C10 - H15   
    15     18      1 ;    C11 - C14   
    15     49      1 ;    C11 - H16   
    16     19      1 ;    C12 - C15   
    16     46      1 ;    C12 - H13   
    17     20      1 ;    C13 - C16   
    17     47      1 ;    C13 - H14   
    17     50      1 ;    C13 - H17   
    18     21      1 ;    C14 - C17   
    18     46      1 ;    C14 - H13   
    18     48      1 ;    C14 - H15   
    18     51      1 ;    C14 - H18   
    19     45      1 ;    C15 - H12   
    19     49      1 ;    C15 - H16   
    21     43      1 ;    C17 - H10   
    21     44      1 ;    C17 - H11   
    21     50      1 ;    C17 - H17   
    22     25      1 ;    C18 - C21   
    22     27      1 ;    C18 - C22   
    22     31      1 ;    C18 - O2    
    22     32      1 ;    C18 - N5    
    22     43      1 ;    C18 - H10   
    22     44      1 ;    C18 - H11   
    22     52      1 ;    C18 - H19   
    22     53      1 ;    C18 - H20   
    23     26      1 ;    C19 - N4    
    23     30      1 ;    C19 - C25   
    23     54      1 ;    C19 - H21   
    23     55      1 ;    C19 - H22   
    24     27      1 ;    C20 - C22   
    24     29      1 ;    C20 - C24   
    24     53      1 ;    C20 - H20   
    25     28      1 ;    C21 - C23   
    25     55      1 ;    C21 - H22   
    26     52      1 ;     N4 - H19   
    26     53      1 ;     N4 - H20   
    27     54      1 ;    C22 - H21   
    28     29      1 ;    C23 - C24   
    28     52      1 ;    C23 - H19   
    29     33      1 ;    C24 - C26   
    30     56      1 ;    C25 - H23   
    30     57      1 ;    C25 - H24   
    30     58      1 ;    C25 - H25   
    31     33      1 ;     O2 - C26   
    32      4      1 ;     N5 - C2    
    32      8      1 ;     N5 - C6    
    34     36      1 ;     H1 - H3    
    35     36      1 ;     H2 - H3    
    36     37      1 ;     H3 - H4    
    36     38      1 ;     H3 - H5    
    36     39      1 ;     H3 - H6    
    36     40      1 ;     H3 - H7    
    36     41      1 ;     H3 - H8    
    36     42      1 ;     H3 - H9    
    45     51      1 ;    H12 - H18   
    46     47      1 ;    H13 - H14   
    47     48      1 ;    H14 - H15   
    48     49      1 ;    H15 - H16   
    50     51      1 ;    H17 - H18   
    52     54      1 ;    H19 - H21   
    53     55      1 ;    H20 - H22   

[ angles ]
;   ai     aj     ak    funct   theta         cth
     1      3      4      1    1.0951e+02    5.6819e+02 ;     C1 - N1     - C2    
     1      3      8      1    1.2066e+02    5.5145e+02 ;     C1 - N1     - C6    
     1     32     30      1    1.2066e+02    5.5145e+02 ;     C1 - N5     - C25   
     1     32     33      1    1.0951e+02    5.6819e+02 ;     C1 - N5     - C26   
     2      1      3      1    1.2318e+02    6.1840e+02 ;     O1 - C1     - N1    
     2      1     32      1    1.2318e+02    6.1840e+02 ;     O1 - C1     - N5    
     3      1     32      1    1.1031e+02    6.1337e+02 ;     N1 - C1     - N5    
     3      4      5      1    1.0880e+02    5.5815e+02 ;     N1 - C2     - C3    
     3      4     34      1    1.0857e+02    4.1924e+02 ;     N1 - C2     - H1    
     3      4     35      1    1.0857e+02    4.1924e+02 ;     N1 - C2     - H2    
     3      8      9      1    1.2874e+02    5.8409e+02 ;     N1 - C6     - N2    
     3      8     29      1    1.1972e+02    5.8158e+02 ;     N1 - C6     - C24   
     4      3      8      1    1.0951e+02    5.6819e+02 ;     C2 - N1     - C6    
     4      5      6      1    1.1151e+02    5.2635e+02 ;     C2 - C3     - C4    
     4      5      7      1    1.1151e+02    5.2635e+02 ;     C2 - C3     - C5    
     4      5     36      1    1.0980e+02    3.8744e+02 ;     C2 - C3     - H3    
     5      4     34      1    1.0956e+02    3.8828e+02 ;     C3 - C2     - H1    
     5      4     35      1    1.0956e+02    3.8828e+02 ;     C3 - C2     - H2    
     5      6     37      1    1.0980e+02    3.8744e+02 ;     C3 - C4     - H4    
     5      6     38      1    1.0980e+02    3.8744e+02 ;     C3 - C4     - H5    
     5      6     39      1    1.0980e+02    3.8744e+02 ;     C3 - C4     - H6    
     5      7     40      1    1.0980e+02    3.8744e+02 ;     C3 - C5     - H7    
     5      7     41      1    1.0980e+02    3.8744e+02 ;     C3 - C5     - H8    
     5      7     42      1    1.0980e+02    3.8744e+02 ;     C3 - C5     - H9    
     6      5      7      1    1.1151e+02    5.2635e+02 ;     C4 - C3     - C5    
     6      5     36      1    1.0980e+02    3.8744e+02 ;     C4 - C3     - H3    
     7      5     36      1    1.0980e+02    3.8744e+02 ;     C5 - C3     - H3    
     8      9     10      1    1.0834e+02    6.1505e+02 ;     C6 - N2     - N3    
     8     29     22      1    1.2079e+02    5.4392e+02 ;     C6 - C24    - C18   
     8     29     30      1    1.2033e+02    5.3806e+02 ;     C6 - C24    - C25   
     9      8     29      1    1.1972e+02    5.8158e+02 ;     N2 - C6     - C24   
     9     10     11      1    1.1010e+02    5.8620e+02 ;     N2 - N3     - C7    
     9     10     22      1    1.0782e+02    6.1003e+02 ;     N2 - N3     - C18   
    10     11     12      1    1.0651e+02    5.6986e+02 ;     N3 - C7     - C8    
    10     11     43      1    1.0857e+02    4.1924e+02 ;     N3 - C7     - H10   
    10     11     44      1    1.0857e+02    4.1924e+02 ;     N3 - C7     - H11   
    10     22     23      1    1.2059e+02    5.6317e+02 ;     N3 - C18    - C19   
    10     22     29      1    1.2059e+02    5.6317e+02 ;     N3 - C18    - C24   
    11     10     22      1    1.0951e+02    5.6819e+02 ;     C7 - N3     - C18   
    11     12     13      1    1.2077e+02    5.3137e+02 ;     C7 - C8     - C9    
    11     12     21      1    1.2077e+02    5.3137e+02 ;     C7 - C8     - C17   
    12     11     43      1    1.0956e+02    3.9330e+02 ;     C8 - C7     - H10   
    12     11     44      1    1.0956e+02    3.9330e+02 ;     C8 - C7     - H11   
    12     13     14      1    1.2002e+02    5.5731e+02 ;     C8 - C9     - C10   
    12     13     18      1    1.2002e+02    5.5731e+02 ;     C8 - C9     - C14   
    12     21     20      1    1.2002e+02    5.5731e+02 ;     C8 - C17    - C16   
    12     21     45      1    1.1988e+02    4.0334e+02 ;     C8 - C17    - H12   
    13     12     21      1    1.2002e+02    5.5731e+02 ;     C9 - C8     - C17   
    13     14     15      1    1.2002e+02    5.5731e+02 ;     C9 - C10    - C11   
    13     14     46      1    1.1988e+02    4.0334e+02 ;     C9 - C10    - H13   
    13     18     17      1    1.2002e+02    5.5731e+02 ;     C9 - C14    - C13   
    13     18     19      1    1.2002e+02    5.5731e+02 ;     C9 - C14    - C15   
    14     13     18      1    1.2002e+02    5.5731e+02 ;    C10 - C9     - C14   
    14     15     16      1    1.2002e+02    5.5731e+02 ;    C10 - C11    - C12   
    14     15     47      1    1.1988e+02    4.0334e+02 ;    C10 - C11    - H14   
    15     14     46      1    1.1988e+02    4.0334e+02 ;    C11 - C10    - H13   
    15     16     17      1    1.2002e+02    5.5731e+02 ;    C11 - C12    - C13   
    15     16     48      1    1.1988e+02    4.0334e+02 ;    C11 - C12    - H15   
    16     15     47      1    1.1988e+02    4.0334e+02 ;    C12 - C11    - H14   
    16     17     18      1    1.2002e+02    5.5731e+02 ;    C12 - C13    - C14   
    16     17     49      1    1.1988e+02    4.0334e+02 ;    C12 - C13    - H16   
    17     16     48      1    1.1988e+02    4.0334e+02 ;    C13 - C12    - H15   
    17     18     19      1    1.2002e+02    5.5731e+02 ;    C13 - C14    - C15   
    18     17     49      1    1.1988e+02    4.0334e+02 ;    C14 - C13    - H16   
    18     19     20      1    1.2002e+02    5.5731e+02 ;    C14 - C15    - C16   
    18     19     50      1    1.1988e+02    4.0334e+02 ;    C14 - C15    - H17   
    19     20     21      1    1.2002e+02    5.5731e+02 ;    C15 - C16    - C17   
    19     20     51      1    1.1988e+02    4.0334e+02 ;    C15 - C16    - H18   
    20     19     50      1    1.1988e+02    4.0334e+02 ;    C16 - C15    - H17   
    20     21     45      1    1.1988e+02    4.0334e+02 ;    C16 - C17    - H12   
    21     20     51      1    1.1988e+02    4.0334e+02 ;    C17 - C16    - H18   
    22     23     24      1    1.2079e+02    5.4392e+02 ;    C18 - C19    - C20   
    22     23     28      1    1.2079e+02    5.4392e+02 ;    C18 - C19    - C23   
    22     29     30      1    1.2033e+02    5.3806e+02 ;    C18 - C24    - C25   
    23     22     29      1    1.2294e+02    5.2886e+02 ;    C19 - C18    - C24   
    23     24     25      1    1.2002e+02    5.5731e+02 ;    C19 - C20    - C21   
    23     24     52      1    1.1988e+02    4.0334e+02 ;    C19 - C20    - H19   
    23     28     27      1    1.2002e+02    5.5731e+02 ;    C19 - C23    - C22   
    23     28     53      1    1.1988e+02    4.0334e+02 ;    C19 - C23    - H20   
    24     23     28      1    1.2002e+02    5.5731e+02 ;    C20 - C19    - C23   
    24     25     26      1    1.1972e+02    5.8158e+02 ;    C20 - C21    - N4    
    24     25     54      1    1.2034e+02    4.0250e+02 ;    C20 - C21    - H21   
    25     24     52      1    1.1988e+02    4.0334e+02 ;    C21 - C20    - H19   
    25     26     27      1    1.0995e+02    5.8492e+02 ;    C21 - N4     - C22   
    26     25     54      1    1.1836e+02    4.2677e+02 ;     N4 - C21    - H21   
    26     27     28      1    1.1972e+02    5.8158e+02 ;     N4 - C22    - C23   
    26     27     55      1    1.1836e+02    4.2677e+02 ;     N4 - C22    - H22   
    27     28     53      1    1.1988e+02    4.0334e+02 ;    C22 - C23    - H20   
    28     27     55      1    1.2034e+02    4.0250e+02 ;    C23 - C22    - H22   
    29     30     31      1    1.2260e+02    5.7488e+02 ;    C24 - C25    - O2    
    29     30     32      1    1.1703e+02    5.6066e+02 ;    C24 - C25    - N5    
    30     32     33      1    1.0951e+02    5.6819e+02 ;    C25 - N5     - C26   
    31     30     32      1    1.2318e+02    6.1840e+02 ;     O2 - C25    - N5    
    32     33     56      1    1.0857e+02    4.1924e+02 ;     N5 - C26    - H23   
    32     33     57      1    1.0857e+02    4.1924e+02 ;     N5 - C26    - H24   
    32     33     58      1    1.0857e+02    4.1924e+02 ;     N5 - C26    - H25   
    34      4     35      1    1.0846e+02    3.2803e+02 ;     H1 - C2     - H2    
    37      6     38      1    1.0758e+02    3.2970e+02 ;     H4 - C4     - H5    
    37      6     39      1    1.0758e+02    3.2970e+02 ;     H4 - C4     - H6    
    38      6     39      1    1.0758e+02    3.2970e+02 ;     H5 - C4     - H6    
    40      7     41      1    1.0758e+02    3.2970e+02 ;     H7 - C5     - H8    
    40      7     42      1    1.0758e+02    3.2970e+02 ;     H7 - C5     - H9    
    41      7     42      1    1.0758e+02    3.2970e+02 ;     H8 - C5     - H9    
    43     11     44      1    1.0846e+02    3.2803e+02 ;    H10 - C7     - H11   
    56     33     57      1    1.0846e+02    3.2803e+02 ;    H23 - C26    - H24   
    56     33     58      1    1.0846e+02    3.2803e+02 ;    H23 - C26    - H25   
    57     33     58      1    1.0846e+02    3.2803e+02 ;    H24 - C26    - H25   

[ dihedrals ] ; propers
; for gromacs 4.5 or higher, using funct 9
;    i      j      k      l   func   phase     kd      pn
     1      3      4      5      9     0.00   0.00000   0 ;     C1-    N1-    C2-    C3
     1      3      4     34      9     0.00   0.00000   0 ;     C1-    N1-    C2-    H1
     1      3      4     35      9     0.00   0.00000   0 ;     C1-    N1-    C2-    H2
     1      3      8      9      9   180.00  20.08320   2 ;     C1-    N1-    C6-    N2
     1      3      8     29      9   180.00  20.08320   2 ;     C1-    N1-    C6-   C24
     1     32     30     29      9   180.00  16.73600   2 ;     C1-    N5-   C25-   C24
     1     32     30     31      9   180.00  16.73600   2 ;     C1-    N5-   C25-    O2
     1     32     33     56      9     0.00   0.00000   0 ;     C1-    N5-   C26-   H23
     1     32     33     57      9     0.00   0.00000   0 ;     C1-    N5-   C26-   H24
     1     32     33     58      9     0.00   0.00000   0 ;     C1-    N5-   C26-   H25
     2      1      3      4      9   180.00  16.73600   2 ;     O1-    C1-    N1-    C2
     2      1      3      8      9   180.00  16.73600   2 ;     O1-    C1-    N1-    C6
     2      1     32     30      9   180.00  16.73600   2 ;     O1-    C1-    N5-   C25
     2      1     32     33      9   180.00  16.73600   2 ;     O1-    C1-    N5-   C26
     3      1     32     30      9   180.00  16.73600   2 ;     N1-    C1-    N5-   C25
     3      1     32     33      9   180.00  16.73600   2 ;     N1-    C1-    N5-   C26
     3      4      5      6      9     0.00   0.65084   3 ;     N1-    C2-    C3-    C4
     3      4      5      7      9     0.00   0.65084   3 ;     N1-    C2-    C3-    C5
     3      4      5     36      9     0.00   0.65084   3 ;     N1-    C2-    C3-    H3
     3      8      9     10      9   180.00  20.08320   2 ;     N1-    C6-    N2-    N3
     3      8     29     22      9   180.00  15.16700   2 ;     N1-    C6-   C24-   C18
     3      8     29     30      9   180.00  15.16700   2 ;     N1-    C6-   C24-   C25
     4      3      8      9      9   180.00  20.08320   2 ;     C2-    N1-    C6-    N2
     4      3      8     29      9   180.00  20.08320   2 ;     C2-    N1-    C6-   C24
     4      5      6     37      9     0.00   0.66944   3 ;     C2-    C3-    C4-    H4
     4      5      6     38      9     0.00   0.66944   3 ;     C2-    C3-    C4-    H5
     4      5      6     39      9     0.00   0.66944   3 ;     C2-    C3-    C4-    H6
     4      5      7     40      9     0.00   0.66944   3 ;     C2-    C3-    C5-    H7
     4      5      7     41      9     0.00   0.66944   3 ;     C2-    C3-    C5-    H8
     4      5      7     42      9     0.00   0.66944   3 ;     C2-    C3-    C5-    H9
     5      4      3      8      9     0.00   0.00000   0 ;     C3-    C2-    N1-    C6
     6      5      4     34      9     0.00   0.65084   3 ;     C4-    C3-    C2-    H1
     6      5      4     35      9     0.00   0.65084   3 ;     C4-    C3-    C2-    H2
     6      5      7     40      9     0.00   0.66944   3 ;     C4-    C3-    C5-    H7
     6      5      7     41      9     0.00   0.66944   3 ;     C4-    C3-    C5-    H8
     6      5      7     42      9     0.00   0.66944   3 ;     C4-    C3-    C5-    H9
     7      5      4     34      9     0.00   0.65084   3 ;     C5-    C3-    C2-    H1
     7      5      4     35      9     0.00   0.65084   3 ;     C5-    C3-    C2-    H2
     7      5      6     37      9     0.00   0.66944   3 ;     C5-    C3-    C4-    H4
     7      5      6     38      9     0.00   0.66944   3 ;     C5-    C3-    C4-    H5
     7      5      6     39      9     0.00   0.66944   3 ;     C5-    C3-    C4-    H6
     8      3      4     34      9     0.00   0.00000   0 ;     C6-    N1-    C2-    H1
     8      3      4     35      9     0.00   0.00000   0 ;     C6-    N1-    C2-    H2
     8      9     10     11      9   180.00  16.73600   2 ;     C6-    N2-    N3-    C7
     8      9     10     22      9   180.00  16.73600   2 ;     C6-    N2-    N3-   C18
     8     29     22     10      9   180.00   2.92880   2 ;     C6-   C24-   C18-    N3
     8     29     22     23      9   180.00   2.92880   2 ;     C6-   C24-   C18-   C19
     8     29     30     31      9   180.00   4.18400   2 ;     C6-   C24-   C25-    O2
     8     29     30     32      9   180.00   4.18400   2 ;     C6-   C24-   C25-    N5
     9      8     29     22      9   180.00  15.16700   2 ;     N2-    C6-   C24-   C18
     9      8     29     30      9   180.00  15.16700   2 ;     N2-    C6-   C24-   C25
     9     10     11     12      9     0.00   0.00000   0 ;     N2-    N3-    C7-    C8
     9     10     11     43      9     0.00   0.00000   0 ;     N2-    N3-    C7-   H10
     9     10     11     44      9     0.00   0.00000   0 ;     N2-    N3-    C7-   H11
     9     10     22     23      9   180.00  19.87400   2 ;     N2-    N3-   C18-   C19
     9     10     22     29      9   180.00  19.87400   2 ;     N2-    N3-   C18-   C24
    10      9      8     29      9   180.00  20.08320   2 ;     N3-    N2-    C6-   C24
    10     11     12     13      9     0.00   0.00000   0 ;     N3-    C7-    C8-    C9
    10     11     12     21      9     0.00   0.00000   0 ;     N3-    C7-    C8-   C17
    10     22     23     24      9   180.00   2.92880   2 ;     N3-   C18-   C19-   C20
    10     22     23     28      9   180.00   2.92880   2 ;     N3-   C18-   C19-   C23
    10     22     29     30      9   180.00   2.92880   2 ;     N3-   C18-   C24-   C25
    11     10     22     23      9   180.00  19.87400   2 ;     C7-    N3-   C18-   C19
    11     10     22     29      9   180.00  19.87400   2 ;     C7-    N3-   C18-   C24
    11     12     13     14      9   180.00  15.16700   2 ;     C7-    C8-    C9-   C10
    11     12     13     18      9   180.00  15.16700   2 ;     C7-    C8-    C9-   C14
    11     12     21     20      9   180.00  15.16700   2 ;     C7-    C8-   C17-   C16
    11     12     21     45      9   180.00  15.16700   2 ;     C7-    C8-   C17-   H12
    12     11     10     22      9     0.00   0.00000   0 ;     C8-    C7-    N3-   C18
    12     13     14     15      9   180.00  15.16700   2 ;     C8-    C9-   C10-   C11
    12     13     14     46      9   180.00  15.16700   2 ;     C8-    C9-   C10-   H13
    12     13     18     17      9   180.00  15.16700   2 ;     C8-    C9-   C14-   C13
    12     13     18     19      9   180.00  15.16700   2 ;     C8-    C9-   C14-   C15
    12     21     20     19      9   180.00  15.16700   2 ;     C8-   C17-   C16-   C15
    12     21     20     51      9   180.00  15.16700   2 ;     C8-   C17-   C16-   H18
    13     12     11     43      9     0.00   0.00000   0 ;     C9-    C8-    C7-   H10
    13     12     11     44      9     0.00   0.00000   0 ;     C9-    C8-    C7-   H11
    13     12     21     20      9   180.00  15.16700   2 ;     C9-    C8-   C17-   C16
    13     12     21     45      9   180.00  15.16700   2 ;     C9-    C8-   C17-   H12
    13     14     15     16      9   180.00  15.16700   2 ;     C9-   C10-   C11-   C12
    13     14     15     47      9   180.00  15.16700   2 ;     C9-   C10-   C11-   H14
    13     18     17     16      9   180.00  15.16700   2 ;     C9-   C14-   C13-   C12
    13     18     17     49      9   180.00  15.16700   2 ;     C9-   C14-   C13-   H16
    13     18     19     20      9   180.00  15.16700   2 ;     C9-   C14-   C15-   C16
    13     18     19     50      9   180.00  15.16700   2 ;     C9-   C14-   C15-   H17
    14     13     12     21      9   180.00  15.16700   2 ;    C10-    C9-    C8-   C17
    14     13     18     17      9   180.00  15.16700   2 ;    C10-    C9-   C14-   C13
    14     13     18     19      9   180.00  15.16700   2 ;    C10-    C9-   C14-   C15
    14     15     16     17      9   180.00  15.16700   2 ;    C10-   C11-   C12-   C13
    14     15     16     48      9   180.00  15.16700   2 ;    C10-   C11-   C12-   H15
    15     14     13     18      9   180.00  15.16700   2 ;    C11-   C10-    C9-   C14
    15     16     17     18      9   180.00  15.16700   2 ;    C11-   C12-   C13-   C14
    15     16     17     49      9   180.00  15.16700   2 ;    C11-   C12-   C13-   H16
    16     15     14     46      9   180.00  15.16700   2 ;    C12-   C11-   C10-   H13
    16     17     18     19      9   180.00  15.16700   2 ;    C12-   C13-   C14-   C15
    17     16     15     47      9   180.00  15.16700   2 ;    C13-   C12-   C11-   H14
    17     18     19     20      9   180.00  15.16700   2 ;    C13-   C14-   C15-   C16
    17     18     19     50      9   180.00  15.16700   2 ;    C13-   C14-   C15-   H17
    18     13     12     21      9   180.00  15.16700   2 ;    C14-    C9-    C8-   C17
    18     13     14     46      9   180.00  15.16700   2 ;    C14-    C9-   C10-   H13
    18     17     16     48      9   180.00  15.16700   2 ;    C14-   C13-   C12-   H15
    18     19     20     21      9   180.00  15.16700   2 ;    C14-   C15-   C16-   C17
    18     19     20     51      9   180.00  15.16700   2 ;    C14-   C15-   C16-   H18
    19     18     17     49      9   180.00  15.16700   2 ;    C15-   C14-   C13-   H16
    19     20     21     45      9   180.00  15.16700   2 ;    C15-   C16-   C17-   H12
    21     12     11     43      9     0.00   0.00000   0 ;    C17-    C8-    C7-   H10
    21     12     11     44      9     0.00   0.00000   0 ;    C17-    C8-    C7-   H11
    21     20     19     50      9   180.00  15.16700   2 ;    C17-   C16-   C15-   H17
    22     10     11     43      9     0.00   0.00000   0 ;    C18-    N3-    C7-   H10
    22     10     11     44      9     0.00   0.00000   0 ;    C18-    N3-    C7-   H11
    22     23     24     25      9   180.00  15.16700   2 ;    C18-   C19-   C20-   C21
    22     23     24     52      9   180.00  15.16700   2 ;    C18-   C19-   C20-   H19
    22     23     28     27      9   180.00  15.16700   2 ;    C18-   C19-   C23-   C22
    22     23     28     53      9   180.00  15.16700   2 ;    C18-   C19-   C23-   H20
    22     29     30     31      9   180.00   4.18400   2 ;    C18-   C24-   C25-    O2
    22     29     30     32      9   180.00   4.18400   2 ;    C18-   C24-   C25-    N5
    23     22     29     30      9   180.00   2.92880   2 ;    C19-   C18-   C24-   C25
    23     24     25     26      9   180.00  15.16700   2 ;    C19-   C20-   C21-    N4
    23     24     25     54      9   180.00  15.16700   2 ;    C19-   C20-   C21-   H21
    23     28     27     26      9   180.00  15.16700   2 ;    C19-   C23-   C22-    N4
    23     28     27     55      9   180.00  15.16700   2 ;    C19-   C23-   C22-   H22
    24     23     22     29      9   180.00   2.92880   2 ;    C20-   C19-   C18-   C24
    24     23     28     27      9   180.00  15.16700   2 ;    C20-   C19-   C23-   C22
    24     23     28     53      9   180.00  15.16700   2 ;    C20-   C19-   C23-   H20
    24     25     26     27      9   180.00  20.08320   2 ;    C20-   C21-    N4-   C22
    25     24     23     28      9   180.00  15.16700   2 ;    C21-   C20-   C19-   C23
    25     26     27     28      9   180.00  20.08320   2 ;    C21-    N4-   C22-   C23
    25     26     27     55      9   180.00  20.08320   2 ;    C21-    N4-   C22-   H22
    26     25     24     52      9   180.00  15.16700   2 ;     N4-   C21-   C20-   H19
    26     27     28     53      9   180.00  15.16700   2 ;     N4-   C22-   C23-   H20
    27     26     25     54      9   180.00  20.08320   2 ;    C22-    N4-   C21-   H21
    28     23     22     29      9   180.00   2.92880   2 ;    C23-   C19-   C18-   C24
    28     23     24     52      9   180.00  15.16700   2 ;    C23-   C19-   C20-   H19
    29     30     32     33      9   180.00  16.73600   2 ;    C24-   C25-    N5-   C26
    30     32     33     56      9     0.00   0.00000   0 ;    C25-    N5-   C26-   H23
    30     32     33     57      9     0.00   0.00000   0 ;    C25-    N5-   C26-   H24
    30     32     33     58      9     0.00   0.00000   0 ;    C25-    N5-   C26-   H25
    31     30     32     33      9   180.00  16.73600   2 ;     O2-   C25-    N5-   C26
    32      1      3      4      9   180.00  16.73600   2 ;     N5-    C1-    N1-    C2
    32      1      3      8      9   180.00  16.73600   2 ;     N5-    C1-    N1-    C6
    34      4      5     36      9     0.00   0.65084   3 ;     H1-    C2-    C3-    H3
    35      4      5     36      9     0.00   0.65084   3 ;     H2-    C2-    C3-    H3
    36      5      6     37      9     0.00   0.62760   3 ;     H3-    C3-    C4-    H4
    36      5      6     38      9     0.00   0.62760   3 ;     H3-    C3-    C4-    H5
    36      5      6     39      9     0.00   0.62760   3 ;     H3-    C3-    C4-    H6
    36      5      7     40      9     0.00   0.62760   3 ;     H3-    C3-    C5-    H7
    36      5      7     41      9     0.00   0.62760   3 ;     H3-    C3-    C5-    H8
    36      5      7     42      9     0.00   0.62760   3 ;     H3-    C3-    C5-    H9
    45     21     20     51      9   180.00  15.16700   2 ;    H12-   C17-   C16-   H18
    46     14     15     47      9   180.00  15.16700   2 ;    H13-   C10-   C11-   H14
    47     15     16     48      9   180.00  15.16700   2 ;    H14-   C11-   C12-   H15
    48     16     17     49      9   180.00  15.16700   2 ;    H15-   C12-   C13-   H16
    50     19     20     51      9   180.00  15.16700   2 ;    H17-   C15-   C16-   H18
    52     24     25     54      9   180.00  15.16700   2 ;    H19-   C20-   C21-   H21
    53     28     27     55      9   180.00  15.16700   2 ;    H20-   C23-   C22-   H22

[ dihedrals ] ; impropers
; treated as propers in GROMACS to use correct AMBER analytical function
;    i      j      k      l   func   phase     kd      pn
     1      8      3      4      4   180.00   4.60240   2 ;     C1-    C6-    N1-    C2
     1     30     32     33      4   180.00   4.60240   2 ;     C1-   C25-    N5-   C26
     2      1     32      3      4   180.00  43.93200   2 ;     O1-    C1-    N5-    N1
    12     14     13     18      4   180.00   4.60240   2 ;     C8-   C10-    C9-   C14
    12     20     21     45      4   180.00   4.60240   2 ;     C8-   C16-   C17-   H12
    13     15     14     46      4   180.00   4.60240   2 ;     C9-   C11-   C10-   H13
    13     17     18     19      4   180.00   4.60240   2 ;     C9-   C13-   C14-   C15
    13     21     12     11      4   180.00   4.60240   2 ;     C9-   C17-    C8-    C7
    14     16     15     47      4   180.00   4.60240   2 ;    C10-   C12-   C11-   H14
    15     17     16     48      4   180.00   4.60240   2 ;    C11-   C13-   C12-   H15
    16     18     17     49      4   180.00   4.60240   2 ;    C12-   C14-   C13-   H16
    18     20     19     50      4   180.00   4.60240   2 ;    C14-   C16-   C15-   H17
    19     21     20     51      4   180.00   4.60240   2 ;    C15-   C17-   C16-   H18
    22     11     10      9      4   180.00   4.60240   2 ;    C18-    C7-    N3-    N2
    22     24     23     28      4   180.00   4.60240   2 ;    C18-   C20-   C19-   C23
    23     25     24     52      4   180.00   4.60240   2 ;    C19-   C21-   C20-   H19
    23     27     28     53      4   180.00   4.60240   2 ;    C19-   C22-   C23-   H20
    23     29     22     10      4   180.00   4.60240   2 ;    C19-   C24-   C18-    N3
    24     54     25     26      4   180.00   4.60240   2 ;    C20-   H21-   C21-    N4
    28     55     27     26      4   180.00   4.60240   2 ;    C23-   H22-   C22-    N4
    29      3      8      9      4   180.00   4.60240   2 ;    C24-    N1-    C6-    N2
    29     32     30     31      4   180.00   4.60240   2 ;    C24-    N5-   C25-    O2
    30     22     29      8      4   180.00   4.60240   2 ;    C25-   C18-   C24-    C6

[ system ]
 LIG

[ molecules ]
; Compound        nmols
 LIG              1     
