# Supplementary material for: Treatment of flexibility of protein backbone in simulations of protein–ligand interactions using steered molecular dynamics
Source: Sci Rep. 2024 May 7;14:10475. doi: 10.1038/s41598-024-59899-3 (PMC11076533; doi:10.1038/s41598-024-59899-3)
Supplement: Supplementary file 1 — Supplementary Information 1. [file 41598_2024_59899_MOESM1_ESM.gz › complex/2jfz/center.pdb]

TITLE     Glycine aRginine prOline Methionine Alanine Cystine Serine
REMARK    THIS IS A SIMULATION BOX
CRYST1  100.000  100.000  100.000  90.00  90.00  90.00 P 1           1
MODEL        1
ATOM      1  N   MET     1      16.590  -5.240 -20.340  1.00  0.00            
ATOM      2  H1  MET     1      17.440  -4.790 -20.060  1.00  0.00            
ATOM      3  H2  MET     1      16.250  -5.800 -19.590  1.00  0.00            
ATOM      4  H3  MET     1      16.770  -5.830 -21.130  1.00  0.00            
ATOM      5  CA  MET     1      15.570  -4.210 -20.700  1.00  0.00            
ATOM      6  HA  MET     1      15.920  -3.680 -21.470  1.00  0.00            
ATOM      7  CB  MET     1      14.270  -4.890 -21.130  1.00  0.00            
ATOM      8  HB1 MET     1      13.920  -5.410 -20.360  1.00  0.00            
ATOM      9  HB2 MET     1      14.470  -5.510 -21.890  1.00  0.00            
ATOM     10  CG  MET     1      13.160  -3.930 -21.590  1.00  0.00            
ATOM     11  HG1 MET     1      12.910  -3.430 -20.760  1.00  0.00            
ATOM     12  HG2 MET     1      12.410  -4.540 -21.850  1.00  0.00            
ATOM     13  SD  MET     1      13.650  -2.820 -22.950  1.00  0.00            
ATOM     14  CE  MET     1      13.850  -4.000 -24.330  1.00  0.00            
ATOM     15  HE1 MET     1      14.120  -3.510 -25.150  1.00  0.00            
ATOM     16  HE2 MET     1      14.540  -4.680 -24.090  1.00  0.00            
ATOM     17  HE3 MET     1      12.970  -4.470 -24.490  1.00  0.00            
ATOM     18  C   MET     1      15.320  -3.320 -19.490  1.00  0.00            
ATOM     19  O   MET     1      15.030  -3.800 -18.390  1.00  0.00            
ATOM     20  N   LYS     2      15.450  -2.020 -19.710  1.00  0.00            
ATOM     21  H   LYS     2      15.700  -1.700 -20.620  1.00  0.00            
ATOM     22  CA  LYS     2      15.260  -1.050 -18.650  1.00  0.00            
ATOM     23  HA  LYS     2      15.070  -1.550 -17.800  1.00  0.00            
ATOM     24  CB  LYS     2      16.530  -0.190 -18.510  1.00  0.00            
ATOM     25  HB1 LYS     2      16.700   0.250 -19.390  1.00  0.00            
ATOM     26  HB2 LYS     2      17.290  -0.800 -18.280  1.00  0.00            
ATOM     27  CG  LYS     2      16.470   0.890 -17.450  1.00  0.00            
ATOM     28  HG1 LYS     2      16.360   0.460 -16.550  1.00  0.00            
ATOM     29  HG2 LYS     2      15.700   1.500 -17.640  1.00  0.00            
ATOM     30  CD  LYS     2      17.760   1.680 -17.470  1.00  0.00            
ATOM     31  HD1 LYS     2      17.800   2.190 -18.330  1.00  0.00            
ATOM     32  HD2 LYS     2      18.530   1.050 -17.410  1.00  0.00            
ATOM     33  CE  LYS     2      17.850   2.660 -16.310  1.00  0.00            
ATOM     34  HE1 LYS     2      17.770   2.170 -15.450  1.00  0.00            
ATOM     35  HE2 LYS     2      17.110   3.330 -16.380  1.00  0.00            
ATOM     36  NZ  LYS     2      19.140   3.380 -16.330  1.00  0.00            
ATOM     37  HZ1 LYS     2      19.180   4.020 -15.560  1.00  0.00            
ATOM     38  HZ2 LYS     2      19.890   2.730 -16.250  1.00  0.00            
ATOM     39  HZ3 LYS     2      19.240   3.890 -17.190  1.00  0.00            
ATOM     40  C   LYS     2      14.070  -0.170 -18.980  1.00  0.00            
ATOM     41  O   LYS     2      14.000   0.440 -20.050  1.00  0.00            
ATOM     42  N   ILE     3      13.110  -0.120 -18.060  1.00  0.00            
ATOM     43  H   ILE     3      13.200  -0.630 -17.210  1.00  0.00            
ATOM     44  CA  ILE     3      11.920   0.680 -18.290  1.00  0.00            
ATOM     45  HA  ILE     3      12.190   1.250 -19.070  1.00  0.00            
ATOM     46  CB  ILE     3      10.700  -0.230 -18.600  1.00  0.00            
ATOM     47  HB  ILE     3       9.900   0.340 -18.780  1.00  0.00            
ATOM     48  CG2 ILE     3      10.990  -1.070 -19.830  1.00  0.00            
ATOM     49 HG21 ILE     3      10.200  -1.660 -20.020  1.00  0.00            
ATOM     50 HG22 ILE     3      11.160  -0.470 -20.610  1.00  0.00            
ATOM     51 HG23 ILE     3      11.790  -1.640 -19.660  1.00  0.00            
ATOM     52  CG1 ILE     3      10.400  -1.140 -17.410  1.00  0.00            
ATOM     53 HG11 ILE     3      11.230  -1.250 -16.860  1.00  0.00            
ATOM     54 HG12 ILE     3      10.110  -2.040 -17.750  1.00  0.00            
ATOM     55  CD  ILE     3       9.320  -0.630 -16.510  1.00  0.00            
ATOM     56  HD1 ILE     3       9.170  -1.270 -15.760  1.00  0.00            
ATOM     57  HD2 ILE     3       9.590   0.260 -16.140  1.00  0.00            
ATOM     58  HD3 ILE     3       8.470  -0.530 -17.030  1.00  0.00            
ATOM     59  C   ILE     3      11.580   1.610 -17.130  1.00  0.00            
ATOM     60  O   ILE     3      12.210   1.570 -16.070  1.00  0.00            
ATOM     61  N   GLY     4      10.600   2.470 -17.350  1.00  0.00            
ATOM     62  H   GLY     4      10.140   2.490 -18.240  1.00  0.00            
ATOM     63  CA  GLY     4      10.210   3.390 -16.300  1.00  0.00            
ATOM     64  HA1 GLY     4      10.350   4.330 -16.620  1.00  0.00            
ATOM     65  HA2 GLY     4      10.780   3.220 -15.500  1.00  0.00            
ATOM     66  C   GLY     4       8.750   3.180 -15.950  1.00  0.00            
ATOM     67  O   GLY     4       7.980   2.660 -16.760  1.00  0.00            
ATOM     68  N   VAL     5       8.390   3.540 -14.730  1.00  0.00            
ATOM     69  H   VAL     5       9.080   3.890 -14.100  1.00  0.00            
ATOM     70  CA  VAL     5       7.010   3.440 -14.280  1.00  0.00            
ATOM     71  HA  VAL     5       6.440   3.230 -15.080  1.00  0.00            
ATOM     72  CB  VAL     5       6.810   2.310 -13.260  1.00  0.00            
ATOM     73  HB  VAL     5       7.470   2.420 -12.520  1.00  0.00            
ATOM     74  CG1 VAL     5       5.410   2.370 -12.670  1.00  0.00            
ATOM     75 HG11 VAL     5       5.290   1.630 -12.010  1.00  0.00            
ATOM     76 HG12 VAL     5       5.270   3.250 -12.220  1.00  0.00            
ATOM     77 HG13 VAL     5       4.740   2.260 -13.410  1.00  0.00            
ATOM     78  CG2 VAL     5       7.000   0.970 -13.940  1.00  0.00            
ATOM     79 HG21 VAL     5       6.870   0.230 -13.270  1.00  0.00            
ATOM     80 HG22 VAL     5       6.330   0.870 -14.680  1.00  0.00            
ATOM     81 HG23 VAL     5       7.920   0.910 -14.320  1.00  0.00            
ATOM     82  C   VAL     5       6.670   4.780 -13.640  1.00  0.00            
ATOM     83  O   VAL     5       7.380   5.240 -12.740  1.00  0.00            
ATOM     84  N   PHE     6       5.610   5.400 -14.120  1.00  0.00            
ATOM     85  H   PHE     6       5.100   4.970 -14.860  1.00  0.00            
ATOM     86  CA  PHE     6       5.170   6.700 -13.630  1.00  0.00            
ATOM     87  HA  PHE     6       5.860   6.940 -12.950  1.00  0.00            
ATOM     88  CB  PHE     6       5.130   7.700 -14.790  1.00  0.00            
ATOM     89  HB1 PHE     6       4.600   7.300 -15.540  1.00  0.00            
ATOM     90  HB2 PHE     6       6.060   7.870 -15.100  1.00  0.00            
ATOM     91  CG  PHE     6       4.510   9.020 -14.430  1.00  0.00            
ATOM     92  CD1 PHE     6       5.020   9.760 -13.370  1.00  0.00            
ATOM     93  HD1 PHE     6       5.810   9.420 -12.860  1.00  0.00            
ATOM     94  CE1 PHE     6       4.450  10.990 -13.010  1.00  0.00            
ATOM     95  HE1 PHE     6       4.820  11.520 -12.250  1.00  0.00            
ATOM     96  CZ  PHE     6       3.350  11.480 -13.720  1.00  0.00            
ATOM     97  HZ  PHE     6       2.930  12.350 -13.470  1.00  0.00            
ATOM     98  CE2 PHE     6       2.840  10.730 -14.790  1.00  0.00            
ATOM     99  HE2 PHE     6       2.060  11.080 -15.310  1.00  0.00            
ATOM    100  CD2 PHE     6       3.430   9.510 -15.130  1.00  0.00            
ATOM    101  HD2 PHE     6       3.060   8.990 -15.900  1.00  0.00            
ATOM    102  C   PHE     6       3.810   6.670 -12.950  1.00  0.00            
ATOM    103  O   PHE     6       2.880   6.020 -13.430  1.00  0.00            
ATOM    104  N   ASP     7       3.710   7.370 -11.830  1.00  0.00            
ATOM    105  H   ASP     7       4.520   7.850 -11.480  1.00  0.00            
ATOM    106  CA  ASP     7       2.470   7.480 -11.090  1.00  0.00            
ATOM    107  HA  ASP     7       1.740   7.430 -11.780  1.00  0.00            
ATOM    108  CB  ASP     7       2.310   6.330 -10.080  1.00  0.00            
ATOM    109  HB1 ASP     7       3.070   6.360  -9.440  1.00  0.00            
ATOM    110  HB2 ASP     7       2.330   5.460 -10.580  1.00  0.00            
ATOM    111  CG  ASP     7       1.000   6.410  -9.300  1.00  0.00            
ATOM    112  OD1 ASP     7      -0.070   6.420  -9.930  1.00  0.00            
ATOM    113  OD2 ASP     7       1.060   6.470  -8.060  1.00  0.00            
ATOM    114  C   ASP     7       2.440   8.810 -10.340  1.00  0.00            
ATOM    115  O   ASP     7       3.470   9.480 -10.220  1.00  0.00            
ATOM    116  N   SER     8       1.270   9.200  -9.870  1.00  0.00            
ATOM    117  H   SER     8       0.460   8.630 -10.010  1.00  0.00            
ATOM    118  CA  SER     8       1.150  10.460  -9.140  1.00  0.00            
ATOM    119  HA  SER     8       1.600  11.160  -9.700  1.00  0.00            
ATOM    120  CB  SER     8      -0.320  10.810  -8.930  1.00  0.00            
ATOM    121  HB1 SER     8      -0.800  10.870  -9.810  1.00  0.00            
ATOM    122  HB2 SER     8      -0.420  11.680  -8.450  1.00  0.00            
ATOM    123  OG  SER     8      -0.980   9.810  -8.160  1.00  0.00            
ATOM    124  HG  SER     8      -1.940  10.060  -8.040  1.00  0.00            
ATOM    125  C   SER     8       1.850  10.360  -7.770  1.00  0.00            
ATOM    126  O   SER     8       2.170  11.370  -7.160  1.00  0.00            
ATOM    127  N   GLY     9       2.100   9.130  -7.330  1.00  0.00            
ATOM    128  H   GLY     9       1.830   8.340  -7.880  1.00  0.00            
ATOM    129  CA  GLY     9       2.760   8.940  -6.040  1.00  0.00            
ATOM    130  HA1 GLY     9       2.120   9.250  -5.330  1.00  0.00            
ATOM    131  HA2 GLY     9       3.570   9.530  -6.040  1.00  0.00            
ATOM    132  C   GLY     9       3.170   7.520  -5.760  1.00  0.00            
ATOM    133  O   GLY     9       3.860   6.880  -6.570  1.00  0.00            
ATOM    134  N   VAL    10       2.750   7.010  -4.610  1.00  0.00            
ATOM    135  H   VAL    10       2.200   7.570  -4.000  1.00  0.00            
ATOM    136  CA  VAL    10       3.090   5.640  -4.200  1.00  0.00            
ATOM    137  HA  VAL    10       3.960   5.440  -4.640  1.00  0.00            
ATOM    138  CB  VAL    10       3.190   5.560  -2.670  1.00  0.00            
ATOM    139  HB  VAL    10       3.920   6.160  -2.350  1.00  0.00            
ATOM    140  CG1 VAL    10       1.880   6.010  -2.050  1.00  0.00            
ATOM    141 HG11 VAL    10       1.950   5.960  -1.060  1.00  0.00            
ATOM    142 HG12 VAL    10       1.690   6.960  -2.320  1.00  0.00            
ATOM    143 HG13 VAL    10       1.140   5.420  -2.370  1.00  0.00            
ATOM    144  CG2 VAL    10       3.550   4.150  -2.230  1.00  0.00            
ATOM    145 HG21 VAL    10       3.610   4.130  -1.230  1.00  0.00            
ATOM    146 HG22 VAL    10       2.850   3.510  -2.540  1.00  0.00            
ATOM    147 HG23 VAL    10       4.440   3.900  -2.620  1.00  0.00            
ATOM    148  C   VAL    10       2.030   4.660  -4.690  1.00  0.00            
ATOM    149  O   VAL    10       2.260   3.440  -4.700  1.00  0.00            
ATOM    150  N   GLY    11       0.870   5.170  -5.090  1.00  0.00            
ATOM    151  H   GLY    11       0.740   6.160  -5.060  1.00  0.00            
ATOM    152  CA  GLY    11      -0.200   4.300  -5.550  1.00  0.00            
ATOM    153  HA1 GLY    11      -0.900   4.890  -5.960  1.00  0.00            
ATOM    154  HA2 GLY    11      -0.580   3.830  -4.750  1.00  0.00            
ATOM    155  C   GLY    11       0.240   3.270  -6.570  1.00  0.00            
ATOM    156  O   GLY    11      -0.140   2.090  -6.490  1.00  0.00            
ATOM    157  N   GLY    12       1.050   3.730  -7.530  1.00  0.00            
ATOM    158  H   GLY    12       1.320   4.690  -7.520  1.00  0.00            
ATOM    159  CA  GLY    12       1.550   2.860  -8.590  1.00  0.00            
ATOM    160  HA1 GLY    12       2.230   3.390  -9.110  1.00  0.00            
ATOM    161  HA2 GLY    12       0.780   2.640  -9.180  1.00  0.00            
ATOM    162  C   GLY    12       2.200   1.580  -8.100  1.00  0.00            
ATOM    163  O   GLY    12       2.470   0.680  -8.900  1.00  0.00            
ATOM    164  N   PHE    13       2.450   1.480  -6.800  1.00  0.00            
ATOM    165  H   PHE    13       2.250   2.250  -6.200  1.00  0.00            
ATOM    166  CA  PHE    13       3.030   0.260  -6.240  1.00  0.00            
ATOM    167  HA  PHE    13       3.940   0.190  -6.650  1.00  0.00            
ATOM    168  CB  PHE    13       3.130   0.360  -4.700  1.00  0.00            
ATOM    169  HB1 PHE    13       3.060  -0.560  -4.320  1.00  0.00            
ATOM    170  HB2 PHE    13       2.360   0.910  -4.370  1.00  0.00            
ATOM    171  CG  PHE    13       4.410   0.980  -4.200  1.00  0.00            
ATOM    172  CD1 PHE    13       4.830   0.740  -2.890  1.00  0.00            
ATOM    173  HD1 PHE    13       4.280   0.160  -2.290  1.00  0.00            
ATOM    174  CE1 PHE    13       6.000   1.320  -2.400  1.00  0.00            
ATOM    175  HE1 PHE    13       6.290   1.150  -1.450  1.00  0.00            
ATOM    176  CZ  PHE    13       6.780   2.130  -3.220  1.00  0.00            
ATOM    177  HZ  PHE    13       7.620   2.540  -2.870  1.00  0.00            
ATOM    178  CE2 PHE    13       6.370   2.370  -4.530  1.00  0.00            
ATOM    179  HE2 PHE    13       6.920   2.960  -5.130  1.00  0.00            
ATOM    180  CD2 PHE    13       5.190   1.790  -5.020  1.00  0.00            
ATOM    181  HD2 PHE    13       4.900   1.960  -5.960  1.00  0.00            
ATOM    182  C   PHE    13       2.160  -0.930  -6.590  1.00  0.00            
ATOM    183  O   PHE    13       2.660  -2.040  -6.790  1.00  0.00            
ATOM    184  N   SER    14       0.840  -0.730  -6.640  1.00  0.00            
ATOM    185  H   SER    14       0.470   0.190  -6.470  1.00  0.00            
ATOM    186  CA  SER    14      -0.080  -1.820  -6.940  1.00  0.00            
ATOM    187  HA  SER    14       0.140  -2.520  -6.270  1.00  0.00            
ATOM    188  CB  SER    14      -1.540  -1.360  -6.790  1.00  0.00            
ATOM    189  HB1 SER    14      -1.700  -0.980  -5.880  1.00  0.00            
ATOM    190  HB2 SER    14      -2.160  -2.130  -6.940  1.00  0.00            
ATOM    191  OG  SER    14      -1.910  -0.360  -7.720  1.00  0.00            
ATOM    192  HG  SER    14      -2.870  -0.110  -7.570  1.00  0.00            
ATOM    193  C   SER    14       0.170  -2.380  -8.330  1.00  0.00            
ATOM    194  O   SER    14      -0.030  -3.570  -8.570  1.00  0.00            
ATOM    195  N   VAL    15       0.620  -1.530  -9.250  1.00  0.00            
ATOM    196  H   VAL    15       0.740  -0.570  -9.010  1.00  0.00            
ATOM    197  CA  VAL    15       0.940  -1.960 -10.600  1.00  0.00            
ATOM    198  HA  VAL    15       0.250  -2.650 -10.820  1.00  0.00            
ATOM    199  CB  VAL    15       0.850  -0.790 -11.620  1.00  0.00            
ATOM    200  HB  VAL    15       1.380  -0.010 -11.280  1.00  0.00            
ATOM    201  CG1 VAL    15       1.440  -1.220 -12.970  1.00  0.00            
ATOM    202 HG11 VAL    15       1.380  -0.460 -13.610  1.00  0.00            
ATOM    203 HG12 VAL    15       2.400  -1.480 -12.840  1.00  0.00            
ATOM    204 HG13 VAL    15       0.920  -2.000 -13.320  1.00  0.00            
ATOM    205  CG2 VAL    15      -0.590  -0.370 -11.790  1.00  0.00            
ATOM    206 HG21 VAL    15      -0.640   0.390 -12.440  1.00  0.00            
ATOM    207 HG22 VAL    15      -1.130  -1.140 -12.130  1.00  0.00            
ATOM    208 HG23 VAL    15      -0.960  -0.060 -10.910  1.00  0.00            
ATOM    209  C   VAL    15       2.340  -2.550 -10.630  1.00  0.00            
ATOM    210  O   VAL    15       2.590  -3.570 -11.270  1.00  0.00            
ATOM    211  N   LEU    16       3.260  -1.930  -9.900  1.00  0.00            
ATOM    212  H   LEU    16       3.000  -1.120  -9.380  1.00  0.00            
ATOM    213  CA  LEU    16       4.630  -2.380  -9.850  1.00  0.00            
ATOM    214  HA  LEU    16       4.920  -2.380 -10.800  1.00  0.00            
ATOM    215  CB  LEU    16       5.470  -1.420  -9.010  1.00  0.00            
ATOM    216  HB1 LEU    16       5.100  -1.420  -8.080  1.00  0.00            
ATOM    217  HB2 LEU    16       5.380  -0.500  -9.400  1.00  0.00            
ATOM    218  CG  LEU    16       6.970  -1.750  -8.920  1.00  0.00            
ATOM    219  HG  LEU    16       7.100  -2.620  -8.440  1.00  0.00            
ATOM    220  CD1 LEU    16       7.550  -1.910 -10.330  1.00  0.00            
ATOM    221 HD11 LEU    16       8.530  -2.130 -10.260  1.00  0.00            
ATOM    222 HD12 LEU    16       7.080  -2.650 -10.800  1.00  0.00            
ATOM    223 HD13 LEU    16       7.440  -1.060 -10.840  1.00  0.00            
ATOM    224  CD2 LEU    16       7.700  -0.640  -8.160  1.00  0.00            
ATOM    225 HD21 LEU    16       8.670  -0.850  -8.110  1.00  0.00            
ATOM    226 HD22 LEU    16       7.570   0.230  -8.650  1.00  0.00            
ATOM    227 HD23 LEU    16       7.320  -0.560  -7.240  1.00  0.00            
ATOM    228  C   LEU    16       4.740  -3.800  -9.290  1.00  0.00            
ATOM    229  O   LEU    16       5.560  -4.600  -9.760  1.00  0.00            
ATOM    230  N   LYS    17       3.910  -4.120  -8.300  1.00  0.00            
ATOM    231  H   LYS    17       3.270  -3.430  -7.960  1.00  0.00            
ATOM    232  CA  LYS    17       3.920  -5.450  -7.720  1.00  0.00            
ATOM    233  HA  LYS    17       4.840  -5.560  -7.330  1.00  0.00            
ATOM    234  CB  LYS    17       2.870  -5.560  -6.620  1.00  0.00            
ATOM    235  HB1 LYS    17       1.980  -5.310  -7.010  1.00  0.00            
ATOM    236  HB2 LYS    17       3.110  -4.920  -5.890  1.00  0.00            
ATOM    237  CG  LYS    17       2.740  -6.950  -6.000  1.00  0.00            
ATOM    238  HG1 LYS    17       3.610  -7.220  -5.600  1.00  0.00            
ATOM    239  HG2 LYS    17       2.490  -7.610  -6.720  1.00  0.00            
ATOM    240  CD  LYS    17       1.680  -6.980  -4.920  1.00  0.00            
ATOM    241  HD1 LYS    17       0.800  -6.710  -5.320  1.00  0.00            
ATOM    242  HD2 LYS    17       1.930  -6.340  -4.200  1.00  0.00            
ATOM    243  CE  LYS    17       1.550  -8.380  -4.330  1.00  0.00            
ATOM    244  HE1 LYS    17       2.410  -8.630  -3.880  1.00  0.00            
ATOM    245  HE2 LYS    17       1.350  -9.030  -5.060  1.00  0.00            
ATOM    246  NZ  LYS    17       0.460  -8.450  -3.330  1.00  0.00            
ATOM    247  HZ1 LYS    17       0.400  -9.380  -2.960  1.00  0.00            
ATOM    248  HZ2 LYS    17       0.650  -7.810  -2.580  1.00  0.00            
ATOM    249  HZ3 LYS    17      -0.410  -8.210  -3.760  1.00  0.00            
ATOM    250  C   LYS    17       3.660  -6.520  -8.790  1.00  0.00            
ATOM    251  O   LYS    17       4.330  -7.550  -8.840  1.00  0.00            
ATOM    252  N   SER    18       2.680  -6.240  -9.640  1.00  0.00            
ATOM    253  H   SER    18       2.180  -5.380  -9.550  1.00  0.00            
ATOM    254  CA  SER    18       2.310  -7.170 -10.710  1.00  0.00            
ATOM    255  HA  SER    18       2.130  -8.050 -10.270  1.00  0.00            
ATOM    256  CB  SER    18       1.080  -6.660 -11.440  1.00  0.00            
ATOM    257  HB1 SER    18       0.830  -7.280 -12.190  1.00  0.00            
ATOM    258  HB2 SER    18       1.240  -5.740 -11.800  1.00  0.00            
ATOM    259  OG  SER    18      -0.030  -6.590 -10.570  1.00  0.00            
ATOM    260  HG  SER    18      -0.830  -6.250 -11.070  1.00  0.00            
ATOM    261  C   SER    18       3.450  -7.330 -11.700  1.00  0.00            
ATOM    262  O   SER    18       3.760  -8.450 -12.130  1.00  0.00            
ATOM    263  N   LEU    19       4.070  -6.210 -12.050  1.00  0.00            
ATOM    264  H   LEU    19       3.750  -5.350 -11.650  1.00  0.00            
ATOM    265  CA  LEU    19       5.190  -6.180 -12.980  1.00  0.00            
ATOM    266  HA  LEU    19       4.850  -6.600 -13.820  1.00  0.00            
ATOM    267  CB  LEU    19       5.640  -4.740 -13.220  1.00  0.00            
ATOM    268  HB1 LEU    19       6.450  -4.770 -13.800  1.00  0.00            
ATOM    269  HB2 LEU    19       5.880  -4.350 -12.330  1.00  0.00            
ATOM    270  CG  LEU    19       4.620  -3.810 -13.880  1.00  0.00            
ATOM    271  HG  LEU    19       3.780  -3.750 -13.350  1.00  0.00            
ATOM    272  CD1 LEU    19       5.220  -2.400 -13.960  1.00  0.00            
ATOM    273 HD11 LEU    19       4.560  -1.790 -14.390  1.00  0.00            
ATOM    274 HD12 LEU    19       5.430  -2.080 -13.040  1.00  0.00            
ATOM    275 HD13 LEU    19       6.060  -2.430 -14.500  1.00  0.00            
ATOM    276  CD2 LEU    19       4.290  -4.340 -15.270  1.00  0.00            
ATOM    277 HD21 LEU    19       3.620  -3.740 -15.710  1.00  0.00            
ATOM    278 HD22 LEU    19       5.120  -4.390 -15.820  1.00  0.00            
ATOM    279 HD23 LEU    19       3.900  -5.260 -15.180  1.00  0.00            
ATOM    280  C   LEU    19       6.370  -6.990 -12.460  1.00  0.00            
ATOM    281  O   LEU    19       6.990  -7.740 -13.220  1.00  0.00            
ATOM    282  N   LEU    20       6.680  -6.810 -11.180  1.00  0.00            
ATOM    283  H   LEU    20       6.150  -6.170 -10.630  1.00  0.00            
ATOM    284  CA  LEU    20       7.780  -7.530 -10.560  1.00  0.00            
ATOM    285  HA  LEU    20       8.580  -7.290 -11.120  1.00  0.00            
ATOM    286  CB  LEU    20       7.950  -7.070  -9.120  1.00  0.00            
ATOM    287  HB1 LEU    20       8.610  -7.680  -8.670  1.00  0.00            
ATOM    288  HB2 LEU    20       7.070  -7.140  -8.660  1.00  0.00            
ATOM    289  CG  LEU    20       8.460  -5.630  -8.940  1.00  0.00            
ATOM    290  HG  LEU    20       7.880  -5.000  -9.470  1.00  0.00            
ATOM    291  CD1 LEU    20       8.390  -5.200  -7.470  1.00  0.00            
ATOM    292 HD11 LEU    20       8.720  -4.270  -7.380  1.00  0.00            
ATOM    293 HD12 LEU    20       7.440  -5.260  -7.160  1.00  0.00            
ATOM    294 HD13 LEU    20       8.950  -5.820  -6.920  1.00  0.00            
ATOM    295  CD2 LEU    20       9.900  -5.530  -9.460  1.00  0.00            
ATOM    296 HD21 LEU    20      10.230  -4.600  -9.350  1.00  0.00            
ATOM    297 HD22 LEU    20      10.480  -6.160  -8.940  1.00  0.00            
ATOM    298 HD23 LEU    20       9.920  -5.780 -10.430  1.00  0.00            
ATOM    299  C   LEU    20       7.590  -9.040 -10.610  1.00  0.00            
ATOM    300  O   LEU    20       8.490  -9.780 -11.000  1.00  0.00            
ATOM    301  N   LYS    21       6.400  -9.500 -10.230  1.00  0.00            
ATOM    302  H   LYS    21       5.690  -8.860  -9.940  1.00  0.00            
ATOM    303  CA  LYS    21       6.130 -10.930 -10.240  1.00  0.00            
ATOM    304  HA  LYS    21       6.850 -11.300  -9.660  1.00  0.00            
ATOM    305  CB  LYS    21       4.740 -11.220  -9.670  1.00  0.00            
ATOM    306  HB1 LYS    21       4.050 -10.820 -10.290  1.00  0.00            
ATOM    307  HB2 LYS    21       4.660 -10.780  -8.770  1.00  0.00            
ATOM    308  CG  LYS    21       4.440 -12.690  -9.510  1.00  0.00            
ATOM    309  HG1 LYS    21       5.090 -13.080  -8.860  1.00  0.00            
ATOM    310  HG2 LYS    21       4.560 -13.140 -10.400  1.00  0.00            
ATOM    311  CD  LYS    21       3.030 -12.950  -9.010  1.00  0.00            
ATOM    312  HD1 LYS    21       2.380 -12.490  -9.620  1.00  0.00            
ATOM    313  HD2 LYS    21       2.940 -12.570  -8.090  1.00  0.00            
ATOM    314  CE  LYS    21       2.730 -14.440  -8.970  1.00  0.00            
ATOM    315  HE1 LYS    21       3.320 -14.880  -8.290  1.00  0.00            
ATOM    316  HE2 LYS    21       2.930 -14.840  -9.870  1.00  0.00            
ATOM    317  NZ  LYS    21       1.310 -14.740  -8.630  1.00  0.00            
ATOM    318  HZ1 LYS    21       1.160 -15.720  -8.620  1.00  0.00            
ATOM    319  HZ2 LYS    21       1.100 -14.360  -7.730  1.00  0.00            
ATOM    320  HZ3 LYS    21       0.710 -14.320  -9.320  1.00  0.00            
ATOM    321  C   LYS    21       6.240 -11.550 -11.640  1.00  0.00            
ATOM    322  O   LYS    21       6.720 -12.670 -11.790  1.00  0.00            
ATOM    323  N   ALA    22       5.820 -10.800 -12.650  1.00  0.00            
ATOM    324  H   ALA    22       5.470  -9.880 -12.460  1.00  0.00            
ATOM    325  CA  ALA    22       5.850 -11.280 -14.030  1.00  0.00            
ATOM    326  HA  ALA    22       5.530 -12.220 -13.940  1.00  0.00            
ATOM    327  CB  ALA    22       4.900 -10.430 -14.880  1.00  0.00            
ATOM    328  HB1 ALA    22       4.920 -10.760 -15.830  1.00  0.00            
ATOM    329  HB2 ALA    22       3.970 -10.510 -14.520  1.00  0.00            
ATOM    330  HB3 ALA    22       5.190  -9.480 -14.860  1.00  0.00            
ATOM    331  C   ALA    22       7.250 -11.340 -14.680  1.00  0.00            
ATOM    332  O   ALA    22       7.380 -11.790 -15.810  1.00  0.00            
ATOM    333  N   ARG    23       8.260 -10.870 -13.960  1.00  0.00            
ATOM    334  H   ARG    23       8.090 -10.490 -13.050  1.00  0.00            
ATOM    335  CA  ARG    23       9.630 -10.900 -14.480  1.00  0.00            
ATOM    336  HA  ARG    23      10.140 -10.240 -13.920  1.00  0.00            
ATOM    337  CB  ARG    23      10.210 -12.300 -14.360  1.00  0.00            
ATOM    338  HB1 ARG    23      11.110 -12.310 -14.810  1.00  0.00            
ATOM    339  HB2 ARG    23       9.600 -12.940 -14.830  1.00  0.00            
ATOM    340  CG  ARG    23      10.390 -12.780 -12.930  1.00  0.00            
ATOM    341  HG1 ARG    23       9.500 -12.770 -12.470  1.00  0.00            
ATOM    342  HG2 ARG    23      11.020 -12.170 -12.450  1.00  0.00            
ATOM    343  CD  ARG    23      10.960 -14.200 -12.930  1.00  0.00            
ATOM    344  HD1 ARG    23      10.280 -14.840 -13.300  1.00  0.00            
ATOM    345  HD2 ARG    23      11.190 -14.470 -11.990  1.00  0.00            
ATOM    346  NE  ARG    23      12.170 -14.300 -13.740  1.00  0.00            
ATOM    347  HE  ARG    23      12.570 -13.460 -14.080  1.00  0.00            
ATOM    348  CZ  ARG    23      12.760 -15.450 -14.060  1.00  0.00            
ATOM    349  NH1 ARG    23      12.250 -16.600 -13.640  1.00  0.00            
ATOM    350 HH11 ARG    23      11.420 -16.600 -13.080  1.00  0.00            
ATOM    351 HH12 ARG    23      12.690 -17.460 -13.880  1.00  0.00            
ATOM    352  NH2 ARG    23      13.850 -15.450 -14.810  1.00  0.00            
ATOM    353 HH21 ARG    23      14.230 -14.580 -15.130  1.00  0.00            
ATOM    354 HH22 ARG    23      14.290 -16.310 -15.050  1.00  0.00            
ATOM    355  C   ARG    23       9.680 -10.450 -15.940  1.00  0.00            
ATOM    356  O   ARG    23      10.200 -11.180 -16.810  1.00  0.00            
ATOM    357  N   LEU    24       9.170  -9.270 -16.200  1.00  0.00            
ATOM    358  H   LEU    24       8.790  -8.720 -15.460  1.00  0.00            
ATOM    359  CA  LEU    24       9.150  -8.740 -17.550  1.00  0.00            
ATOM    360  HA  LEU    24       9.180  -9.540 -18.140  1.00  0.00            
ATOM    361  CB  LEU    24       7.870  -7.920 -17.770  1.00  0.00            
ATOM    362  HB1 LEU    24       7.860  -7.620 -18.720  1.00  0.00            
ATOM    363  HB2 LEU    24       7.900  -7.130 -17.160  1.00  0.00            
ATOM    364  CG  LEU    24       6.560  -8.670 -17.500  1.00  0.00            
ATOM    365  HG  LEU    24       6.570  -9.080 -16.580  1.00  0.00            
ATOM    366  CD1 LEU    24       5.390  -7.700 -17.550  1.00  0.00            
ATOM    367 HD11 LEU    24       4.530  -8.190 -17.380  1.00  0.00            
ATOM    368 HD12 LEU    24       5.510  -6.980 -16.860  1.00  0.00            
ATOM    369 HD13 LEU    24       5.350  -7.280 -18.460  1.00  0.00            
ATOM    370  CD2 LEU    24       6.390  -9.790 -18.510  1.00  0.00            
ATOM    371 HD21 LEU    24       5.540 -10.280 -18.330  1.00  0.00            
ATOM    372 HD22 LEU    24       6.370  -9.410 -19.430  1.00  0.00            
ATOM    373 HD23 LEU    24       7.160 -10.430 -18.430  1.00  0.00            
ATOM    374  C   LEU    24      10.360  -7.870 -17.840  1.00  0.00            
ATOM    375  O   LEU    24      10.830  -7.810 -18.960  1.00  0.00            
ATOM    376  N   PHE    25      10.860  -7.200 -16.800  1.00  0.00            
ATOM    377  H   PHE    25      10.460  -7.320 -15.890  1.00  0.00            
ATOM    378  CA  PHE    25      11.980  -6.290 -16.990  1.00  0.00            
ATOM    379  HA  PHE    25      12.340  -6.520 -17.890  1.00  0.00            
ATOM    380  CB  PHE    25      11.490  -4.840 -16.920  1.00  0.00            
ATOM    381  HB1 PHE    25      12.210  -4.230 -17.240  1.00  0.00            
ATOM    382  HB2 PHE    25      11.270  -4.620 -15.960  1.00  0.00            
ATOM    383  CG  PHE    25      10.250  -4.600 -17.740  1.00  0.00            
ATOM    384  CD1 PHE    25       9.030  -4.370 -17.130  1.00  0.00            
ATOM    385  HD1 PHE    25       8.970  -4.360 -16.130  1.00  0.00            
ATOM    386  CE1 PHE    25       7.880  -4.150 -17.880  1.00  0.00            
ATOM    387  HE1 PHE    25       7.000  -3.990 -17.430  1.00  0.00            
ATOM    388  CZ  PHE    25       7.960  -4.150 -19.280  1.00  0.00            
ATOM    389  HZ  PHE    25       7.140  -3.990 -19.830  1.00  0.00            
ATOM    390  CE2 PHE    25       9.190  -4.370 -19.900  1.00  0.00            
ATOM    391  HE2 PHE    25       9.250  -4.380 -20.900  1.00  0.00            
ATOM    392  CD2 PHE    25      10.320  -4.590 -19.130  1.00  0.00            
ATOM    393  HD2 PHE    25      11.200  -4.750 -19.580  1.00  0.00            
ATOM    394  C   PHE    25      13.110  -6.500 -15.980  1.00  0.00            
ATOM    395  O   PHE    25      12.880  -6.840 -14.840  1.00  0.00            
ATOM    396  N   ASP    26      14.340  -6.240 -16.430  1.00  0.00            
ATOM    397  H   ASP    26      14.440  -5.920 -17.380  1.00  0.00            
ATOM    398  CA  ASP    26      15.540  -6.410 -15.630  1.00  0.00            
ATOM    399  HA  ASP    26      15.330  -7.190 -15.030  1.00  0.00            
ATOM    400  CB  ASP    26      16.720  -6.700 -16.540  1.00  0.00            
ATOM    401  HB1 ASP    26      17.510  -6.940 -15.980  1.00  0.00            
ATOM    402  HB2 ASP    26      16.930  -5.870 -17.070  1.00  0.00            
ATOM    403  CG  ASP    26      16.430  -7.830 -17.500  1.00  0.00            
ATOM    404  OD1 ASP    26      16.480  -9.000 -17.070  1.00  0.00            
ATOM    405  OD2 ASP    26      16.140  -7.560 -18.690  1.00  0.00            
ATOM    406  C   ASP    26      15.850  -5.200 -14.750  1.00  0.00            
ATOM    407  O   ASP    26      16.530  -5.310 -13.740  1.00  0.00            
ATOM    408  N   GLU    27      15.350  -4.030 -15.160  1.00  0.00            
ATOM    409  H   GLU    27      14.810  -3.990 -15.990  1.00  0.00            
ATOM    410  CA  GLU    27      15.590  -2.820 -14.400  1.00  0.00            
ATOM    411  HA  GLU    27      15.700  -3.110 -13.450  1.00  0.00            
ATOM    412  CB  GLU    27      16.860  -2.110 -14.880  1.00  0.00            
ATOM    413  HB1 GLU    27      16.690  -1.730 -15.790  1.00  0.00            
ATOM    414  HB2 GLU    27      17.600  -2.790 -14.940  1.00  0.00            
ATOM    415  CG  GLU    27      17.320  -0.990 -13.990  1.00  0.00            
ATOM    416  HG1 GLU    27      17.300  -1.320 -13.040  1.00  0.00            
ATOM    417  HG2 GLU    27      16.680  -0.230 -14.090  1.00  0.00            
ATOM    418  CD  GLU    27      18.730  -0.500 -14.310  1.00  0.00            
ATOM    419  OE1 GLU    27      19.190   0.440 -13.640  1.00  0.00            
ATOM    420  OE2 GLU    27      19.370  -1.060 -15.220  1.00  0.00            
ATOM    421  C   GLU    27      14.400  -1.880 -14.530  1.00  0.00            
ATOM    422  O   GLU    27      13.880  -1.670 -15.630  1.00  0.00            
ATOM    423  N   ILE    28      13.980  -1.320 -13.400  1.00  0.00            
ATOM    424  H   ILE    28      14.460  -1.520 -12.540  1.00  0.00            
ATOM    425  CA  ILE    28      12.840  -0.420 -13.390  1.00  0.00            
ATOM    426  HA  ILE    28      12.680  -0.210 -14.360  1.00  0.00            
ATOM    427  CB  ILE    28      11.630  -1.100 -12.730  1.00  0.00            
ATOM    428  HB  ILE    28      11.860  -1.380 -11.800  1.00  0.00            
ATOM    429  CG2 ILE    28      10.460  -0.110 -12.650  1.00  0.00            
ATOM    430 HG21 ILE    28       9.680  -0.560 -12.210  1.00  0.00            
ATOM    431 HG22 ILE    28      10.730   0.680 -12.110  1.00  0.00            
ATOM    432 HG23 ILE    28      10.210   0.180 -13.570  1.00  0.00            
ATOM    433  CG1 ILE    28      11.220  -2.340 -13.540  1.00  0.00            
ATOM    434 HG11 ILE    28      12.030  -2.920 -13.670  1.00  0.00            
ATOM    435 HG12 ILE    28      10.870  -2.040 -14.430  1.00  0.00            
ATOM    436  CD  ILE    28      10.140  -3.170 -12.850  1.00  0.00            
ATOM    437  HD1 ILE    28       9.920  -3.960 -13.420  1.00  0.00            
ATOM    438  HD2 ILE    28      10.480  -3.480 -11.960  1.00  0.00            
ATOM    439  HD3 ILE    28       9.320  -2.610 -12.720  1.00  0.00            
ATOM    440  C   ILE    28      13.140   0.850 -12.630  1.00  0.00            
ATOM    441  O   ILE    28      13.700   0.820 -11.530  1.00  0.00            
ATOM    442  N   ILE    29      12.780   1.990 -13.230  1.00  0.00            
ATOM    443  H   ILE    29      12.360   1.950 -14.130  1.00  0.00            
ATOM    444  CA  ILE    29      12.970   3.280 -12.590  1.00  0.00            
ATOM    445  HA  ILE    29      13.570   3.140 -11.800  1.00  0.00            
ATOM    446  CB  ILE    29      13.650   4.290 -13.520  1.00  0.00            
ATOM    447  HB  ILE    29      13.060   4.450 -14.310  1.00  0.00            
ATOM    448  CG2 ILE    29      13.860   5.610 -12.790  1.00  0.00            
ATOM    449 HG21 ILE    29      14.300   6.270 -13.400  1.00  0.00            
ATOM    450 HG22 ILE    29      12.970   5.970 -12.500  1.00  0.00            
ATOM    451 HG23 ILE    29      14.440   5.460 -11.990  1.00  0.00            
ATOM    452  CG1 ILE    29      15.000   3.740 -14.030  1.00  0.00            
ATOM    453 HG11 ILE    29      15.390   4.410 -14.660  1.00  0.00            
ATOM    454 HG12 ILE    29      14.830   2.890 -14.520  1.00  0.00            
ATOM    455  CD  ILE    29      16.010   3.470 -12.930  1.00  0.00            
ATOM    456  HD1 ILE    29      16.860   3.110 -13.340  1.00  0.00            
ATOM    457  HD2 ILE    29      16.210   4.310 -12.440  1.00  0.00            
ATOM    458  HD3 ILE    29      15.640   2.790 -12.300  1.00  0.00            
ATOM    459  C   ILE    29      11.560   3.760 -12.280  1.00  0.00            
ATOM    460  O   ILE    29      10.790   4.090 -13.190  1.00  0.00            
ATOM    461  N   TYR    30      11.200   3.760 -11.000  1.00  0.00            
ATOM    462  H   TYR    30      11.870   3.460 -10.310  1.00  0.00            
ATOM    463  CA  TYR    30       9.880   4.200 -10.570  1.00  0.00            
ATOM    464  HA  TYR    30       9.260   4.030 -11.340  1.00  0.00            
ATOM    465  CB  TYR    30       9.450   3.390  -9.340  1.00  0.00            
ATOM    466  HB1 TYR    30      10.080   3.600  -8.590  1.00  0.00            
ATOM    467  HB2 TYR    30       9.500   2.420  -9.560  1.00  0.00            
ATOM    468  CG  TYR    30       8.050   3.690  -8.860  1.00  0.00            
ATOM    469  CD1 TYR    30       6.970   2.890  -9.270  1.00  0.00            
ATOM    470  HD1 TYR    30       7.140   2.110  -9.870  1.00  0.00            
ATOM    471  CE1 TYR    30       5.670   3.160  -8.830  1.00  0.00            
ATOM    472  HE1 TYR    30       4.920   2.580  -9.130  1.00  0.00            
ATOM    473  CZ  TYR    30       5.440   4.240  -8.000  1.00  0.00            
ATOM    474  OH  TYR    30       4.160   4.510  -7.570  1.00  0.00            
ATOM    475  HH  TYR    30       4.170   5.310  -6.980  1.00  0.00            
ATOM    476  CE2 TYR    30       6.490   5.060  -7.580  1.00  0.00            
ATOM    477  HE2 TYR    30       6.310   5.840  -6.980  1.00  0.00            
ATOM    478  CD2 TYR    30       7.780   4.770  -8.020  1.00  0.00            
ATOM    479  HD2 TYR    30       8.540   5.360  -7.730  1.00  0.00            
ATOM    480  C   TYR    30       9.930   5.680 -10.200  1.00  0.00            
ATOM    481  O   TYR    30      10.810   6.120  -9.470  1.00  0.00            
ATOM    482  N   TYR    31       8.960   6.440 -10.710  1.00  0.00            
ATOM    483  H   TYR    31       8.270   6.040 -11.310  1.00  0.00            
ATOM    484  CA  TYR    31       8.900   7.860 -10.380  1.00  0.00            
ATOM    485  HA  TYR    31       9.540   7.970  -9.620  1.00  0.00            
ATOM    486  CB  TYR    31       9.340   8.730 -11.560  1.00  0.00            
ATOM    487  HB1 TYR    31       8.760   8.510 -12.350  1.00  0.00            
ATOM    488  HB2 TYR    31      10.290   8.520 -11.780  1.00  0.00            
ATOM    489  CG  TYR    31       9.220  10.220 -11.280  1.00  0.00            
ATOM    490  CD1 TYR    31      10.050  10.830 -10.340  1.00  0.00            
ATOM    491  HD1 TYR    31      10.720  10.280  -9.850  1.00  0.00            
ATOM    492  CE1 TYR    31       9.940  12.190 -10.060  1.00  0.00            
ATOM    493  HE1 TYR    31      10.540  12.610  -9.380  1.00  0.00            
ATOM    494  CZ  TYR    31       9.010  12.970 -10.740  1.00  0.00            
ATOM    495  OH  TYR    31       8.920  14.310 -10.460  1.00  0.00            
ATOM    496  HH  TYR    31       8.200  14.720 -11.020  1.00  0.00            
ATOM    497  CE2 TYR    31       8.180  12.380 -11.680  1.00  0.00            
ATOM    498  HE2 TYR    31       7.500  12.930 -12.180  1.00  0.00            
ATOM    499  CD2 TYR    31       8.290  11.010 -11.950  1.00  0.00            
ATOM    500  HD2 TYR    31       7.690  10.590 -12.630  1.00  0.00            
ATOM    501  C   TYR    31       7.500   8.270  -9.950  1.00  0.00            
ATOM    502  O   TYR    31       6.540   8.090 -10.700  1.00  0.00            
ATOM    503  N   GLY    32       7.380   8.810  -8.740  1.00  0.00            
ATOM    504  H   GLY    32       8.190   8.900  -8.160  1.00  0.00            
ATOM    505  CA  GLY    32       6.090   9.250  -8.250  1.00  0.00            
ATOM    506  HA1 GLY    32       5.910   8.780  -7.380  1.00  0.00            
ATOM    507  HA2 GLY    32       5.390   9.000  -8.920  1.00  0.00            
ATOM    508  C   GLY    32       6.110  10.760  -8.040  1.00  0.00            
ATOM    509  O   GLY    32       7.040  11.270  -7.400  1.00  0.00            
ATOM    510  N   ASP    33       5.140  11.470  -8.600  1.00  0.00            
ATOM    511  H   ASP    33       4.430  11.000  -9.120  1.00  0.00            
ATOM    512  CA  ASP    33       5.070  12.930  -8.450  1.00  0.00            
ATOM    513  HA  ASP    33       6.010  13.290  -8.450  1.00  0.00            
ATOM    514  CB  ASP    33       4.330  13.520  -9.640  1.00  0.00            
ATOM    515  HB1 ASP    33       3.380  13.200  -9.620  1.00  0.00            
ATOM    516  HB2 ASP    33       4.770  13.200 -10.480  1.00  0.00            
ATOM    517  CG  ASP    33       4.320  15.040  -9.650  1.00  0.00            
ATOM    518  OD1 ASP    33       5.220  15.640  -9.040  1.00  0.00            
ATOM    519  OD2 ASP    33       3.410  15.610 -10.270  1.00  0.00            
ATOM    520  C   ASP    33       4.370  13.270  -7.130  1.00  0.00            
ATOM    521  O   ASP    33       3.400  14.020  -7.070  1.00  0.00            
ATOM    522  N   SER    34       4.910  12.670  -6.070  1.00  0.00            
ATOM    523  H   SER    34       5.730  12.100  -6.200  1.00  0.00            
ATOM    524  CA  SER    34       4.380  12.780  -4.710  1.00  0.00            
ATOM    525  HA  SER    34       3.470  12.380  -4.810  1.00  0.00            
ATOM    526  CB  SER    34       5.310  12.050  -3.750  1.00  0.00            
ATOM    527  HB1 SER    34       4.930  12.060  -2.820  1.00  0.00            
ATOM    528  HB2 SER    34       6.220  12.470  -3.740  1.00  0.00            
ATOM    529  OG  SER    34       5.460  10.690  -4.150  1.00  0.00            
ATOM    530  HG  SER    34       6.070  10.220  -3.510  1.00  0.00            
ATOM    531  C   SER    34       4.140  14.190  -4.190  1.00  0.00            
ATOM    532  O   SER    34       3.300  14.390  -3.320  1.00  0.00            
ATOM    533  N   ALA    35       4.890  15.160  -4.720  1.00  0.00            
ATOM    534  H   ALA    35       5.560  14.940  -5.420  1.00  0.00            
ATOM    535  CA  ALA    35       4.730  16.530  -4.270  1.00  0.00            
ATOM    536  HA  ALA    35       4.710  16.480  -3.280  1.00  0.00            
ATOM    537  CB  ALA    35       5.910  17.380  -4.760  1.00  0.00            
ATOM    538  HB1 ALA    35       5.790  18.320  -4.450  1.00  0.00            
ATOM    539  HB2 ALA    35       6.760  17.010  -4.390  1.00  0.00            
ATOM    540  HB3 ALA    35       5.940  17.360  -5.760  1.00  0.00            
ATOM    541  C   ALA    35       3.420  17.140  -4.760  1.00  0.00            
ATOM    542  O   ALA    35       2.940  18.130  -4.210  1.00  0.00            
ATOM    543  N   ARG    36       2.830  16.530  -5.780  1.00  0.00            
ATOM    544  H   ARG    36       3.240  15.710  -6.170  1.00  0.00            
ATOM    545  CA  ARG    36       1.580  17.050  -6.330  1.00  0.00            
ATOM    546  HA  ARG    36       1.350  17.800  -5.710  1.00  0.00            
ATOM    547  CB  ARG    36       1.830  17.530  -7.760  1.00  0.00            
ATOM    548  HB1 ARG    36       1.000  17.950  -8.120  1.00  0.00            
ATOM    549  HB2 ARG    36       2.080  16.740  -8.330  1.00  0.00            
ATOM    550  CG  ARG    36       2.950  18.550  -7.820  1.00  0.00            
ATOM    551  HG1 ARG    36       3.810  18.090  -7.610  1.00  0.00            
ATOM    552  HG2 ARG    36       2.770  19.260  -7.130  1.00  0.00            
ATOM    553  CD  ARG    36       3.080  19.230  -9.170  1.00  0.00            
ATOM    554  HD1 ARG    36       3.730  19.990  -9.110  1.00  0.00            
ATOM    555  HD2 ARG    36       2.190  19.580  -9.460  1.00  0.00            
ATOM    556  NE  ARG    36       3.560  18.310 -10.210  1.00  0.00            
ATOM    557  HE  ARG    36       3.490  17.330 -10.050  1.00  0.00            
ATOM    558  CZ  ARG    36       4.100  18.720 -11.360  1.00  0.00            
ATOM    559  NH1 ARG    36       4.210  20.020 -11.620  1.00  0.00            
ATOM    560 HH11 ARG    36       3.890  20.690 -10.950  1.00  0.00            
ATOM    561 HH12 ARG    36       4.610  20.330 -12.480  1.00  0.00            
ATOM    562  NH2 ARG    36       4.510  17.830 -12.250  1.00  0.00            
ATOM    563 HH21 ARG    36       4.430  16.850 -12.060  1.00  0.00            
ATOM    564 HH22 ARG    36       4.920  18.140 -13.110  1.00  0.00            
ATOM    565  C   ARG    36       0.380  16.110  -6.260  1.00  0.00            
ATOM    566  O   ARG    36      -0.700  16.430  -6.750  1.00  0.00            
ATOM    567  N   VAL    37       0.580  14.950  -5.650  1.00  0.00            
ATOM    568  H   VAL    37       1.480  14.730  -5.270  1.00  0.00            
ATOM    569  CA  VAL    37      -0.520  13.990  -5.520  1.00  0.00            
ATOM    570  HA  VAL    37      -0.880  13.800  -6.430  1.00  0.00            
ATOM    571  CB  VAL    37      -0.000  12.670  -4.880  1.00  0.00            
ATOM    572  HB  VAL    37       0.850  12.380  -5.330  1.00  0.00            
ATOM    573  CG1 VAL    37       0.340  12.890  -3.420  1.00  0.00            
ATOM    574 HG11 VAL    37       0.680  12.040  -3.030  1.00  0.00            
ATOM    575 HG12 VAL    37       1.050  13.600  -3.350  1.00  0.00            
ATOM    576 HG13 VAL    37      -0.480  13.190  -2.930  1.00  0.00            
ATOM    577  CG2 VAL    37      -1.000  11.550  -5.070  1.00  0.00            
ATOM    578 HG21 VAL    37      -0.650  10.710  -4.660  1.00  0.00            
ATOM    579 HG22 VAL    37      -1.870  11.790  -4.640  1.00  0.00            
ATOM    580 HG23 VAL    37      -1.150  11.390  -6.050  1.00  0.00            
ATOM    581  C   VAL    37      -1.580  14.640  -4.640  1.00  0.00            
ATOM    582  O   VAL    37      -1.250  15.390  -3.700  1.00  0.00            
ATOM    583  N   PRO    38      -2.870  14.380  -4.900  1.00  0.00            
ATOM    584  CD  PRO    38      -3.960  14.830  -4.000  1.00  0.00            
ATOM    585  HD1 PRO    38      -4.000  15.830  -3.970  1.00  0.00            
ATOM    586  HD2 PRO    38      -3.830  14.470  -3.080  1.00  0.00            
ATOM    587  CG  PRO    38      -5.200  14.240  -4.650  1.00  0.00            
ATOM    588  HG1 PRO    38      -5.590  14.880  -5.320  1.00  0.00            
ATOM    589  HG2 PRO    38      -5.890  14.020  -3.970  1.00  0.00            
ATOM    590  CB  PRO    38      -4.680  13.000  -5.330  1.00  0.00            
ATOM    591  HB1 PRO    38      -5.320  12.660  -6.020  1.00  0.00            
ATOM    592  HB2 PRO    38      -4.500  12.270  -4.670  1.00  0.00            
ATOM    593  CA  PRO    38      -3.410  13.510  -5.950  1.00  0.00            
ATOM    594  HA  PRO    38      -2.740  12.810  -6.190  1.00  0.00            
ATOM    595  C   PRO    38      -3.690  14.220  -7.280  1.00  0.00            
ATOM    596  O   PRO    38      -3.810  15.450  -7.340  1.00  0.00            
ATOM    597  N   TYR    39      -3.790  13.410  -8.320  1.00  0.00            
ATOM    598  H   TYR    39      -3.660  12.430  -8.170  1.00  0.00            
ATOM    599  CA  TYR    39      -4.100  13.870  -9.670  1.00  0.00            
ATOM    600  HA  TYR    39      -3.760  14.810  -9.710  1.00  0.00            
ATOM    601  CB  TYR    39      -3.410  12.970 -10.730  1.00  0.00            
ATOM    602  HB1 TYR    39      -3.900  13.090 -11.590  1.00  0.00            
ATOM    603  HB2 TYR    39      -3.490  12.020 -10.430  1.00  0.00            
ATOM    604  CG  TYR    39      -1.940  13.230 -11.000  1.00  0.00            
ATOM    605  CD1 TYR    39      -1.170  14.020 -10.150  1.00  0.00            
ATOM    606  HD1 TYR    39      -1.590  14.440  -9.340  1.00  0.00            
ATOM    607  CE1 TYR    39       0.190  14.240 -10.410  1.00  0.00            
ATOM    608  HE1 TYR    39       0.740  14.810  -9.800  1.00  0.00            
ATOM    609  CZ  TYR    39       0.770  13.650 -11.540  1.00  0.00            
ATOM    610  OH  TYR    39       2.100  13.860 -11.830  1.00  0.00            
ATOM    611  HH  TYR    39       2.350  13.360 -12.670  1.00  0.00            
ATOM    612  CE2 TYR    39       0.010  12.870 -12.380  1.00  0.00            
ATOM    613  HE2 TYR    39       0.440  12.460 -13.190  1.00  0.00            
ATOM    614  CD2 TYR    39      -1.330  12.660 -12.120  1.00  0.00            
ATOM    615  HD2 TYR    39      -1.870  12.090 -12.740  1.00  0.00            
ATOM    616  C   TYR    39      -5.610  13.760  -9.900  1.00  0.00            
ATOM    617  O   TYR    39      -6.200  14.560 -10.620  1.00  0.00            
ATOM    618  N   GLY    40      -6.220  12.750  -9.280  1.00  0.00            
ATOM    619  H   GLY    40      -5.680  12.150  -8.690  1.00  0.00            
ATOM    620  CA  GLY    40      -7.640  12.480  -9.450  1.00  0.00            
ATOM    621  HA1 GLY    40      -7.850  11.750  -8.800  1.00  0.00            
ATOM    622  HA2 GLY    40      -7.740  12.130 -10.380  1.00  0.00            
ATOM    623  C   GLY    40      -8.660  13.590  -9.260  1.00  0.00            
ATOM    624  O   GLY    40      -9.760  13.520  -9.790  1.00  0.00            
ATOM    625  N   THR    41      -8.300  14.610  -8.500  1.00  0.00            
ATOM    626  H   THR    41      -7.390  14.640  -8.090  1.00  0.00            
ATOM    627  CA  THR    41      -9.230  15.710  -8.260  1.00  0.00            
ATOM    628  HA  THR    41     -10.130  15.330  -8.490  1.00  0.00            
ATOM    629  CB  THR    41      -9.160  16.160  -6.800  1.00  0.00            
ATOM    630  HB  THR    41      -9.750  16.950  -6.650  1.00  0.00            
ATOM    631  CG2 THR    41      -9.550  15.020  -5.860  1.00  0.00            
ATOM    632 HG21 THR    41      -9.500  15.340  -4.910  1.00  0.00            
ATOM    633 HG22 THR    41     -10.490  14.730  -6.060  1.00  0.00            
ATOM    634 HG23 THR    41      -8.930  14.250  -5.990  1.00  0.00            
ATOM    635  OG1 THR    41      -7.830  16.570  -6.500  1.00  0.00            
ATOM    636  HG1 THR    41      -7.770  16.870  -5.550  1.00  0.00            
ATOM    637  C   THR    41      -8.960  16.910  -9.140  1.00  0.00            
ATOM    638  O   THR    41      -9.610  17.950  -9.000  1.00  0.00            
ATOM    639  N   LYS    42      -8.020  16.770 -10.070  1.00  0.00            
ATOM    640  H   LYS    42      -7.550  15.900 -10.180  1.00  0.00            
ATOM    641  CA  LYS    42      -7.670  17.890 -10.920  1.00  0.00            
ATOM    642  HA  LYS    42      -8.200  18.650 -10.540  1.00  0.00            
ATOM    643  CB  LYS    42      -6.160  18.120 -10.820  1.00  0.00            
ATOM    644  HB1 LYS    42      -5.890  18.810 -11.490  1.00  0.00            
ATOM    645  HB2 LYS    42      -5.690  17.260 -11.010  1.00  0.00            
ATOM    646  CG  LYS    42      -5.790  18.590  -9.420  1.00  0.00            
ATOM    647  HG1 LYS    42      -6.430  18.190  -8.770  1.00  0.00            
ATOM    648  HG2 LYS    42      -5.860  19.590  -9.400  1.00  0.00            
ATOM    649  CD  LYS    42      -4.380  18.220  -8.990  1.00  0.00            
ATOM    650  HD1 LYS    42      -3.720  18.820  -9.440  1.00  0.00            
ATOM    651  HD2 LYS    42      -4.200  17.270  -9.260  1.00  0.00            
ATOM    652  CE  LYS    42      -4.260  18.360  -7.480  1.00  0.00            
ATOM    653  HE1 LYS    42      -4.910  17.720  -7.050  1.00  0.00            
ATOM    654  HE2 LYS    42      -4.500  19.290  -7.230  1.00  0.00            
ATOM    655  NZ  LYS    42      -2.900  18.070  -6.940  1.00  0.00            
ATOM    656  HZ1 LYS    42      -2.900  18.180  -5.950  1.00  0.00            
ATOM    657  HZ2 LYS    42      -2.640  17.130  -7.170  1.00  0.00            
ATOM    658  HZ3 LYS    42      -2.240  18.700  -7.350  1.00  0.00            
ATOM    659  C   LYS    42      -8.160  17.820 -12.360  1.00  0.00            
ATOM    660  O   LYS    42      -8.750  16.820 -12.780  1.00  0.00            
ATOM    661  N   ASP    43      -7.920  18.890 -13.110  1.00  0.00            
ATOM    662  H   ASP    43      -7.410  19.650 -12.710  1.00  0.00            
ATOM    663  CA  ASP    43      -8.360  19.000 -14.490  1.00  0.00            
ATOM    664  HA  ASP    43      -9.170  18.420 -14.520  1.00  0.00            
ATOM    665  CB  ASP    43      -8.660  20.470 -14.790  1.00  0.00            
ATOM    666  HB1 ASP    43      -9.350  20.810 -14.150  1.00  0.00            
ATOM    667  HB2 ASP    43      -9.010  20.550 -15.720  1.00  0.00            
ATOM    668  CG  ASP    43      -7.420  21.330 -14.660  1.00  0.00            
ATOM    669  OD1 ASP    43      -6.870  21.740 -15.700  1.00  0.00            
ATOM    670  OD2 ASP    43      -6.990  21.580 -13.510  1.00  0.00            
ATOM    671  C   ASP    43      -7.380  18.460 -15.530  1.00  0.00            
ATOM    672  O   ASP    43      -6.180  18.310 -15.270  1.00  0.00            
ATOM    673  N   PRO    44      -7.890  18.160 -16.730  1.00  0.00            
ATOM    674  CD  PRO    44      -9.330  18.220 -17.060  1.00  0.00            
ATOM    675  HD1 PRO    44      -9.610  19.150 -17.270  1.00  0.00            
ATOM    676  HD2 PRO    44      -9.880  17.860 -16.310  1.00  0.00            
ATOM    677  CG  PRO    44      -9.420  17.330 -18.290  1.00  0.00            
ATOM    678  HG1 PRO    44     -10.210  17.560 -18.850  1.00  0.00            
ATOM    679  HG2 PRO    44      -9.460  16.360 -18.040  1.00  0.00            
ATOM    680  CB  PRO    44      -8.150  17.640 -19.010  1.00  0.00            
ATOM    681  HB1 PRO    44      -8.200  18.540 -19.450  1.00  0.00            
ATOM    682  HB2 PRO    44      -7.950  16.950 -19.700  1.00  0.00            
ATOM    683  CA  PRO    44      -7.130  17.620 -17.870  1.00  0.00            
ATOM    684  HA  PRO    44      -6.770  16.720 -17.620  1.00  0.00            
ATOM    685  C   PRO    44      -5.870  18.410 -18.230  1.00  0.00            
ATOM    686  O   PRO    44      -4.800  17.830 -18.400  1.00  0.00            
ATOM    687  N   THR    45      -6.010  19.740 -18.330  1.00  0.00            
ATOM    688  H   THR    45      -6.910  20.150 -18.170  1.00  0.00            
ATOM    689  CA  THR    45      -4.880  20.580 -18.680  1.00  0.00            
ATOM    690  HA  THR    45      -4.620  20.250 -19.580  1.00  0.00            
ATOM    691  CB  THR    45      -5.300  22.080 -18.690  1.00  0.00            
ATOM    692  HB  THR    45      -5.690  22.350 -17.820  1.00  0.00            
ATOM    693  CG2 THR    45      -4.110  22.970 -19.020  1.00  0.00            
ATOM    694 HG21 THR    45      -4.400  23.920 -19.030  1.00  0.00            
ATOM    695 HG22 THR    45      -3.400  22.840 -18.330  1.00  0.00            
ATOM    696 HG23 THR    45      -3.750  22.720 -19.920  1.00  0.00            
ATOM    697  OG1 THR    45      -6.310  22.280 -19.680  1.00  0.00            
ATOM    698  HG1 THR    45      -6.580  23.240 -19.700  1.00  0.00            
ATOM    699  C   THR    45      -3.740  20.410 -17.690  1.00  0.00            
ATOM    700  O   THR    45      -2.590  20.190 -18.090  1.00  0.00            
ATOM    701  N   THR    46      -4.060  20.490 -16.410  1.00  0.00            
ATOM    702  H   THR    46      -5.020  20.640 -16.150  1.00  0.00            
ATOM    703  CA  THR    46      -3.060  20.350 -15.370  1.00  0.00            
ATOM    704  HA  THR    46      -2.400  21.070 -15.600  1.00  0.00            
ATOM    705  CB  THR    46      -3.680  20.540 -13.970  1.00  0.00            
ATOM    706  HB  THR    46      -4.430  19.890 -13.810  1.00  0.00            
ATOM    707  CG2 THR    46      -2.630  20.370 -12.900  1.00  0.00            
ATOM    708 HG21 THR    46      -3.050  20.490 -12.000  1.00  0.00            
ATOM    709 HG22 THR    46      -2.240  19.450 -12.970  1.00  0.00            
ATOM    710 HG23 THR    46      -1.910  21.050 -13.030  1.00  0.00            
ATOM    711  OG1 THR    46      -4.240  21.860 -13.880  1.00  0.00            
ATOM    712  HG1 THR    46      -4.640  21.980 -12.970  1.00  0.00            
ATOM    713  C   THR    46      -2.400  18.970 -15.420  1.00  0.00            
ATOM    714  O   THR    46      -1.180  18.850 -15.330  1.00  0.00            
ATOM    715  N   ILE    47      -3.220  17.940 -15.590  1.00  0.00            
ATOM    716  H   ILE    47      -4.210  18.100 -15.690  1.00  0.00            
ATOM    717  CA  ILE    47      -2.710  16.570 -15.630  1.00  0.00            
ATOM    718  HA  ILE    47      -2.170  16.490 -14.790  1.00  0.00            
ATOM    719  CB  ILE    47      -3.890  15.560 -15.660  1.00  0.00            
ATOM    720  HB  ILE    47      -4.410  15.680 -16.510  1.00  0.00            
ATOM    721  CG2 ILE    47      -3.360  14.120 -15.620  1.00  0.00            
ATOM    722 HG21 ILE    47      -4.120  13.480 -15.640  1.00  0.00            
ATOM    723 HG22 ILE    47      -2.760  13.960 -16.410  1.00  0.00            
ATOM    724 HG23 ILE    47      -2.830  13.990 -14.780  1.00  0.00            
ATOM    725  CG1 ILE    47      -4.800  15.800 -14.460  1.00  0.00            
ATOM    726 HG11 ILE    47      -5.470  15.050 -14.410  1.00  0.00            
ATOM    727 HG12 ILE    47      -5.280  16.660 -14.590  1.00  0.00            
ATOM    728  CD  ILE    47      -4.060  15.870 -13.130  1.00  0.00            
ATOM    729  HD1 ILE    47      -4.710  16.030 -12.390  1.00  0.00            
ATOM    730  HD2 ILE    47      -3.580  15.000 -12.970  1.00  0.00            
ATOM    731  HD3 ILE    47      -3.400  16.620 -13.160  1.00  0.00            
ATOM    732  C   ILE    47      -1.790  16.330 -16.820  1.00  0.00            
ATOM    733  O   ILE    47      -0.740  15.720 -16.670  1.00  0.00            
ATOM    734  N   LYS    48      -2.180  16.820 -18.000  1.00  0.00            
ATOM    735  H   LYS    48      -3.050  17.310 -18.070  1.00  0.00            
ATOM    736  CA  LYS    48      -1.350  16.640 -19.170  1.00  0.00            
ATOM    737  HA  LYS    48      -1.260  15.650 -19.270  1.00  0.00            
ATOM    738  CB  LYS    48      -2.030  17.260 -20.400  1.00  0.00            
ATOM    739  HB1 LYS    48      -1.360  17.350 -21.130  1.00  0.00            
ATOM    740  HB2 LYS    48      -2.380  18.160 -20.150  1.00  0.00            
ATOM    741  CG  LYS    48      -3.170  16.420 -20.900  1.00  0.00            
ATOM    742  HG1 LYS    48      -3.910  16.450 -20.220  1.00  0.00            
ATOM    743  HG2 LYS    48      -2.850  15.480 -21.000  1.00  0.00            
ATOM    744  CD  LYS    48      -3.720  16.900 -22.230  1.00  0.00            
ATOM    745  HD1 LYS    48      -4.280  16.180 -22.640  1.00  0.00            
ATOM    746  HD2 LYS    48      -2.960  17.110 -22.840  1.00  0.00            
ATOM    747  CE  LYS    48      -4.570  18.150 -22.080  1.00  0.00            
ATOM    748  HE1 LYS    48      -3.990  18.920 -21.820  1.00  0.00            
ATOM    749  HE2 LYS    48      -5.260  18.000 -21.370  1.00  0.00            
ATOM    750  NZ  LYS    48      -5.270  18.490 -23.360  1.00  0.00            
ATOM    751  HZ1 LYS    48      -5.820  19.320 -23.230  1.00  0.00            
ATOM    752  HZ2 LYS    48      -4.590  18.660 -24.070  1.00  0.00            
ATOM    753  HZ3 LYS    48      -5.860  17.730 -23.630  1.00  0.00            
ATOM    754  C   LYS    48       0.030  17.230 -18.990  1.00  0.00            
ATOM    755  O   LYS    48       1.030  16.580 -19.330  1.00  0.00            
ATOM    756  N   GLN    49       0.120  18.440 -18.430  1.00  0.00            
ATOM    757  H   GLN    49      -0.720  18.930 -18.170  1.00  0.00            
ATOM    758  CA  GLN    49       1.420  19.050 -18.200  1.00  0.00            
ATOM    759  HA  GLN    49       1.880  19.060 -19.090  1.00  0.00            
ATOM    760  CB  GLN    49       1.280  20.480 -17.660  1.00  0.00            
ATOM    761  HB1 GLN    49       0.790  20.450 -16.790  1.00  0.00            
ATOM    762  HB2 GLN    49       0.740  21.010 -18.320  1.00  0.00            
ATOM    763  CG  GLN    49       2.620  21.190 -17.450  1.00  0.00            
ATOM    764  HG1 GLN    49       3.110  20.720 -16.720  1.00  0.00            
ATOM    765  HG2 GLN    49       2.440  22.140 -17.180  1.00  0.00            
ATOM    766  CD  GLN    49       3.500  21.200 -18.690  1.00  0.00            
ATOM    767  OE1 GLN    49       3.010  21.330 -19.810  1.00  0.00            
ATOM    768  NE2 GLN    49       4.810  21.110 -18.490  1.00  0.00            
ATOM    769 HE21 GLN    49       5.170  21.040 -17.570  1.00  0.00            
ATOM    770 HE22 GLN    49       5.430  21.120 -19.280  1.00  0.00            
ATOM    771  C   GLN    49       2.210  18.200 -17.210  1.00  0.00            
ATOM    772  O   GLN    49       3.430  18.050 -17.370  1.00  0.00            
ATOM    773  N   PHE    50       1.540  17.650 -16.210  1.00  0.00            
ATOM    774  H   PHE    50       0.560  17.820 -16.110  1.00  0.00            
ATOM    775  CA  PHE    50       2.230  16.800 -15.240  1.00  0.00            
ATOM    776  HA  PHE    50       2.930  17.370 -14.800  1.00  0.00            
ATOM    777  CB  PHE    50       1.270  16.270 -14.170  1.00  0.00            
ATOM    778  HB1 PHE    50       1.730  15.540 -13.660  1.00  0.00            
ATOM    779  HB2 PHE    50       0.460  15.900 -14.620  1.00  0.00            
ATOM    780  CG  PHE    50       0.820  17.300 -13.170  1.00  0.00            
ATOM    781  CD1 PHE    50       1.370  18.580 -13.150  1.00  0.00            
ATOM    782  HD1 PHE    50       2.070  18.820 -13.830  1.00  0.00            
ATOM    783  CE1 PHE    50       0.980  19.530 -12.210  1.00  0.00            
ATOM    784  HE1 PHE    50       1.380  20.440 -12.210  1.00  0.00            
ATOM    785  CZ  PHE    50       0.020  19.190 -11.270  1.00  0.00            
ATOM    786  HZ  PHE    50      -0.260  19.870 -10.580  1.00  0.00            
ATOM    787  CE2 PHE    50      -0.550  17.920 -11.270  1.00  0.00            
ATOM    788  HE2 PHE    50      -1.240  17.680 -10.590  1.00  0.00            
ATOM    789  CD2 PHE    50      -0.150  16.980 -12.220  1.00  0.00            
ATOM    790  HD2 PHE    50      -0.560  16.070 -12.220  1.00  0.00            
ATOM    791  C   PHE    50       2.840  15.620 -16.000  1.00  0.00            
ATOM    792  O   PHE    50       4.000  15.250 -15.770  1.00  0.00            
ATOM    793  N   GLY    51       2.060  15.050 -16.920  1.00  0.00            
ATOM    794  H   GLY    51       1.140  15.400 -17.060  1.00  0.00            
ATOM    795  CA  GLY    51       2.530  13.930 -17.700  1.00  0.00            
ATOM    796  HA1 GLY    51       1.770  13.640 -18.300  1.00  0.00            
ATOM    797  HA2 GLY    51       2.750  13.190 -17.070  1.00  0.00            
ATOM    798  C   GLY    51       3.740  14.260 -18.540  1.00  0.00            
ATOM    799  O   GLY    51       4.680  13.460 -18.650  1.00  0.00            
ATOM    800  N   LEU    52       3.740  15.450 -19.130  1.00  0.00            
ATOM    801  H   LEU    52       2.960  16.070 -19.010  1.00  0.00            
ATOM    802  CA  LEU    52       4.860  15.860 -19.960  1.00  0.00            
ATOM    803  HA  LEU    52       5.010  15.120 -20.610  1.00  0.00            
ATOM    804  CB  LEU    52       4.520  17.170 -20.700  1.00  0.00            
ATOM    805  HB1 LEU    52       5.360  17.500 -21.130  1.00  0.00            
ATOM    806  HB2 LEU    52       4.200  17.830 -20.020  1.00  0.00            
ATOM    807  CG  LEU    52       3.450  17.050 -21.790  1.00  0.00            
ATOM    808  HG  LEU    52       2.590  16.770 -21.370  1.00  0.00            
ATOM    809  CD1 LEU    52       3.270  18.410 -22.460  1.00  0.00            
ATOM    810 HD11 LEU    52       2.570  18.340 -23.170  1.00  0.00            
ATOM    811 HD12 LEU    52       2.980  19.090 -21.770  1.00  0.00            
ATOM    812 HD13 LEU    52       4.130  18.700 -22.870  1.00  0.00            
ATOM    813  CD2 LEU    52       3.860  16.010 -22.830  1.00  0.00            
ATOM    814 HD21 LEU    52       3.160  15.940 -23.530  1.00  0.00            
ATOM    815 HD22 LEU    52       4.730  16.280 -23.250  1.00  0.00            
ATOM    816 HD23 LEU    52       3.970  15.120 -22.380  1.00  0.00            
ATOM    817  C   LEU    52       6.100  16.050 -19.110  1.00  0.00            
ATOM    818  O   LEU    52       7.200  15.660 -19.480  1.00  0.00            
ATOM    819  N   GLU    53       5.930  16.650 -17.940  1.00  0.00            
ATOM    820  H   GLU    53       5.020  16.950 -17.660  1.00  0.00            
ATOM    821  CA  GLU    53       7.070  16.890 -17.050  1.00  0.00            
ATOM    822  HA  GLU    53       7.760  17.350 -17.600  1.00  0.00            
ATOM    823  CB  GLU    53       6.640  17.780 -15.870  1.00  0.00            
ATOM    824  HB1 GLU    53       7.230  17.590 -15.090  1.00  0.00            
ATOM    825  HB2 GLU    53       5.690  17.560 -15.630  1.00  0.00            
ATOM    826  CG  GLU    53       6.730  19.260 -16.220  1.00  0.00            
ATOM    827  HG1 GLU    53       6.340  19.400 -17.130  1.00  0.00            
ATOM    828  HG2 GLU    53       7.690  19.530 -16.220  1.00  0.00            
ATOM    829  CD  GLU    53       5.980  20.140 -15.250  1.00  0.00            
ATOM    830  OE1 GLU    53       5.990  19.860 -14.030  1.00  0.00            
ATOM    831  OE2 GLU    53       5.360  21.130 -15.710  1.00  0.00            
ATOM    832  C   GLU    53       7.640  15.560 -16.560  1.00  0.00            
ATOM    833  O   GLU    53       8.830  15.480 -16.230  1.00  0.00            
ATOM    834  N   ALA    54       6.820  14.520 -16.520  1.00  0.00            
ATOM    835  H   ALA    54       5.870  14.630 -16.800  1.00  0.00            
ATOM    836  CA  ALA    54       7.310  13.210 -16.090  1.00  0.00            
ATOM    837  HA  ALA    54       7.740  13.320 -15.190  1.00  0.00            
ATOM    838  CB  ALA    54       6.160  12.260 -15.920  1.00  0.00            
ATOM    839  HB1 ALA    54       6.500  11.370 -15.620  1.00  0.00            
ATOM    840  HB2 ALA    54       5.520  12.610 -15.240  1.00  0.00            
ATOM    841  HB3 ALA    54       5.680  12.150 -16.800  1.00  0.00            
ATOM    842  C   ALA    54       8.300  12.700 -17.130  1.00  0.00            
ATOM    843  O   ALA    54       9.310  12.070 -16.790  1.00  0.00            
ATOM    844  N   LEU    55       7.990  12.950 -18.400  1.00  0.00            
ATOM    845  H   LEU    55       7.140  13.440 -18.610  1.00  0.00            
ATOM    846  CA  LEU    55       8.860  12.530 -19.480  1.00  0.00            
ATOM    847  HA  LEU    55       8.920  11.530 -19.430  1.00  0.00            
ATOM    848  CB  LEU    55       8.290  12.950 -20.840  1.00  0.00            
ATOM    849  HB1 LEU    55       8.980  12.740 -21.540  1.00  0.00            
ATOM    850  HB2 LEU    55       8.130  13.930 -20.810  1.00  0.00            
ATOM    851  CG  LEU    55       6.980  12.270 -21.260  1.00  0.00            
ATOM    852  HG  LEU    55       6.250  12.530 -20.630  1.00  0.00            
ATOM    853  CD1 LEU    55       6.590  12.730 -22.660  1.00  0.00            
ATOM    854 HD11 LEU    55       5.740  12.280 -22.930  1.00  0.00            
ATOM    855 HD12 LEU    55       6.470  13.720 -22.660  1.00  0.00            
ATOM    856 HD13 LEU    55       7.320  12.480 -23.300  1.00  0.00            
ATOM    857  CD2 LEU    55       7.160  10.760 -21.240  1.00  0.00            
ATOM    858 HD21 LEU    55       6.300  10.320 -21.510  1.00  0.00            
ATOM    859 HD22 LEU    55       7.890  10.490 -21.870  1.00  0.00            
ATOM    860 HD23 LEU    55       7.400  10.460 -20.310  1.00  0.00            
ATOM    861  C   LEU    55      10.230  13.160 -19.300  1.00  0.00            
ATOM    862  O   LEU    55      11.260  12.520 -19.490  1.00  0.00            
ATOM    863  N   ASP    56      10.240  14.430 -18.890  1.00  0.00            
ATOM    864  H   ASP    56       9.380  14.910 -18.730  1.00  0.00            
ATOM    865  CA  ASP    56      11.510  15.120 -18.670  1.00  0.00            
ATOM    866  HA  ASP    56      11.980  15.080 -19.550  1.00  0.00            
ATOM    867  CB  ASP    56      11.280  16.570 -18.260  1.00  0.00            
ATOM    868  HB1 ASP    56      12.160  16.990 -18.050  1.00  0.00            
ATOM    869  HB2 ASP    56      10.710  16.580 -17.430  1.00  0.00            
ATOM    870  CG  ASP    56      10.590  17.390 -19.330  1.00  0.00            
ATOM    871  OD1 ASP    56      10.740  17.040 -20.520  1.00  0.00            
ATOM    872  OD2 ASP    56       9.910  18.380 -18.990  1.00  0.00            
ATOM    873  C   ASP    56      12.310  14.400 -17.600  1.00  0.00            
ATOM    874  O   ASP    56      13.520  14.250 -17.730  1.00  0.00            
ATOM    875  N   PHE    57      11.640  13.950 -16.550  1.00  0.00            
ATOM    876  H   PHE    57      10.650  14.080 -16.490  1.00  0.00            
ATOM    877  CA  PHE    57      12.340  13.260 -15.470  1.00  0.00            
ATOM    878  HA  PHE    57      12.990  13.950 -15.160  1.00  0.00            
ATOM    879  CB  PHE    57      11.390  12.840 -14.360  1.00  0.00            
ATOM    880  HB1 PHE    57      10.600  12.370 -14.760  1.00  0.00            
ATOM    881  HB2 PHE    57      11.080  13.660 -13.870  1.00  0.00            
ATOM    882  CG  PHE    57      12.020  11.910 -13.360  1.00  0.00            
ATOM    883  CD1 PHE    57      12.880  12.430 -12.380  1.00  0.00            
ATOM    884  HD1 PHE    57      12.990  13.420 -12.290  1.00  0.00            
ATOM    885  CE1 PHE    57      13.580  11.570 -11.520  1.00  0.00            
ATOM    886  HE1 PHE    57      14.180  11.940 -10.820  1.00  0.00            
ATOM    887  CZ  PHE    57      13.430  10.180 -11.660  1.00  0.00            
ATOM    888  HZ  PHE    57      13.940   9.560 -11.060  1.00  0.00            
ATOM    889  CE2 PHE    57      12.570   9.670 -12.620  1.00  0.00            
ATOM    890  HE2 PHE    57      12.460   8.680 -12.710  1.00  0.00            
ATOM    891  CD2 PHE    57      11.880  10.530 -13.460  1.00  0.00            
ATOM    892  HD2 PHE    57      11.260  10.150 -14.150  1.00  0.00            
ATOM    893  C   PHE    57      13.060  12.010 -15.950  1.00  0.00            
ATOM    894  O   PHE    57      14.180  11.730 -15.530  1.00  0.00            
ATOM    895  N   PHE    58      12.430  11.250 -16.840  1.00  0.00            
ATOM    896  H   PHE    58      11.540  11.550 -17.180  1.00  0.00            
ATOM    897  CA  PHE    58      13.010  10.000 -17.340  1.00  0.00            
ATOM    898  HA  PHE    58      13.460   9.660 -16.520  1.00  0.00            
ATOM    899  CB  PHE    58      11.910   9.090 -17.860  1.00  0.00            
ATOM    900  HB1 PHE    58      12.330   8.330 -18.350  1.00  0.00            
ATOM    901  HB2 PHE    58      11.330   9.620 -18.490  1.00  0.00            
ATOM    902  CG  PHE    58      11.020   8.530 -16.790  1.00  0.00            
ATOM    903  CD1 PHE    58       9.720   9.000 -16.620  1.00  0.00            
ATOM    904  HD1 PHE    58       9.380   9.730 -17.210  1.00  0.00            
ATOM    905  CE1 PHE    58       8.890   8.460 -15.640  1.00  0.00            
ATOM    906  HE1 PHE    58       7.960   8.810 -15.530  1.00  0.00            
ATOM    907  CZ  PHE    58       9.360   7.440 -14.820  1.00  0.00            
ATOM    908  HZ  PHE    58       8.760   7.050 -14.120  1.00  0.00            
ATOM    909  CE2 PHE    58      10.660   6.960 -14.970  1.00  0.00            
ATOM    910  HE2 PHE    58      11.000   6.230 -14.380  1.00  0.00            
ATOM    911  CD2 PHE    58      11.480   7.500 -15.960  1.00  0.00            
ATOM    912  HD2 PHE    58      12.410   7.160 -16.080  1.00  0.00            
ATOM    913  C   PHE    58      14.120  10.100 -18.400  1.00  0.00            
ATOM    914  O   PHE    58      14.850   9.140 -18.620  1.00  0.00            
ATOM    915  N   LYS    59      14.220  11.250 -19.060  1.00  0.00            
ATOM    916  H   LYS    59      13.610  12.010 -18.840  1.00  0.00            
ATOM    917  CA  LYS    59      15.220  11.420 -20.130  1.00  0.00            
ATOM    918  HA  LYS    59      14.900  10.780 -20.820  1.00  0.00            
ATOM    919  CB  LYS    59      15.210  12.870 -20.620  1.00  0.00            
ATOM    920  HB1 LYS    59      15.970  12.990 -21.260  1.00  0.00            
ATOM    921  HB2 LYS    59      15.340  13.470 -19.840  1.00  0.00            
ATOM    922  CG  LYS    59      13.920  13.240 -21.320  1.00  0.00            
ATOM    923  HG1 LYS    59      13.160  13.120 -20.680  1.00  0.00            
ATOM    924  HG2 LYS    59      13.790  12.630 -22.110  1.00  0.00            
ATOM    925  CD  LYS    59      13.920  14.680 -21.820  1.00  0.00            
ATOM    926  HD1 LYS    59      14.680  14.800 -22.460  1.00  0.00            
ATOM    927  HD2 LYS    59      14.030  15.300 -21.050  1.00  0.00            
ATOM    928  CE  LYS    59      12.610  15.000 -22.530  1.00  0.00            
ATOM    929  HE1 LYS    59      11.860  14.880 -21.890  1.00  0.00            
ATOM    930  HE2 LYS    59      12.490  14.370 -23.300  1.00  0.00            
ATOM    931  NZ  LYS    59      12.580  16.390 -23.060  1.00  0.00            
ATOM    932  HZ1 LYS    59      11.700  16.550 -23.510  1.00  0.00            
ATOM    933  HZ2 LYS    59      12.680  17.030 -22.300  1.00  0.00            
ATOM    934  HZ3 LYS    59      13.320  16.520 -23.710  1.00  0.00            
ATOM    935  C   LYS    59      16.650  10.970 -19.800  1.00  0.00            
ATOM    936  O   LYS    59      17.300  10.300 -20.610  1.00  0.00            
ATOM    937  N   PRO    60      17.160  11.330 -18.610  1.00  0.00            
ATOM    938  CD  PRO    60      16.560  12.210 -17.590  1.00  0.00            
ATOM    939  HD1 PRO    60      16.080  11.680 -16.900  1.00  0.00            
ATOM    940  HD2 PRO    60      15.920  12.860 -18.010  1.00  0.00            
ATOM    941  CG  PRO    60      17.760  12.890 -17.030  1.00  0.00            
ATOM    942  HG1 PRO    60      17.560  13.280 -16.130  1.00  0.00            
ATOM    943  HG2 PRO    60      18.070  13.620 -17.640  1.00  0.00            
ATOM    944  CB  PRO    60      18.780  11.760 -16.950  1.00  0.00            
ATOM    945  HB1 PRO    60      18.620  11.210 -16.130  1.00  0.00            
ATOM    946  HB2 PRO    60      19.710  12.120 -16.940  1.00  0.00            
ATOM    947  CA  PRO    60      18.520  10.940 -18.220  1.00  0.00            
ATOM    948  HA  PRO    60      19.160  11.120 -18.970  1.00  0.00            
ATOM    949  C   PRO    60      18.660   9.440 -17.920  1.00  0.00            
ATOM    950  O   PRO    60      19.740   8.860 -18.040  1.00  0.00            
ATOM    951  N   HIS    61      17.540   8.830 -17.550  1.00  0.00            
ATOM    952  H   HIS    61      16.690   9.340 -17.510  1.00  0.00            
ATOM    953  CA  HIS    61      17.540   7.410 -17.200  1.00  0.00            
ATOM    954  HA  HIS    61      18.420   7.290 -16.740  1.00  0.00            
ATOM    955  CB  HIS    61      16.310   7.120 -16.330  1.00  0.00            
ATOM    956  HB1 HIS    61      16.220   6.130 -16.210  1.00  0.00            
ATOM    957  HB2 HIS    61      15.500   7.480 -16.790  1.00  0.00            
ATOM    958  CG  HIS    61      16.390   7.760 -14.980  1.00  0.00            
ATOM    959  ND1 HIS    61      17.170   7.240 -13.970  1.00  0.00            
ATOM    960  CE1 HIS    61      17.070   8.010 -12.900  1.00  0.00            
ATOM    961  HE1 HIS    61      17.530   7.870 -12.030  1.00  0.00            
ATOM    962  NE2 HIS    61      16.240   9.000 -13.190  1.00  0.00            
ATOM    963  HE2 HIS    61      15.980   9.740 -12.560  1.00  0.00            
ATOM    964  CD2 HIS    61      15.810   8.870 -14.490  1.00  0.00            
ATOM    965  HD2 HIS    61      15.180   9.480 -14.970  1.00  0.00            
ATOM    966  C   HIS    61      17.590   6.440 -18.360  1.00  0.00            
ATOM    967  O   HIS    61      17.690   5.230 -18.150  1.00  0.00            
ATOM    968  N   GLU    62      17.530   6.960 -19.580  1.00  0.00            
ATOM    969  H   GLU    62      17.470   7.960 -19.680  1.00  0.00            
ATOM    970  CA  GLU    62      17.550   6.140 -20.790  1.00  0.00            
ATOM    971  HA  GLU    62      17.110   6.720 -21.470  1.00  0.00            
ATOM    972  CB  GLU    62      19.000   5.810 -21.180  1.00  0.00            
ATOM    973  HB1 GLU    62      19.470   6.680 -21.390  1.00  0.00            
ATOM    974  HB2 GLU    62      18.980   5.240 -22.000  1.00  0.00            
ATOM    975  CG  GLU    62      19.830   5.090 -20.120  1.00  0.00            
ATOM    976  HG1 GLU    62      19.620   4.110 -20.160  1.00  0.00            
ATOM    977  HG2 GLU    62      19.580   5.450 -19.220  1.00  0.00            
ATOM    978  CD  GLU    62      21.320   5.280 -20.330  1.00  0.00            
ATOM    979  OE1 GLU    62      21.790   5.200 -21.490  1.00  0.00            
ATOM    980  OE2 GLU    62      22.040   5.500 -19.330  1.00  0.00            
ATOM    981  C   GLU    62      16.720   4.860 -20.700  1.00  0.00            
ATOM    982  O   GLU    62      17.230   3.750 -20.780  1.00  0.00            
ATOM    983  N   ILE    63      15.410   5.030 -20.510  1.00  0.00            
ATOM    984  H   ILE    63      15.050   5.960 -20.410  1.00  0.00            
ATOM    985  CA  ILE    63      14.490   3.900 -20.440  1.00  0.00            
ATOM    986  HA  ILE    63      15.000   3.140 -20.030  1.00  0.00            
ATOM    987  CB  ILE    63      13.260   4.210 -19.550  1.00  0.00            
ATOM    988  HB  ILE    63      12.570   3.490 -19.640  1.00  0.00            
ATOM    989  CG2 ILE    63      13.670   4.290 -18.100  1.00  0.00            
ATOM    990 HG21 ILE    63      12.870   4.490 -17.540  1.00  0.00            
ATOM    991 HG22 ILE    63      14.070   3.420 -17.820  1.00  0.00            
ATOM    992 HG23 ILE    63      14.340   5.020 -17.980  1.00  0.00            
ATOM    993  CG1 ILE    63      12.620   5.530 -20.000  1.00  0.00            
ATOM    994 HG11 ILE    63      12.460   5.480 -20.990  1.00  0.00            
ATOM    995 HG12 ILE    63      13.260   6.270 -19.800  1.00  0.00            
ATOM    996  CD  ILE    63      11.290   5.850 -19.320  1.00  0.00            
ATOM    997  HD1 ILE    63      10.940   6.720 -19.660  1.00  0.00            
ATOM    998  HD2 ILE    63      10.630   5.130 -19.510  1.00  0.00            
ATOM    999  HD3 ILE    63      11.430   5.910 -18.330  1.00  0.00            
ATOM   1000  C   ILE    63      14.050   3.630 -21.870  1.00  0.00            
ATOM   1001  O   ILE    63      14.120   4.520 -22.720  1.00  0.00            
ATOM   1002  N   GLU    64      13.610   2.410 -22.150  1.00  0.00            
ATOM   1003  H   GLU    64      13.590   1.720 -21.440  1.00  0.00            
ATOM   1004  CA  GLU    64      13.170   2.080 -23.510  1.00  0.00            
ATOM   1005  HA  GLU    64      13.470   2.840 -24.080  1.00  0.00            
ATOM   1006  CB  GLU    64      13.820   0.770 -23.950  1.00  0.00            
ATOM   1007  HB1 GLU    64      13.390   0.470 -24.800  1.00  0.00            
ATOM   1008  HB2 GLU    64      13.670   0.080 -23.240  1.00  0.00            
ATOM   1009  CG  GLU    64      15.310   0.910 -24.190  1.00  0.00            
ATOM   1010  HG1 GLU    64      15.760   1.090 -23.320  1.00  0.00            
ATOM   1011  HG2 GLU    64      15.470   1.670 -24.820  1.00  0.00            
ATOM   1012  CD  GLU    64      15.910  -0.340 -24.790  1.00  0.00            
ATOM   1013  OE1 GLU    64      15.490  -0.730 -25.900  1.00  0.00            
ATOM   1014  OE2 GLU    64      16.800  -0.930 -24.140  1.00  0.00            
ATOM   1015  C   GLU    64      11.660   2.000 -23.630  1.00  0.00            
ATOM   1016  O   GLU    64      11.130   1.890 -24.730  1.00  0.00            
ATOM   1017  N   LEU    65      10.970   2.060 -22.500  1.00  0.00            
ATOM   1018  H   LEU    65      11.470   2.120 -21.640  1.00  0.00            
ATOM   1019  CA  LEU    65       9.520   2.030 -22.480  1.00  0.00            
ATOM   1020  HA  LEU    65       9.200   2.580 -23.250  1.00  0.00            
ATOM   1021  CB  LEU    65       9.010   0.590 -22.610  1.00  0.00            
ATOM   1022  HB1 LEU    65       9.410   0.050 -21.870  1.00  0.00            
ATOM   1023  HB2 LEU    65       9.330   0.240 -23.490  1.00  0.00            
ATOM   1024  CG  LEU    65       7.490   0.390 -22.560  1.00  0.00            
ATOM   1025  HG  LEU    65       7.040   1.150 -23.030  1.00  0.00            
ATOM   1026  CD1 LEU    65       7.110  -0.910 -23.270  1.00  0.00            
ATOM   1027 HD11 LEU    65       6.120  -1.030 -23.230  1.00  0.00            
ATOM   1028 HD12 LEU    65       7.400  -0.860 -24.230  1.00  0.00            
ATOM   1029 HD13 LEU    65       7.560  -1.680 -22.830  1.00  0.00            
ATOM   1030  CD2 LEU    65       7.010   0.380 -21.120  1.00  0.00            
ATOM   1031 HD21 LEU    65       6.020   0.250 -21.100  1.00  0.00            
ATOM   1032 HD22 LEU    65       7.460  -0.370 -20.620  1.00  0.00            
ATOM   1033 HD23 LEU    65       7.240   1.250 -20.690  1.00  0.00            
ATOM   1034  C   LEU    65       9.050   2.630 -21.160  1.00  0.00            
ATOM   1035  O   LEU    65       9.710   2.490 -20.140  1.00  0.00            
ATOM   1036  N   LEU    66       7.910   3.310 -21.200  1.00  0.00            
ATOM   1037  H   LEU    66       7.420   3.390 -22.060  1.00  0.00            
ATOM   1038  CA  LEU    66       7.360   3.920 -20.010  1.00  0.00            
ATOM   1039  HA  LEU    66       7.980   3.640 -19.280  1.00  0.00            
ATOM   1040  CB  LEU    66       7.330   5.440 -20.140  1.00  0.00            
ATOM   1041  HB1 LEU    66       6.850   5.670 -20.990  1.00  0.00            
ATOM   1042  HB2 LEU    66       8.270   5.770 -20.190  1.00  0.00            
ATOM   1043  CG  LEU    66       6.630   6.180 -19.000  1.00  0.00            
ATOM   1044  HG  LEU    66       5.680   5.850 -18.920  1.00  0.00            
ATOM   1045  CD1 LEU    66       7.370   5.900 -17.700  1.00  0.00            
ATOM   1046 HD11 LEU    66       6.910   6.370 -16.950  1.00  0.00            
ATOM   1047 HD12 LEU    66       7.370   4.910 -17.520  1.00  0.00            
ATOM   1048 HD13 LEU    66       8.310   6.220 -17.780  1.00  0.00            
ATOM   1049  CD2 LEU    66       6.600   7.680 -19.260  1.00  0.00            
ATOM   1050 HD21 LEU    66       6.140   8.140 -18.500  1.00  0.00            
ATOM   1051 HD22 LEU    66       7.540   8.020 -19.340  1.00  0.00            
ATOM   1052 HD23 LEU    66       6.110   7.860 -20.110  1.00  0.00            
ATOM   1053  C   LEU    66       5.960   3.410 -19.740  1.00  0.00            
ATOM   1054  O   LEU    66       5.090   3.390 -20.630  1.00  0.00            
ATOM   1055  N   ILE    67       5.730   2.960 -18.510  1.00  0.00            
ATOM   1056  H   ILE    67       6.480   2.950 -17.850  1.00  0.00            
ATOM   1057  CA  ILE    67       4.430   2.500 -18.100  1.00  0.00            
ATOM   1058  HA  ILE    67       3.930   2.310 -18.950  1.00  0.00            
ATOM   1059  CB  ILE    67       4.500   1.210 -17.230  1.00  0.00            
ATOM   1060  HB  ILE    67       5.170   1.330 -16.500  1.00  0.00            
ATOM   1061  CG2 ILE    67       3.130   0.940 -16.600  1.00  0.00            
ATOM   1062 HG21 ILE    67       3.180   0.110 -16.040  1.00  0.00            
ATOM   1063 HG22 ILE    67       2.870   1.720 -16.020  1.00  0.00            
ATOM   1064 HG23 ILE    67       2.440   0.820 -17.320  1.00  0.00            
ATOM   1065  CG1 ILE    67       4.930   0.020 -18.090  1.00  0.00            
ATOM   1066 HG11 ILE    67       5.820   0.220 -18.480  1.00  0.00            
ATOM   1067 HG12 ILE    67       4.260  -0.100 -18.820  1.00  0.00            
ATOM   1068  CD  ILE    67       5.020  -1.280 -17.310  1.00  0.00            
ATOM   1069  HD1 ILE    67       5.310  -2.020 -17.920  1.00  0.00            
ATOM   1070  HD2 ILE    67       5.690  -1.180 -16.570  1.00  0.00            
ATOM   1071  HD3 ILE    67       4.130  -1.500 -16.920  1.00  0.00            
ATOM   1072  C   ILE    67       3.830   3.600 -17.230  1.00  0.00            
ATOM   1073  O   ILE    67       4.460   4.080 -16.290  1.00  0.00            
ATOM   1074  N   VAL    68       2.620   4.010 -17.580  1.00  0.00            
ATOM   1075  H   VAL    68       2.180   3.610 -18.380  1.00  0.00            
ATOM   1076  CA  VAL    68       1.910   5.010 -16.810  1.00  0.00            
ATOM   1077  HA  VAL    68       2.560   5.590 -16.320  1.00  0.00            
ATOM   1078  CB  VAL    68       1.080   5.940 -17.700  1.00  0.00            
ATOM   1079  HB  VAL    68       0.430   5.390 -18.230  1.00  0.00            
ATOM   1080  CG1 VAL    68       0.310   6.930 -16.820  1.00  0.00            
ATOM   1081 HG11 VAL    68      -0.240   7.540 -17.400  1.00  0.00            
ATOM   1082 HG12 VAL    68      -0.300   6.430 -16.200  1.00  0.00            
ATOM   1083 HG13 VAL    68       0.950   7.480 -16.280  1.00  0.00            
ATOM   1084  CG2 VAL    68       1.990   6.680 -18.660  1.00  0.00            
ATOM   1085 HG21 VAL    68       1.440   7.290 -19.240  1.00  0.00            
ATOM   1086 HG22 VAL    68       2.650   7.230 -18.140  1.00  0.00            
ATOM   1087 HG23 VAL    68       2.480   6.030 -19.230  1.00  0.00            
ATOM   1088  C   VAL    68       1.010   4.180 -15.920  1.00  0.00            
ATOM   1089  O   VAL    68      -0.040   3.720 -16.360  1.00  0.00            
ATOM   1090  N   ALA    69       1.440   3.960 -14.690  1.00  0.00            
ATOM   1091  H   ALA    69       2.300   4.380 -14.390  1.00  0.00            
ATOM   1092  CA  ALA    69       0.680   3.130 -13.760  1.00  0.00            
ATOM   1093  HA  ALA    69       0.400   2.330 -14.290  1.00  0.00            
ATOM   1094  CB  ALA    69       1.570   2.720 -12.590  1.00  0.00            
ATOM   1095  HB1 ALA    69       1.040   2.150 -11.960  1.00  0.00            
ATOM   1096  HB2 ALA    69       2.360   2.210 -12.930  1.00  0.00            
ATOM   1097  HB3 ALA    69       1.890   3.540 -12.110  1.00  0.00            
ATOM   1098  C   ALA    69      -0.550   3.850 -13.250  1.00  0.00            
ATOM   1099  O   ALA    69      -1.520   3.210 -12.840  1.00  0.00            
ATOM   1100  N   CYS    70      -0.520   5.170 -13.270  1.00  0.00            
ATOM   1101  H   CYS    70       0.300   5.630 -13.620  1.00  0.00            
ATOM   1102  CA  CYS    70      -1.630   5.980 -12.800  1.00  0.00            
ATOM   1103  HA  CYS    70      -1.910   5.570 -11.920  1.00  0.00            
ATOM   1104  CB  CYS    70      -1.180   7.430 -12.620  1.00  0.00            
ATOM   1105  HB1 CYS    70      -0.850   7.700 -13.530  1.00  0.00            
ATOM   1106  HB2 CYS    70      -0.410   7.390 -11.980  1.00  0.00            
ATOM   1107  SG  CYS    70      -2.480   8.510 -12.030  1.00  0.00            
ATOM   1108  HG  CYS    70      -2.120   9.440 -11.940  1.00  0.00            
ATOM   1109  C   CYS    70      -2.800   5.920 -13.770  1.00  0.00            
ATOM   1110  O   CYS    70      -2.640   6.140 -14.980  1.00  0.00            
ATOM   1111  N   ASN    71      -3.980   5.610 -13.260  1.00  0.00            
ATOM   1112  H   ASN    71      -4.060   5.430 -12.270  1.00  0.00            
ATOM   1113  CA  ASN    71      -5.170   5.530 -14.090  1.00  0.00            
ATOM   1114  HA  ASN    71      -4.900   4.990 -14.890  1.00  0.00            
ATOM   1115  CB  ASN    71      -6.320   4.840 -13.340  1.00  0.00            
ATOM   1116  HB1 ASN    71      -7.140   4.850 -13.900  1.00  0.00            
ATOM   1117  HB2 ASN    71      -6.500   5.330 -12.490  1.00  0.00            
ATOM   1118  CG  ASN    71      -5.990   3.420 -13.000  1.00  0.00            
ATOM   1119  OD1 ASN    71      -5.170   3.150 -12.110  1.00  0.00            
ATOM   1120  ND2 ASN    71      -6.610   2.480 -13.700  1.00  0.00            
ATOM   1121 HD21 ASN    71      -7.270   2.740 -14.410  1.00  0.00            
ATOM   1122 HD22 ASN    71      -6.430   1.510 -13.510  1.00  0.00            
ATOM   1123  C   ASN    71      -5.620   6.930 -14.500  1.00  0.00            
ATOM   1124  O   ASN    71      -6.110   7.130 -15.620  1.00  0.00            
ATOM   1125  N   THR    72      -5.470   7.880 -13.600  1.00  0.00            
ATOM   1126  H   THR    72      -5.090   7.660 -12.700  1.00  0.00            
ATOM   1127  CA  THR    72      -5.860   9.240 -13.920  1.00  0.00            
ATOM   1128  HA  THR    72      -6.800   9.170 -14.230  1.00  0.00            
ATOM   1129  CB  THR    72      -5.760  10.160 -12.680  1.00  0.00            
ATOM   1130  HB  THR    72      -4.840  10.140 -12.280  1.00  0.00            
ATOM   1131  CG2 THR    72      -6.150  11.590 -13.050  1.00  0.00            
ATOM   1132 HG21 THR    72      -6.080  12.170 -12.240  1.00  0.00            
ATOM   1133 HG22 THR    72      -5.530  11.930 -13.750  1.00  0.00            
ATOM   1134 HG23 THR    72      -7.090  11.600 -13.390  1.00  0.00            
ATOM   1135  OG1 THR    72      -6.660   9.680 -11.680  1.00  0.00            
ATOM   1136  HG1 THR    72      -6.610  10.260 -10.870  1.00  0.00            
ATOM   1137  C   THR    72      -4.950   9.800 -15.010  1.00  0.00            
ATOM   1138  O   THR    72      -5.420  10.390 -15.980  1.00  0.00            
ATOM   1139  N   ALA    73      -3.640   9.600 -14.850  1.00  0.00            
ATOM   1140  H   ALA    73      -3.300   9.120 -14.040  1.00  0.00            
ATOM   1141  CA  ALA    73      -2.690  10.070 -15.860  1.00  0.00            
ATOM   1142  HA  ALA    73      -2.870  11.050 -15.970  1.00  0.00            
ATOM   1143  CB  ALA    73      -1.250   9.860 -15.390  1.00  0.00            
ATOM   1144  HB1 ALA    73      -0.610  10.190 -16.090  1.00  0.00            
ATOM   1145  HB2 ALA    73      -1.100  10.360 -14.540  1.00  0.00            
ATOM   1146  HB3 ALA    73      -1.090   8.880 -15.230  1.00  0.00            
ATOM   1147  C   ALA    73      -2.920   9.340 -17.180  1.00  0.00            
ATOM   1148  O   ALA    73      -2.790   9.920 -18.260  1.00  0.00            
ATOM   1149  N   SER    74      -3.270   8.060 -17.090  1.00  0.00            
ATOM   1150  H   SER    74      -3.360   7.640 -16.190  1.00  0.00            
ATOM   1151  CA  SER    74      -3.520   7.280 -18.290  1.00  0.00            
ATOM   1152  HA  SER    74      -2.690   7.360 -18.850  1.00  0.00            
ATOM   1153  CB  SER    74      -3.780   5.810 -17.920  1.00  0.00            
ATOM   1154  HB1 SER    74      -4.130   5.300 -18.710  1.00  0.00            
ATOM   1155  HB2 SER    74      -4.430   5.740 -17.170  1.00  0.00            
ATOM   1156  OG  SER    74      -2.590   5.170 -17.510  1.00  0.00            
ATOM   1157  HG  SER    74      -2.790   4.220 -17.270  1.00  0.00            
ATOM   1158  C   SER    74      -4.710   7.830 -19.040  1.00  0.00            
ATOM   1159  O   SER    74      -4.730   7.910 -20.270  1.00  0.00            
ATOM   1160  N   ALA    75      -5.730   8.240 -18.290  1.00  0.00            
ATOM   1161  H   ALA    75      -5.660   8.180 -17.290  1.00  0.00            
ATOM   1162  CA  ALA    75      -6.930   8.790 -18.880  1.00  0.00            
ATOM   1163  HA  ALA    75      -7.110   8.170 -19.650  1.00  0.00            
ATOM   1164  CB  ALA    75      -8.060   8.760 -17.860  1.00  0.00            
ATOM   1165  HB1 ALA    75      -8.890   9.140 -18.270  1.00  0.00            
ATOM   1166  HB2 ALA    75      -8.230   7.820 -17.570  1.00  0.00            
ATOM   1167  HB3 ALA    75      -7.800   9.310 -17.060  1.00  0.00            
ATOM   1168  C   ALA    75      -6.780  10.200 -19.460  1.00  0.00            
ATOM   1169  O   ALA    75      -7.310  10.490 -20.530  1.00  0.00            
ATOM   1170  N   LEU    76      -6.040  11.060 -18.760  1.00  0.00            
ATOM   1171  H   LEU    76      -5.590  10.750 -17.920  1.00  0.00            
ATOM   1172  CA  LEU    76      -5.890  12.440 -19.190  1.00  0.00            
ATOM   1173  HA  LEU    76      -6.600  12.460 -19.900  1.00  0.00            
ATOM   1174  CB  LEU    76      -6.110  13.370 -18.000  1.00  0.00            
ATOM   1175  HB1 LEU    76      -5.780  14.270 -18.280  1.00  0.00            
ATOM   1176  HB2 LEU    76      -5.530  13.020 -17.260  1.00  0.00            
ATOM   1177  CG  LEU    76      -7.500  13.570 -17.400  1.00  0.00            
ATOM   1178  HG  LEU    76      -8.100  13.990 -18.080  1.00  0.00            
ATOM   1179  CD1 LEU    76      -8.120  12.240 -17.020  1.00  0.00            
ATOM   1180 HD11 LEU    76      -9.030  12.400 -16.630  1.00  0.00            
ATOM   1181 HD12 LEU    76      -8.210  11.660 -17.830  1.00  0.00            
ATOM   1182 HD13 LEU    76      -7.550  11.780 -16.340  1.00  0.00            
ATOM   1183  CD2 LEU    76      -7.390  14.480 -16.190  1.00  0.00            
ATOM   1184 HD21 LEU    76      -8.300  14.610 -15.790  1.00  0.00            
ATOM   1185 HD22 LEU    76      -6.790  14.060 -15.510  1.00  0.00            
ATOM   1186 HD23 LEU    76      -7.020  15.360 -16.470  1.00  0.00            
ATOM   1187  C   LEU    76      -4.620  12.890 -19.900  1.00  0.00            
ATOM   1188  O   LEU    76      -4.670  13.800 -20.740  1.00  0.00            
ATOM   1189  N   ALA    77      -3.480  12.270 -19.590  1.00  0.00            
ATOM   1190  H   ALA    77      -3.490  11.510 -18.940  1.00  0.00            
ATOM   1191  CA  ALA    77      -2.220  12.700 -20.190  1.00  0.00            
ATOM   1192  HA  ALA    77      -2.520  13.480 -20.740  1.00  0.00            
ATOM   1193  CB  ALA    77      -1.240  13.050 -19.080  1.00  0.00            
ATOM   1194  HB1 ALA    77      -0.370  13.350 -19.480  1.00  0.00            
ATOM   1195  HB2 ALA    77      -1.610  13.790 -18.520  1.00  0.00            
ATOM   1196  HB3 ALA    77      -1.080  12.250 -18.500  1.00  0.00            
ATOM   1197  C   ALA    77      -1.560  11.740 -21.160  1.00  0.00            
ATOM   1198  O   ALA    77      -0.640  12.140 -21.880  1.00  0.00            
ATOM   1199  N   LEU    78      -2.010  10.490 -21.210  1.00  0.00            
ATOM   1200  H   LEU    78      -2.780  10.220 -20.630  1.00  0.00            
ATOM   1201  CA  LEU    78      -1.400   9.500 -22.090  1.00  0.00            
ATOM   1202  HA  LEU    78      -0.480   9.430 -21.700  1.00  0.00            
ATOM   1203  CB  LEU    78      -2.180   8.180 -22.020  1.00  0.00            
ATOM   1204  HB1 LEU    78      -3.090   8.340 -22.410  1.00  0.00            
ATOM   1205  HB2 LEU    78      -2.270   7.920 -21.060  1.00  0.00            
ATOM   1206  CG  LEU    78      -1.530   7.010 -22.780  1.00  0.00            
ATOM   1207  HG  LEU    78      -1.430   7.240 -23.750  1.00  0.00            
ATOM   1208  CD1 LEU    78      -0.150   6.740 -22.190  1.00  0.00            
ATOM   1209 HD11 LEU    78       0.280   5.980 -22.680  1.00  0.00            
ATOM   1210 HD12 LEU    78       0.420   7.550 -22.280  1.00  0.00            
ATOM   1211 HD13 LEU    78      -0.240   6.500 -21.220  1.00  0.00            
ATOM   1212  CD2 LEU    78      -2.400   5.760 -22.680  1.00  0.00            
ATOM   1213 HD21 LEU    78      -1.960   5.010 -23.180  1.00  0.00            
ATOM   1214 HD22 LEU    78      -2.510   5.500 -21.720  1.00  0.00            
ATOM   1215 HD23 LEU    78      -3.300   5.950 -23.080  1.00  0.00            
ATOM   1216  C   LEU    78      -1.270   9.930 -23.550  1.00  0.00            
ATOM   1217  O   LEU    78      -0.190   9.870 -24.110  1.00  0.00            
ATOM   1218  N   GLU    79      -2.360  10.390 -24.150  1.00  0.00            
ATOM   1219  H   GLU    79      -3.220  10.430 -23.660  1.00  0.00            
ATOM   1220  CA  GLU    79      -2.300  10.810 -25.550  1.00  0.00            
ATOM   1221  HA  GLU    79      -2.040   9.980 -26.040  1.00  0.00            
ATOM   1222  CB  GLU    79      -3.650  11.310 -26.030  1.00  0.00            
ATOM   1223  HB1 GLU    79      -3.920  12.090 -25.470  1.00  0.00            
ATOM   1224  HB2 GLU    79      -4.320  10.570 -25.910  1.00  0.00            
ATOM   1225  CG  GLU    79      -3.660  11.740 -27.490  1.00  0.00            
ATOM   1226  HG1 GLU    79      -3.240  11.010 -28.040  1.00  0.00            
ATOM   1227  HG2 GLU    79      -3.120  12.570 -27.580  1.00  0.00            
ATOM   1228  CD  GLU    79      -5.050  12.000 -28.030  1.00  0.00            
ATOM   1229  OE1 GLU    79      -5.710  12.930 -27.520  1.00  0.00            
ATOM   1230  OE2 GLU    79      -5.470  11.290 -28.960  1.00  0.00            
ATOM   1231  C   GLU    79      -1.230  11.890 -25.800  1.00  0.00            
ATOM   1232  O   GLU    79      -0.480  11.810 -26.750  1.00  0.00            
ATOM   1233  N   GLU    80      -1.190  12.890 -24.930  1.00  0.00            
ATOM   1234  H   GLU    80      -1.820  12.900 -24.160  1.00  0.00            
ATOM   1235  CA  GLU    80      -0.230  13.970 -25.080  1.00  0.00            
ATOM   1236  HA  GLU    80      -0.360  14.290 -26.020  1.00  0.00            
ATOM   1237  CB  GLU    80      -0.520  15.080 -24.090  1.00  0.00            
ATOM   1238  HB1 GLU    80      -0.220  14.790 -23.180  1.00  0.00            
ATOM   1239  HB2 GLU    80      -1.500  15.250 -24.070  1.00  0.00            
ATOM   1240  CG  GLU    80       0.180  16.390 -24.420  1.00  0.00            
ATOM   1241  HG1 GLU    80       1.130  16.180 -24.680  1.00  0.00            
ATOM   1242  HG2 GLU    80       0.180  16.970 -23.600  1.00  0.00            
ATOM   1243  CD  GLU    80      -0.480  17.140 -25.560  1.00  0.00            
ATOM   1244  OE1 GLU    80      -0.840  16.520 -26.580  1.00  0.00            
ATOM   1245  OE2 GLU    80      -0.650  18.370 -25.440  1.00  0.00            
ATOM   1246  C   GLU    80       1.200  13.460 -24.870  1.00  0.00            
ATOM   1247  O   GLU    80       2.120  13.890 -25.560  1.00  0.00            
ATOM   1248  N   MET    81       1.370  12.550 -23.920  1.00  0.00            
ATOM   1249  H   MET    81       0.580  12.240 -23.390  1.00  0.00            
ATOM   1250  CA  MET    81       2.690  12.000 -23.650  1.00  0.00            
ATOM   1251  HA  MET    81       3.280  12.800 -23.490  1.00  0.00            
ATOM   1252  CB  MET    81       2.640  11.110 -22.410  1.00  0.00            
ATOM   1253  HB1 MET    81       3.510  10.610 -22.340  1.00  0.00            
ATOM   1254  HB2 MET    81       1.890  10.450 -22.510  1.00  0.00            
ATOM   1255  CG  MET    81       2.430  11.890 -21.130  1.00  0.00            
ATOM   1256  HG1 MET    81       1.690  12.540 -21.330  1.00  0.00            
ATOM   1257  HG2 MET    81       3.280  12.400 -20.980  1.00  0.00            
ATOM   1258  SD  MET    81       2.030  10.820 -19.750  1.00  0.00            
ATOM   1259  CE  MET    81       3.600  10.060 -19.450  1.00  0.00            
ATOM   1260  HE1 MET    81       3.520   9.420 -18.690  1.00  0.00            
ATOM   1261  HE2 MET    81       3.890   9.570 -20.270  1.00  0.00            
ATOM   1262  HE3 MET    81       4.270  10.770 -19.230  1.00  0.00            
ATOM   1263  C   MET    81       3.190  11.190 -24.840  1.00  0.00            
ATOM   1264  O   MET    81       4.350  11.320 -25.250  1.00  0.00            
ATOM   1265  N   GLN    82       2.310  10.370 -25.400  1.00  0.00            
ATOM   1266  H   GLN    82       1.380  10.330 -25.020  1.00  0.00            
ATOM   1267  CA  GLN    82       2.660   9.530 -26.540  1.00  0.00            
ATOM   1268  HA  GLN    82       3.470   9.010 -26.270  1.00  0.00            
ATOM   1269  CB  GLN    82       1.500   8.600 -26.870  1.00  0.00            
ATOM   1270  HB1 GLN    82       1.740   8.060 -27.680  1.00  0.00            
ATOM   1271  HB2 GLN    82       0.690   9.150 -27.070  1.00  0.00            
ATOM   1272  CG  GLN    82       1.150   7.640 -25.740  1.00  0.00            
ATOM   1273  HG1 GLN    82       0.850   8.170 -24.950  1.00  0.00            
ATOM   1274  HG2 GLN    82       1.970   7.120 -25.500  1.00  0.00            
ATOM   1275  CD  GLN    82       0.060   6.670 -26.120  1.00  0.00            
ATOM   1276  OE1 GLN    82      -0.990   7.060 -26.660  1.00  0.00            
ATOM   1277  NE2 GLN    82       0.270   5.390 -25.820  1.00  0.00            
ATOM   1278 HE21 GLN    82       1.120   5.120 -25.370  1.00  0.00            
ATOM   1279 HE22 GLN    82      -0.420   4.700 -26.050  1.00  0.00            
ATOM   1280  C   GLN    82       3.000  10.390 -27.760  1.00  0.00            
ATOM   1281  O   GLN    82       3.840  10.010 -28.580  1.00  0.00            
ATOM   1282  N   LYS    83       2.340  11.530 -27.860  1.00  0.00            
ATOM   1283  H   LYS    83       1.680  11.780 -27.150  1.00  0.00            
ATOM   1284  CA  LYS    83       2.560  12.440 -28.970  1.00  0.00            
ATOM   1285  HA  LYS    83       2.330  11.900 -29.780  1.00  0.00            
ATOM   1286  CB  LYS    83       1.670  13.670 -28.830  1.00  0.00            
ATOM   1287  HB1 LYS    83       1.960  14.180 -28.020  1.00  0.00            
ATOM   1288  HB2 LYS    83       0.720  13.360 -28.700  1.00  0.00            
ATOM   1289  CG  LYS    83       1.700  14.620 -30.020  1.00  0.00            
ATOM   1290  HG1 LYS    83       1.400  14.120 -30.830  1.00  0.00            
ATOM   1291  HG2 LYS    83       2.630  14.940 -30.150  1.00  0.00            
ATOM   1292  CD  LYS    83       0.790  15.820 -29.810  1.00  0.00            
ATOM   1293  HD1 LYS    83       0.840  16.410 -30.610  1.00  0.00            
ATOM   1294  HD2 LYS    83       1.100  16.330 -29.010  1.00  0.00            
ATOM   1295  CE  LYS    83      -0.670  15.400 -29.590  1.00  0.00            
ATOM   1296  HE1 LYS    83      -0.710  14.760 -28.810  1.00  0.00            
ATOM   1297  HE2 LYS    83      -1.010  14.940 -30.410  1.00  0.00            
ATOM   1298  NZ  LYS    83      -1.560  16.560 -29.290  1.00  0.00            
ATOM   1299  HZ1 LYS    83      -2.500  16.230 -29.160  1.00  0.00            
ATOM   1300  HZ2 LYS    83      -1.240  17.020 -28.460  1.00  0.00            
ATOM   1301  HZ3 LYS    83      -1.540  17.190 -30.060  1.00  0.00            
ATOM   1302  C   LYS    83       4.020  12.880 -29.090  1.00  0.00            
ATOM   1303  O   LYS    83       4.590  12.870 -30.180  1.00  0.00            
ATOM   1304  N   TYR    84       4.630  13.240 -27.970  1.00  0.00            
ATOM   1305  H   TYR    84       4.130  13.180 -27.100  1.00  0.00            
ATOM   1306  CA  TYR    84       6.010  13.710 -27.970  1.00  0.00            
ATOM   1307  HA  TYR    84       6.140  13.890 -28.950  1.00  0.00            
ATOM   1308  CB  TYR    84       6.140  14.950 -27.080  1.00  0.00            
ATOM   1309  HB1 TYR    84       7.090  15.270 -27.130  1.00  0.00            
ATOM   1310  HB2 TYR    84       5.930  14.690 -26.140  1.00  0.00            
ATOM   1311  CG  TYR    84       5.230  16.090 -27.470  1.00  0.00            
ATOM   1312  CD1 TYR    84       3.900  16.140 -27.020  1.00  0.00            
ATOM   1313  HD1 TYR    84       3.560  15.420 -26.420  1.00  0.00            
ATOM   1314  CE1 TYR    84       3.050  17.170 -27.400  1.00  0.00            
ATOM   1315  HE1 TYR    84       2.100  17.190 -27.070  1.00  0.00            
ATOM   1316  CZ  TYR    84       3.510  18.180 -28.240  1.00  0.00            
ATOM   1317  OH  TYR    84       2.680  19.200 -28.620  1.00  0.00            
ATOM   1318  HH  TYR    84       3.170  19.830 -29.210  1.00  0.00            
ATOM   1319  CE2 TYR    84       4.820  18.160 -28.690  1.00  0.00            
ATOM   1320  HE2 TYR    84       5.160  18.880 -29.300  1.00  0.00            
ATOM   1321  CD2 TYR    84       5.680  17.120 -28.300  1.00  0.00            
ATOM   1322  HD2 TYR    84       6.620  17.110 -28.630  1.00  0.00            
ATOM   1323  C   TYR    84       7.080  12.690 -27.580  1.00  0.00            
ATOM   1324  O   TYR    84       8.280  12.960 -27.700  1.00  0.00            
ATOM   1325  N   SER    85       6.670  11.520 -27.110  1.00  0.00            
ATOM   1326  H   SER    85       5.690  11.320 -27.040  1.00  0.00            
ATOM   1327  CA  SER    85       7.640  10.520 -26.690  1.00  0.00            
ATOM   1328  HA  SER    85       8.390  11.060 -26.300  1.00  0.00            
ATOM   1329  CB  SER    85       7.020   9.580 -25.660  1.00  0.00            
ATOM   1330  HB1 SER    85       6.190   9.150 -26.030  1.00  0.00            
ATOM   1331  HB2 SER    85       6.790  10.070 -24.820  1.00  0.00            
ATOM   1332  OG  SER    85       7.920   8.550 -25.330  1.00  0.00            
ATOM   1333  HG  SER    85       7.500   7.940 -24.660  1.00  0.00            
ATOM   1334  C   SER    85       8.220   9.690 -27.830  1.00  0.00            
ATOM   1335  O   SER    85       7.500   9.280 -28.740  1.00  0.00            
ATOM   1336  N   LYS    86       9.530   9.430 -27.760  1.00  0.00            
ATOM   1337  H   LYS    86      10.060   9.790 -26.990  1.00  0.00            
ATOM   1338  CA  LYS    86      10.230   8.640 -28.770  1.00  0.00            
ATOM   1339  HA  LYS    86       9.750   8.820 -29.620  1.00  0.00            
ATOM   1340  CB  LYS    86      11.690   9.060 -28.880  1.00  0.00            
ATOM   1341  HB1 LYS    86      12.140   8.430 -29.510  1.00  0.00            
ATOM   1342  HB2 LYS    86      12.100   8.980 -27.970  1.00  0.00            
ATOM   1343  CG  LYS    86      11.930  10.490 -29.380  1.00  0.00            
ATOM   1344  HG1 LYS    86      12.890  10.720 -29.230  1.00  0.00            
ATOM   1345  HG2 LYS    86      11.350  11.110 -28.860  1.00  0.00            
ATOM   1346  CD  LYS    86      11.610  10.660 -30.870  1.00  0.00            
ATOM   1347  HD1 LYS    86      12.080   9.940 -31.390  1.00  0.00            
ATOM   1348  HD2 LYS    86      11.940  11.550 -31.170  1.00  0.00            
ATOM   1349  CE  LYS    86      10.120  10.560 -31.160  1.00  0.00            
ATOM   1350  HE1 LYS    86       9.640  11.230 -30.600  1.00  0.00            
ATOM   1351  HE2 LYS    86       9.800   9.640 -30.940  1.00  0.00            
ATOM   1352  NZ  LYS    86       9.820  10.840 -32.610  1.00  0.00            
ATOM   1353  HZ1 LYS    86       8.840  10.770 -32.770  1.00  0.00            
ATOM   1354  HZ2 LYS    86      10.130  11.760 -32.850  1.00  0.00            
ATOM   1355  HZ3 LYS    86      10.300  10.170 -33.180  1.00  0.00            
ATOM   1356  C   LYS    86      10.160   7.160 -28.410  1.00  0.00            
ATOM   1357  O   LYS    86      10.390   6.280 -29.240  1.00  0.00            
ATOM   1358  N   ILE    87       9.870   6.860 -27.150  1.00  0.00            
ATOM   1359  H   ILE    87       9.740   7.610 -26.490  1.00  0.00            
ATOM   1360  CA  ILE    87       9.760   5.480 -26.700  1.00  0.00            
ATOM   1361  HA  ILE    87      10.160   4.920 -27.430  1.00  0.00            
ATOM   1362  CB  ILE    87      10.510   5.240 -25.380  1.00  0.00            
ATOM   1363  HB  ILE    87      10.360   4.300 -25.060  1.00  0.00            
ATOM   1364  CG2 ILE    87      12.000   5.410 -25.580  1.00  0.00            
ATOM   1365 HG21 ILE    87      12.480   5.250 -24.710  1.00  0.00            
ATOM   1366 HG22 ILE    87      12.320   4.750 -26.260  1.00  0.00            
ATOM   1367 HG23 ILE    87      12.190   6.340 -25.900  1.00  0.00            
ATOM   1368  CG1 ILE    87       9.980   6.190 -24.300  1.00  0.00            
ATOM   1369 HG11 ILE    87       8.980   6.140 -24.290  1.00  0.00            
ATOM   1370 HG12 ILE    87      10.260   7.120 -24.540  1.00  0.00            
ATOM   1371  CD  ILE    87      10.480   5.890 -22.890  1.00  0.00            
ATOM   1372  HD1 ILE    87      10.090   6.560 -22.250  1.00  0.00            
ATOM   1373  HD2 ILE    87      10.200   4.970 -22.630  1.00  0.00            
ATOM   1374  HD3 ILE    87      11.480   5.960 -22.870  1.00  0.00            
ATOM   1375  C   ILE    87       8.300   5.160 -26.500  1.00  0.00            
ATOM   1376  O   ILE    87       7.480   6.060 -26.290  1.00  0.00            
ATOM   1377  N   PRO    88       7.930   3.870 -26.570  1.00  0.00            
ATOM   1378  CD  PRO    88       8.700   2.670 -26.920  1.00  0.00            
ATOM   1379  HD1 PRO    88       9.600   2.670 -26.470  1.00  0.00            
ATOM   1380  HD2 PRO    88       8.830   2.600 -27.910  1.00  0.00            
ATOM   1381  CG  PRO    88       7.820   1.570 -26.400  1.00  0.00            
ATOM   1382  HG1 PRO    88       7.950   1.450 -25.410  1.00  0.00            
ATOM   1383  HG2 PRO    88       8.020   0.700 -26.860  1.00  0.00            
ATOM   1384  CB  PRO    88       6.440   2.080 -26.720  1.00  0.00            
ATOM   1385  HB1 PRO    88       5.750   1.600 -26.170  1.00  0.00            
ATOM   1386  HB2 PRO    88       6.240   1.950 -27.700  1.00  0.00            
ATOM   1387  CA  PRO    88       6.510   3.560 -26.370  1.00  0.00            
ATOM   1388  HA  PRO    88       5.930   4.140 -26.940  1.00  0.00            
ATOM   1389  C   PRO    88       6.070   3.840 -24.930  1.00  0.00            
ATOM   1390  O   PRO    88       6.840   3.680 -23.980  1.00  0.00            
ATOM   1391  N   ILE    89       4.830   4.280 -24.790  1.00  0.00            
ATOM   1392  H   ILE    89       4.270   4.430 -25.600  1.00  0.00            
ATOM   1393  CA  ILE    89       4.250   4.560 -23.480  1.00  0.00            
ATOM   1394  HA  ILE    89       4.920   4.270 -22.800  1.00  0.00            
ATOM   1395  CB  ILE    89       3.960   6.070 -23.310  1.00  0.00            
ATOM   1396  HB  ILE    89       3.360   6.390 -24.050  1.00  0.00            
ATOM   1397  CG2 ILE    89       3.260   6.330 -21.980  1.00  0.00            
ATOM   1398 HG21 ILE    89       3.080   7.310 -21.880  1.00  0.00            
ATOM   1399 HG22 ILE    89       2.400   5.820 -21.950  1.00  0.00            
ATOM   1400 HG23 ILE    89       3.840   6.020 -21.230  1.00  0.00            
ATOM   1401  CG1 ILE    89       5.270   6.860 -23.360  1.00  0.00            
ATOM   1402 HG11 ILE    89       5.670   6.750 -24.260  1.00  0.00            
ATOM   1403 HG12 ILE    89       5.890   6.480 -22.670  1.00  0.00            
ATOM   1404  CD  ILE    89       5.110   8.340 -23.080  1.00  0.00            
ATOM   1405  HD1 ILE    89       6.010   8.780 -23.130  1.00  0.00            
ATOM   1406  HD2 ILE    89       4.500   8.740 -23.760  1.00  0.00            
ATOM   1407  HD3 ILE    89       4.720   8.470 -22.170  1.00  0.00            
ATOM   1408  C   ILE    89       2.970   3.770 -23.370  1.00  0.00            
ATOM   1409  O   ILE    89       2.080   3.850 -24.240  1.00  0.00            
ATOM   1410  N   VAL    90       2.870   2.960 -22.330  1.00  0.00            
ATOM   1411  H   VAL    90       3.620   2.940 -21.660  1.00  0.00            
ATOM   1412  CA  VAL    90       1.710   2.120 -22.110  1.00  0.00            
ATOM   1413  HA  VAL    90       1.130   2.260 -22.910  1.00  0.00            
ATOM   1414  CB  VAL    90       2.140   0.650 -21.980  1.00  0.00            
ATOM   1415  HB  VAL    90       2.700   0.550 -21.160  1.00  0.00            
ATOM   1416  CG1 VAL    90       0.930  -0.250 -21.830  1.00  0.00            
ATOM   1417 HG11 VAL    90       1.230  -1.200 -21.740  1.00  0.00            
ATOM   1418 HG12 VAL    90       0.420   0.010 -21.010  1.00  0.00            
ATOM   1419 HG13 VAL    90       0.340  -0.160 -22.630  1.00  0.00            
ATOM   1420  CG2 VAL    90       2.970   0.240 -23.190  1.00  0.00            
ATOM   1421 HG21 VAL    90       3.250  -0.710 -23.100  1.00  0.00            
ATOM   1422 HG22 VAL    90       2.420   0.350 -24.020  1.00  0.00            
ATOM   1423 HG23 VAL    90       3.780   0.820 -23.260  1.00  0.00            
ATOM   1424  C   VAL    90       0.970   2.530 -20.850  1.00  0.00            
ATOM   1425  O   VAL    90       1.570   2.610 -19.780  1.00  0.00            
ATOM   1426  N   GLY    91      -0.320   2.790 -21.000  1.00  0.00            
ATOM   1427  H   GLY    91      -0.730   2.720 -21.910  1.00  0.00            
ATOM   1428  CA  GLY    91      -1.140   3.180 -19.870  1.00  0.00            
ATOM   1429  HA1 GLY    91      -1.800   3.860 -20.180  1.00  0.00            
ATOM   1430  HA2 GLY    91      -0.550   3.580 -19.170  1.00  0.00            
ATOM   1431  C   GLY    91      -1.860   1.960 -19.310  1.00  0.00            
ATOM   1432  O   GLY    91      -1.690   0.840 -19.810  1.00  0.00            
ATOM   1433  N   VAL    92      -2.670   2.170 -18.280  1.00  0.00            
ATOM   1434  H   VAL    92      -2.790   3.100 -17.930  1.00  0.00            
ATOM   1435  CA  VAL    92      -3.390   1.080 -17.660  1.00  0.00            
ATOM   1436  HA  VAL    92      -2.910   0.290 -18.050  1.00  0.00            
ATOM   1437  CB  VAL    92      -3.300   1.160 -16.120  1.00  0.00            
ATOM   1438  HB  VAL    92      -3.950   0.540 -15.700  1.00  0.00            
ATOM   1439  CG1 VAL    92      -1.900   0.760 -15.690  1.00  0.00            
ATOM   1440 HG11 VAL    92      -1.830   0.810 -14.690  1.00  0.00            
ATOM   1441 HG12 VAL    92      -1.710  -0.180 -15.980  1.00  0.00            
ATOM   1442 HG13 VAL    92      -1.230   1.380 -16.100  1.00  0.00            
ATOM   1443  CG2 VAL    92      -3.620   2.580 -15.660  1.00  0.00            
ATOM   1444 HG21 VAL    92      -3.550   2.620 -14.660  1.00  0.00            
ATOM   1445 HG22 VAL    92      -2.970   3.220 -16.070  1.00  0.00            
ATOM   1446 HG23 VAL    92      -4.540   2.820 -15.940  1.00  0.00            
ATOM   1447  C   VAL    92      -4.850   0.940 -18.040  1.00  0.00            
ATOM   1448  O   VAL    92      -5.560   0.100 -17.510  1.00  0.00            
ATOM   1449  N   ILE    93      -5.310   1.770 -18.970  1.00  0.00            
ATOM   1450  H   ILE    93      -4.700   2.450 -19.390  1.00  0.00            
ATOM   1451  CA  ILE    93      -6.710   1.710 -19.390  1.00  0.00            
ATOM   1452  HA  ILE    93      -7.190   1.380 -18.570  1.00  0.00            
ATOM   1453  CB  ILE    93      -7.220   3.100 -19.780  1.00  0.00            
ATOM   1454  HB  ILE    93      -6.660   3.460 -20.540  1.00  0.00            
ATOM   1455  CG2 ILE    93      -8.660   3.020 -20.270  1.00  0.00            
ATOM   1456 HG21 ILE    93      -8.980   3.940 -20.520  1.00  0.00            
ATOM   1457 HG22 ILE    93      -8.720   2.420 -21.060  1.00  0.00            
ATOM   1458 HG23 ILE    93      -9.240   2.660 -19.530  1.00  0.00            
ATOM   1459  CG1 ILE    93      -7.100   4.030 -18.580  1.00  0.00            
ATOM   1460 HG11 ILE    93      -6.160   3.990 -18.240  1.00  0.00            
ATOM   1461 HG12 ILE    93      -7.720   3.710 -17.870  1.00  0.00            
ATOM   1462  CD  ILE    93      -7.420   5.470 -18.900  1.00  0.00            
ATOM   1463  HD1 ILE    93      -7.320   6.020 -18.070  1.00  0.00            
ATOM   1464  HD2 ILE    93      -6.790   5.810 -19.600  1.00  0.00            
ATOM   1465  HD3 ILE    93      -8.360   5.530 -19.230  1.00  0.00            
ATOM   1466  C   ILE    93      -6.940   0.690 -20.510  1.00  0.00            
ATOM   1467  O   ILE    93      -7.740  -0.230 -20.370  1.00  0.00            
ATOM   1468  N   GLU    94      -6.240   0.850 -21.640  1.00  0.00            
ATOM   1469  H   GLU    94      -5.590   1.600 -21.720  1.00  0.00            
ATOM   1470  CA  GLU    94      -6.430  -0.070 -22.750  1.00  0.00            
ATOM   1471  HA  GLU    94      -7.390   0.080 -23.000  1.00  0.00            
ATOM   1472  CB  GLU    94      -5.500   0.260 -23.910  1.00  0.00            
ATOM   1473  HB1 GLU    94      -4.550   0.100 -23.630  1.00  0.00            
ATOM   1474  HB2 GLU    94      -5.620   1.230 -24.150  1.00  0.00            
ATOM   1475  CG  GLU    94      -5.780  -0.590 -25.150  1.00  0.00            
ATOM   1476  HG1 GLU    94      -6.740  -0.480 -25.400  1.00  0.00            
ATOM   1477  HG2 GLU    94      -5.610  -1.550 -24.920  1.00  0.00            
ATOM   1478  CD  GLU    94      -4.930  -0.220 -26.350  1.00  0.00            
ATOM   1479  OE1 GLU    94      -3.750  -0.650 -26.400  1.00  0.00            
ATOM   1480  OE2 GLU    94      -5.420   0.520 -27.230  1.00  0.00            
ATOM   1481  C   GLU    94      -6.220  -1.530 -22.350  1.00  0.00            
ATOM   1482  O   GLU    94      -6.990  -2.410 -22.760  1.00  0.00            
ATOM   1483  N   PRO    95      -5.170  -1.830 -21.570  1.00  0.00            
ATOM   1484  CD  PRO    95      -4.050  -0.980 -21.130  1.00  0.00            
ATOM   1485  HD1 PRO    95      -4.300  -0.470 -20.310  1.00  0.00            
ATOM   1486  HD2 PRO    95      -3.790  -0.340 -21.850  1.00  0.00            
ATOM   1487  CG  PRO    95      -2.960  -2.010 -20.860  1.00  0.00            
ATOM   1488  HG1 PRO    95      -2.270  -1.650 -20.220  1.00  0.00            
ATOM   1489  HG2 PRO    95      -2.520  -2.300 -21.700  1.00  0.00            
ATOM   1490  CB  PRO    95      -3.730  -3.130 -20.240  1.00  0.00            
ATOM   1491  HB1 PRO    95      -3.980  -2.910 -19.300  1.00  0.00            
ATOM   1492  HB2 PRO    95      -3.190  -3.970 -20.250  1.00  0.00            
ATOM   1493  CA  PRO    95      -4.950  -3.230 -21.160  1.00  0.00            
ATOM   1494  HA  PRO    95      -4.820  -3.820 -21.950  1.00  0.00            
ATOM   1495  C   PRO    95      -6.160  -3.830 -20.460  1.00  0.00            
ATOM   1496  O   PRO    95      -6.480  -5.000 -20.640  1.00  0.00            
ATOM   1497  N   SER    96      -6.840  -3.030 -19.650  1.00  0.00            
ATOM   1498  H   SER    96      -6.540  -2.090 -19.520  1.00  0.00            
ATOM   1499  CA  SER    96      -8.020  -3.510 -18.940  1.00  0.00            
ATOM   1500  HA  SER    96      -7.760  -4.380 -18.520  1.00  0.00            
ATOM   1501  CB  SER    96      -8.450  -2.520 -17.860  1.00  0.00            
ATOM   1502  HB1 SER    96      -9.340  -2.770 -17.480  1.00  0.00            
ATOM   1503  HB2 SER    96      -8.490  -1.590 -18.230  1.00  0.00            
ATOM   1504  OG  SER    96      -7.520  -2.530 -16.800  1.00  0.00            
ATOM   1505  HG  SER    96      -7.810  -1.870 -16.100  1.00  0.00            
ATOM   1506  C   SER    96      -9.160  -3.760 -19.920  1.00  0.00            
ATOM   1507  O   SER    96      -9.910  -4.720 -19.770  1.00  0.00            
ATOM   1508  N   ILE    97      -9.290  -2.890 -20.920  1.00  0.00            
ATOM   1509  H   ILE    97      -8.650  -2.120 -20.970  1.00  0.00            
ATOM   1510  CA  ILE    97     -10.330  -3.030 -21.930  1.00  0.00            
ATOM   1511  HA  ILE    97     -11.190  -2.980 -21.430  1.00  0.00            
ATOM   1512  CB  ILE    97     -10.260  -1.900 -22.980  1.00  0.00            
ATOM   1513  HB  ILE    97      -9.370  -1.910 -23.430  1.00  0.00            
ATOM   1514  CG2 ILE    97     -11.320  -2.100 -24.060  1.00  0.00            
ATOM   1515 HG21 ILE    97     -11.260  -1.360 -24.730  1.00  0.00            
ATOM   1516 HG22 ILE    97     -11.160  -2.970 -24.520  1.00  0.00            
ATOM   1517 HG23 ILE    97     -12.230  -2.100 -23.650  1.00  0.00            
ATOM   1518  CG1 ILE    97     -10.450  -0.540 -22.300  1.00  0.00            
ATOM   1519 HG11 ILE    97     -10.370   0.180 -23.000  1.00  0.00            
ATOM   1520 HG12 ILE    97      -9.720  -0.420 -21.630  1.00  0.00            
ATOM   1521  CD  ILE    97     -11.790  -0.370 -21.590  1.00  0.00            
ATOM   1522  HD1 ILE    97     -11.840   0.530 -21.180  1.00  0.00            
ATOM   1523  HD2 ILE    97     -12.530  -0.470 -22.260  1.00  0.00            
ATOM   1524  HD3 ILE    97     -11.880  -1.070 -20.890  1.00  0.00            
ATOM   1525  C   ILE    97     -10.140  -4.370 -22.640  1.00  0.00            
ATOM   1526  O   ILE    97     -11.100  -5.130 -22.830  1.00  0.00            
ATOM   1527  N   LEU    98      -8.910  -4.660 -23.020  1.00  0.00            
ATOM   1528  H   LEU    98      -8.170  -4.010 -22.830  1.00  0.00            
ATOM   1529  CA  LEU    98      -8.590  -5.910 -23.700  1.00  0.00            
ATOM   1530  HA  LEU    98      -9.210  -5.970 -24.480  1.00  0.00            
ATOM   1531  CB  LEU    98      -7.130  -5.880 -24.180  1.00  0.00            
ATOM   1532  HB1 LEU    98      -6.910  -6.780 -24.580  1.00  0.00            
ATOM   1533  HB2 LEU    98      -6.540  -5.710 -23.400  1.00  0.00            
ATOM   1534  CG  LEU    98      -6.870  -4.810 -25.240  1.00  0.00            
ATOM   1535  HG  LEU    98      -7.180  -3.930 -24.890  1.00  0.00            
ATOM   1536  CD1 LEU    98      -5.380  -4.730 -25.530  1.00  0.00            
ATOM   1537 HD11 LEU    98      -5.220  -4.020 -26.220  1.00  0.00            
ATOM   1538 HD12 LEU    98      -4.890  -4.490 -24.690  1.00  0.00            
ATOM   1539 HD13 LEU    98      -5.060  -5.610 -25.870  1.00  0.00            
ATOM   1540  CD2 LEU    98      -7.650  -5.130 -26.520  1.00  0.00            
ATOM   1541 HD21 LEU    98      -7.470  -4.420 -27.210  1.00  0.00            
ATOM   1542 HD22 LEU    98      -7.360  -6.020 -26.880  1.00  0.00            
ATOM   1543 HD23 LEU    98      -8.630  -5.160 -26.320  1.00  0.00            
ATOM   1544  C   LEU    98      -8.840  -7.110 -22.770  1.00  0.00            
ATOM   1545  O   LEU    98      -9.350  -8.140 -23.210  1.00  0.00            
ATOM   1546  N   ALA    99      -8.490  -6.950 -21.500  1.00  0.00            
ATOM   1547  H   ALA    99      -8.080  -6.090 -21.210  1.00  0.00            
ATOM   1548  CA  ALA    99      -8.700  -8.010 -20.510  1.00  0.00            
ATOM   1549  HA  ALA    99      -8.150  -8.790 -20.800  1.00  0.00            
ATOM   1550  CB  ALA    99      -8.230  -7.540 -19.120  1.00  0.00            
ATOM   1551  HB1 ALA    99      -8.380  -8.280 -18.460  1.00  0.00            
ATOM   1552  HB2 ALA    99      -7.260  -7.310 -19.150  1.00  0.00            
ATOM   1553  HB3 ALA    99      -8.750  -6.730 -18.850  1.00  0.00            
ATOM   1554  C   ALA    99     -10.190  -8.360 -20.470  1.00  0.00            
ATOM   1555  O   ALA    99     -10.560  -9.530 -20.490  1.00  0.00            
ATOM   1556  N   ILE   100     -11.020  -7.320 -20.410  1.00  0.00            
ATOM   1557  H   ILE   100     -10.660  -6.400 -20.390  1.00  0.00            
ATOM   1558  CA  ILE   100     -12.470  -7.520 -20.370  1.00  0.00            
ATOM   1559  HA  ILE   100     -12.630  -8.120 -19.590  1.00  0.00            
ATOM   1560  CB  ILE   100     -13.190  -6.180 -20.200  1.00  0.00            
ATOM   1561  HB  ILE   100     -12.860  -5.520 -20.870  1.00  0.00            
ATOM   1562  CG2 ILE   100     -14.690  -6.340 -20.420  1.00  0.00            
ATOM   1563 HG21 ILE   100     -15.150  -5.460 -20.300  1.00  0.00            
ATOM   1564 HG22 ILE   100     -14.850  -6.680 -21.350  1.00  0.00            
ATOM   1565 HG23 ILE   100     -15.060  -7.000 -19.760  1.00  0.00            
ATOM   1566  CG1 ILE   100     -12.910  -5.630 -18.790  1.00  0.00            
ATOM   1567 HG11 ILE   100     -11.930  -5.640 -18.640  1.00  0.00            
ATOM   1568 HG12 ILE   100     -13.360  -6.230 -18.120  1.00  0.00            
ATOM   1569  CD  ILE   100     -13.420  -4.220 -18.560  1.00  0.00            
ATOM   1570  HD1 ILE   100     -13.200  -3.930 -17.630  1.00  0.00            
ATOM   1571  HD2 ILE   100     -12.970  -3.600 -19.210  1.00  0.00            
ATOM   1572  HD3 ILE   100     -14.410  -4.190 -18.700  1.00  0.00            
ATOM   1573  C   ILE   100     -12.940  -8.180 -21.680  1.00  0.00            
ATOM   1574  O   ILE   100     -13.760  -9.090 -21.650  1.00  0.00            
ATOM   1575  N   LYS   101     -12.400  -7.720 -22.800  1.00  0.00            
ATOM   1576  H   LYS   101     -11.730  -6.980 -22.740  1.00  0.00            
ATOM   1577  CA  LYS   101     -12.760  -8.280 -24.100  1.00  0.00            
ATOM   1578  HA  LYS   101     -13.730  -8.090 -24.240  1.00  0.00            
ATOM   1579  CB  LYS   101     -11.920  -7.600 -25.180  1.00  0.00            
ATOM   1580  HB1 LYS   101     -10.960  -7.810 -25.020  1.00  0.00            
ATOM   1581  HB2 LYS   101     -12.060  -6.610 -25.120  1.00  0.00            
ATOM   1582  CG  LYS   101     -12.260  -8.030 -26.600  1.00  0.00            
ATOM   1583  HG1 LYS   101     -13.190  -7.730 -26.820  1.00  0.00            
ATOM   1584  HG2 LYS   101     -12.200  -9.030 -26.660  1.00  0.00            
ATOM   1585  CD  LYS   101     -11.280  -7.410 -27.590  1.00  0.00            
ATOM   1586  HD1 LYS   101     -10.360  -7.740 -27.390  1.00  0.00            
ATOM   1587  HD2 LYS   101     -11.300  -6.410 -27.490  1.00  0.00            
ATOM   1588  CE  LYS   101     -11.620  -7.760 -29.030  1.00  0.00            
ATOM   1589  HE1 LYS   101     -11.670  -8.750 -29.130  1.00  0.00            
ATOM   1590  HE2 LYS   101     -10.910  -7.400 -29.640  1.00  0.00            
ATOM   1591  NZ  LYS   101     -12.930  -7.180 -29.450  1.00  0.00            
ATOM   1592  HZ1 LYS   101     -13.120  -7.430 -30.400  1.00  0.00            
ATOM   1593  HZ2 LYS   101     -13.660  -7.530 -28.860  1.00  0.00            
ATOM   1594  HZ3 LYS   101     -12.900  -6.180 -29.380  1.00  0.00            
ATOM   1595  C   LYS   101     -12.520  -9.780 -24.120  1.00  0.00            
ATOM   1596  O   LYS   101     -13.350 -10.550 -24.620  1.00  0.00            
ATOM   1597  N   ARG   102     -11.390 -10.210 -23.550  1.00  0.00            
ATOM   1598  H   ARG   102     -10.780  -9.540 -23.130  1.00  0.00            
ATOM   1599  CA  ARG   102     -11.040 -11.620 -23.520  1.00  0.00            
ATOM   1600  HA  ARG   102     -11.240 -11.910 -24.450  1.00  0.00            
ATOM   1601  CB  ARG   102      -9.570 -11.800 -23.170  1.00  0.00            
ATOM   1602  HB1 ARG   102      -9.420 -12.760 -22.940  1.00  0.00            
ATOM   1603  HB2 ARG   102      -9.370 -11.230 -22.370  1.00  0.00            
ATOM   1604  CG  ARG   102      -8.590 -11.420 -24.270  1.00  0.00            
ATOM   1605  HG1 ARG   102      -8.620 -10.420 -24.400  1.00  0.00            
ATOM   1606  HG2 ARG   102      -8.870 -11.870 -25.120  1.00  0.00            
ATOM   1607  CD  ARG   102      -7.170 -11.840 -23.910  1.00  0.00            
ATOM   1608  HD1 ARG   102      -6.540 -11.550 -24.630  1.00  0.00            
ATOM   1609  HD2 ARG   102      -7.140 -12.840 -23.820  1.00  0.00            
ATOM   1610  NE  ARG   102      -6.720 -11.260 -22.650  1.00  0.00            
ATOM   1611  HE  ARG   102      -6.790 -11.820 -21.830  1.00  0.00            
ATOM   1612  CZ  ARG   102      -6.210 -10.030 -22.520  1.00  0.00            
ATOM   1613  NH1 ARG   102      -5.850  -9.580 -21.330  1.00  0.00            
ATOM   1614 HH11 ARG   102      -5.950 -10.160 -20.530  1.00  0.00            
ATOM   1615 HH12 ARG   102      -5.470  -8.660 -21.240  1.00  0.00            
ATOM   1616  NH2 ARG   102      -6.080  -9.260 -23.590  1.00  0.00            
ATOM   1617 HH21 ARG   102      -6.360  -9.610 -24.490  1.00  0.00            
ATOM   1618 HH22 ARG   102      -5.710  -8.340 -23.500  1.00  0.00            
ATOM   1619  C   ARG   102     -11.870 -12.450 -22.550  1.00  0.00            
ATOM   1620  O   ARG   102     -12.190 -13.600 -22.850  1.00  0.00            
ATOM   1621  N   GLN   103     -12.230 -11.900 -21.390  1.00  0.00            
ATOM   1622  H   GLN   103     -11.970 -10.950 -21.180  1.00  0.00            
ATOM   1623  CA  GLN   103     -12.990 -12.690 -20.440  1.00  0.00            
ATOM   1624  HA  GLN   103     -12.990 -13.570 -20.910  1.00  0.00            
ATOM   1625  CB  GLN   103     -12.280 -12.680 -19.080  1.00  0.00            
ATOM   1626  HB1 GLN   103     -11.510 -13.310 -19.120  1.00  0.00            
ATOM   1627  HB2 GLN   103     -12.930 -12.990 -18.380  1.00  0.00            
ATOM   1628  CG  GLN   103     -11.750 -11.350 -18.620  1.00  0.00            
ATOM   1629  HG1 GLN   103     -12.500 -10.830 -18.200  1.00  0.00            
ATOM   1630  HG2 GLN   103     -11.400 -10.860 -19.410  1.00  0.00            
ATOM   1631  CD  GLN   103     -10.630 -11.510 -17.600  1.00  0.00            
ATOM   1632  OE1 GLN   103     -10.780 -12.180 -16.580  1.00  0.00            
ATOM   1633  NE2 GLN   103      -9.490 -10.870 -17.870  1.00  0.00            
ATOM   1634 HE21 GLN   103      -9.410 -10.330 -18.710  1.00  0.00            
ATOM   1635 HE22 GLN   103      -8.720 -10.930 -17.240  1.00  0.00            
ATOM   1636  C   GLN   103     -14.480 -12.370 -20.260  1.00  0.00            
ATOM   1637  O   GLN   103     -15.140 -13.010 -19.450  1.00  0.00            
ATOM   1638  N   VAL   104     -15.000 -11.400 -21.020  1.00  0.00            
ATOM   1639  H   VAL   104     -14.410 -10.900 -21.650  1.00  0.00            
ATOM   1640  CA  VAL   104     -16.410 -11.070 -20.920  1.00  0.00            
ATOM   1641  HA  VAL   104     -16.790 -11.770 -20.310  1.00  0.00            
ATOM   1642  CB  VAL   104     -16.610  -9.660 -20.330  1.00  0.00            
ATOM   1643  HB  VAL   104     -16.100  -8.990 -20.870  1.00  0.00            
ATOM   1644  CG1 VAL   104     -18.100  -9.290 -20.340  1.00  0.00            
ATOM   1645 HG11 VAL   104     -18.220  -8.380 -19.960  1.00  0.00            
ATOM   1646 HG12 VAL   104     -18.430  -9.310 -21.290  1.00  0.00            
ATOM   1647 HG13 VAL   104     -18.610  -9.960 -19.800  1.00  0.00            
ATOM   1648  CG2 VAL   104     -16.080  -9.620 -18.900  1.00  0.00            
ATOM   1649 HG21 VAL   104     -16.210  -8.700 -18.520  1.00  0.00            
ATOM   1650 HG22 VAL   104     -16.580 -10.280 -18.340  1.00  0.00            
ATOM   1651 HG23 VAL   104     -15.110  -9.840 -18.890  1.00  0.00            
ATOM   1652  C   VAL   104     -17.080 -11.130 -22.300  1.00  0.00            
ATOM   1653  O   VAL   104     -17.090 -10.160 -23.050  1.00  0.00            
ATOM   1654  N   GLU   105     -17.650 -12.290 -22.610  1.00  0.00            
ATOM   1655  H   GLU   105     -17.630 -13.040 -21.950  1.00  0.00            
ATOM   1656  CA  GLU   105     -18.310 -12.510 -23.890  1.00  0.00            
ATOM   1657  HA  GLU   105     -17.680 -12.100 -24.550  1.00  0.00            
ATOM   1658  CB  GLU   105     -18.530 -14.000 -24.120  1.00  0.00            
ATOM   1659  HB1 GLU   105     -19.190 -14.110 -24.860  1.00  0.00            
ATOM   1660  HB2 GLU   105     -18.900 -14.400 -23.280  1.00  0.00            
ATOM   1661  CG  GLU   105     -17.260 -14.760 -24.480  1.00  0.00            
ATOM   1662  HG1 GLU   105     -17.470 -15.740 -24.510  1.00  0.00            
ATOM   1663  HG2 GLU   105     -16.570 -14.590 -23.790  1.00  0.00            
ATOM   1664  CD  GLU   105     -16.710 -14.340 -25.840  1.00  0.00            
ATOM   1665  OE1 GLU   105     -16.470 -13.130 -26.030  1.00  0.00            
ATOM   1666  OE2 GLU   105     -16.530 -15.210 -26.710  1.00  0.00            
ATOM   1667  C   GLU   105     -19.650 -11.790 -24.010  1.00  0.00            
ATOM   1668  O   GLU   105     -19.970 -11.230 -25.070  1.00  0.00            
ATOM   1669  N   ASP   106     -20.430 -11.810 -22.940  1.00  0.00            
ATOM   1670  H   ASP   106     -20.110 -12.270 -22.110  1.00  0.00            
ATOM   1671  CA  ASP   106     -21.730 -11.160 -22.930  1.00  0.00            
ATOM   1672  HA  ASP   106     -22.210 -11.530 -23.730  1.00  0.00            
ATOM   1673  CB  ASP   106     -22.490 -11.500 -21.650  1.00  0.00            
ATOM   1674  HB1 ASP   106     -22.030 -11.040 -20.890  1.00  0.00            
ATOM   1675  HB2 ASP   106     -22.460 -12.490 -21.510  1.00  0.00            
ATOM   1676  CG  ASP   106     -23.940 -11.050 -21.680  1.00  0.00            
ATOM   1677  OD1 ASP   106     -24.280 -10.120 -22.440  1.00  0.00            
ATOM   1678  OD2 ASP   106     -24.750 -11.630 -20.930  1.00  0.00            
ATOM   1679  C   ASP   106     -21.580  -9.650 -23.030  1.00  0.00            
ATOM   1680  O   ASP   106     -21.230  -8.990 -22.050  1.00  0.00            
ATOM   1681  N   LYS   107     -21.850  -9.100 -24.210  1.00  0.00            
ATOM   1682  H   LYS   107     -22.140  -9.680 -24.970  1.00  0.00            
ATOM   1683  CA  LYS   107     -21.740  -7.650 -24.410  1.00  0.00            
ATOM   1684  HA  LYS   107     -20.820  -7.420 -24.120  1.00  0.00            
ATOM   1685  CB  LYS   107     -21.950  -7.300 -25.890  1.00  0.00            
ATOM   1686  HB1 LYS   107     -21.980  -6.310 -25.980  1.00  0.00            
ATOM   1687  HB2 LYS   107     -22.830  -7.690 -26.180  1.00  0.00            
ATOM   1688  CG  LYS   107     -20.870  -7.840 -26.830  1.00  0.00            
ATOM   1689  HG1 LYS   107     -21.070  -7.520 -27.760  1.00  0.00            
ATOM   1690  HG2 LYS   107     -20.890  -8.840 -26.810  1.00  0.00            
ATOM   1691  CD  LYS   107     -19.480  -7.350 -26.420  1.00  0.00            
ATOM   1692  HD1 LYS   107     -19.300  -7.620 -25.480  1.00  0.00            
ATOM   1693  HD2 LYS   107     -19.450  -6.350 -26.490  1.00  0.00            
ATOM   1694  CE  LYS   107     -18.410  -7.920 -27.320  1.00  0.00            
ATOM   1695  HE1 LYS   107     -18.530  -7.580 -28.250  1.00  0.00            
ATOM   1696  HE2 LYS   107     -18.470  -8.920 -27.320  1.00  0.00            
ATOM   1697  NZ  LYS   107     -17.050  -7.540 -26.850  1.00  0.00            
ATOM   1698  HZ1 LYS   107     -16.360  -7.930 -27.460  1.00  0.00            
ATOM   1699  HZ2 LYS   107     -16.960  -6.540 -26.850  1.00  0.00            
ATOM   1700  HZ3 LYS   107     -16.910  -7.880 -25.920  1.00  0.00            
ATOM   1701  C   LYS   107     -22.760  -6.890 -23.560  1.00  0.00            
ATOM   1702  O   LYS   107     -22.660  -5.670 -23.410  1.00  0.00            
ATOM   1703  N   ASN   108     -23.730  -7.600 -23.000  1.00  0.00            
ATOM   1704  H   ASN   108     -23.760  -8.590 -23.160  1.00  0.00            
ATOM   1705  CA  ASN   108     -24.740  -6.990 -22.160  1.00  0.00            
ATOM   1706  HA  ASN   108     -24.680  -6.020 -22.400  1.00  0.00            
ATOM   1707  CB  ASN   108     -26.120  -7.590 -22.480  1.00  0.00            
ATOM   1708  HB1 ASN   108     -26.740  -7.410 -21.710  1.00  0.00            
ATOM   1709  HB2 ASN   108     -26.030  -8.580 -22.600  1.00  0.00            
ATOM   1710  CG  ASN   108     -26.730  -7.010 -23.730  1.00  0.00            
ATOM   1711  OD1 ASN   108     -27.000  -5.800 -23.780  1.00  0.00            
ATOM   1712  ND2 ASN   108     -26.930  -7.830 -24.740  1.00  0.00            
ATOM   1713 HD21 ASN   108     -26.680  -8.800 -24.650  1.00  0.00            
ATOM   1714 HD22 ASN   108     -27.330  -7.500 -25.590  1.00  0.00            
ATOM   1715  C   ASN   108     -24.450  -7.130 -20.680  1.00  0.00            
ATOM   1716  O   ASN   108     -25.250  -6.730 -19.840  1.00  0.00            
ATOM   1717  N   ALA   109     -23.310  -7.730 -20.340  1.00  0.00            
ATOM   1718  H   ALA   109     -22.700  -8.070 -21.060  1.00  0.00            
ATOM   1719  CA  ALA   109     -22.930  -7.900 -18.950  1.00  0.00            
ATOM   1720  HA  ALA   109     -23.660  -8.430 -18.520  1.00  0.00            
ATOM   1721  CB  ALA   109     -21.620  -8.660 -18.840  1.00  0.00            
ATOM   1722  HB1 ALA   109     -21.380  -8.770 -17.870  1.00  0.00            
ATOM   1723  HB2 ALA   109     -21.730  -9.570 -19.260  1.00  0.00            
ATOM   1724  HB3 ALA   109     -20.900  -8.160 -19.310  1.00  0.00            
ATOM   1725  C   ALA   109     -22.790  -6.510 -18.320  1.00  0.00            
ATOM   1726  O   ALA   109     -22.130  -5.630 -18.870  1.00  0.00            
ATOM   1727  N   PRO   110     -23.420  -6.290 -17.160  1.00  0.00            
ATOM   1728  CD  PRO   110     -24.270  -7.180 -16.350  1.00  0.00            
ATOM   1729  HD1 PRO   110     -23.860  -8.090 -16.270  1.00  0.00            
ATOM   1730  HD2 PRO   110     -25.180  -7.260 -16.740  1.00  0.00            
ATOM   1731  CG  PRO   110     -24.290  -6.450 -15.020  1.00  0.00            
ATOM   1732  HG1 PRO   110     -23.480  -6.660 -14.480  1.00  0.00            
ATOM   1733  HG2 PRO   110     -25.110  -6.690 -14.490  1.00  0.00            
ATOM   1734  CB  PRO   110     -24.320  -5.020 -15.420  1.00  0.00            
ATOM   1735  HB1 PRO   110     -24.060  -4.430 -14.650  1.00  0.00            
ATOM   1736  HB2 PRO   110     -25.230  -4.760 -15.740  1.00  0.00            
ATOM   1737  CA  PRO   110     -23.300  -4.970 -16.540  1.00  0.00            
ATOM   1738  HA  PRO   110     -23.490  -4.230 -17.200  1.00  0.00            
ATOM   1739  C   PRO   110     -21.880  -4.730 -16.040  1.00  0.00            
ATOM   1740  O   PRO   110     -21.370  -5.470 -15.200  1.00  0.00            
ATOM   1741  N   ILE   111     -21.250  -3.680 -16.560  1.00  0.00            
ATOM   1742  H   ILE   111     -21.720  -3.120 -17.240  1.00  0.00            
ATOM   1743  CA  ILE   111     -19.900  -3.340 -16.160  1.00  0.00            
ATOM   1744  HA  ILE   111     -19.590  -4.110 -15.610  1.00  0.00            
ATOM   1745  CB  ILE   111     -18.990  -3.140 -17.400  1.00  0.00            
ATOM   1746  HB  ILE   111     -19.360  -2.410 -17.980  1.00  0.00            
ATOM   1747  CG2 ILE   111     -17.600  -2.710 -16.950  1.00  0.00            
ATOM   1748 HG21 ILE   111     -17.020  -2.580 -17.750  1.00  0.00            
ATOM   1749 HG22 ILE   111     -17.660  -1.860 -16.440  1.00  0.00            
ATOM   1750 HG23 ILE   111     -17.210  -3.420 -16.370  1.00  0.00            
ATOM   1751  CG1 ILE   111     -18.910  -4.410 -18.220  1.00  0.00            
ATOM   1752 HG11 ILE   111     -19.840  -4.730 -18.400  1.00  0.00            
ATOM   1753 HG12 ILE   111     -18.430  -5.100 -17.690  1.00  0.00            
ATOM   1754  CD  ILE   111     -18.190  -4.240 -19.560  1.00  0.00            
ATOM   1755  HD1 ILE   111     -18.170  -5.110 -20.050  1.00  0.00            
ATOM   1756  HD2 ILE   111     -18.660  -3.550 -20.110  1.00  0.00            
ATOM   1757  HD3 ILE   111     -17.250  -3.930 -19.400  1.00  0.00            
ATOM   1758  C   ILE   111     -19.930  -2.050 -15.360  1.00  0.00            
ATOM   1759  O   ILE   111     -20.590  -1.090 -15.740  1.00  0.00            
ATOM   1760  N   LEU   112     -19.210  -2.050 -14.240  1.00  0.00            
ATOM   1761  H   LEU   112     -18.710  -2.870 -13.990  1.00  0.00            
ATOM   1762  CA  LEU   112     -19.140  -0.880 -13.380  1.00  0.00            
ATOM   1763  HA  LEU   112     -19.730  -0.200 -13.810  1.00  0.00            
ATOM   1764  CB  LEU   112     -19.650  -1.230 -11.970  1.00  0.00            
ATOM   1765  HB1 LEU   112     -19.210  -2.080 -11.690  1.00  0.00            
ATOM   1766  HB2 LEU   112     -20.630  -1.370 -12.030  1.00  0.00            
ATOM   1767  CG  LEU   112     -19.380  -0.180 -10.880  1.00  0.00            
ATOM   1768  HG  LEU   112     -18.400   0.010 -10.830  1.00  0.00            
ATOM   1769  CD1 LEU   112     -20.120   1.110 -11.200  1.00  0.00            
ATOM   1770 HD11 LEU   112     -19.940   1.790 -10.490  1.00  0.00            
ATOM   1771 HD12 LEU   112     -19.790   1.470 -12.080  1.00  0.00            
ATOM   1772 HD13 LEU   112     -21.100   0.940 -11.260  1.00  0.00            
ATOM   1773  CD2 LEU   112     -19.840  -0.740  -9.530  1.00  0.00            
ATOM   1774 HD21 LEU   112     -19.670  -0.060  -8.820  1.00  0.00            
ATOM   1775 HD22 LEU   112     -20.820  -0.940  -9.570  1.00  0.00            
ATOM   1776 HD23 LEU   112     -19.330  -1.570  -9.330  1.00  0.00            
ATOM   1777  C   LEU   112     -17.710  -0.380 -13.290  1.00  0.00            
ATOM   1778  O   LEU   112     -16.820  -1.100 -12.840  1.00  0.00            
ATOM   1779  N   VAL   113     -17.500   0.860 -13.710  1.00  0.00            
ATOM   1780  H   VAL   113     -18.270   1.400 -14.040  1.00  0.00            
ATOM   1781  CA  VAL   113     -16.170   1.460 -13.710  1.00  0.00            
ATOM   1782  HA  VAL   113     -15.550   0.670 -13.680  1.00  0.00            
ATOM   1783  CB  VAL   113     -15.920   2.330 -14.960  1.00  0.00            
ATOM   1784  HB  VAL   113     -16.520   3.130 -14.930  1.00  0.00            
ATOM   1785  CG1 VAL   113     -14.490   2.830 -14.990  1.00  0.00            
ATOM   1786 HG11 VAL   113     -14.350   3.390 -15.810  1.00  0.00            
ATOM   1787 HG12 VAL   113     -14.310   3.380 -14.180  1.00  0.00            
ATOM   1788 HG13 VAL   113     -13.860   2.050 -15.020  1.00  0.00            
ATOM   1789  CG2 VAL   113     -16.250   1.530 -16.220  1.00  0.00            
ATOM   1790 HG21 VAL   113     -16.090   2.100 -17.020  1.00  0.00            
ATOM   1791 HG22 VAL   113     -15.660   0.720 -16.260  1.00  0.00            
ATOM   1792 HG23 VAL   113     -17.210   1.250 -16.190  1.00  0.00            
ATOM   1793  C   VAL   113     -15.990   2.350 -12.480  1.00  0.00            
ATOM   1794  O   VAL   113     -16.760   3.290 -12.280  1.00  0.00            
ATOM   1795  N   LEU   114     -14.990   2.040 -11.670  1.00  0.00            
ATOM   1796  H   LEU   114     -14.410   1.250 -11.880  1.00  0.00            
ATOM   1797  CA  LEU   114     -14.700   2.830 -10.470  1.00  0.00            
ATOM   1798  HA  LEU   114     -15.460   3.460 -10.350  1.00  0.00            
ATOM   1799  CB  LEU   114     -14.580   1.920  -9.250  1.00  0.00            
ATOM   1800  HB1 LEU   114     -14.450   2.510  -8.450  1.00  0.00            
ATOM   1801  HB2 LEU   114     -13.780   1.340  -9.380  1.00  0.00            
ATOM   1802  CG  LEU   114     -15.770   0.990  -8.950  1.00  0.00            
ATOM   1803  HG  LEU   114     -15.890   0.340  -9.700  1.00  0.00            
ATOM   1804  CD1 LEU   114     -15.470   0.240  -7.660  1.00  0.00            
ATOM   1805 HD11 LEU   114     -16.240  -0.370  -7.450  1.00  0.00            
ATOM   1806 HD12 LEU   114     -14.640  -0.300  -7.780  1.00  0.00            
ATOM   1807 HD13 LEU   114     -15.350   0.890  -6.920  1.00  0.00            
ATOM   1808  CD2 LEU   114     -17.060   1.810  -8.810  1.00  0.00            
ATOM   1809 HD21 LEU   114     -17.820   1.200  -8.620  1.00  0.00            
ATOM   1810 HD22 LEU   114     -16.960   2.470  -8.060  1.00  0.00            
ATOM   1811 HD23 LEU   114     -17.240   2.300  -9.660  1.00  0.00            
ATOM   1812  C   LEU   114     -13.360   3.540 -10.680  1.00  0.00            
ATOM   1813  O   LEU   114     -12.400   2.960 -11.160  1.00  0.00            
ATOM   1814  N   GLY   115     -13.310   4.820 -10.290  1.00  0.00            
ATOM   1815  H   GLY   115     -14.110   5.270  -9.900  1.00  0.00            
ATOM   1816  CA  GLY   115     -12.060   5.540 -10.450  1.00  0.00            
ATOM   1817  HA1 GLY   115     -11.880   5.640 -11.430  1.00  0.00            
ATOM   1818  HA2 GLY   115     -11.330   5.010 -10.020  1.00  0.00            
ATOM   1819  C   GLY   115     -12.140   6.910  -9.820  1.00  0.00            
ATOM   1820  O   GLY   115     -13.110   7.230  -9.120  1.00  0.00            
ATOM   1821  N   THR   116     -11.110   7.710 -10.040  1.00  0.00            
ATOM   1822  H   THR   116     -10.340   7.390 -10.580  1.00  0.00            
ATOM   1823  CA  THR   116     -11.090   9.070  -9.490  1.00  0.00            
ATOM   1824  HA  THR   116     -11.300   8.980  -8.520  1.00  0.00            
ATOM   1825  CB  THR   116      -9.730   9.730  -9.670  1.00  0.00            
ATOM   1826  HB  THR   116      -9.740  10.670  -9.320  1.00  0.00            
ATOM   1827  CG2 THR   116      -8.650   8.920  -8.970  1.00  0.00            
ATOM   1828 HG21 THR   116      -7.770   9.370  -9.100  1.00  0.00            
ATOM   1829 HG22 THR   116      -8.860   8.870  -7.990  1.00  0.00            
ATOM   1830 HG23 THR   116      -8.620   8.000  -9.360  1.00  0.00            
ATOM   1831  OG1 THR   116      -9.440   9.830 -11.060  1.00  0.00            
ATOM   1832  HG1 THR   116      -8.550  10.260 -11.190  1.00  0.00            
ATOM   1833  C   THR   116     -12.110   9.900 -10.240  1.00  0.00            
ATOM   1834  O   THR   116     -12.650   9.470 -11.270  1.00  0.00            
ATOM   1835  N   LYS   117     -12.360  11.100  -9.720  1.00  0.00            
ATOM   1836  H   LYS   117     -11.890  11.370  -8.880  1.00  0.00            
ATOM   1837  CA  LYS   117     -13.290  12.040 -10.340  1.00  0.00            
ATOM   1838  HA  LYS   117     -14.180  11.580 -10.390  1.00  0.00            
ATOM   1839  CB  LYS   117     -13.380  13.310  -9.480  1.00  0.00            
ATOM   1840  HB1 LYS   117     -12.470  13.500  -9.120  1.00  0.00            
ATOM   1841  HB2 LYS   117     -14.000  13.120  -8.720  1.00  0.00            
ATOM   1842  CG  LYS   117     -13.870  14.570 -10.170  1.00  0.00            
ATOM   1843  HG1 LYS   117     -13.250  14.780 -10.920  1.00  0.00            
ATOM   1844  HG2 LYS   117     -13.860  15.320  -9.510  1.00  0.00            
ATOM   1845  CD  LYS   117     -15.280  14.420 -10.710  1.00  0.00            
ATOM   1846  HD1 LYS   117     -15.300  13.640 -11.330  1.00  0.00            
ATOM   1847  HD2 LYS   117     -15.510  15.250 -11.220  1.00  0.00            
ATOM   1848  CE  LYS   117     -16.310  14.210  -9.610  1.00  0.00            
ATOM   1849  HE1 LYS   117     -16.260  14.980  -8.970  1.00  0.00            
ATOM   1850  HE2 LYS   117     -16.100  13.360  -9.130  1.00  0.00            
ATOM   1851  NZ  LYS   117     -17.710  14.130 -10.150  1.00  0.00            
ATOM   1852  HZ1 LYS   117     -18.350  13.990  -9.400  1.00  0.00            
ATOM   1853  HZ2 LYS   117     -17.930  14.980 -10.630  1.00  0.00            
ATOM   1854  HZ3 LYS   117     -17.770  13.360 -10.790  1.00  0.00            
ATOM   1855  C   LYS   117     -12.810  12.370 -11.760  1.00  0.00            
ATOM   1856  O   LYS   117     -13.610  12.420 -12.710  1.00  0.00            
ATOM   1857  N   ALA   118     -11.510  12.580 -11.910  1.00  0.00            
ATOM   1858  H   ALA   118     -10.910  12.500 -11.110  1.00  0.00            
ATOM   1859  CA  ALA   118     -10.950  12.910 -13.210  1.00  0.00            
ATOM   1860  HA  ALA   118     -11.500  13.680 -13.540  1.00  0.00            
ATOM   1861  CB  ALA   118      -9.500  13.330 -13.050  1.00  0.00            
ATOM   1862  HB1 ALA   118      -9.120  13.560 -13.950  1.00  0.00            
ATOM   1863  HB2 ALA   118      -9.440  14.130 -12.450  1.00  0.00            
ATOM   1864  HB3 ALA   118      -8.980  12.570 -12.650  1.00  0.00            
ATOM   1865  C   ALA   118     -11.070  11.760 -14.210  1.00  0.00            
ATOM   1866  O   ALA   118     -11.460  11.960 -15.360  1.00  0.00            
ATOM   1867  N   THR   119     -10.710  10.560 -13.760  1.00  0.00            
ATOM   1868  H   THR   119     -10.400  10.470 -12.820  1.00  0.00            
ATOM   1869  CA  THR   119     -10.760   9.390 -14.620  1.00  0.00            
ATOM   1870  HA  THR   119     -10.160   9.620 -15.390  1.00  0.00            
ATOM   1871  CB  THR   119     -10.260   8.130 -13.860  1.00  0.00            
ATOM   1872  HB  THR   119     -10.730   8.020 -12.980  1.00  0.00            
ATOM   1873  CG2 THR   119     -10.440   6.880 -14.710  1.00  0.00            
ATOM   1874 HG21 THR   119     -10.110   6.080 -14.200  1.00  0.00            
ATOM   1875 HG22 THR   119     -11.410   6.760 -14.930  1.00  0.00            
ATOM   1876 HG23 THR   119      -9.920   6.970 -15.560  1.00  0.00            
ATOM   1877  OG1 THR   119      -8.880   8.300 -13.540  1.00  0.00            
ATOM   1878  HG1 THR   119      -8.550   7.500 -13.050  1.00  0.00            
ATOM   1879  C   THR   119     -12.170   9.120 -15.120  1.00  0.00            
ATOM   1880  O   THR   119     -12.380   8.900 -16.320  1.00  0.00            
ATOM   1881  N   ILE   120     -13.140   9.140 -14.200  1.00  0.00            
ATOM   1882  H   ILE   120     -12.910   9.330 -13.240  1.00  0.00            
ATOM   1883  CA  ILE   120     -14.530   8.880 -14.570  1.00  0.00            
ATOM   1884  HA  ILE   120     -14.490   8.010 -15.060  1.00  0.00            
ATOM   1885  CB  ILE   120     -15.420   8.770 -13.310  1.00  0.00            
ATOM   1886  HB  ILE   120     -15.320   9.590 -12.750  1.00  0.00            
ATOM   1887  CG2 ILE   120     -16.900   8.680 -13.700  1.00  0.00            
ATOM   1888 HG21 ILE   120     -17.450   8.610 -12.880  1.00  0.00            
ATOM   1889 HG22 ILE   120     -17.160   9.500 -14.210  1.00  0.00            
ATOM   1890 HG23 ILE   120     -17.040   7.870 -14.280  1.00  0.00            
ATOM   1891  CG1 ILE   120     -14.980   7.550 -12.480  1.00  0.00            
ATOM   1892 HG11 ILE   120     -15.630   7.430 -11.740  1.00  0.00            
ATOM   1893 HG12 ILE   120     -14.070   7.740 -12.110  1.00  0.00            
ATOM   1894  CD  ILE   120     -14.900   6.240 -13.270  1.00  0.00            
ATOM   1895  HD1 ILE   120     -14.600   5.500 -12.660  1.00  0.00            
ATOM   1896  HD2 ILE   120     -15.800   6.020 -13.650  1.00  0.00            
ATOM   1897  HD3 ILE   120     -14.240   6.340 -14.020  1.00  0.00            
ATOM   1898  C   ILE   120     -15.070   9.980 -15.500  1.00  0.00            
ATOM   1899  O   ILE   120     -15.690   9.690 -16.520  1.00  0.00            
ATOM   1900  N   GLN   121     -14.830  11.230 -15.120  1.00  0.00            
ATOM   1901  H   GLN   121     -14.320  11.390 -14.280  1.00  0.00            
ATOM   1902  CA  GLN   121     -15.290  12.370 -15.900  1.00  0.00            
ATOM   1903  HA  GLN   121     -16.290  12.310 -15.890  1.00  0.00            
ATOM   1904  CB  GLN   121     -14.800  13.660 -15.250  1.00  0.00            
ATOM   1905  HB1 GLN   121     -13.850  13.530 -14.960  1.00  0.00            
ATOM   1906  HB2 GLN   121     -15.370  13.850 -14.450  1.00  0.00            
ATOM   1907  CG  GLN   121     -14.840  14.890 -16.150  1.00  0.00            
ATOM   1908  HG1 GLN   121     -15.750  14.940 -16.570  1.00  0.00            
ATOM   1909  HG2 GLN   121     -14.150  14.790 -16.860  1.00  0.00            
ATOM   1910  CD  GLN   121     -14.580  16.190 -15.400  1.00  0.00            
ATOM   1911  OE1 GLN   121     -14.140  17.170 -15.980  1.00  0.00            
ATOM   1912  NE2 GLN   121     -14.880  16.190 -14.100  1.00  0.00            
ATOM   1913 HE21 GLN   121     -15.250  15.370 -13.670  1.00  0.00            
ATOM   1914 HE22 GLN   121     -14.720  17.010 -13.550  1.00  0.00            
ATOM   1915  C   GLN   121     -14.800  12.290 -17.350  1.00  0.00            
ATOM   1916  O   GLN   121     -15.490  12.740 -18.270  1.00  0.00            
ATOM   1917  N   SER   122     -13.620  11.700 -17.540  1.00  0.00            
ATOM   1918  H   SER   122     -13.120  11.340 -16.750  1.00  0.00            
ATOM   1919  CA  SER   122     -13.020  11.570 -18.870  1.00  0.00            
ATOM   1920  HA  SER   122     -13.140  12.480 -19.260  1.00  0.00            
ATOM   1921  CB  SER   122     -11.560  11.150 -18.740  1.00  0.00            
ATOM   1922  HB1 SER   122     -11.120  11.620 -17.980  1.00  0.00            
ATOM   1923  HB2 SER   122     -11.060  11.330 -19.580  1.00  0.00            
ATOM   1924  OG  SER   122     -11.480   9.760 -18.480  1.00  0.00            
ATOM   1925  HG  SER   122     -10.530   9.490 -18.400  1.00  0.00            
ATOM   1926  C   SER   122     -13.720  10.550 -19.760  1.00  0.00            
ATOM   1927  O   SER   122     -13.610  10.610 -20.990  1.00  0.00            
ATOM   1928  N   ASN   123     -14.430   9.600 -19.150  1.00  0.00            
ATOM   1929  H   ASN   123     -14.480   9.610 -18.150  1.00  0.00            
ATOM   1930  CA  ASN   123     -15.120   8.540 -19.870  1.00  0.00            
ATOM   1931  HA  ASN   123     -15.520   7.980 -19.150  1.00  0.00            
ATOM   1932  CB  ASN   123     -16.200   9.130 -20.780  1.00  0.00            
ATOM   1933  HB1 ASN   123     -16.560   8.410 -21.380  1.00  0.00            
ATOM   1934  HB2 ASN   123     -15.810   9.870 -21.330  1.00  0.00            
ATOM   1935  CG  ASN   123     -17.350   9.700 -19.980  1.00  0.00            
ATOM   1936  OD1 ASN   123     -17.830   9.060 -19.040  1.00  0.00            
ATOM   1937  ND2 ASN   123     -17.810  10.890 -20.360  1.00  0.00            
ATOM   1938 HD21 ASN   123     -17.400  11.350 -21.140  1.00  0.00            
ATOM   1939 HD22 ASN   123     -18.570  11.310 -19.870  1.00  0.00            
ATOM   1940  C   ASN   123     -14.160   7.690 -20.700  1.00  0.00            
ATOM   1941  O   ASN   123     -14.560   7.010 -21.650  1.00  0.00            
ATOM   1942  N   ALA   124     -12.880   7.740 -20.330  1.00  0.00            
ATOM   1943  H   ALA   124     -12.610   8.320 -19.560  1.00  0.00            
ATOM   1944  CA  ALA   124     -11.870   6.960 -21.030  1.00  0.00            
ATOM   1945  HA  ALA   124     -11.800   7.340 -21.950  1.00  0.00            
ATOM   1946  CB  ALA   124     -10.530   7.070 -20.300  1.00  0.00            
ATOM   1947  HB1 ALA   124      -9.840   6.530 -20.790  1.00  0.00            
ATOM   1948  HB2 ALA   124     -10.250   8.030 -20.280  1.00  0.00            
ATOM   1949  HB3 ALA   124     -10.630   6.730 -19.370  1.00  0.00            
ATOM   1950  C   ALA   124     -12.300   5.500 -21.090  1.00  0.00            
ATOM   1951  O   ALA   124     -12.240   4.870 -22.150  1.00  0.00            
ATOM   1952  N   TYR   125     -12.730   4.950 -19.960  1.00  0.00            
ATOM   1953  H   TYR   125     -12.760   5.500 -19.120  1.00  0.00            
ATOM   1954  CA  TYR   125     -13.170   3.560 -19.920  1.00  0.00            
ATOM   1955  HA  TYR   125     -12.410   3.050 -20.350  1.00  0.00            
ATOM   1956  CB  TYR   125     -13.390   3.110 -18.480  1.00  0.00            
ATOM   1957  HB1 TYR   125     -13.970   2.290 -18.490  1.00  0.00            
ATOM   1958  HB2 TYR   125     -13.860   3.840 -17.990  1.00  0.00            
ATOM   1959  CG  TYR   125     -12.120   2.780 -17.720  1.00  0.00            
ATOM   1960  CD1 TYR   125     -11.500   3.730 -16.910  1.00  0.00            
ATOM   1961  HD1 TYR   125     -11.880   4.650 -16.840  1.00  0.00            
ATOM   1962  CE1 TYR   125     -10.340   3.420 -16.200  1.00  0.00            
ATOM   1963  HE1 TYR   125      -9.900   4.110 -15.620  1.00  0.00            
ATOM   1964  CZ  TYR   125      -9.800   2.150 -16.300  1.00  0.00            
ATOM   1965  OH  TYR   125      -8.660   1.820 -15.600  1.00  0.00            
ATOM   1966  HH  TYR   125      -8.410   0.870 -15.790  1.00  0.00            
ATOM   1967  CE2 TYR   125     -10.390   1.190 -17.100  1.00  0.00            
ATOM   1968  HE2 TYR   125     -10.000   0.270 -17.170  1.00  0.00            
ATOM   1969  CD2 TYR   125     -11.550   1.500 -17.800  1.00  0.00            
ATOM   1970  HD2 TYR   125     -11.980   0.810 -18.380  1.00  0.00            
ATOM   1971  C   TYR   125     -14.430   3.320 -20.730  1.00  0.00            
ATOM   1972  O   TYR   125     -14.480   2.430 -21.580  1.00  0.00            
ATOM   1973  N   ASP   126     -15.450   4.130 -20.470  1.00  0.00            
ATOM   1974  H   ASP   126     -15.340   4.840 -19.780  1.00  0.00            
ATOM   1975  CA  ASP   126     -16.740   4.010 -21.170  1.00  0.00            
ATOM   1976  HA  ASP   126     -17.110   3.130 -20.870  1.00  0.00            
ATOM   1977  CB  ASP   126     -17.660   5.170 -20.770  1.00  0.00            
ATOM   1978  HB1 ASP   126     -18.540   5.050 -21.230  1.00  0.00            
ATOM   1979  HB2 ASP   126     -17.240   6.030 -21.060  1.00  0.00            
ATOM   1980  CG  ASP   126     -17.910   5.220 -19.270  1.00  0.00            
ATOM   1981  OD1 ASP   126     -16.920   5.200 -18.500  1.00  0.00            
ATOM   1982  OD2 ASP   126     -19.090   5.300 -18.870  1.00  0.00            
ATOM   1983  C   ASP   126     -16.560   4.000 -22.680  1.00  0.00            
ATOM   1984  O   ASP   126     -17.060   3.100 -23.370  1.00  0.00            
ATOM   1985  N   ASN   127     -15.840   4.990 -23.210  1.00  0.00            
ATOM   1986  H   ASN   127     -15.440   5.680 -22.610  1.00  0.00            
ATOM   1987  CA  ASN   127     -15.630   5.070 -24.650  1.00  0.00            
ATOM   1988  HA  ASN   127     -16.560   5.130 -25.010  1.00  0.00            
ATOM   1989  CB  ASN   127     -14.810   6.320 -25.010  1.00  0.00            
ATOM   1990  HB1 ASN   127     -14.600   6.300 -25.990  1.00  0.00            
ATOM   1991  HB2 ASN   127     -13.960   6.310 -24.490  1.00  0.00            
ATOM   1992  CG  ASN   127     -15.540   7.600 -24.700  1.00  0.00            
ATOM   1993  OD1 ASN   127     -16.760   7.680 -24.810  1.00  0.00            
ATOM   1994  ND2 ASN   127     -14.790   8.630 -24.330  1.00  0.00            
ATOM   1995 HD21 ASN   127     -13.800   8.540 -24.260  1.00  0.00            
ATOM   1996 HD22 ASN   127     -15.230   9.510 -24.110  1.00  0.00            
ATOM   1997  C   ASN   127     -14.940   3.830 -25.220  1.00  0.00            
ATOM   1998  O   ASN   127     -15.400   3.280 -26.230  1.00  0.00            
ATOM   1999  N   ALA   128     -13.870   3.400 -24.590  1.00  0.00            
ATOM   2000  H   ALA   128     -13.540   3.880 -23.780  1.00  0.00            
ATOM   2001  CA  ALA   128     -13.150   2.220 -25.060  1.00  0.00            
ATOM   2002  HA  ALA   128     -12.870   2.430 -26.000  1.00  0.00            
ATOM   2003  CB  ALA   128     -11.930   1.980 -24.180  1.00  0.00            
ATOM   2004  HB1 ALA   128     -11.440   1.180 -24.510  1.00  0.00            
ATOM   2005  HB2 ALA   128     -11.330   2.780 -24.220  1.00  0.00            
ATOM   2006  HB3 ALA   128     -12.230   1.840 -23.240  1.00  0.00            
ATOM   2007  C   ALA   128     -14.050   1.000 -25.060  1.00  0.00            
ATOM   2008  O   ALA   128     -14.060   0.220 -26.010  1.00  0.00            
ATOM   2009  N   LEU   129     -14.820   0.840 -23.990  1.00  0.00            
ATOM   2010  H   LEU   129     -14.790   1.500 -23.240  1.00  0.00            
ATOM   2011  CA  LEU   129     -15.730  -0.320 -23.890  1.00  0.00            
ATOM   2012  HA  LEU   129     -15.150  -1.120 -24.040  1.00  0.00            
ATOM   2013  CB  LEU   129     -16.380  -0.350 -22.510  1.00  0.00            
ATOM   2014  HB1 LEU   129     -17.120  -1.020 -22.540  1.00  0.00            
ATOM   2015  HB2 LEU   129     -16.750   0.560 -22.320  1.00  0.00            
ATOM   2016  CG  LEU   129     -15.450  -0.740 -21.350  1.00  0.00            
ATOM   2017  HG  LEU   129     -14.590  -0.210 -21.400  1.00  0.00            
ATOM   2018  CD1 LEU   129     -16.110  -0.400 -20.040  1.00  0.00            
ATOM   2019 HD11 LEU   129     -15.500  -0.660 -19.280  1.00  0.00            
ATOM   2020 HD12 LEU   129     -16.300   0.580 -20.000  1.00  0.00            
ATOM   2021 HD13 LEU   129     -16.970  -0.910 -19.960  1.00  0.00            
ATOM   2022  CD2 LEU   129     -15.110  -2.220 -21.440  1.00  0.00            
ATOM   2023 HD21 LEU   129     -14.510  -2.470 -20.680  1.00  0.00            
ATOM   2024 HD22 LEU   129     -15.950  -2.760 -21.380  1.00  0.00            
ATOM   2025 HD23 LEU   129     -14.650  -2.410 -22.310  1.00  0.00            
ATOM   2026  C   LEU   129     -16.810  -0.280 -24.970  1.00  0.00            
ATOM   2027  O   LEU   129     -17.130  -1.310 -25.570  1.00  0.00            
ATOM   2028  N   LYS   130     -17.370   0.900 -25.200  1.00  0.00            
ATOM   2029  H   LYS   130     -17.080   1.690 -24.670  1.00  0.00            
ATOM   2030  CA  LYS   130     -18.410   1.040 -26.210  1.00  0.00            
ATOM   2031  HA  LYS   130     -19.150   0.430 -25.940  1.00  0.00            
ATOM   2032  CB  LYS   130     -18.920   2.490 -26.280  1.00  0.00            
ATOM   2033  HB1 LYS   130     -19.420   2.600 -27.130  1.00  0.00            
ATOM   2034  HB2 LYS   130     -18.130   3.100 -26.270  1.00  0.00            
ATOM   2035  CG  LYS   130     -19.840   2.870 -25.120  1.00  0.00            
ATOM   2036  HG1 LYS   130     -19.290   2.940 -24.290  1.00  0.00            
ATOM   2037  HG2 LYS   130     -20.530   2.160 -25.010  1.00  0.00            
ATOM   2038  CD  LYS   130     -20.530   4.210 -25.360  1.00  0.00            
ATOM   2039  HD1 LYS   130     -21.260   4.320 -24.680  1.00  0.00            
ATOM   2040  HD2 LYS   130     -20.930   4.200 -26.280  1.00  0.00            
ATOM   2041  CE  LYS   130     -19.570   5.380 -25.250  1.00  0.00            
ATOM   2042  HE1 LYS   130     -20.050   6.230 -25.470  1.00  0.00            
ATOM   2043  HE2 LYS   130     -18.810   5.250 -25.900  1.00  0.00            
ATOM   2044  NZ  LYS   130     -19.010   5.480 -23.870  1.00  0.00            
ATOM   2045  HZ1 LYS   130     -18.380   6.260 -23.830  1.00  0.00            
ATOM   2046  HZ2 LYS   130     -19.750   5.620 -23.220  1.00  0.00            
ATOM   2047  HZ3 LYS   130     -18.520   4.640 -23.650  1.00  0.00            
ATOM   2048  C   LYS   130     -17.840   0.640 -27.560  1.00  0.00            
ATOM   2049  O   LYS   130     -18.470  -0.080 -28.330  1.00  0.00            
ATOM   2050  N   GLN   131     -16.620   1.110 -27.840  1.00  0.00            
ATOM   2051  H   GLN   131     -16.150   1.690 -27.180  1.00  0.00            
ATOM   2052  CA  GLN   131     -15.960   0.800 -29.110  1.00  0.00            
ATOM   2053  HA  GLN   131     -16.550   1.150 -29.840  1.00  0.00            
ATOM   2054  CB  GLN   131     -14.600   1.480 -29.160  1.00  0.00            
ATOM   2055  HB1 GLN   131     -14.010   1.060 -28.470  1.00  0.00            
ATOM   2056  HB2 GLN   131     -14.720   2.450 -28.950  1.00  0.00            
ATOM   2057  CG  GLN   131     -13.910   1.370 -30.500  1.00  0.00            
ATOM   2058  HG1 GLN   131     -14.410   1.920 -31.170  1.00  0.00            
ATOM   2059  HG2 GLN   131     -13.910   0.410 -30.790  1.00  0.00            
ATOM   2060  CD  GLN   131     -12.480   1.850 -30.460  1.00  0.00            
ATOM   2061  OE1 GLN   131     -11.630   1.260 -29.780  1.00  0.00            
ATOM   2062  NE2 GLN   131     -12.200   2.930 -31.190  1.00  0.00            
ATOM   2063 HE21 GLN   131     -12.920   3.380 -31.720  1.00  0.00            
ATOM   2064 HE22 GLN   131     -11.270   3.300 -31.200  1.00  0.00            
ATOM   2065  C   GLN   131     -15.810  -0.710 -29.250  1.00  0.00            
ATOM   2066  O   GLN   131     -15.800  -1.230 -30.370  1.00  0.00            
ATOM   2067  N   GLN   132     -15.690  -1.410 -28.130  1.00  0.00            
ATOM   2068  H   GLN   132     -15.700  -0.930 -27.250  1.00  0.00            
ATOM   2069  CA  GLN   132     -15.530  -2.860 -28.170  1.00  0.00            
ATOM   2070  HA  GLN   132     -15.060  -3.010 -29.030  1.00  0.00            
ATOM   2071  CB  GLN   132     -14.690  -3.350 -26.980  1.00  0.00            
ATOM   2072  HB1 GLN   132     -14.770  -4.340 -26.930  1.00  0.00            
ATOM   2073  HB2 GLN   132     -15.060  -2.950 -26.150  1.00  0.00            
ATOM   2074  CG  GLN   132     -13.230  -2.990 -27.080  1.00  0.00            
ATOM   2075  HG1 GLN   132     -12.740  -3.420 -26.320  1.00  0.00            
ATOM   2076  HG2 GLN   132     -13.130  -2.000 -27.020  1.00  0.00            
ATOM   2077  CD  GLN   132     -12.600  -3.460 -28.380  1.00  0.00            
ATOM   2078  OE1 GLN   132     -12.680  -4.640 -28.730  1.00  0.00            
ATOM   2079  NE2 GLN   132     -11.970  -2.540 -29.110  1.00  0.00            
ATOM   2080 HE21 GLN   132     -11.920  -1.600 -28.800  1.00  0.00            
ATOM   2081 HE22 GLN   132     -11.540  -2.810 -29.980  1.00  0.00            
ATOM   2082  C   GLN   132     -16.860  -3.600 -28.190  1.00  0.00            
ATOM   2083  O   GLN   132     -16.900  -4.820 -28.040  1.00  0.00            
ATOM   2084  N   GLY   133     -17.960  -2.850 -28.340  1.00  0.00            
ATOM   2085  H   GLY   133     -17.870  -1.860 -28.400  1.00  0.00            
ATOM   2086  CA  GLY   133     -19.270  -3.470 -28.410  1.00  0.00            
ATOM   2087  HA1 GLY   133     -19.130  -4.360 -28.840  1.00  0.00            
ATOM   2088  HA2 GLY   133     -19.820  -2.890 -29.020  1.00  0.00            
ATOM   2089  C   GLY   133     -20.050  -3.680 -27.120  1.00  0.00            
ATOM   2090  O   GLY   133     -21.140  -4.260 -27.170  1.00  0.00            
ATOM   2091  N   TYR   134     -19.530  -3.220 -25.980  1.00  0.00            
ATOM   2092  H   TYR   134     -18.640  -2.770 -25.980  1.00  0.00            
ATOM   2093  CA  TYR   134     -20.280  -3.410 -24.740  1.00  0.00            
ATOM   2094  HA  TYR   134     -20.670  -4.330 -24.780  1.00  0.00            
ATOM   2095  CB  TYR   134     -19.350  -3.300 -23.520  1.00  0.00            
ATOM   2096  HB1 TYR   134     -19.890  -3.270 -22.680  1.00  0.00            
ATOM   2097  HB2 TYR   134     -18.800  -2.460 -23.590  1.00  0.00            
ATOM   2098  CG  TYR   134     -18.410  -4.480 -23.450  1.00  0.00            
ATOM   2099  CD1 TYR   134     -17.150  -4.440 -24.060  1.00  0.00            
ATOM   2100  HD1 TYR   134     -16.830  -3.590 -24.480  1.00  0.00            
ATOM   2101  CE1 TYR   134     -16.330  -5.580 -24.080  1.00  0.00            
ATOM   2102  HE1 TYR   134     -15.430  -5.530 -24.520  1.00  0.00            
ATOM   2103  CZ  TYR   134     -16.760  -6.750 -23.500  1.00  0.00            
ATOM   2104  OH  TYR   134     -15.970  -7.880 -23.530  1.00  0.00            
ATOM   2105  HH  TYR   134     -16.450  -8.630 -23.070  1.00  0.00            
ATOM   2106  CE2 TYR   134     -18.010  -6.810 -22.890  1.00  0.00            
ATOM   2107  HE2 TYR   134     -18.320  -7.660 -22.460  1.00  0.00            
ATOM   2108  CD2 TYR   134     -18.810  -5.680 -22.870  1.00  0.00            
ATOM   2109  HD2 TYR   134     -19.710  -5.730 -22.420  1.00  0.00            
ATOM   2110  C   TYR   134     -21.440  -2.430 -24.650  1.00  0.00            
ATOM   2111  O   TYR   134     -21.300  -1.250 -25.000  1.00  0.00            
ATOM   2112  N   LEU   135     -22.580  -2.920 -24.190  1.00  0.00            
ATOM   2113  H   LEU   135     -22.610  -3.880 -23.880  1.00  0.00            
ATOM   2114  CA  LEU   135     -23.800  -2.120 -24.120  1.00  0.00            
ATOM   2115  HA  LEU   135     -23.480  -1.250 -24.480  1.00  0.00            
ATOM   2116  CB  LEU   135     -24.910  -2.810 -24.940  1.00  0.00            
ATOM   2117  HB1 LEU   135     -25.680  -2.180 -25.000  1.00  0.00            
ATOM   2118  HB2 LEU   135     -25.180  -3.630 -24.450  1.00  0.00            
ATOM   2119  CG  LEU   135     -24.540  -3.220 -26.370  1.00  0.00            
ATOM   2120  HG  LEU   135     -23.730  -3.810 -26.360  1.00  0.00            
ATOM   2121  CD1 LEU   135     -25.700  -4.000 -26.980  1.00  0.00            
ATOM   2122 HD11 LEU   135     -25.470  -4.270 -27.910  1.00  0.00            
ATOM   2123 HD12 LEU   135     -25.890  -4.810 -26.430  1.00  0.00            
ATOM   2124 HD13 LEU   135     -26.520  -3.410 -27.000  1.00  0.00            
ATOM   2125  CD2 LEU   135     -24.200  -2.000 -27.210  1.00  0.00            
ATOM   2126 HD21 LEU   135     -23.970  -2.290 -28.140  1.00  0.00            
ATOM   2127 HD22 LEU   135     -25.000  -1.390 -27.240  1.00  0.00            
ATOM   2128 HD23 LEU   135     -23.430  -1.510 -26.800  1.00  0.00            
ATOM   2129  C   LEU   135     -24.360  -1.830 -22.740  1.00  0.00            
ATOM   2130  O   LEU   135     -25.390  -1.160 -22.620  1.00  0.00            
ATOM   2131  N   ASN   136     -23.700  -2.300 -21.690  1.00  0.00            
ATOM   2132  H   ASN   136     -22.860  -2.830 -21.820  1.00  0.00            
ATOM   2133  CA  ASN   136     -24.190  -2.080 -20.320  1.00  0.00            
ATOM   2134  HA  ASN   136     -24.950  -1.420 -20.360  1.00  0.00            
ATOM   2135  CB  ASN   136     -24.680  -3.400 -19.740  1.00  0.00            
ATOM   2136  HB1 ASN   136     -23.890  -3.940 -19.450  1.00  0.00            
ATOM   2137  HB2 ASN   136     -25.190  -3.900 -20.440  1.00  0.00            
ATOM   2138  CG  ASN   136     -25.590  -3.200 -18.540  1.00  0.00            
ATOM   2139  OD1 ASN   136     -25.400  -2.310 -17.730  1.00  0.00            
ATOM   2140  ND2 ASN   136     -26.600  -4.070 -18.430  1.00  0.00            
ATOM   2141 HD21 ASN   136     -26.720  -4.790 -19.110  1.00  0.00            
ATOM   2142 HD22 ASN   136     -27.240  -3.990 -17.660  1.00  0.00            
ATOM   2143  C   ASN   136     -23.040  -1.540 -19.480  1.00  0.00            
ATOM   2144  O   ASN   136     -22.410  -2.280 -18.740  1.00  0.00            
ATOM   2145  N   ILE   137     -22.780  -0.240 -19.590  1.00  0.00            
ATOM   2146  H   ILE   137     -23.360   0.320 -20.190  1.00  0.00            
ATOM   2147  CA  ILE   137     -21.690   0.390 -18.860  1.00  0.00            
ATOM   2148  HA  ILE   137     -21.290  -0.380 -18.370  1.00  0.00            
ATOM   2149  CB  ILE   137     -20.720   1.090 -19.840  1.00  0.00            
ATOM   2150  HB  ILE   137     -21.160   1.900 -20.220  1.00  0.00            
ATOM   2151  CG2 ILE   137     -19.450   1.540 -19.090  1.00  0.00            
ATOM   2152 HG21 ILE   137     -18.830   1.990 -19.730  1.00  0.00            
ATOM   2153 HG22 ILE   137     -19.700   2.170 -18.360  1.00  0.00            
ATOM   2154 HG23 ILE   137     -19.000   0.740 -18.690  1.00  0.00            
ATOM   2155  CG1 ILE   137     -20.370   0.160 -20.990  1.00  0.00            
ATOM   2156 HG11 ILE   137     -21.210  -0.290 -21.300  1.00  0.00            
ATOM   2157 HG12 ILE   137     -19.720  -0.530 -20.660  1.00  0.00            
ATOM   2158  CD  ILE   137     -19.740   0.860 -22.170  1.00  0.00            
ATOM   2159  HD1 ILE   137     -19.540   0.190 -22.890  1.00  0.00            
ATOM   2160  HD2 ILE   137     -20.380   1.550 -22.530  1.00  0.00            
ATOM   2161  HD3 ILE   137     -18.900   1.310 -21.890  1.00  0.00            
ATOM   2162  C   ILE   137     -22.140   1.440 -17.850  1.00  0.00            
ATOM   2163  O   ILE   137     -22.910   2.340 -18.180  1.00  0.00            
ATOM   2164  N   SER   138     -21.640   1.310 -16.620  1.00  0.00            
ATOM   2165  H   SER   138     -21.030   0.540 -16.420  1.00  0.00            
ATOM   2166  CA  SER   138     -21.960   2.250 -15.550  1.00  0.00            
ATOM   2167  HA  SER   138     -22.470   3.010 -15.970  1.00  0.00            
ATOM   2168  CB  SER   138     -22.840   1.590 -14.470  1.00  0.00            
ATOM   2169  HB1 SER   138     -23.030   2.240 -13.730  1.00  0.00            
ATOM   2170  HB2 SER   138     -22.380   0.780 -14.100  1.00  0.00            
ATOM   2171  OG  SER   138     -24.070   1.180 -14.990  1.00  0.00            
ATOM   2172  HG  SER   138     -24.610   0.750 -14.260  1.00  0.00            
ATOM   2173  C   SER   138     -20.650   2.710 -14.930  1.00  0.00            
ATOM   2174  O   SER   138     -19.690   1.940 -14.880  1.00  0.00            
ATOM   2175  N   HIS   139     -20.600   3.940 -14.450  1.00  0.00            
ATOM   2176  H   HIS   139     -21.410   4.530 -14.530  1.00  0.00            
ATOM   2177  CA  HIS   139     -19.390   4.450 -13.830  1.00  0.00            
ATOM   2178  HA  HIS   139     -18.880   3.620 -13.600  1.00  0.00            
ATOM   2179  CB  HIS   139     -18.600   5.350 -14.790  1.00  0.00            
ATOM   2180  HB1 HIS   139     -18.280   4.800 -15.560  1.00  0.00            
ATOM   2181  HB2 HIS   139     -17.820   5.740 -14.310  1.00  0.00            
ATOM   2182  CG  HIS   139     -19.410   6.480 -15.350  1.00  0.00            
ATOM   2183  ND1 HIS   139     -19.680   6.600 -16.690  1.00  0.00            
ATOM   2184  HD1 HIS   139     -19.380   5.960 -17.410  1.00  0.00            
ATOM   2185  CE1 HIS   139     -20.410   7.690 -16.890  1.00  0.00            
ATOM   2186  HE1 HIS   139     -20.750   8.010 -17.780  1.00  0.00            
ATOM   2187  NE2 HIS   139     -20.620   8.280 -15.730  1.00  0.00            
ATOM   2188  CD2 HIS   139     -19.990   7.540 -14.740  1.00  0.00            
ATOM   2189  HD2 HIS   139     -19.970   7.750 -13.760  1.00  0.00            
ATOM   2190  C   HIS   139     -19.680   5.210 -12.540  1.00  0.00            
ATOM   2191  O   HIS   139     -20.740   5.810 -12.390  1.00  0.00            
ATOM   2192  N   LEU   140     -18.720   5.170 -11.620  1.00  0.00            
ATOM   2193  H   LEU   140     -17.890   4.650 -11.820  1.00  0.00            
ATOM   2194  CA  LEU   140     -18.820   5.860 -10.340  1.00  0.00            
ATOM   2195  HA  LEU   140     -19.490   6.580 -10.490  1.00  0.00            
ATOM   2196  CB  LEU   140     -19.290   4.920  -9.240  1.00  0.00            
ATOM   2197  HB1 LEU   140     -18.990   5.320  -8.380  1.00  0.00            
ATOM   2198  HB2 LEU   140     -18.800   4.060  -9.390  1.00  0.00            
ATOM   2199  CG  LEU   140     -20.760   4.550  -9.060  1.00  0.00            
ATOM   2200  HG  LEU   140     -21.100   4.100  -9.890  1.00  0.00            
ATOM   2201  CD1 LEU   140     -20.870   3.600  -7.870  1.00  0.00            
ATOM   2202 HD11 LEU   140     -21.830   3.350  -7.740  1.00  0.00            
ATOM   2203 HD12 LEU   140     -20.340   2.770  -8.050  1.00  0.00            
ATOM   2204 HD13 LEU   140     -20.530   4.050  -7.050  1.00  0.00            
ATOM   2205  CD2 LEU   140     -21.590   5.810  -8.810  1.00  0.00            
ATOM   2206 HD21 LEU   140     -22.550   5.560  -8.690  1.00  0.00            
ATOM   2207 HD22 LEU   140     -21.260   6.260  -7.980  1.00  0.00            
ATOM   2208 HD23 LEU   140     -21.500   6.430  -9.590  1.00  0.00            
ATOM   2209  C   LEU   140     -17.490   6.450  -9.910  1.00  0.00            
ATOM   2210  O   LEU   140     -16.470   5.750  -9.900  1.00  0.00            
ATOM   2211  N   ALA   141     -17.490   7.720  -9.560  1.00  0.00            
ATOM   2212  H   ALA   141     -18.330   8.250  -9.620  1.00  0.00            
ATOM   2213  CA  ALA   141     -16.270   8.360  -9.090  1.00  0.00            
ATOM   2214  HA  ALA   141     -15.500   7.920  -9.540  1.00  0.00            
ATOM   2215  CB  ALA   141     -16.280   9.840  -9.450  1.00  0.00            
ATOM   2216  HB1 ALA   141     -15.440  10.260  -9.120  1.00  0.00            
ATOM   2217  HB2 ALA   141     -16.330   9.930 -10.440  1.00  0.00            
ATOM   2218  HB3 ALA   141     -17.070  10.280  -9.030  1.00  0.00            
ATOM   2219  C   ALA   141     -16.230   8.200  -7.570  1.00  0.00            
ATOM   2220  O   ALA   141     -16.800   9.000  -6.830  1.00  0.00            
ATOM   2221  N   THR   142     -15.590   7.130  -7.100  1.00  0.00            
ATOM   2222  H   THR   142     -15.160   6.500  -7.750  1.00  0.00            
ATOM   2223  CA  THR   142     -15.480   6.860  -5.660  1.00  0.00            
ATOM   2224  HA  THR   142     -16.320   7.200  -5.230  1.00  0.00            
ATOM   2225  CB  THR   142     -15.340   5.330  -5.420  1.00  0.00            
ATOM   2226  HB  THR   142     -15.140   5.140  -4.460  1.00  0.00            
ATOM   2227  CG2 THR   142     -16.600   4.600  -5.860  1.00  0.00            
ATOM   2228 HG21 THR   142     -16.490   3.620  -5.700  1.00  0.00            
ATOM   2229 HG22 THR   142     -17.380   4.940  -5.340  1.00  0.00            
ATOM   2230 HG23 THR   142     -16.760   4.770  -6.830  1.00  0.00            
ATOM   2231  OG1 THR   142     -14.220   4.830  -6.170  1.00  0.00            
ATOM   2232  HG1 THR   142     -14.130   3.850  -6.010  1.00  0.00            
ATOM   2233  C   THR   142     -14.240   7.590  -5.140  1.00  0.00            
ATOM   2234  O   THR   142     -13.340   6.990  -4.580  1.00  0.00            
ATOM   2235  N   SER   143     -14.250   8.910  -5.330  1.00  0.00            
ATOM   2236  H   SER   143     -15.060   9.330  -5.740  1.00  0.00            
ATOM   2237  CA  SER   143     -13.130   9.760  -4.940  1.00  0.00            
ATOM   2238  HA  SER   143     -12.440   9.450  -5.590  1.00  0.00            
ATOM   2239  CB  SER   143     -13.520  11.230  -5.110  1.00  0.00            
ATOM   2240  HB1 SER   143     -14.200  11.490  -4.430  1.00  0.00            
ATOM   2241  HB2 SER   143     -13.880  11.400  -6.020  1.00  0.00            
ATOM   2242  OG  SER   143     -12.400  12.080  -4.930  1.00  0.00            
ATOM   2243  HG  SER   143     -12.680  13.030  -5.040  1.00  0.00            
ATOM   2244  C   SER   143     -12.520   9.560  -3.540  1.00  0.00            
ATOM   2245  O   SER   143     -11.320   9.450  -3.410  1.00  0.00            
ATOM   2246  N   LEU   144     -13.380   9.490  -2.520  1.00  0.00            
ATOM   2247  H   LEU   144     -14.360   9.560  -2.700  1.00  0.00            
ATOM   2248  CA  LEU   144     -12.900   9.320  -1.150  1.00  0.00            
ATOM   2249  HA  LEU   144     -12.230  10.060  -1.060  1.00  0.00            
ATOM   2250  CB  LEU   144     -14.080   9.460  -0.190  1.00  0.00            
ATOM   2251  HB1 LEU   144     -13.750   9.310   0.740  1.00  0.00            
ATOM   2252  HB2 LEU   144     -14.770   8.770  -0.420  1.00  0.00            
ATOM   2253  CG  LEU   144     -14.700  10.860  -0.300  1.00  0.00            
ATOM   2254  HG  LEU   144     -15.000  11.030  -1.240  1.00  0.00            
ATOM   2255  CD1 LEU   144     -15.950  10.990   0.570  1.00  0.00            
ATOM   2256 HD11 LEU   144     -16.330  11.900   0.470  1.00  0.00            
ATOM   2257 HD12 LEU   144     -16.620  10.310   0.270  1.00  0.00            
ATOM   2258 HD13 LEU   144     -15.700  10.820   1.520  1.00  0.00            
ATOM   2259  CD2 LEU   144     -13.660  11.900   0.100  1.00  0.00            
ATOM   2260 HD21 LEU   144     -14.050  12.810   0.030  1.00  0.00            
ATOM   2261 HD22 LEU   144     -13.360  11.720   1.040  1.00  0.00            
ATOM   2262 HD23 LEU   144     -12.870  11.830  -0.510  1.00  0.00            
ATOM   2263  C   LEU   144     -12.130   8.030  -0.870  1.00  0.00            
ATOM   2264  O   LEU   144     -11.400   7.930   0.130  1.00  0.00            
ATOM   2265  N   PHE   145     -12.260   7.040  -1.740  1.00  0.00            
ATOM   2266  H   PHE   145     -12.860   7.140  -2.530  1.00  0.00            
ATOM   2267  CA  PHE   145     -11.530   5.790  -1.520  1.00  0.00            
ATOM   2268  HA  PHE   145     -11.860   5.430  -0.660  1.00  0.00            
ATOM   2269  CB  PHE   145     -11.800   4.790  -2.660  1.00  0.00            
ATOM   2270  HB1 PHE   145     -11.090   4.080  -2.640  1.00  0.00            
ATOM   2271  HB2 PHE   145     -11.760   5.270  -3.540  1.00  0.00            
ATOM   2272  CG  PHE   145     -13.130   4.110  -2.570  1.00  0.00            
ATOM   2273  CD1 PHE   145     -13.520   3.210  -3.570  1.00  0.00            
ATOM   2274  HD1 PHE   145     -12.910   3.040  -4.340  1.00  0.00            
ATOM   2275  CE1 PHE   145     -14.740   2.560  -3.500  1.00  0.00            
ATOM   2276  HE1 PHE   145     -15.010   1.920  -4.230  1.00  0.00            
ATOM   2277  CZ  PHE   145     -15.590   2.780  -2.430  1.00  0.00            
ATOM   2278  HZ  PHE   145     -16.470   2.310  -2.380  1.00  0.00            
ATOM   2279  CE2 PHE   145     -15.230   3.670  -1.430  1.00  0.00            
ATOM   2280  HE2 PHE   145     -15.840   3.830  -0.660  1.00  0.00            
ATOM   2281  CD2 PHE   145     -14.000   4.320  -1.500  1.00  0.00            
ATOM   2282  HD2 PHE   145     -13.740   4.960  -0.780  1.00  0.00            
ATOM   2283  C   PHE   145     -10.020   6.110  -1.490  1.00  0.00            
ATOM   2284  O   PHE   145      -9.280   5.520  -0.700  1.00  0.00            
ATOM   2285  N   VAL   146      -9.570   7.030  -2.320  1.00  0.00            
ATOM   2286  H   VAL   146     -10.210   7.500  -2.930  1.00  0.00            
ATOM   2287  CA  VAL   146      -8.160   7.370  -2.370  1.00  0.00            
ATOM   2288  HA  VAL   146      -7.760   6.470  -2.570  1.00  0.00            
ATOM   2289  CB  VAL   146      -7.870   8.410  -3.490  1.00  0.00            
ATOM   2290  HB  VAL   146      -8.480   9.190  -3.400  1.00  0.00            
ATOM   2291  CG1 VAL   146      -6.430   8.930  -3.380  1.00  0.00            
ATOM   2292 HG11 VAL   146      -6.260   9.590  -4.110  1.00  0.00            
ATOM   2293 HG12 VAL   146      -6.300   9.360  -2.500  1.00  0.00            
ATOM   2294 HG13 VAL   146      -5.790   8.160  -3.480  1.00  0.00            
ATOM   2295  CG2 VAL   146      -8.080   7.750  -4.850  1.00  0.00            
ATOM   2296 HG21 VAL   146      -7.900   8.420  -5.570  1.00  0.00            
ATOM   2297 HG22 VAL   146      -7.470   6.970  -4.940  1.00  0.00            
ATOM   2298 HG23 VAL   146      -9.030   7.440  -4.920  1.00  0.00            
ATOM   2299  C   VAL   146      -7.590   7.840  -1.030  1.00  0.00            
ATOM   2300  O   VAL   146      -6.670   7.240  -0.500  1.00  0.00            
ATOM   2301  N   PRO   147      -8.110   8.950  -0.470  1.00  0.00            
ATOM   2302  CD  PRO   147      -9.120   9.910  -0.950  1.00  0.00            
ATOM   2303  HD1 PRO   147      -9.890   9.440  -1.380  1.00  0.00            
ATOM   2304  HD2 PRO   147      -8.710  10.540  -1.620  1.00  0.00            
ATOM   2305  CG  PRO   147      -9.520  10.620   0.320  1.00  0.00            
ATOM   2306  HG1 PRO   147     -10.200  10.090   0.830  1.00  0.00            
ATOM   2307  HG2 PRO   147      -9.890  11.530   0.120  1.00  0.00            
ATOM   2308  CB  PRO   147      -8.230  10.720   1.070  1.00  0.00            
ATOM   2309  HB1 PRO   147      -8.410  10.860   2.050  1.00  0.00            
ATOM   2310  HB2 PRO   147      -7.680  11.480   0.730  1.00  0.00            
ATOM   2311  CA  PRO   147      -7.540   9.380   0.820  1.00  0.00            
ATOM   2312  HA  PRO   147      -6.550   9.440   0.750  1.00  0.00            
ATOM   2313  C   PRO   147      -7.740   8.370   1.960  1.00  0.00            
ATOM   2314  O   PRO   147      -6.880   8.240   2.830  1.00  0.00            
ATOM   2315  N   LEU   148      -8.860   7.640   1.950  1.00  0.00            
ATOM   2316  H   LEU   148      -9.530   7.780   1.220  1.00  0.00            
ATOM   2317  CA  LEU   148      -9.100   6.650   2.990  1.00  0.00            
ATOM   2318  HA  LEU   148      -9.080   7.140   3.860  1.00  0.00            
ATOM   2319  CB  LEU   148     -10.460   5.990   2.800  1.00  0.00            
ATOM   2320  HB1 LEU   148     -10.340   5.000   2.920  1.00  0.00            
ATOM   2321  HB2 LEU   148     -10.760   6.170   1.860  1.00  0.00            
ATOM   2322  CG  LEU   148     -11.580   6.450   3.740  1.00  0.00            
ATOM   2323  HG  LEU   148     -11.300   6.340   4.690  1.00  0.00            
ATOM   2324  CD1 LEU   148     -11.860   7.920   3.510  1.00  0.00            
ATOM   2325 HD11 LEU   148     -12.590   8.220   4.120  1.00  0.00            
ATOM   2326 HD12 LEU   148     -11.040   8.450   3.690  1.00  0.00            
ATOM   2327 HD13 LEU   148     -12.150   8.060   2.560  1.00  0.00            
ATOM   2328  CD2 LEU   148     -12.830   5.620   3.470  1.00  0.00            
ATOM   2329 HD21 LEU   148     -13.560   5.920   4.080  1.00  0.00            
ATOM   2330 HD22 LEU   148     -13.110   5.740   2.520  1.00  0.00            
ATOM   2331 HD23 LEU   148     -12.630   4.650   3.640  1.00  0.00            
ATOM   2332  C   LEU   148      -8.000   5.610   2.940  1.00  0.00            
ATOM   2333  O   LEU   148      -7.420   5.240   3.960  1.00  0.00            
ATOM   2334  N   ILE   149      -7.720   5.130   1.740  1.00  0.00            
ATOM   2335  H   ILE   149      -8.230   5.470   0.950  1.00  0.00            
ATOM   2336  CA  ILE   149      -6.700   4.120   1.540  1.00  0.00            
ATOM   2337  HA  ILE   149      -6.920   3.380   2.180  1.00  0.00            
ATOM   2338  CB  ILE   149      -6.720   3.620   0.080  1.00  0.00            
ATOM   2339  HB  ILE   149      -6.680   4.380  -0.570  1.00  0.00            
ATOM   2340  CG2 ILE   149      -5.490   2.760  -0.190  1.00  0.00            
ATOM   2341 HG21 ILE   149      -5.510   2.430  -1.140  1.00  0.00            
ATOM   2342 HG22 ILE   149      -4.660   3.290  -0.040  1.00  0.00            
ATOM   2343 HG23 ILE   149      -5.500   1.970   0.430  1.00  0.00            
ATOM   2344  CG1 ILE   149      -8.020   2.840  -0.160  1.00  0.00            
ATOM   2345 HG11 ILE   149      -8.780   3.420   0.130  1.00  0.00            
ATOM   2346 HG12 ILE   149      -7.990   2.010   0.400  1.00  0.00            
ATOM   2347  CD  ILE   149      -8.260   2.420  -1.600  1.00  0.00            
ATOM   2348  HD1 ILE   149      -9.120   1.920  -1.660  1.00  0.00            
ATOM   2349  HD2 ILE   149      -8.300   3.230  -2.180  1.00  0.00            
ATOM   2350  HD3 ILE   149      -7.510   1.830  -1.910  1.00  0.00            
ATOM   2351  C   ILE   149      -5.330   4.660   1.910  1.00  0.00            
ATOM   2352  O   ILE   149      -4.490   3.920   2.450  1.00  0.00            
ATOM   2353  N   GLU   150      -5.080   5.940   1.670  1.00  0.00            
ATOM   2354  H   GLU   150      -5.790   6.510   1.240  1.00  0.00            
ATOM   2355  CA  GLU   150      -3.800   6.530   2.030  1.00  0.00            
ATOM   2356  HA  GLU   150      -3.110   5.880   1.710  1.00  0.00            
ATOM   2357  CB  GLU   150      -3.640   7.880   1.310  1.00  0.00            
ATOM   2358  HB1 GLU   150      -2.920   8.400   1.760  1.00  0.00            
ATOM   2359  HB2 GLU   150      -4.500   8.380   1.370  1.00  0.00            
ATOM   2360  CG  GLU   150      -3.290   7.680  -0.150  1.00  0.00            
ATOM   2361  HG1 GLU   150      -3.980   7.100  -0.570  1.00  0.00            
ATOM   2362  HG2 GLU   150      -2.390   7.240  -0.210  1.00  0.00            
ATOM   2363  CD  GLU   150      -3.230   8.970  -0.920  1.00  0.00            
ATOM   2364  OE1 GLU   150      -2.790   8.930  -2.090  1.00  0.00            
ATOM   2365  OE2 GLU   150      -3.650  10.020  -0.370  1.00  0.00            
ATOM   2366  C   GLU   150      -3.630   6.680   3.540  1.00  0.00            
ATOM   2367  O   GLU   150      -2.510   6.770   4.030  1.00  0.00            
ATOM   2368  N   GLU   151      -4.750   6.710   4.270  1.00  0.00            
ATOM   2369  H   GLU   151      -5.640   6.670   3.800  1.00  0.00            
ATOM   2370  CA  GLU   151      -4.720   6.800   5.730  1.00  0.00            
ATOM   2371  HA  GLU   151      -3.870   7.260   5.970  1.00  0.00            
ATOM   2372  CB  GLU   151      -5.920   7.590   6.260  1.00  0.00            
ATOM   2373  HB1 GLU   151      -5.950   7.480   7.250  1.00  0.00            
ATOM   2374  HB2 GLU   151      -6.750   7.220   5.850  1.00  0.00            
ATOM   2375  CG  GLU   151      -5.870   9.090   5.950  1.00  0.00            
ATOM   2376  HG1 GLU   151      -6.610   9.540   6.430  1.00  0.00            
ATOM   2377  HG2 GLU   151      -5.980   9.220   4.960  1.00  0.00            
ATOM   2378  CD  GLU   151      -4.570   9.740   6.370  1.00  0.00            
ATOM   2379  OE1 GLU   151      -4.230   9.680   7.580  1.00  0.00            
ATOM   2380  OE2 GLU   151      -3.880  10.310   5.490  1.00  0.00            
ATOM   2381  C   GLU   151      -4.760   5.400   6.300  1.00  0.00            
ATOM   2382  O   GLU   151      -4.850   5.200   7.510  1.00  0.00            
ATOM   2383  N   SER   152      -4.680   4.420   5.400  1.00  0.00            
ATOM   2384  H   SER   152      -4.600   4.660   4.440  1.00  0.00            
ATOM   2385  CA  SER   152      -4.710   3.010   5.770  1.00  0.00            
ATOM   2386  HA  SER   152      -4.630   2.550   4.880  1.00  0.00            
ATOM   2387  CB  SER   152      -3.550   2.640   6.680  1.00  0.00            
ATOM   2388  HB1 SER   152      -3.700   3.000   7.610  1.00  0.00            
ATOM   2389  HB2 SER   152      -2.690   3.010   6.320  1.00  0.00            
ATOM   2390  OG  SER   152      -3.430   1.240   6.770  1.00  0.00            
ATOM   2391  HG  SER   152      -2.660   1.010   7.370  1.00  0.00            
ATOM   2392  C   SER   152      -6.020   2.570   6.420  1.00  0.00            
ATOM   2393  O   SER   152      -6.030   1.810   7.380  1.00  0.00            
ATOM   2394  N   ILE   153      -7.130   3.090   5.900  1.00  0.00            
ATOM   2395  H   ILE   153      -7.060   3.740   5.150  1.00  0.00            
ATOM   2396  CA  ILE   153      -8.440   2.720   6.400  1.00  0.00            
ATOM   2397  HA  ILE   153      -8.370   2.370   7.340  1.00  0.00            
ATOM   2398  CB  ILE   153      -9.370   3.940   6.450  1.00  0.00            
ATOM   2399  HB  ILE   153      -9.410   4.360   5.550  1.00  0.00            
ATOM   2400  CG2 ILE   153     -10.790   3.520   6.830  1.00  0.00            
ATOM   2401 HG21 ILE   153     -11.380   4.320   6.860  1.00  0.00            
ATOM   2402 HG22 ILE   153     -11.140   2.870   6.160  1.00  0.00            
ATOM   2403 HG23 ILE   153     -10.780   3.080   7.740  1.00  0.00            
ATOM   2404  CG1 ILE   153      -8.820   4.950   7.460  1.00  0.00            
ATOM   2405 HG11 ILE   153      -7.930   5.280   7.130  1.00  0.00            
ATOM   2406 HG12 ILE   153      -8.690   4.490   8.340  1.00  0.00            
ATOM   2407  CD  ILE   153      -9.680   6.140   7.700  1.00  0.00            
ATOM   2408  HD1 ILE   153      -9.240   6.750   8.370  1.00  0.00            
ATOM   2409  HD2 ILE   153      -9.810   6.640   6.840  1.00  0.00            
ATOM   2410  HD3 ILE   153     -10.570   5.850   8.050  1.00  0.00            
ATOM   2411  C   ILE   153      -8.920   1.680   5.400  1.00  0.00            
ATOM   2412  O   ILE   153      -9.660   1.990   4.470  1.00  0.00            
ATOM   2413  N   LEU   154      -8.460   0.450   5.600  1.00  0.00            
ATOM   2414  H   LEU   154      -7.880   0.280   6.390  1.00  0.00            
ATOM   2415  CA  LEU   154      -8.760  -0.670   4.710  1.00  0.00            
ATOM   2416  HA  LEU   154      -9.120  -0.240   3.880  1.00  0.00            
ATOM   2417  CB  LEU   154      -7.470  -1.450   4.460  1.00  0.00            
ATOM   2418  HB1 LEU   154      -7.610  -2.040   3.670  1.00  0.00            
ATOM   2419  HB2 LEU   154      -7.270  -2.000   5.260  1.00  0.00            
ATOM   2420  CG  LEU   154      -6.280  -0.510   4.180  1.00  0.00            
ATOM   2421  HG  LEU   154      -6.180   0.150   4.930  1.00  0.00            
ATOM   2422  CD1 LEU   154      -4.990  -1.300   4.090  1.00  0.00            
ATOM   2423 HD11 LEU   154      -4.230  -0.680   3.920  1.00  0.00            
ATOM   2424 HD12 LEU   154      -4.830  -1.780   4.950  1.00  0.00            
ATOM   2425 HD13 LEU   154      -5.060  -1.960   3.350  1.00  0.00            
ATOM   2426  CD2 LEU   154      -6.540   0.270   2.910  1.00  0.00            
ATOM   2427 HD21 LEU   154      -5.780   0.880   2.730  1.00  0.00            
ATOM   2428 HD22 LEU   154      -6.650  -0.370   2.150  1.00  0.00            
ATOM   2429 HD23 LEU   154      -7.380   0.810   3.010  1.00  0.00            
ATOM   2430  C   LEU   154      -9.840  -1.610   5.230  1.00  0.00            
ATOM   2431  O   LEU   154     -10.080  -2.680   4.670  1.00  0.00            
ATOM   2432  N   GLU   155     -10.510  -1.190   6.300  1.00  0.00            
ATOM   2433  H   GLU   155     -10.260  -0.310   6.710  1.00  0.00            
ATOM   2434  CA  GLU   155     -11.590  -1.970   6.890  1.00  0.00            
ATOM   2435  HA  GLU   155     -12.250  -2.170   6.170  1.00  0.00            
ATOM   2436  CB  GLU   155     -11.060  -3.290   7.450  1.00  0.00            
ATOM   2437  HB1 GLU   155     -10.810  -3.880   6.690  1.00  0.00            
ATOM   2438  HB2 GLU   155     -11.800  -3.730   7.970  1.00  0.00            
ATOM   2439  CG  GLU   155      -9.860  -3.170   8.370  1.00  0.00            
ATOM   2440  HG1 GLU   155      -9.300  -2.390   8.070  1.00  0.00            
ATOM   2441  HG2 GLU   155      -9.320  -4.010   8.310  1.00  0.00            
ATOM   2442  CD  GLU   155     -10.250  -2.940   9.820  1.00  0.00            
ATOM   2443  OE1 GLU   155      -9.340  -2.770  10.650  1.00  0.00            
ATOM   2444  OE2 GLU   155     -11.460  -2.950  10.110  1.00  0.00            
ATOM   2445  C   GLU   155     -12.220  -1.110   7.980  1.00  0.00            
ATOM   2446  O   GLU   155     -11.800   0.020   8.200  1.00  0.00            
ATOM   2447  N   GLY   156     -13.230  -1.650   8.660  1.00  0.00            
ATOM   2448  H   GLY   156     -13.550  -2.570   8.450  1.00  0.00            
ATOM   2449  CA  GLY   156     -13.860  -0.880   9.720  1.00  0.00            
ATOM   2450  HA1 GLY   156     -13.190  -0.200  10.050  1.00  0.00            
ATOM   2451  HA2 GLY   156     -14.090  -1.510  10.460  1.00  0.00            
ATOM   2452  C   GLY   156     -15.110  -0.170   9.230  1.00  0.00            
ATOM   2453  O   GLY   156     -15.440  -0.180   8.050  1.00  0.00            
ATOM   2454  N   GLU   157     -15.800   0.460  10.170  1.00  0.00            
ATOM   2455  H   GLU   157     -15.460   0.470  11.110  1.00  0.00            
ATOM   2456  CA  GLU   157     -17.050   1.160   9.870  1.00  0.00            
ATOM   2457  HA  GLU   157     -17.570   0.450   9.400  1.00  0.00            
ATOM   2458  CB  GLU   157     -17.700   1.640  11.170  1.00  0.00            
ATOM   2459  HB1 GLU   157     -17.260   2.490  11.460  1.00  0.00            
ATOM   2460  HB2 GLU   157     -17.560   0.940  11.880  1.00  0.00            
ATOM   2461  CG  GLU   157     -19.180   1.890  11.050  1.00  0.00            
ATOM   2462  HG1 GLU   157     -19.650   1.010  10.920  1.00  0.00            
ATOM   2463  HG2 GLU   157     -19.340   2.470  10.260  1.00  0.00            
ATOM   2464  CD  GLU   157     -19.760   2.570  12.290  1.00  0.00            
ATOM   2465  OE1 GLU   157     -19.540   2.060  13.410  1.00  0.00            
ATOM   2466  OE2 GLU   157     -20.430   3.610  12.120  1.00  0.00            
ATOM   2467  C   GLU   157     -16.930   2.350   8.910  1.00  0.00            
ATOM   2468  O   GLU   157     -17.820   2.590   8.100  1.00  0.00            
ATOM   2469  N   LEU   158     -15.820   3.080   9.010  1.00  0.00            
ATOM   2470  H   LEU   158     -15.120   2.840   9.680  1.00  0.00            
ATOM   2471  CA  LEU   158     -15.630   4.250   8.150  1.00  0.00            
ATOM   2472  HA  LEU   158     -16.440   4.810   8.300  1.00  0.00            
ATOM   2473  CB  LEU   158     -14.360   5.000   8.550  1.00  0.00            
ATOM   2474  HB1 LEU   158     -13.580   4.400   8.390  1.00  0.00            
ATOM   2475  HB2 LEU   158     -14.420   5.210   9.530  1.00  0.00            
ATOM   2476  CG  LEU   158     -14.070   6.320   7.830  1.00  0.00            
ATOM   2477  HG  LEU   158     -13.820   6.130   6.880  1.00  0.00            
ATOM   2478  CD1 LEU   158     -15.310   7.210   7.810  1.00  0.00            
ATOM   2479 HD11 LEU   158     -15.100   8.070   7.330  1.00  0.00            
ATOM   2480 HD12 LEU   158     -16.050   6.740   7.330  1.00  0.00            
ATOM   2481 HD13 LEU   158     -15.590   7.420   8.750  1.00  0.00            
ATOM   2482  CD2 LEU   158     -12.910   7.040   8.520  1.00  0.00            
ATOM   2483 HD21 LEU   158     -12.720   7.900   8.050  1.00  0.00            
ATOM   2484 HD22 LEU   158     -13.160   7.230   9.470  1.00  0.00            
ATOM   2485 HD23 LEU   158     -12.100   6.460   8.500  1.00  0.00            
ATOM   2486  C   LEU   158     -15.580   3.840   6.670  1.00  0.00            
ATOM   2487  O   LEU   158     -16.230   4.470   5.840  1.00  0.00            
ATOM   2488  N   LEU   159     -14.830   2.790   6.360  1.00  0.00            
ATOM   2489  H   LEU   159     -14.320   2.300   7.070  1.00  0.00            
ATOM   2490  CA  LEU   159     -14.760   2.330   4.970  1.00  0.00            
ATOM   2491  HA  LEU   159     -14.510   3.130   4.430  1.00  0.00            
ATOM   2492  CB  LEU   159     -13.690   1.230   4.820  1.00  0.00            
ATOM   2493  HB1 LEU   159     -13.900   0.510   5.480  1.00  0.00            
ATOM   2494  HB2 LEU   159     -12.800   1.630   5.030  1.00  0.00            
ATOM   2495  CG  LEU   159     -13.610   0.590   3.430  1.00  0.00            
ATOM   2496  HG  LEU   159     -14.500   0.220   3.170  1.00  0.00            
ATOM   2497  CD1 LEU   159     -13.210   1.640   2.400  1.00  0.00            
ATOM   2498 HD11 LEU   159     -13.150   1.210   1.490  1.00  0.00            
ATOM   2499 HD12 LEU   159     -13.890   2.370   2.380  1.00  0.00            
ATOM   2500 HD13 LEU   159     -12.310   2.020   2.640  1.00  0.00            
ATOM   2501  CD2 LEU   159     -12.590  -0.560   3.440  1.00  0.00            
ATOM   2502 HD21 LEU   159     -12.550  -0.970   2.530  1.00  0.00            
ATOM   2503 HD22 LEU   159     -11.690  -0.210   3.690  1.00  0.00            
ATOM   2504 HD23 LEU   159     -12.880  -1.250   4.100  1.00  0.00            
ATOM   2505  C   LEU   159     -16.110   1.800   4.540  1.00  0.00            
ATOM   2506  O   LEU   159     -16.600   2.110   3.450  1.00  0.00            
ATOM   2507  N   GLU   160     -16.740   1.010   5.400  1.00  0.00            
ATOM   2508  H   GLU   160     -16.290   0.800   6.280  1.00  0.00            
ATOM   2509  CA  GLU   160     -18.040   0.440   5.130  1.00  0.00            
ATOM   2510  HA  GLU   160     -17.920  -0.140   4.320  1.00  0.00            
ATOM   2511  CB  GLU   160     -18.500  -0.400   6.330  1.00  0.00            
ATOM   2512  HB1 GLU   160     -18.390   0.150   7.150  1.00  0.00            
ATOM   2513  HB2 GLU   160     -17.910  -1.210   6.390  1.00  0.00            
ATOM   2514  CG  GLU   160     -19.950  -0.890   6.290  1.00  0.00            
ATOM   2515  HG1 GLU   160     -20.550  -0.090   6.270  1.00  0.00            
ATOM   2516  HG2 GLU   160     -20.130  -1.420   7.110  1.00  0.00            
ATOM   2517  CD  GLU   160     -20.260  -1.760   5.070  1.00  0.00            
ATOM   2518  OE1 GLU   160     -19.340  -2.420   4.550  1.00  0.00            
ATOM   2519  OE2 GLU   160     -21.450  -1.790   4.670  1.00  0.00            
ATOM   2520  C   GLU   160     -19.040   1.550   4.830  1.00  0.00            
ATOM   2521  O   GLU   160     -19.800   1.460   3.860  1.00  0.00            
ATOM   2522  N   THR   161     -19.030   2.590   5.650  1.00  0.00            
ATOM   2523  H   THR   161     -18.370   2.610   6.410  1.00  0.00            
ATOM   2524  CA  THR   161     -19.950   3.690   5.460  1.00  0.00            
ATOM   2525  HA  THR   161     -20.840   3.240   5.410  1.00  0.00            
ATOM   2526  CB  THR   161     -19.890   4.670   6.640  1.00  0.00            
ATOM   2527  HB  THR   161     -18.970   5.030   6.780  1.00  0.00            
ATOM   2528  CG2 THR   161     -20.880   5.820   6.420  1.00  0.00            
ATOM   2529 HG21 THR   161     -20.830   6.450   7.200  1.00  0.00            
ATOM   2530 HG22 THR   161     -20.640   6.310   5.580  1.00  0.00            
ATOM   2531 HG23 THR   161     -21.810   5.450   6.340  1.00  0.00            
ATOM   2532  OG1 THR   161     -20.260   3.970   7.840  1.00  0.00            
ATOM   2533  HG1 THR   161     -20.230   4.600   8.620  1.00  0.00            
ATOM   2534  C   THR   161     -19.650   4.440   4.160  1.00  0.00            
ATOM   2535  O   THR   161     -20.570   4.900   3.480  1.00  0.00            
ATOM   2536  N   CYS   162     -18.360   4.560   3.820  1.00  0.00            
ATOM   2537  H   CYS   162     -17.660   4.160   4.420  1.00  0.00            
ATOM   2538  CA  CYS   162     -17.960   5.240   2.610  1.00  0.00            
ATOM   2539  HA  CYS   162     -18.410   6.140   2.650  1.00  0.00            
ATOM   2540  CB  CYS   162     -16.440   5.440   2.570  1.00  0.00            
ATOM   2541  HB1 CYS   162     -16.080   4.510   2.510  1.00  0.00            
ATOM   2542  HB2 CYS   162     -16.220   5.820   3.460  1.00  0.00            
ATOM   2543  SG  CYS   162     -15.860   6.480   1.210  1.00  0.00            
ATOM   2544  HG  CYS   162     -14.870   6.560   1.250  1.00  0.00            
ATOM   2545  C   CYS   162     -18.420   4.440   1.380  1.00  0.00            
ATOM   2546  O   CYS   162     -18.900   5.020   0.410  1.00  0.00            
ATOM   2547  N   MET   163     -18.240   3.140   1.440  1.00  0.00            
ATOM   2548  H   MET   163     -17.830   2.720   2.240  1.00  0.00            
ATOM   2549  CA  MET   163     -18.660   2.290   0.320  1.00  0.00            
ATOM   2550  HA  MET   163     -18.180   2.640  -0.490  1.00  0.00            
ATOM   2551  CB  MET   163     -18.270   0.840   0.530  1.00  0.00            
ATOM   2552  HB1 MET   163     -18.640   0.300  -0.220  1.00  0.00            
ATOM   2553  HB2 MET   163     -18.680   0.530   1.390  1.00  0.00            
ATOM   2554  CG  MET   163     -16.770   0.590   0.600  1.00  0.00            
ATOM   2555  HG1 MET   163     -16.490   0.960   1.490  1.00  0.00            
ATOM   2556  HG2 MET   163     -16.390   1.160  -0.130  1.00  0.00            
ATOM   2557  SD  MET   163     -16.330  -1.140   0.420  1.00  0.00            
ATOM   2558  CE  MET   163     -16.810  -1.780   2.040  1.00  0.00            
ATOM   2559  HE1 MET   163     -16.620  -2.760   2.080  1.00  0.00            
ATOM   2560  HE2 MET   163     -16.290  -1.310   2.750  1.00  0.00            
ATOM   2561  HE3 MET   163     -17.790  -1.630   2.180  1.00  0.00            
ATOM   2562  C   MET   163     -20.180   2.390   0.180  1.00  0.00            
ATOM   2563  O   MET   163     -20.720   2.450  -0.920  1.00  0.00            
ATOM   2564  N   HIS   164     -20.860   2.410   1.320  1.00  0.00            
ATOM   2565  H   HIS   164     -20.360   2.360   2.180  1.00  0.00            
ATOM   2566  CA  HIS   164     -22.310   2.510   1.330  1.00  0.00            
ATOM   2567  HA  HIS   164     -22.650   1.730   0.820  1.00  0.00            
ATOM   2568  CB  HIS   164     -22.820   2.460   2.780  1.00  0.00            
ATOM   2569  HB1 HIS   164     -22.490   3.270   3.260  1.00  0.00            
ATOM   2570  HB2 HIS   164     -22.460   1.640   3.220  1.00  0.00            
ATOM   2571  CG  HIS   164     -24.310   2.440   2.890  1.00  0.00            
ATOM   2572  ND1 HIS   164     -25.090   3.580   2.770  1.00  0.00            
ATOM   2573  CE1 HIS   164     -26.360   3.240   2.860  1.00  0.00            
ATOM   2574  HE1 HIS   164     -27.140   3.880   2.800  1.00  0.00            
ATOM   2575  NE2 HIS   164     -26.450   1.940   3.020  1.00  0.00            
ATOM   2576  HE2 HIS   164     -27.290   1.420   3.110  1.00  0.00            
ATOM   2577  CD2 HIS   164     -25.180   1.420   3.040  1.00  0.00            
ATOM   2578  HD2 HIS   164     -24.940   0.450   3.150  1.00  0.00            
ATOM   2579  C   HIS   164     -22.740   3.810   0.670  1.00  0.00            
ATOM   2580  O   HIS   164     -23.680   3.830  -0.140  1.00  0.00            
ATOM   2581  N   TYR   165     -22.040   4.880   0.990  1.00  0.00            
ATOM   2582  H   TYR   165     -21.280   4.790   1.630  1.00  0.00            
ATOM   2583  CA  TYR   165     -22.330   6.200   0.430  1.00  0.00            
ATOM   2584  HA  TYR   165     -23.250   6.410   0.750  1.00  0.00            
ATOM   2585  CB  TYR   165     -21.320   7.230   0.950  1.00  0.00            
ATOM   2586  HB1 TYR   165     -20.400   6.870   0.800  1.00  0.00            
ATOM   2587  HB2 TYR   165     -21.470   7.350   1.930  1.00  0.00            
ATOM   2588  CG  TYR   165     -21.410   8.580   0.280  1.00  0.00            
ATOM   2589  CD1 TYR   165     -22.480   9.440   0.550  1.00  0.00            
ATOM   2590  HD1 TYR   165     -23.180   9.170   1.210  1.00  0.00            
ATOM   2591  CE1 TYR   165     -22.580  10.680  -0.090  1.00  0.00            
ATOM   2592  HE1 TYR   165     -23.340  11.290   0.110  1.00  0.00            
ATOM   2593  CZ  TYR   165     -21.600  11.070  -1.010  1.00  0.00            
ATOM   2594  OH  TYR   165     -21.700  12.270  -1.660  1.00  0.00            
ATOM   2595  HH  TYR   165     -20.920  12.380  -2.270  1.00  0.00            
ATOM   2596  CE2 TYR   165     -20.550  10.220  -1.290  1.00  0.00            
ATOM   2597  HE2 TYR   165     -19.850  10.500  -1.950  1.00  0.00            
ATOM   2598  CD2 TYR   165     -20.450   8.980  -0.650  1.00  0.00            
ATOM   2599  HD2 TYR   165     -19.680   8.380  -0.860  1.00  0.00            
ATOM   2600  C   TYR   165     -22.300   6.190  -1.090  1.00  0.00            
ATOM   2601  O   TYR   165     -23.180   6.760  -1.730  1.00  0.00            
ATOM   2602  N   TYR   166     -21.270   5.560  -1.660  1.00  0.00            
ATOM   2603  H   TYR   166     -20.590   5.110  -1.090  1.00  0.00            
ATOM   2604  CA  TYR   166     -21.120   5.500  -3.130  1.00  0.00            
ATOM   2605  HA  TYR   166     -21.480   6.390  -3.400  1.00  0.00            
ATOM   2606  CB  TYR   166     -19.650   5.280  -3.500  1.00  0.00            
ATOM   2607  HB1 TYR   166     -19.610   5.050  -4.470  1.00  0.00            
ATOM   2608  HB2 TYR   166     -19.310   4.520  -2.950  1.00  0.00            
ATOM   2609  CG  TYR   166     -18.730   6.480  -3.260  1.00  0.00            
ATOM   2610  CD1 TYR   166     -17.610   6.360  -2.450  1.00  0.00            
ATOM   2611  HD1 TYR   166     -17.400   5.480  -2.010  1.00  0.00            
ATOM   2612  CE1 TYR   166     -16.760   7.450  -2.240  1.00  0.00            
ATOM   2613  HE1 TYR   166     -15.960   7.360  -1.650  1.00  0.00            
ATOM   2614  CZ  TYR   166     -17.040   8.670  -2.840  1.00  0.00            
ATOM   2615  OH  TYR   166     -16.220   9.740  -2.610  1.00  0.00            
ATOM   2616  HH  TYR   166     -16.560  10.530  -3.110  1.00  0.00            
ATOM   2617  CE2 TYR   166     -18.160   8.810  -3.660  1.00  0.00            
ATOM   2618  HE2 TYR   166     -18.350   9.680  -4.100  1.00  0.00            
ATOM   2619  CD2 TYR   166     -19.000   7.710  -3.860  1.00  0.00            
ATOM   2620  HD2 TYR   166     -19.810   7.820  -4.440  1.00  0.00            
ATOM   2621  C   TYR   166     -21.930   4.430  -3.840  1.00  0.00            
ATOM   2622  O   TYR   166     -22.460   4.670  -4.920  1.00  0.00            
ATOM   2623  N   PHE   167     -22.030   3.250  -3.240  1.00  0.00            
ATOM   2624  H   PHE   167     -21.620   3.130  -2.340  1.00  0.00            
ATOM   2625  CA  PHE   167     -22.710   2.140  -3.880  1.00  0.00            
ATOM   2626  HA  PHE   167     -22.550   2.360  -4.840  1.00  0.00            
ATOM   2627  CB  PHE   167     -22.090   0.840  -3.380  1.00  0.00            
ATOM   2628  HB1 PHE   167     -22.570   0.070  -3.810  1.00  0.00            
ATOM   2629  HB2 PHE   167     -22.200   0.790  -2.390  1.00  0.00            
ATOM   2630  CG  PHE   167     -20.610   0.710  -3.700  1.00  0.00            
ATOM   2631  CD1 PHE   167     -19.770  -0.030  -2.860  1.00  0.00            
ATOM   2632  HD1 PHE   167     -20.140  -0.460  -2.050  1.00  0.00            
ATOM   2633  CE1 PHE   167     -18.410  -0.150  -3.170  1.00  0.00            
ATOM   2634  HE1 PHE   167     -17.810  -0.680  -2.560  1.00  0.00            
ATOM   2635  CZ  PHE   167     -17.890   0.440  -4.310  1.00  0.00            
ATOM   2636  HZ  PHE   167     -16.920   0.340  -4.520  1.00  0.00            
ATOM   2637  CE2 PHE   167     -18.720   1.180  -5.150  1.00  0.00            
ATOM   2638  HE2 PHE   167     -18.340   1.620  -5.970  1.00  0.00            
ATOM   2639  CD2 PHE   167     -20.070   1.310  -4.830  1.00  0.00            
ATOM   2640  HD2 PHE   167     -20.670   1.850  -5.430  1.00  0.00            
ATOM   2641  C   PHE   167     -24.240   2.060  -3.760  1.00  0.00            
ATOM   2642  O   PHE   167     -24.910   1.550  -4.660  1.00  0.00            
ATOM   2643  N   THR   168     -24.790   2.560  -2.660  1.00  0.00            
ATOM   2644  H   THR   168     -24.200   2.990  -1.970  1.00  0.00            
ATOM   2645  CA  THR   168     -26.240   2.510  -2.450  1.00  0.00            
ATOM   2646  HA  THR   168     -26.380   1.520  -2.360  1.00  0.00            
ATOM   2647  CB  THR   168     -26.640   3.280  -1.180  1.00  0.00            
ATOM   2648  HB  THR   168     -26.330   4.230  -1.230  1.00  0.00            
ATOM   2649  CG2 THR   168     -28.150   3.230  -0.980  1.00  0.00            
ATOM   2650 HG21 THR   168     -28.390   3.730  -0.160  1.00  0.00            
ATOM   2651 HG22 THR   168     -28.600   3.640  -1.770  1.00  0.00            
ATOM   2652 HG23 THR   168     -28.440   2.270  -0.890  1.00  0.00            
ATOM   2653  OG1 THR   168     -26.010   2.680  -0.050  1.00  0.00            
ATOM   2654  HG1 THR   168     -26.270   3.170   0.780  1.00  0.00            
ATOM   2655  C   THR   168     -27.080   3.010  -3.620  1.00  0.00            
ATOM   2656  O   THR   168     -28.090   2.400  -3.950  1.00  0.00            
ATOM   2657  N   PRO   169     -26.690   4.120  -4.250  1.00  0.00            
ATOM   2658  CD  PRO   169     -25.700   5.110  -3.780  1.00  0.00            
ATOM   2659  HD1 PRO   169     -24.800   4.920  -4.170  1.00  0.00            
ATOM   2660  HD2 PRO   169     -25.630   5.100  -2.780  1.00  0.00            
ATOM   2661  CG  PRO   169     -26.270   6.410  -4.300  1.00  0.00            
ATOM   2662  HG1 PRO   169     -25.580   7.120  -4.370  1.00  0.00            
ATOM   2663  HG2 PRO   169     -27.030   6.730  -3.740  1.00  0.00            
ATOM   2664  CB  PRO   169     -26.750   5.990  -5.660  1.00  0.00            
ATOM   2665  HB1 PRO   169     -25.980   5.880  -6.280  1.00  0.00            
ATOM   2666  HB2 PRO   169     -27.380   6.670  -6.030  1.00  0.00            
ATOM   2667  CA  PRO   169     -27.450   4.670  -5.380  1.00  0.00            
ATOM   2668  HA  PRO   169     -28.410   4.740  -5.100  1.00  0.00            
ATOM   2669  C   PRO   169     -27.500   3.770  -6.630  1.00  0.00            
ATOM   2670  O   PRO   169     -28.330   3.990  -7.510  1.00  0.00            
ATOM   2671  N   LEU   170     -26.630   2.770  -6.690  1.00  0.00            
ATOM   2672  H   LEU   170     -25.980   2.630  -5.940  1.00  0.00            
ATOM   2673  CA  LEU   170     -26.600   1.880  -7.840  1.00  0.00            
ATOM   2674  HA  LEU   170     -26.530   2.520  -8.600  1.00  0.00            
ATOM   2675  CB  LEU   170     -25.400   0.940  -7.750  1.00  0.00            
ATOM   2676  HB1 LEU   170     -25.550   0.200  -8.420  1.00  0.00            
ATOM   2677  HB2 LEU   170     -25.390   0.550  -6.830  1.00  0.00            
ATOM   2678  CG  LEU   170     -24.030   1.550  -8.020  1.00  0.00            
ATOM   2679  HG  LEU   170     -23.880   2.330  -7.420  1.00  0.00            
ATOM   2680  CD1 LEU   170     -22.960   0.520  -7.750  1.00  0.00            
ATOM   2681 HD11 LEU   170     -22.060   0.920  -7.920  1.00  0.00            
ATOM   2682 HD12 LEU   170     -23.010   0.230  -6.790  1.00  0.00            
ATOM   2683 HD13 LEU   170     -23.090  -0.270  -8.350  1.00  0.00            
ATOM   2684  CD2 LEU   170     -23.970   2.050  -9.470  1.00  0.00            
ATOM   2685 HD21 LEU   170     -23.070   2.450  -9.640  1.00  0.00            
ATOM   2686 HD22 LEU   170     -24.110   1.290 -10.090  1.00  0.00            
ATOM   2687 HD23 LEU   170     -24.670   2.740  -9.610  1.00  0.00            
ATOM   2688  C   LEU   170     -27.870   1.050  -8.020  1.00  0.00            
ATOM   2689  O   LEU   170     -28.380   0.460  -7.060  1.00  0.00            
ATOM   2690  N   GLU   171     -28.370   1.000  -9.250  1.00  0.00            
ATOM   2691  H   GLU   171     -27.900   1.500  -9.980  1.00  0.00            
ATOM   2692  CA  GLU   171     -29.560   0.250  -9.550  1.00  0.00            
ATOM   2693  HA  GLU   171     -29.860  -0.150  -8.680  1.00  0.00            
ATOM   2694  CB  GLU   171     -30.650   1.170 -10.100  1.00  0.00            
ATOM   2695  HB1 GLU   171     -31.450   0.620 -10.340  1.00  0.00            
ATOM   2696  HB2 GLU   171     -30.290   1.620 -10.930  1.00  0.00            
ATOM   2697  CG  GLU   171     -31.080   2.250  -9.120  1.00  0.00            
ATOM   2698  HG1 GLU   171     -31.680   2.890  -9.600  1.00  0.00            
ATOM   2699  HG2 GLU   171     -30.270   2.730  -8.790  1.00  0.00            
ATOM   2700  CD  GLU   171     -31.830   1.690  -7.910  1.00  0.00            
ATOM   2701  OE1 GLU   171     -31.580   0.520  -7.540  1.00  0.00            
ATOM   2702  OE2 GLU   171     -32.660   2.430  -7.340  1.00  0.00            
ATOM   2703  C   GLU   171     -29.260  -0.870 -10.530  1.00  0.00            
ATOM   2704  O   GLU   171     -30.110  -1.260 -11.330  1.00  0.00            
ATOM   2705  N   ILE   172     -28.030  -1.380 -10.460  1.00  0.00            
ATOM   2706  H   ILE   172     -27.390  -1.020  -9.790  1.00  0.00            
ATOM   2707  CA  ILE   172     -27.610  -2.480 -11.330  1.00  0.00            
ATOM   2708  HA  ILE   172     -28.460  -2.820 -11.740  1.00  0.00            
ATOM   2709  CB  ILE   172     -26.630  -1.980 -12.410  1.00  0.00            
ATOM   2710  HB  ILE   172     -26.440  -2.720 -13.050  1.00  0.00            
ATOM   2711  CG2 ILE   172     -27.260  -0.830 -13.200  1.00  0.00            
ATOM   2712 HG21 ILE   172     -26.620  -0.510 -13.890  1.00  0.00            
ATOM   2713 HG22 ILE   172     -28.100  -1.150 -13.630  1.00  0.00            
ATOM   2714 HG23 ILE   172     -27.480  -0.080 -12.570  1.00  0.00            
ATOM   2715  CG1 ILE   172     -25.320  -1.530 -11.780  1.00  0.00            
ATOM   2716 HG11 ILE   172     -25.010  -2.250 -11.150  1.00  0.00            
ATOM   2717 HG12 ILE   172     -25.490  -0.690 -11.260  1.00  0.00            
ATOM   2718  CD  ILE   172     -24.210  -1.260 -12.760  1.00  0.00            
ATOM   2719  HD1 ILE   172     -23.390  -0.980 -12.270  1.00  0.00            
ATOM   2720  HD2 ILE   172     -24.010  -2.090 -13.280  1.00  0.00            
ATOM   2721  HD3 ILE   172     -24.490  -0.530 -13.390  1.00  0.00            
ATOM   2722  C   ILE   172     -26.890  -3.560 -10.530  1.00  0.00            
ATOM   2723  O   ILE   172     -26.350  -3.290  -9.460  1.00  0.00            
ATOM   2724  N   LEU   173     -26.880  -4.770 -11.060  1.00  0.00            
ATOM   2725  H   LEU   173     -27.350  -4.930 -11.920  1.00  0.00            
ATOM   2726  CA  LEU   173     -26.190  -5.880 -10.400  1.00  0.00            
ATOM   2727  HA  LEU   173     -26.000  -5.640  -9.450  1.00  0.00            
ATOM   2728  CB  LEU   173     -27.080  -7.130 -10.410  1.00  0.00            
ATOM   2729  HB1 LEU   173     -26.560  -7.880 -10.010  1.00  0.00            
ATOM   2730  HB2 LEU   173     -27.300  -7.350 -11.360  1.00  0.00            
ATOM   2731  CG  LEU   173     -28.410  -7.020  -9.650  1.00  0.00            
ATOM   2732  HG  LEU   173     -28.950  -6.270 -10.030  1.00  0.00            
ATOM   2733  CD1 LEU   173     -29.210  -8.310  -9.820  1.00  0.00            
ATOM   2734 HD11 LEU   173     -30.070  -8.230  -9.320  1.00  0.00            
ATOM   2735 HD12 LEU   173     -29.400  -8.460 -10.790  1.00  0.00            
ATOM   2736 HD13 LEU   173     -28.680  -9.080  -9.450  1.00  0.00            
ATOM   2737  CD2 LEU   173     -28.130  -6.740  -8.170  1.00  0.00            
ATOM   2738 HD21 LEU   173     -29.000  -6.670  -7.680  1.00  0.00            
ATOM   2739 HD22 LEU   173     -27.590  -7.490  -7.790  1.00  0.00            
ATOM   2740 HD23 LEU   173     -27.630  -5.880  -8.090  1.00  0.00            
ATOM   2741  C   LEU   173     -24.930  -6.110 -11.230  1.00  0.00            
ATOM   2742  O   LEU   173     -24.930  -6.930 -12.160  1.00  0.00            
ATOM   2743  N   PRO   174     -23.850  -5.400 -10.900  1.00  0.00            
ATOM   2744  CD  PRO   174     -23.660  -4.510  -9.740  1.00  0.00            
ATOM   2745  HD1 PRO   174     -24.160  -4.860  -8.940  1.00  0.00            
ATOM   2746  HD2 PRO   174     -23.970  -3.580  -9.940  1.00  0.00            
ATOM   2747  CG  PRO   174     -22.160  -4.570  -9.530  1.00  0.00            
ATOM   2748  HG1 PRO   174     -21.890  -5.390  -9.030  1.00  0.00            
ATOM   2749  HG2 PRO   174     -21.830  -3.760  -9.040  1.00  0.00            
ATOM   2750  CB  PRO   174     -21.640  -4.590 -10.930  1.00  0.00            
ATOM   2751  HB1 PRO   174     -20.700  -4.930 -10.950  1.00  0.00            
ATOM   2752  HB2 PRO   174     -21.680  -3.680 -11.340  1.00  0.00            
ATOM   2753  CA  PRO   174     -22.590  -5.550 -11.650  1.00  0.00            
ATOM   2754  HA  PRO   174     -22.770  -5.350 -12.610  1.00  0.00            
ATOM   2755  C   PRO   174     -22.030  -6.970 -11.730  1.00  0.00            
ATOM   2756  O   PRO   174     -21.990  -7.690 -10.750  1.00  0.00            
ATOM   2757  N   GLU   175     -21.600  -7.330 -12.930  1.00  0.00            
ATOM   2758  H   GLU   175     -21.690  -6.690 -13.690  1.00  0.00            
ATOM   2759  CA  GLU   175     -21.010  -8.630 -13.180  1.00  0.00            
ATOM   2760  HA  GLU   175     -21.210  -9.230 -12.410  1.00  0.00            
ATOM   2761  CB  GLU   175     -21.620  -9.260 -14.430  1.00  0.00            
ATOM   2762  HB1 GLU   175     -20.970  -9.930 -14.790  1.00  0.00            
ATOM   2763  HB2 GLU   175     -21.760  -8.530 -15.100  1.00  0.00            
ATOM   2764  CG  GLU   175     -22.940  -9.960 -14.180  1.00  0.00            
ATOM   2765  HG1 GLU   175     -23.530  -9.340 -13.660  1.00  0.00            
ATOM   2766  HG2 GLU   175     -22.770 -10.790 -13.660  1.00  0.00            
ATOM   2767  CD  GLU   175     -23.670 -10.340 -15.460  1.00  0.00            
ATOM   2768  OE1 GLU   175     -23.020 -10.800 -16.410  1.00  0.00            
ATOM   2769  OE2 GLU   175     -24.910 -10.170 -15.500  1.00  0.00            
ATOM   2770  C   GLU   175     -19.510  -8.410 -13.360  1.00  0.00            
ATOM   2771  O   GLU   175     -18.700  -9.340 -13.300  1.00  0.00            
ATOM   2772  N   VAL   176     -19.130  -7.150 -13.590  1.00  0.00            
ATOM   2773  H   VAL   176     -19.830  -6.440 -13.630  1.00  0.00            
ATOM   2774  CA  VAL   176     -17.740  -6.780 -13.780  1.00  0.00            
ATOM   2775  HA  VAL   176     -17.230  -7.520 -13.350  1.00  0.00            
ATOM   2776  CB  VAL   176     -17.380  -6.660 -15.280  1.00  0.00            
ATOM   2777  HB  VAL   176     -17.900  -5.910 -15.690  1.00  0.00            
ATOM   2778  CG1 VAL   176     -15.890  -6.380 -15.440  1.00  0.00            
ATOM   2779 HG11 VAL   176     -15.670  -6.300 -16.410  1.00  0.00            
ATOM   2780 HG12 VAL   176     -15.670  -5.520 -14.980  1.00  0.00            
ATOM   2781 HG13 VAL   176     -15.360  -7.120 -15.030  1.00  0.00            
ATOM   2782  CG2 VAL   176     -17.760  -7.940 -16.030  1.00  0.00            
ATOM   2783 HG21 VAL   176     -17.520  -7.840 -16.990  1.00  0.00            
ATOM   2784 HG22 VAL   176     -17.270  -8.710 -15.640  1.00  0.00            
ATOM   2785 HG23 VAL   176     -18.750  -8.090 -15.940  1.00  0.00            
ATOM   2786  C   VAL   176     -17.480  -5.450 -13.110  1.00  0.00            
ATOM   2787  O   VAL   176     -18.220  -4.490 -13.290  1.00  0.00            
ATOM   2788  N   ILE   177     -16.420  -5.400 -12.310  1.00  0.00            
ATOM   2789  H   ILE   177     -15.860  -6.210 -12.180  1.00  0.00            
ATOM   2790  CA  ILE   177     -16.050  -4.170 -11.630  1.00  0.00            
ATOM   2791  HA  ILE   177     -16.690  -3.480 -11.970  1.00  0.00            
ATOM   2792  CB  ILE   177     -16.160  -4.290 -10.100  1.00  0.00            
ATOM   2793  HB  ILE   177     -15.580  -5.040  -9.780  1.00  0.00            
ATOM   2794  CG2 ILE   177     -15.700  -2.990  -9.440  1.00  0.00            
ATOM   2795 HG21 ILE   177     -15.770  -3.070  -8.450  1.00  0.00            
ATOM   2796 HG22 ILE   177     -14.750  -2.810  -9.690  1.00  0.00            
ATOM   2797 HG23 ILE   177     -16.270  -2.230  -9.750  1.00  0.00            
ATOM   2798  CG1 ILE   177     -17.610  -4.620  -9.710  1.00  0.00            
ATOM   2799 HG11 ILE   177     -17.880  -5.460 -10.170  1.00  0.00            
ATOM   2800 HG12 ILE   177     -18.190  -3.870 -10.020  1.00  0.00            
ATOM   2801  CD  ILE   177     -17.830  -4.810  -8.210  1.00  0.00            
ATOM   2802  HD1 ILE   177     -18.790  -5.020  -8.040  1.00  0.00            
ATOM   2803  HD2 ILE   177     -17.270  -5.570  -7.880  1.00  0.00            
ATOM   2804  HD3 ILE   177     -17.580  -3.970  -7.730  1.00  0.00            
ATOM   2805  C   ILE   177     -14.620  -3.820 -11.970  1.00  0.00            
ATOM   2806  O   ILE   177     -13.690  -4.590 -11.700  1.00  0.00            
ATOM   2807  N   ILE   178     -14.430  -2.660 -12.580  1.00  0.00            
ATOM   2808  H   ILE   178     -15.220  -2.080 -12.810  1.00  0.00            
ATOM   2809  CA  ILE   178     -13.090  -2.220 -12.930  1.00  0.00            
ATOM   2810  HA  ILE   178     -12.570  -3.050 -13.100  1.00  0.00            
ATOM   2811  CB  ILE   178     -13.100  -1.340 -14.190  1.00  0.00            
ATOM   2812  HB  ILE   178     -13.640  -0.520 -14.010  1.00  0.00            
ATOM   2813  CG2 ILE   178     -11.670  -0.910 -14.530  1.00  0.00            
ATOM   2814 HG21 ILE   178     -11.680  -0.340 -15.350  1.00  0.00            
ATOM   2815 HG22 ILE   178     -11.280  -0.400 -13.770  1.00  0.00            
ATOM   2816 HG23 ILE   178     -11.110  -1.720 -14.700  1.00  0.00            
ATOM   2817  CG1 ILE   178     -13.710  -2.110 -15.360  1.00  0.00            
ATOM   2818 HG11 ILE   178     -14.640  -2.360 -15.120  1.00  0.00            
ATOM   2819 HG12 ILE   178     -13.170  -2.930 -15.520  1.00  0.00            
ATOM   2820  CD  ILE   178     -13.760  -1.310 -16.650  1.00  0.00            
ATOM   2821  HD1 ILE   178     -14.170  -1.870 -17.370  1.00  0.00            
ATOM   2822  HD2 ILE   178     -14.310  -0.490 -16.520  1.00  0.00            
ATOM   2823  HD3 ILE   178     -12.830  -1.050 -16.920  1.00  0.00            
ATOM   2824  C   ILE   178     -12.520  -1.430 -11.770  1.00  0.00            
ATOM   2825  O   ILE   178     -13.140  -0.480 -11.270  1.00  0.00            
ATOM   2826  N   LEU   179     -11.340  -1.830 -11.310  1.00  0.00            
ATOM   2827  H   LEU   179     -10.900  -2.620 -11.720  1.00  0.00            
ATOM   2828  CA  LEU   179     -10.690  -1.120 -10.210  1.00  0.00            
ATOM   2829  HA  LEU   179     -11.360  -0.700  -9.610  1.00  0.00            
ATOM   2830  CB  LEU   179      -9.870  -2.130  -9.390  1.00  0.00            
ATOM   2831  HB1 LEU   179      -9.450  -1.640  -8.630  1.00  0.00            
ATOM   2832  HB2 LEU   179      -9.160  -2.520  -9.970  1.00  0.00            
ATOM   2833  CG  LEU   179     -10.730  -3.260  -8.830  1.00  0.00            
ATOM   2834  HG  LEU   179     -11.260  -3.680  -9.570  1.00  0.00            
ATOM   2835  CD1 LEU   179      -9.860  -4.340  -8.210  1.00  0.00            
ATOM   2836 HD11 LEU   179     -10.440  -5.070  -7.850  1.00  0.00            
ATOM   2837 HD12 LEU   179      -9.240  -4.710  -8.900  1.00  0.00            
ATOM   2838 HD13 LEU   179      -9.320  -3.950  -7.460  1.00  0.00            
ATOM   2839  CD2 LEU   179     -11.710  -2.700  -7.810  1.00  0.00            
ATOM   2840 HD21 LEU   179     -12.270  -3.450  -7.450  1.00  0.00            
ATOM   2841 HD22 LEU   179     -11.210  -2.270  -7.070  1.00  0.00            
ATOM   2842 HD23 LEU   179     -12.300  -2.030  -8.250  1.00  0.00            
ATOM   2843  C   LEU   179      -9.800  -0.090 -10.890  1.00  0.00            
ATOM   2844  O   LEU   179      -8.570  -0.160 -10.810  1.00  0.00            
ATOM   2845  N   GLY   180     -10.450   0.860 -11.560  1.00  0.00            
ATOM   2846  H   GLY   180     -11.450   0.860 -11.540  1.00  0.00            
ATOM   2847  CA  GLY   180      -9.770   1.910 -12.310  1.00  0.00            
ATOM   2848  HA1 GLY   180     -10.470   2.360 -12.860  1.00  0.00            
ATOM   2849  HA2 GLY   180      -9.130   1.440 -12.920  1.00  0.00            
ATOM   2850  C   GLY   180      -8.990   2.980 -11.560  1.00  0.00            
ATOM   2851  O   GLY   180      -9.080   4.170 -11.890  1.00  0.00            
ATOM   2852  N   CYS   181      -8.230   2.570 -10.570  1.00  0.00            
ATOM   2853  H   CYS   181      -8.200   1.590 -10.360  1.00  0.00            
ATOM   2854  CA  CYS   181      -7.420   3.490  -9.770  1.00  0.00            
ATOM   2855  HA  CYS   181      -7.020   4.160 -10.390  1.00  0.00            
ATOM   2856  CB  CYS   181      -8.310   4.190  -8.740  1.00  0.00            
ATOM   2857  HB1 CYS   181      -8.760   3.440  -8.260  1.00  0.00            
ATOM   2858  HB2 CYS   181      -8.980   4.680  -9.290  1.00  0.00            
ATOM   2859  SG  CYS   181      -7.450   5.300  -7.600  1.00  0.00            
ATOM   2860  HG  CYS   181      -8.110   5.710  -6.970  1.00  0.00            
ATOM   2861  C   CYS   181      -6.340   2.680  -9.050  1.00  0.00            
ATOM   2862  O   CYS   181      -6.620   1.600  -8.540  1.00  0.00            
ATOM   2863  N   THR   182      -5.120   3.200  -9.040  1.00  0.00            
ATOM   2864  H   THR   182      -4.960   4.080  -9.490  1.00  0.00            
ATOM   2865  CA  THR   182      -3.990   2.520  -8.390  1.00  0.00            
ATOM   2866  HA  THR   182      -3.880   1.720  -8.980  1.00  0.00            
ATOM   2867  CB  THR   182      -2.730   3.430  -8.340  1.00  0.00            
ATOM   2868  HB  THR   182      -2.010   3.020  -7.770  1.00  0.00            
ATOM   2869  CG2 THR   182      -2.180   3.680  -9.740  1.00  0.00            
ATOM   2870 HG21 THR   182      -1.380   4.270  -9.680  1.00  0.00            
ATOM   2871 HG22 THR   182      -1.930   2.810 -10.160  1.00  0.00            
ATOM   2872 HG23 THR   182      -2.890   4.140 -10.300  1.00  0.00            
ATOM   2873  OG1 THR   182      -3.050   4.670  -7.710  1.00  0.00            
ATOM   2874  HG1 THR   182      -2.240   5.250  -7.680  1.00  0.00            
ATOM   2875  C   THR   182      -4.260   2.080  -6.960  1.00  0.00            
ATOM   2876  O   THR   182      -3.750   1.060  -6.520  1.00  0.00            
ATOM   2877  N   HIS   183      -5.070   2.850  -6.250  1.00  0.00            
ATOM   2878  H   HIS   183      -5.490   3.640  -6.680  1.00  0.00            
ATOM   2879  CA  HIS   183      -5.370   2.560  -4.850  1.00  0.00            
ATOM   2880  HA  HIS   183      -4.480   2.220  -4.540  1.00  0.00            
ATOM   2881  CB  HIS   183      -5.850   3.830  -4.140  1.00  0.00            
ATOM   2882  HB1 HIS   183      -6.150   3.600  -3.220  1.00  0.00            
ATOM   2883  HB2 HIS   183      -6.610   4.220  -4.650  1.00  0.00            
ATOM   2884  CG  HIS   183      -4.810   4.900  -4.010  1.00  0.00            
ATOM   2885  ND1 HIS   183      -3.960   5.240  -5.030  1.00  0.00            
ATOM   2886  HD1 HIS   183      -3.930   4.800  -5.930  1.00  0.00            
ATOM   2887  CE1 HIS   183      -3.180   6.240  -4.640  1.00  0.00            
ATOM   2888  HE1 HIS   183      -2.470   6.690  -5.190  1.00  0.00            
ATOM   2889  NE2 HIS   183      -3.500   6.550  -3.400  1.00  0.00            
ATOM   2890  HE2 HIS   183      -3.080   7.270  -2.850  1.00  0.00            
ATOM   2891  CD2 HIS   183      -4.520   5.730  -2.980  1.00  0.00            
ATOM   2892  HD2 HIS   183      -4.960   5.740  -2.080  1.00  0.00            
ATOM   2893  C   HIS   183      -6.390   1.460  -4.570  1.00  0.00            
ATOM   2894  O   HIS   183      -6.310   0.790  -3.550  1.00  0.00            
ATOM   2895  N   PHE   184      -7.340   1.290  -5.470  1.00  0.00            
ATOM   2896  H   PHE   184      -7.310   1.820  -6.320  1.00  0.00            
ATOM   2897  CA  PHE   184      -8.430   0.340  -5.260  1.00  0.00            
ATOM   2898  HA  PHE   184      -8.730   0.630  -4.350  1.00  0.00            
ATOM   2899  CB  PHE   184      -9.470   0.510  -6.390  1.00  0.00            
ATOM   2900  HB1 PHE   184     -10.210  -0.140  -6.240  1.00  0.00            
ATOM   2901  HB2 PHE   184      -9.020   0.310  -7.260  1.00  0.00            
ATOM   2902  CG  PHE   184     -10.060   1.910  -6.460  1.00  0.00            
ATOM   2903  CD1 PHE   184     -11.010   2.240  -7.420  1.00  0.00            
ATOM   2904  HD1 PHE   184     -11.320   1.540  -8.060  1.00  0.00            
ATOM   2905  CE1 PHE   184     -11.540   3.530  -7.490  1.00  0.00            
ATOM   2906  HE1 PHE   184     -12.230   3.750  -8.180  1.00  0.00            
ATOM   2907  CZ  PHE   184     -11.120   4.520  -6.600  1.00  0.00            
ATOM   2908  HZ  PHE   184     -11.490   5.440  -6.650  1.00  0.00            
ATOM   2909  CE2 PHE   184     -10.160   4.200  -5.630  1.00  0.00            
ATOM   2910  HE2 PHE   184      -9.850   4.900  -4.990  1.00  0.00            
ATOM   2911  CD2 PHE   184      -9.640   2.900  -5.560  1.00  0.00            
ATOM   2912  HD2 PHE   184      -8.970   2.680  -4.860  1.00  0.00            
ATOM   2913  C   PHE   184      -8.120  -1.150  -5.020  1.00  0.00            
ATOM   2914  O   PHE   184      -8.860  -1.820  -4.290  1.00  0.00            
ATOM   2915  N   PRO   185      -7.030  -1.670  -5.580  1.00  0.00            
ATOM   2916  CD  PRO   185      -6.140  -1.170  -6.650  1.00  0.00            
ATOM   2917  HD1 PRO   185      -5.400  -0.610  -6.280  1.00  0.00            
ATOM   2918  HD2 PRO   185      -6.660  -0.630  -7.320  1.00  0.00            
ATOM   2919  CG  PRO   185      -5.620  -2.450  -7.270  1.00  0.00            
ATOM   2920  HG1 PRO   185      -4.750  -2.310  -7.730  1.00  0.00            
ATOM   2921  HG2 PRO   185      -6.280  -2.850  -7.900  1.00  0.00            
ATOM   2922  CB  PRO   185      -5.440  -3.330  -6.060  1.00  0.00            
ATOM   2923  HB1 PRO   185      -4.650  -3.040  -5.520  1.00  0.00            
ATOM   2924  HB2 PRO   185      -5.340  -4.290  -6.320  1.00  0.00            
ATOM   2925  CA  PRO   185      -6.740  -3.080  -5.310  1.00  0.00            
ATOM   2926  HA  PRO   185      -7.500  -3.650  -5.630  1.00  0.00            
ATOM   2927  C   PRO   185      -6.600  -3.370  -3.800  1.00  0.00            
ATOM   2928  O   PRO   185      -6.850  -4.480  -3.350  1.00  0.00            
ATOM   2929  N   LEU   186      -6.230  -2.350  -3.050  1.00  0.00            
ATOM   2930  H   LEU   186      -6.060  -1.460  -3.470  1.00  0.00            
ATOM   2931  CA  LEU   186      -6.050  -2.510  -1.600  1.00  0.00            
ATOM   2932  HA  LEU   186      -5.510  -3.350  -1.540  1.00  0.00            
ATOM   2933  CB  LEU   186      -5.320  -1.290  -1.020  1.00  0.00            
ATOM   2934  HB1 LEU   186      -5.560  -1.210  -0.050  1.00  0.00            
ATOM   2935  HB2 LEU   186      -5.620  -0.480  -1.510  1.00  0.00            
ATOM   2936  CG  LEU   186      -3.790  -1.350  -1.110  1.00  0.00            
ATOM   2937  HG  LEU   186      -3.460  -2.180  -0.660  1.00  0.00            
ATOM   2938  CD1 LEU   186      -3.340  -1.390  -2.570  1.00  0.00            
ATOM   2939 HD11 LEU   186      -2.340  -1.430  -2.610  1.00  0.00            
ATOM   2940 HD12 LEU   186      -3.730  -2.200  -3.010  1.00  0.00            
ATOM   2941 HD13 LEU   186      -3.670  -0.560  -3.040  1.00  0.00            
ATOM   2942  CD2 LEU   186      -3.190  -0.150  -0.400  1.00  0.00            
ATOM   2943 HD21 LEU   186      -2.190  -0.190  -0.460  1.00  0.00            
ATOM   2944 HD22 LEU   186      -3.510   0.690  -0.830  1.00  0.00            
ATOM   2945 HD23 LEU   186      -3.460  -0.160   0.560  1.00  0.00            
ATOM   2946  C   LEU   186      -7.350  -2.760  -0.830  1.00  0.00            
ATOM   2947  O   LEU   186      -7.310  -3.160   0.330  1.00  0.00            
ATOM   2948  N   ILE   187      -8.490  -2.510  -1.460  1.00  0.00            
ATOM   2949  H   ILE   187      -8.470  -2.150  -2.390  1.00  0.00            
ATOM   2950  CA  ILE   187      -9.790  -2.760  -0.820  1.00  0.00            
ATOM   2951  HA  ILE   187      -9.540  -3.260   0.010  1.00  0.00            
ATOM   2952  CB  ILE   187     -10.540  -1.470  -0.470  1.00  0.00            
ATOM   2953  HB  ILE   187     -11.460  -1.690  -0.140  1.00  0.00            
ATOM   2954  CG2 ILE   187      -9.810  -0.730   0.640  1.00  0.00            
ATOM   2955 HG21 ILE   187     -10.300   0.110   0.870  1.00  0.00            
ATOM   2956 HG22 ILE   187      -9.760  -1.310   1.450  1.00  0.00            
ATOM   2957 HG23 ILE   187      -8.890  -0.500   0.340  1.00  0.00            
ATOM   2958  CG1 ILE   187     -10.710  -0.580  -1.690  1.00  0.00            
ATOM   2959 HG11 ILE   187     -11.120  -1.130  -2.430  1.00  0.00            
ATOM   2960 HG12 ILE   187      -9.810  -0.250  -1.980  1.00  0.00            
ATOM   2961  CD  ILE   187     -11.610   0.630  -1.450  1.00  0.00            
ATOM   2962  HD1 ILE   187     -11.680   1.170  -2.290  1.00  0.00            
ATOM   2963  HD2 ILE   187     -12.520   0.320  -1.170  1.00  0.00            
ATOM   2964  HD3 ILE   187     -11.220   1.200  -0.720  1.00  0.00            
ATOM   2965  C   ILE   187     -10.680  -3.600  -1.750  1.00  0.00            
ATOM   2966  O   ILE   187     -11.900  -3.650  -1.570  1.00  0.00            
ATOM   2967  N   ALA   188     -10.060  -4.270  -2.710  1.00  0.00            
ATOM   2968  H   ALA   188      -9.060  -4.200  -2.790  1.00  0.00            
ATOM   2969  CA  ALA   188     -10.790  -5.090  -3.660  1.00  0.00            
ATOM   2970  HA  ALA   188     -11.350  -4.450  -4.180  1.00  0.00            
ATOM   2971  CB  ALA   188      -9.820  -5.830  -4.570  1.00  0.00            
ATOM   2972  HB1 ALA   188     -10.330  -6.400  -5.210  1.00  0.00            
ATOM   2973  HB2 ALA   188      -9.270  -5.170  -5.070  1.00  0.00            
ATOM   2974  HB3 ALA   188      -9.230  -6.420  -4.010  1.00  0.00            
ATOM   2975  C   ALA   188     -11.700  -6.090  -2.950  1.00  0.00            
ATOM   2976  O   ALA   188     -12.890  -6.180  -3.270  1.00  0.00            
ATOM   2977  N   GLN   189     -11.160  -6.830  -1.980  1.00  0.00            
ATOM   2978  H   GLN   189     -10.200  -6.710  -1.760  1.00  0.00            
ATOM   2979  CA  GLN   189     -11.950  -7.810  -1.250  1.00  0.00            
ATOM   2980  HA  GLN   189     -12.320  -8.440  -1.940  1.00  0.00            
ATOM   2981  CB  GLN   189     -11.060  -8.560  -0.250  1.00  0.00            
ATOM   2982  HB1 GLN   189     -10.870  -7.950   0.520  1.00  0.00            
ATOM   2983  HB2 GLN   189     -10.200  -8.790  -0.710  1.00  0.00            
ATOM   2984  CG  GLN   189     -11.680  -9.840   0.280  1.00  0.00            
ATOM   2985  HG1 GLN   189     -12.460  -9.600   0.860  1.00  0.00            
ATOM   2986  HG2 GLN   189     -10.990 -10.320   0.830  1.00  0.00            
ATOM   2987  CD  GLN   189     -12.150 -10.760  -0.830  1.00  0.00            
ATOM   2988  OE1 GLN   189     -11.490 -10.930  -1.850  1.00  0.00            
ATOM   2989  NE2 GLN   189     -13.320 -11.380  -0.610  1.00  0.00            
ATOM   2990 HE21 GLN   189     -13.820 -11.220   0.240  1.00  0.00            
ATOM   2991 HE22 GLN   189     -13.690 -12.000  -1.310  1.00  0.00            
ATOM   2992  C   GLN   189     -13.100  -7.140  -0.510  1.00  0.00            
ATOM   2993  O   GLN   189     -14.220  -7.670  -0.480  1.00  0.00            
ATOM   2994  N   LYS   190     -12.840  -5.980   0.070  1.00  0.00            
ATOM   2995  H   LYS   190     -11.910  -5.600   0.030  1.00  0.00            
ATOM   2996  CA  LYS   190     -13.880  -5.240   0.780  1.00  0.00            
ATOM   2997  HA  LYS   190     -14.250  -5.860   1.470  1.00  0.00            
ATOM   2998  CB  LYS   190     -13.300  -4.000   1.450  1.00  0.00            
ATOM   2999  HB1 LYS   190     -14.050  -3.410   1.730  1.00  0.00            
ATOM   3000  HB2 LYS   190     -12.730  -3.520   0.780  1.00  0.00            
ATOM   3001  CG  LYS   190     -12.450  -4.290   2.670  1.00  0.00            
ATOM   3002  HG1 LYS   190     -12.070  -3.430   3.020  1.00  0.00            
ATOM   3003  HG2 LYS   190     -11.700  -4.900   2.420  1.00  0.00            
ATOM   3004  CD  LYS   190     -13.280  -4.950   3.770  1.00  0.00            
ATOM   3005  HD1 LYS   190     -13.580  -5.850   3.460  1.00  0.00            
ATOM   3006  HD2 LYS   190     -14.070  -4.380   3.960  1.00  0.00            
ATOM   3007  CE  LYS   190     -12.460  -5.120   5.050  1.00  0.00            
ATOM   3008  HE1 LYS   190     -12.050  -4.240   5.290  1.00  0.00            
ATOM   3009  HE2 LYS   190     -11.740  -5.790   4.890  1.00  0.00            
ATOM   3010  NZ  LYS   190     -13.300  -5.580   6.190  1.00  0.00            
ATOM   3011  HZ1 LYS   190     -12.720  -5.680   7.000  1.00  0.00            
ATOM   3012  HZ2 LYS   190     -14.020  -4.910   6.370  1.00  0.00            
ATOM   3013  HZ3 LYS   190     -13.710  -6.460   5.970  1.00  0.00            
ATOM   3014  C   LYS   190     -14.980  -4.830  -0.190  1.00  0.00            
ATOM   3015  O   LYS   190     -16.160  -4.860   0.140  1.00  0.00            
ATOM   3016  N   ILE   191     -14.580  -4.440  -1.400  1.00  0.00            
ATOM   3017  H   ILE   191     -13.610  -4.420  -1.620  1.00  0.00            
ATOM   3018  CA  ILE   191     -15.550  -4.040  -2.410  1.00  0.00            
ATOM   3019  HA  ILE   191     -16.140  -3.370  -1.950  1.00  0.00            
ATOM   3020  CB  ILE   191     -14.850  -3.410  -3.640  1.00  0.00            
ATOM   3021  HB  ILE   191     -14.120  -4.010  -3.960  1.00  0.00            
ATOM   3022  CG2 ILE   191     -15.840  -3.220  -4.790  1.00  0.00            
ATOM   3023 HG21 ILE   191     -15.370  -2.810  -5.570  1.00  0.00            
ATOM   3024 HG22 ILE   191     -16.220  -4.110  -5.050  1.00  0.00            
ATOM   3025 HG23 ILE   191     -16.580  -2.620  -4.490  1.00  0.00            
ATOM   3026  CG1 ILE   191     -14.240  -2.050  -3.230  1.00  0.00            
ATOM   3027 HG11 ILE   191     -13.570  -2.200  -2.510  1.00  0.00            
ATOM   3028 HG12 ILE   191     -14.980  -1.460  -2.890  1.00  0.00            
ATOM   3029  CD  ILE   191     -13.560  -1.330  -4.360  1.00  0.00            
ATOM   3030  HD1 ILE   191     -13.190  -0.460  -4.020  1.00  0.00            
ATOM   3031  HD2 ILE   191     -12.810  -1.890  -4.710  1.00  0.00            
ATOM   3032  HD3 ILE   191     -14.220  -1.150  -5.090  1.00  0.00            
ATOM   3033  C   ILE   191     -16.390  -5.240  -2.840  1.00  0.00            
ATOM   3034  O   ILE   191     -17.610  -5.160  -2.920  1.00  0.00            
ATOM   3035  N   GLU   192     -15.720  -6.350  -3.120  1.00  0.00            
ATOM   3036  H   GLU   192     -14.720  -6.360  -3.060  1.00  0.00            
ATOM   3037  CA  GLU   192     -16.440  -7.550  -3.520  1.00  0.00            
ATOM   3038  HA  GLU   192     -16.930  -7.330  -4.360  1.00  0.00            
ATOM   3039  CB  GLU   192     -15.460  -8.710  -3.770  1.00  0.00            
ATOM   3040  HB1 GLU   192     -14.960  -8.890  -2.920  1.00  0.00            
ATOM   3041  HB2 GLU   192     -14.820  -8.430  -4.480  1.00  0.00            
ATOM   3042  CG  GLU   192     -16.150  -9.980  -4.200  1.00  0.00            
ATOM   3043  HG1 GLU   192     -16.530  -9.840  -5.120  1.00  0.00            
ATOM   3044  HG2 GLU   192     -16.890 -10.180  -3.560  1.00  0.00            
ATOM   3045  CD  GLU   192     -15.210 -11.180  -4.240  1.00  0.00            
ATOM   3046  OE1 GLU   192     -14.840 -11.670  -3.170  1.00  0.00            
ATOM   3047  OE2 GLU   192     -14.850 -11.590  -5.370  1.00  0.00            
ATOM   3048  C   GLU   192     -17.390  -7.930  -2.400  1.00  0.00            
ATOM   3049  O   GLU   192     -18.550  -8.260  -2.630  1.00  0.00            
ATOM   3050  N   GLY   193     -16.880  -7.890  -1.170  1.00  0.00            
ATOM   3051  H   GLY   193     -15.930  -7.610  -1.040  1.00  0.00            
ATOM   3052  CA  GLY   193     -17.700  -8.240  -0.030  1.00  0.00            
ATOM   3053  HA1 GLY   193     -17.130  -8.160   0.790  1.00  0.00            
ATOM   3054  HA2 GLY   193     -17.980  -9.190  -0.140  1.00  0.00            
ATOM   3055  C   GLY   193     -18.920  -7.370   0.130  1.00  0.00            
ATOM   3056  O   GLY   193     -20.000  -7.860   0.480  1.00  0.00            
ATOM   3057  N   TYR   194     -18.780  -6.070  -0.150  1.00  0.00            
ATOM   3058  H   TYR   194     -17.890  -5.720  -0.440  1.00  0.00            
ATOM   3059  CA  TYR   194     -19.910  -5.160  -0.010  1.00  0.00            
ATOM   3060  HA  TYR   194     -20.220  -5.240   0.930  1.00  0.00            
ATOM   3061  CB  TYR   194     -19.490  -3.710  -0.320  1.00  0.00            
ATOM   3062  HB1 TYR   194     -19.200  -3.650  -1.270  1.00  0.00            
ATOM   3063  HB2 TYR   194     -18.730  -3.470   0.280  1.00  0.00            
ATOM   3064  CG  TYR   194     -20.610  -2.730  -0.090  1.00  0.00            
ATOM   3065  CD1 TYR   194     -20.720  -2.030   1.120  1.00  0.00            
ATOM   3066  HD1 TYR   194     -20.010  -2.140   1.820  1.00  0.00            
ATOM   3067  CE1 TYR   194     -21.790  -1.170   1.370  1.00  0.00            
ATOM   3068  HE1 TYR   194     -21.850  -0.670   2.230  1.00  0.00            
ATOM   3069  CZ  TYR   194     -22.780  -1.020   0.400  1.00  0.00            
ATOM   3070  OH  TYR   194     -23.870  -0.210   0.650  1.00  0.00            
ATOM   3071  HH  TYR   194     -24.480  -0.210  -0.140  1.00  0.00            
ATOM   3072  CE2 TYR   194     -22.690  -1.710  -0.800  1.00  0.00            
ATOM   3073  HE2 TYR   194     -23.400  -1.590  -1.500  1.00  0.00            
ATOM   3074  CD2 TYR   194     -21.620  -2.550  -1.040  1.00  0.00            
ATOM   3075  HD2 TYR   194     -21.560  -3.040  -1.910  1.00  0.00            
ATOM   3076  C   TYR   194     -21.030  -5.580  -0.970  1.00  0.00            
ATOM   3077  O   TYR   194     -22.190  -5.700  -0.570  1.00  0.00            
ATOM   3078  N   PHE   195     -20.690  -5.810  -2.230  1.00  0.00            
ATOM   3079  H   PHE   195     -19.730  -5.710  -2.510  1.00  0.00            
ATOM   3080  CA  PHE   195     -21.700  -6.200  -3.200  1.00  0.00            
ATOM   3081  HA  PHE   195     -22.410  -5.520  -3.070  1.00  0.00            
ATOM   3082  CB  PHE   195     -21.120  -6.170  -4.620  1.00  0.00            
ATOM   3083  HB1 PHE   195     -21.720  -6.690  -5.230  1.00  0.00            
ATOM   3084  HB2 PHE   195     -20.210  -6.590  -4.610  1.00  0.00            
ATOM   3085  CG  PHE   195     -20.980  -4.790  -5.170  1.00  0.00            
ATOM   3086  CD1 PHE   195     -19.830  -4.040  -4.980  1.00  0.00            
ATOM   3087  HD1 PHE   195     -19.050  -4.460  -4.500  1.00  0.00            
ATOM   3088  CE1 PHE   195     -19.720  -2.730  -5.450  1.00  0.00            
ATOM   3089  HE1 PHE   195     -18.880  -2.210  -5.310  1.00  0.00            
ATOM   3090  CZ  PHE   195     -20.810  -2.160  -6.110  1.00  0.00            
ATOM   3091  HZ  PHE   195     -20.750  -1.220  -6.450  1.00  0.00            
ATOM   3092  CE2 PHE   195     -21.970  -2.890  -6.300  1.00  0.00            
ATOM   3093  HE2 PHE   195     -22.750  -2.480  -6.770  1.00  0.00            
ATOM   3094  CD2 PHE   195     -22.050  -4.200  -5.840  1.00  0.00            
ATOM   3095  HD2 PHE   195     -22.890  -4.730  -5.990  1.00  0.00            
ATOM   3096  C   PHE   195     -22.320  -7.570  -2.920  1.00  0.00            
ATOM   3097  O   PHE   195     -23.500  -7.770  -3.170  1.00  0.00            
ATOM   3098  N   MET   196     -21.530  -8.500  -2.400  1.00  0.00            
ATOM   3099  H   MET   196     -20.570  -8.300  -2.210  1.00  0.00            
ATOM   3100  CA  MET   196     -22.080  -9.830  -2.100  1.00  0.00            
ATOM   3101  HA  MET   196     -22.590 -10.080  -2.920  1.00  0.00            
ATOM   3102  CB  MET   196     -20.950 -10.830  -1.830  1.00  0.00            
ATOM   3103  HB1 MET   196     -21.360 -11.680  -1.500  1.00  0.00            
ATOM   3104  HB2 MET   196     -20.350 -10.450  -1.120  1.00  0.00            
ATOM   3105  CG  MET   196     -20.090 -11.150  -3.060  1.00  0.00            
ATOM   3106  HG1 MET   196     -19.480 -11.880  -2.760  1.00  0.00            
ATOM   3107  HG2 MET   196     -19.560 -10.320  -3.230  1.00  0.00            
ATOM   3108  SD  MET   196     -21.110 -11.630  -4.490  1.00  0.00            
ATOM   3109  CE  MET   196     -21.420 -13.360  -4.110  1.00  0.00            
ATOM   3110  HE1 MET   196     -21.980 -13.760  -4.830  1.00  0.00            
ATOM   3111  HE2 MET   196     -20.550 -13.850  -4.050  1.00  0.00            
ATOM   3112  HE3 MET   196     -21.900 -13.430  -3.240  1.00  0.00            
ATOM   3113  C   MET   196     -23.010  -9.770  -0.890  1.00  0.00            
ATOM   3114  O   MET   196     -23.940 -10.560  -0.810  1.00  0.00            
ATOM   3115  N   GLY   197     -22.760  -8.830   0.010  1.00  0.00            
ATOM   3116  H   GLY   197     -22.000  -8.200  -0.120  1.00  0.00            
ATOM   3117  CA  GLY   197     -23.600  -8.730   1.200  1.00  0.00            
ATOM   3118  HA1 GLY   197     -22.990  -8.510   1.960  1.00  0.00            
ATOM   3119  HA2 GLY   197     -24.000  -9.630   1.350  1.00  0.00            
ATOM   3120  C   GLY   197     -24.720  -7.690   1.140  1.00  0.00            
ATOM   3121  O   GLY   197     -25.610  -7.690   1.980  1.00  0.00            
ATOM   3122  N   HIS   198     -24.670  -6.800   0.160  1.00  0.00            
ATOM   3123  H   HIS   198     -23.920  -6.850  -0.510  1.00  0.00            
ATOM   3124  CA  HIS   198     -25.680  -5.770   0.030  1.00  0.00            
ATOM   3125  HA  HIS   198     -26.310  -5.920   0.790  1.00  0.00            
ATOM   3126  CB  HIS   198     -25.010  -4.390   0.110  1.00  0.00            
ATOM   3127  HB1 HIS   198     -25.680  -3.690  -0.100  1.00  0.00            
ATOM   3128  HB2 HIS   198     -24.260  -4.360  -0.550  1.00  0.00            
ATOM   3129  CG  HIS   198     -24.440  -4.090   1.460  1.00  0.00            
ATOM   3130  ND1 HIS   198     -25.210  -3.680   2.520  1.00  0.00            
ATOM   3131  CE1 HIS   198     -24.450  -3.500   3.580  1.00  0.00            
ATOM   3132  HE1 HIS   198     -24.770  -3.200   4.480  1.00  0.00            
ATOM   3133  NE2 HIS   198     -23.200  -3.770   3.240  1.00  0.00            
ATOM   3134  HE2 HIS   198     -22.410  -3.710   3.860  1.00  0.00            
ATOM   3135  CD2 HIS   198     -23.160  -4.150   1.920  1.00  0.00            
ATOM   3136  HD2 HIS   198     -22.350  -4.420   1.400  1.00  0.00            
ATOM   3137  C   HIS   198     -26.490  -5.870  -1.240  1.00  0.00            
ATOM   3138  O   HIS   198     -27.410  -5.080  -1.470  1.00  0.00            
ATOM   3139  N   PHE   199     -26.170  -6.860  -2.070  1.00  0.00            
ATOM   3140  H   PHE   199     -25.400  -7.460  -1.830  1.00  0.00            
ATOM   3141  CA  PHE   199     -26.890  -7.080  -3.310  1.00  0.00            
ATOM   3142  HA  PHE   199     -27.730  -6.550  -3.240  1.00  0.00            
ATOM   3143  CB  PHE   199     -26.080  -6.600  -4.520  1.00  0.00            
ATOM   3144  HB1 PHE   199     -26.530  -6.910  -5.350  1.00  0.00            
ATOM   3145  HB2 PHE   199     -25.160  -7.000  -4.470  1.00  0.00            
ATOM   3146  CG  PHE   199     -25.930  -5.110  -4.590  1.00  0.00            
ATOM   3147  CD1 PHE   199     -25.170  -4.420  -3.650  1.00  0.00            
ATOM   3148  HD1 PHE   199     -24.720  -4.920  -2.900  1.00  0.00            
ATOM   3149  CE1 PHE   199     -25.020  -3.030  -3.720  1.00  0.00            
ATOM   3150  HE1 PHE   199     -24.470  -2.550  -3.040  1.00  0.00            
ATOM   3151  CZ  PHE   199     -25.630  -2.310  -4.750  1.00  0.00            
ATOM   3152  HZ  PHE   199     -25.530  -1.320  -4.810  1.00  0.00            
ATOM   3153  CE2 PHE   199     -26.400  -2.990  -5.700  1.00  0.00            
ATOM   3154  HE2 PHE   199     -26.840  -2.490  -6.440  1.00  0.00            
ATOM   3155  CD2 PHE   199     -26.550  -4.380  -5.610  1.00  0.00            
ATOM   3156  HD2 PHE   199     -27.110  -4.860  -6.280  1.00  0.00            
ATOM   3157  C   PHE   199     -27.170  -8.580  -3.430  1.00  0.00            
ATOM   3158  O   PHE   199     -26.520  -9.400  -2.790  1.00  0.00            
ATOM   3159  N   ALA   200     -28.140  -8.920  -4.270  1.00  0.00            
ATOM   3160  H   ALA   200     -28.630  -8.210  -4.770  1.00  0.00            
ATOM   3161  CA  ALA   200     -28.510 -10.320  -4.460  1.00  0.00            
ATOM   3162  HA  ALA   200     -28.250 -10.790  -3.620  1.00  0.00            
ATOM   3163  CB  ALA   200     -30.010 -10.440  -4.690  1.00  0.00            
ATOM   3164  HB1 ALA   200     -30.250 -11.400  -4.830  1.00  0.00            
ATOM   3165  HB2 ALA   200     -30.500 -10.080  -3.900  1.00  0.00            
ATOM   3166  HB3 ALA   200     -30.270  -9.920  -5.500  1.00  0.00            
ATOM   3167  C   ALA   200     -27.750 -10.930  -5.620  1.00  0.00            
ATOM   3168  O   ALA   200     -28.350 -11.500  -6.530  1.00  0.00            
ATOM   3169  N   LEU   201     -26.430 -10.800  -5.600  1.00  0.00            
ATOM   3170  H   LEU   201     -25.990 -10.320  -4.840  1.00  0.00            
ATOM   3171  CA  LEU   201     -25.610 -11.350  -6.680  1.00  0.00            
ATOM   3172  HA  LEU   201     -26.110 -11.170  -7.530  1.00  0.00            
ATOM   3173  CB  LEU   201     -24.250 -10.660  -6.720  1.00  0.00            
ATOM   3174  HB1 LEU   201     -23.710 -11.100  -7.440  1.00  0.00            
ATOM   3175  HB2 LEU   201     -23.810 -10.800  -5.840  1.00  0.00            
ATOM   3176  CG  LEU   201     -24.280  -9.150  -7.000  1.00  0.00            
ATOM   3177  HG  LEU   201     -24.790  -8.670  -6.290  1.00  0.00            
ATOM   3178  CD1 LEU   201     -22.850  -8.630  -7.030  1.00  0.00            
ATOM   3179 HD11 LEU   201     -22.860  -7.650  -7.220  1.00  0.00            
ATOM   3180 HD12 LEU   201     -22.420  -8.800  -6.150  1.00  0.00            
ATOM   3181 HD13 LEU   201     -22.340  -9.100  -7.750  1.00  0.00            
ATOM   3182  CD2 LEU   201     -24.970  -8.880  -8.330  1.00  0.00            
ATOM   3183 HD21 LEU   201     -24.990  -7.890  -8.500  1.00  0.00            
ATOM   3184 HD22 LEU   201     -24.480  -9.340  -9.070  1.00  0.00            
ATOM   3185 HD23 LEU   201     -25.910  -9.220  -8.290  1.00  0.00            
ATOM   3186  C   LEU   201     -25.430 -12.850  -6.460  1.00  0.00            
ATOM   3187  O   LEU   201     -25.050 -13.290  -5.360  1.00  0.00            
ATOM   3188  N   PRO   202     -25.690 -13.670  -7.490  1.00  0.00            
ATOM   3189  CD  PRO   202     -26.180 -13.260  -8.820  1.00  0.00            
ATOM   3190  HD1 PRO   202     -25.700 -12.440  -9.140  1.00  0.00            
ATOM   3191  HD2 PRO   202     -27.160 -13.080  -8.800  1.00  0.00            
ATOM   3192  CG  PRO   202     -25.840 -14.470  -9.660  1.00  0.00            
ATOM   3193  HG1 PRO   202     -24.880 -14.470  -9.940  1.00  0.00            
ATOM   3194  HG2 PRO   202     -26.420 -14.510 -10.480  1.00  0.00            
ATOM   3195  CB  PRO   202     -26.140 -15.620  -8.730  1.00  0.00            
ATOM   3196  HB1 PRO   202     -25.710 -16.460  -9.040  1.00  0.00            
ATOM   3197  HB2 PRO   202     -27.130 -15.760  -8.640  1.00  0.00            
ATOM   3198  CA  PRO   202     -25.540 -15.130  -7.410  1.00  0.00            
ATOM   3199  HA  PRO   202     -26.000 -15.470  -6.590  1.00  0.00            
ATOM   3200  C   PRO   202     -24.090 -15.590  -7.240  1.00  0.00            
ATOM   3201  O   PRO   202     -23.820 -16.630  -6.650  1.00  0.00            
ATOM   3202  N   THR   203     -23.170 -14.800  -7.790  1.00  0.00            
ATOM   3203  H   THR   203     -23.470 -13.970  -8.280  1.00  0.00            
ATOM   3204  CA  THR   203     -21.740 -15.090  -7.700  1.00  0.00            
ATOM   3205  HA  THR   203     -21.630 -15.590  -6.850  1.00  0.00            
ATOM   3206  CB  THR   203     -21.260 -15.950  -8.880  1.00  0.00            
ATOM   3207  HB  THR   203     -20.260 -16.010  -8.880  1.00  0.00            
ATOM   3208  CG2 THR   203     -21.870 -17.340  -8.810  1.00  0.00            
ATOM   3209 HG21 THR   203     -21.550 -17.890  -9.580  1.00  0.00            
ATOM   3210 HG22 THR   203     -21.610 -17.780  -7.950  1.00  0.00            
ATOM   3211 HG23 THR   203     -22.870 -17.260  -8.850  1.00  0.00            
ATOM   3212  OG1 THR   203     -21.580 -15.320 -10.120  1.00  0.00            
ATOM   3213  HG1 THR   203     -21.250 -15.890 -10.870  1.00  0.00            
ATOM   3214  C   THR   203     -20.970 -13.770  -7.730  1.00  0.00            
ATOM   3215  O   THR   203     -21.410 -12.820  -8.340  1.00  0.00            
ATOM   3216  N   PRO   204     -19.810 -13.740  -7.070  1.00  0.00            
ATOM   3217  CD  PRO   204     -19.170 -14.900  -6.420  1.00  0.00            
ATOM   3218  HD1 PRO   204     -19.040 -15.650  -7.080  1.00  0.00            
ATOM   3219  HD2 PRO   204     -19.720 -15.230  -5.650  1.00  0.00            
ATOM   3220  CG  PRO   204     -17.860 -14.350  -5.960  1.00  0.00            
ATOM   3221  HG1 PRO   204     -17.110 -14.860  -6.380  1.00  0.00            
ATOM   3222  HG2 PRO   204     -17.800 -14.430  -4.960  1.00  0.00            
ATOM   3223  CB  PRO   204     -17.710 -12.930  -6.320  1.00  0.00            
ATOM   3224  HB1 PRO   204     -16.920 -12.820  -6.910  1.00  0.00            
ATOM   3225  HB2 PRO   204     -17.590 -12.390  -5.490  1.00  0.00            
ATOM   3226  CA  PRO   204     -18.980 -12.520  -7.040  1.00  0.00            
ATOM   3227  HA  PRO   204     -19.470 -11.780  -6.580  1.00  0.00            
ATOM   3228  C   PRO   204     -18.690 -12.000  -8.450  1.00  0.00            
ATOM   3229  O   PRO   204     -18.430 -12.770  -9.370  1.00  0.00            
ATOM   3230  N   PRO   205     -18.730 -10.680  -8.620  1.00  0.00            
ATOM   3231  CD  PRO   205     -19.140  -9.630  -7.660  1.00  0.00            
ATOM   3232  HD1 PRO   205     -18.700  -9.770  -6.770  1.00  0.00            
ATOM   3233  HD2 PRO   205     -20.130  -9.620  -7.540  1.00  0.00            
ATOM   3234  CG  PRO   205     -18.650  -8.370  -8.330  1.00  0.00            
ATOM   3235  HG1 PRO   205     -17.670  -8.220  -8.160  1.00  0.00            
ATOM   3236  HG2 PRO   205     -19.160  -7.570  -8.020  1.00  0.00            
ATOM   3237  CB  PRO   205     -18.920  -8.660  -9.780  1.00  0.00            
ATOM   3238  HB1 PRO   205     -18.390  -8.050 -10.370  1.00  0.00            
ATOM   3239  HB2 PRO   205     -19.890  -8.570  -9.990  1.00  0.00            
ATOM   3240  CA  PRO   205     -18.460 -10.100  -9.940  1.00  0.00            
ATOM   3241  HA  PRO   205     -18.930 -10.570 -10.680  1.00  0.00            
ATOM   3242  C   PRO   205     -16.970 -10.210 -10.260  1.00  0.00            
ATOM   3243  O   PRO   205     -16.140 -10.380  -9.370  1.00  0.00            
ATOM   3244  N   LEU   206     -16.630 -10.130 -11.540  1.00  0.00            
ATOM   3245  H   LEU   206     -17.350 -10.030 -12.230  1.00  0.00            
ATOM   3246  CA  LEU   206     -15.240 -10.190 -11.980  1.00  0.00            
ATOM   3247  HA  LEU   206     -14.800 -10.930 -11.470  1.00  0.00            
ATOM   3248  CB  LEU   206     -15.150 -10.480 -13.470  1.00  0.00            
ATOM   3249  HB1 LEU   206     -15.710  -9.790 -13.940  1.00  0.00            
ATOM   3250  HB2 LEU   206     -15.540 -11.390 -13.620  1.00  0.00            
ATOM   3251  CG  LEU   206     -13.760 -10.460 -14.120  1.00  0.00            
ATOM   3252  HG  LEU   206     -13.320  -9.580 -13.960  1.00  0.00            
ATOM   3253  CD1 LEU   206     -12.880 -11.560 -13.500  1.00  0.00            
ATOM   3254 HD11 LEU   206     -11.980 -11.540 -13.930  1.00  0.00            
ATOM   3255 HD12 LEU   206     -12.790 -11.400 -12.520  1.00  0.00            
ATOM   3256 HD13 LEU   206     -13.300 -12.450 -13.660  1.00  0.00            
ATOM   3257  CD2 LEU   206     -13.900 -10.660 -15.610  1.00  0.00            
ATOM   3258 HD21 LEU   206     -12.990 -10.650 -16.030  1.00  0.00            
ATOM   3259 HD22 LEU   206     -14.340 -11.540 -15.790  1.00  0.00            
ATOM   3260 HD23 LEU   206     -14.460  -9.930 -16.000  1.00  0.00            
ATOM   3261  C   LEU   206     -14.600  -8.820 -11.690  1.00  0.00            
ATOM   3262  O   LEU   206     -15.120  -7.800 -12.130  1.00  0.00            
ATOM   3263  N   LEU   207     -13.520  -8.830 -10.930  1.00  0.00            
ATOM   3264  H   LEU   207     -13.180  -9.700 -10.570  1.00  0.00            
ATOM   3265  CA  LEU   207     -12.800  -7.590 -10.610  1.00  0.00            
ATOM   3266  HA  LEU   207     -13.450  -6.840 -10.720  1.00  0.00            
ATOM   3267  CB  LEU   207     -12.280  -7.640  -9.160  1.00  0.00            
ATOM   3268  HB1 LEU   207     -11.560  -6.950  -9.100  1.00  0.00            
ATOM   3269  HB2 LEU   207     -11.890  -8.550  -9.020  1.00  0.00            
ATOM   3270  CG  LEU   207     -13.230  -7.380  -8.000  1.00  0.00            
ATOM   3271  HG  LEU   207     -13.500  -6.420  -7.990  1.00  0.00            
ATOM   3272  CD1 LEU   207     -14.500  -8.220  -8.160  1.00  0.00            
ATOM   3273 HD11 LEU   207     -15.110  -8.040  -7.390  1.00  0.00            
ATOM   3274 HD12 LEU   207     -14.950  -7.980  -9.010  1.00  0.00            
ATOM   3275 HD13 LEU   207     -14.250  -9.190  -8.170  1.00  0.00            
ATOM   3276  CD2 LEU   207     -12.520  -7.740  -6.700  1.00  0.00            
ATOM   3277 HD21 LEU   207     -13.140  -7.580  -5.930  1.00  0.00            
ATOM   3278 HD22 LEU   207     -12.250  -8.700  -6.710  1.00  0.00            
ATOM   3279 HD23 LEU   207     -11.710  -7.170  -6.600  1.00  0.00            
ATOM   3280  C   LEU   207     -11.620  -7.460 -11.560  1.00  0.00            
ATOM   3281  O   LEU   207     -10.820  -8.370 -11.720  1.00  0.00            
ATOM   3282  N   ILE   208     -11.520  -6.300 -12.210  1.00  0.00            
ATOM   3283  H   ILE   208     -12.190  -5.580 -12.060  1.00  0.00            
ATOM   3284  CA  ILE   208     -10.410  -6.090 -13.130  1.00  0.00            
ATOM   3285  HA  ILE   208     -10.090  -7.000 -13.370  1.00  0.00            
ATOM   3286  CB  ILE   208     -10.870  -5.330 -14.400  1.00  0.00            
ATOM   3287  HB  ILE   208     -11.250  -4.440 -14.140  1.00  0.00            
ATOM   3288  CG2 ILE   208      -9.690  -5.090 -15.330  1.00  0.00            
ATOM   3289 HG21 ILE   208     -10.000  -4.600 -16.140  1.00  0.00            
ATOM   3290 HG22 ILE   208      -9.000  -4.540 -14.850  1.00  0.00            
ATOM   3291 HG23 ILE   208      -9.290  -5.960 -15.600  1.00  0.00            
ATOM   3292  CG1 ILE   208     -11.950  -6.140 -15.120  1.00  0.00            
ATOM   3293 HG11 ILE   208     -12.290  -5.600 -15.890  1.00  0.00            
ATOM   3294 HG12 ILE   208     -12.700  -6.310 -14.480  1.00  0.00            
ATOM   3295  CD  ILE   208     -11.470  -7.490 -15.670  1.00  0.00            
ATOM   3296  HD1 ILE   208     -12.230  -7.950 -16.120  1.00  0.00            
ATOM   3297  HD2 ILE   208     -10.730  -7.340 -16.320  1.00  0.00            
ATOM   3298  HD3 ILE   208     -11.140  -8.050 -14.910  1.00  0.00            
ATOM   3299  C   ILE   208      -9.330  -5.290 -12.430  1.00  0.00            
ATOM   3300  O   ILE   208      -9.550  -4.160 -11.990  1.00  0.00            
ATOM   3301  N   HIS   209      -8.150  -5.900 -12.310  1.00  0.00            
ATOM   3302  H   HIS   209      -8.050  -6.820 -12.690  1.00  0.00            
ATOM   3303  CA  HIS   209      -7.000  -5.270 -11.660  1.00  0.00            
ATOM   3304  HA  HIS   209      -7.330  -4.550 -11.050  1.00  0.00            
ATOM   3305  CB  HIS   209      -6.270  -6.360 -10.850  1.00  0.00            
ATOM   3306  HB1 HIS   209      -5.950  -7.070 -11.470  1.00  0.00            
ATOM   3307  HB2 HIS   209      -6.900  -6.750 -10.180  1.00  0.00            
ATOM   3308  CG  HIS   209      -5.070  -5.850 -10.090  1.00  0.00            
ATOM   3309  ND1 HIS   209      -5.030  -5.840  -8.700  1.00  0.00            
ATOM   3310  CE1 HIS   209      -3.840  -5.410  -8.310  1.00  0.00            
ATOM   3311  HE1 HIS   209      -3.540  -5.310  -7.360  1.00  0.00            
ATOM   3312  NE2 HIS   209      -3.120  -5.130  -9.390  1.00  0.00            
ATOM   3313  HE2 HIS   209      -2.180  -4.780  -9.390  1.00  0.00            
ATOM   3314  CD2 HIS   209      -3.870  -5.400 -10.510  1.00  0.00            
ATOM   3315  HD2 HIS   209      -3.580  -5.290 -11.460  1.00  0.00            
ATOM   3316  C   HIS   209      -6.100  -4.660 -12.730  1.00  0.00            
ATOM   3317  O   HIS   209      -5.620  -5.370 -13.630  1.00  0.00            
ATOM   3318  N   SER   210      -5.870  -3.360 -12.650  1.00  0.00            
ATOM   3319  H   SER   210      -6.270  -2.840 -11.900  1.00  0.00            
ATOM   3320  CA  SER   210      -5.040  -2.670 -13.630  1.00  0.00            
ATOM   3321  HA  SER   210      -5.550  -2.790 -14.480  1.00  0.00            
ATOM   3322  CB  SER   210      -4.920  -1.190 -13.260  1.00  0.00            
ATOM   3323  HB1 SER   210      -4.440  -0.690 -13.980  1.00  0.00            
ATOM   3324  HB2 SER   210      -4.420  -1.090 -12.400  1.00  0.00            
ATOM   3325  OG  SER   210      -6.190  -0.600 -13.090  1.00  0.00            
ATOM   3326  HG  SER   210      -6.080   0.370 -12.850  1.00  0.00            
ATOM   3327  C   SER   210      -3.650  -3.270 -13.830  1.00  0.00            
ATOM   3328  O   SER   210      -3.140  -3.310 -14.950  1.00  0.00            
ATOM   3329  N   GLY   211      -3.030  -3.710 -12.740  1.00  0.00            
ATOM   3330  H   GLY   211      -3.480  -3.650 -11.850  1.00  0.00            
ATOM   3331  CA  GLY   211      -1.700  -4.290 -12.840  1.00  0.00            
ATOM   3332  HA1 GLY   211      -1.350  -4.420 -11.910  1.00  0.00            
ATOM   3333  HA2 GLY   211      -1.120  -3.630 -13.320  1.00  0.00            
ATOM   3334  C   GLY   211      -1.670  -5.620 -13.570  1.00  0.00            
ATOM   3335  O   GLY   211      -0.880  -5.820 -14.490  1.00  0.00            
ATOM   3336  N   ASP   212      -2.550  -6.530 -13.170  1.00  0.00            
ATOM   3337  H   ASP   212      -3.170  -6.330 -12.410  1.00  0.00            
ATOM   3338  CA  ASP   212      -2.590  -7.830 -13.830  1.00  0.00            
ATOM   3339  HA  ASP   212      -1.680  -8.220 -13.730  1.00  0.00            
ATOM   3340  CB  ASP   212      -3.610  -8.730 -13.160  1.00  0.00            
ATOM   3341  HB1 ASP   212      -3.650  -9.600 -13.660  1.00  0.00            
ATOM   3342  HB2 ASP   212      -4.510  -8.290 -13.200  1.00  0.00            
ATOM   3343  CG  ASP   212      -3.270  -9.010 -11.720  1.00  0.00            
ATOM   3344  OD1 ASP   212      -2.060  -9.080 -11.400  1.00  0.00            
ATOM   3345  OD2 ASP   212      -4.200  -9.190 -10.910  1.00  0.00            
ATOM   3346  C   ASP   212      -2.930  -7.650 -15.300  1.00  0.00            
ATOM   3347  O   ASP   212      -2.360  -8.330 -16.150  1.00  0.00            
ATOM   3348  N   ALA   213      -3.810  -6.700 -15.590  1.00  0.00            
ATOM   3349  H   ALA   213      -4.210  -6.160 -14.840  1.00  0.00            
ATOM   3350  CA  ALA   213      -4.230  -6.430 -16.960  1.00  0.00            
ATOM   3351  HA  ALA   213      -4.540  -7.310 -17.330  1.00  0.00            
ATOM   3352  CB  ALA   213      -5.360  -5.400 -16.970  1.00  0.00            
ATOM   3353  HB1 ALA   213      -5.640  -5.220 -17.920  1.00  0.00            
ATOM   3354  HB2 ALA   213      -6.140  -5.760 -16.460  1.00  0.00            
ATOM   3355  HB3 ALA   213      -5.050  -4.550 -16.550  1.00  0.00            
ATOM   3356  C   ALA   213      -3.060  -5.940 -17.820  1.00  0.00            
ATOM   3357  O   ALA   213      -2.850  -6.430 -18.940  1.00  0.00            
ATOM   3358  N   ILE   214      -2.300  -4.990 -17.310  1.00  0.00            
ATOM   3359  H   ILE   214      -2.470  -4.620 -16.400  1.00  0.00            
ATOM   3360  CA  ILE   214      -1.190  -4.480 -18.110  1.00  0.00            
ATOM   3361  HA  ILE   214      -1.600  -4.270 -19.000  1.00  0.00            
ATOM   3362  CB  ILE   214      -0.600  -3.170 -17.520  1.00  0.00            
ATOM   3363  HB  ILE   214      -1.330  -2.530 -17.320  1.00  0.00            
ATOM   3364  CG2 ILE   214       0.110  -3.430 -16.200  1.00  0.00            
ATOM   3365 HG21 ILE   214       0.480  -2.580 -15.840  1.00  0.00            
ATOM   3366 HG22 ILE   214      -0.540  -3.820 -15.540  1.00  0.00            
ATOM   3367 HG23 ILE   214       0.860  -4.080 -16.350  1.00  0.00            
ATOM   3368  CG1 ILE   214       0.370  -2.540 -18.530  1.00  0.00            
ATOM   3369 HG11 ILE   214      -0.060  -2.550 -19.430  1.00  0.00            
ATOM   3370 HG12 ILE   214       1.210  -3.080 -18.550  1.00  0.00            
ATOM   3371  CD  ILE   214       0.740  -1.120 -18.230  1.00  0.00            
ATOM   3372  HD1 ILE   214       1.370  -0.790 -18.930  1.00  0.00            
ATOM   3373  HD2 ILE   214      -0.080  -0.550 -18.210  1.00  0.00            
ATOM   3374  HD3 ILE   214       1.190  -1.080 -17.330  1.00  0.00            
ATOM   3375  C   ILE   214      -0.120  -5.570 -18.310  1.00  0.00            
ATOM   3376  O   ILE   214       0.520  -5.640 -19.350  1.00  0.00            
ATOM   3377  N   VAL   215       0.060  -6.440 -17.310  1.00  0.00            
ATOM   3378  H   VAL   215      -0.480  -6.340 -16.470  1.00  0.00            
ATOM   3379  CA  VAL   215       1.030  -7.530 -17.430  1.00  0.00            
ATOM   3380  HA  VAL   215       1.920  -7.100 -17.570  1.00  0.00            
ATOM   3381  CB  VAL   215       1.060  -8.420 -16.140  1.00  0.00            
ATOM   3382  HB  VAL   215       0.120  -8.620 -15.840  1.00  0.00            
ATOM   3383  CG1 VAL   215       1.780  -9.740 -16.430  1.00  0.00            
ATOM   3384 HG11 VAL   215       1.790 -10.310 -15.610  1.00  0.00            
ATOM   3385 HG12 VAL   215       1.300 -10.230 -17.160  1.00  0.00            
ATOM   3386 HG13 VAL   215       2.720  -9.560 -16.720  1.00  0.00            
ATOM   3387  CG2 VAL   215       1.770  -7.680 -15.010  1.00  0.00            
ATOM   3388 HG21 VAL   215       1.790  -8.250 -14.200  1.00  0.00            
ATOM   3389 HG22 VAL   215       2.710  -7.470 -15.290  1.00  0.00            
ATOM   3390 HG23 VAL   215       1.290  -6.830 -14.820  1.00  0.00            
ATOM   3391  C   VAL   215       0.620  -8.400 -18.620  1.00  0.00            
ATOM   3392  O   VAL   215       1.440  -8.730 -19.480  1.00  0.00            
ATOM   3393  N   GLU   216      -0.660  -8.770 -18.670  1.00  0.00            
ATOM   3394  H   GLU   216      -1.280  -8.480 -17.940  1.00  0.00            
ATOM   3395  CA  GLU   216      -1.180  -9.570 -19.760  1.00  0.00            
ATOM   3396  HA  GLU   216      -0.710 -10.450 -19.670  1.00  0.00            
ATOM   3397  CB  GLU   216      -2.700  -9.740 -19.630  1.00  0.00            
ATOM   3398  HB1 GLU   216      -3.010 -10.340 -20.370  1.00  0.00            
ATOM   3399  HB2 GLU   216      -3.120  -8.840 -19.730  1.00  0.00            
ATOM   3400  CG  GLU   216      -3.190 -10.340 -18.330  1.00  0.00            
ATOM   3401  HG1 GLU   216      -2.880  -9.770 -17.570  1.00  0.00            
ATOM   3402  HG2 GLU   216      -2.810 -11.260 -18.230  1.00  0.00            
ATOM   3403  CD  GLU   216      -4.720 -10.430 -18.290  1.00  0.00            
ATOM   3404  OE1 GLU   216      -5.300 -11.030 -19.210  1.00  0.00            
ATOM   3405  OE2 GLU   216      -5.340  -9.890 -17.340  1.00  0.00            
ATOM   3406  C   GLU   216      -0.870  -8.910 -21.100  1.00  0.00            
ATOM   3407  O   GLU   216      -0.360  -9.550 -22.010  1.00  0.00            
ATOM   3408  N   TYR   217      -1.200  -7.630 -21.200  1.00  0.00            
ATOM   3409  H   TYR   217      -1.610  -7.170 -20.420  1.00  0.00            
ATOM   3410  CA  TYR   217      -0.960  -6.880 -22.430  1.00  0.00            
ATOM   3411  HA  TYR   217      -1.490  -7.380 -23.110  1.00  0.00            
ATOM   3412  CB  TYR   217      -1.450  -5.430 -22.290  1.00  0.00            
ATOM   3413  HB1 TYR   217      -1.000  -5.020 -21.490  1.00  0.00            
ATOM   3414  HB2 TYR   217      -2.440  -5.440 -22.140  1.00  0.00            
ATOM   3415  CG  TYR   217      -1.150  -4.580 -23.500  1.00  0.00            
ATOM   3416  CD1 TYR   217      -1.880  -4.730 -24.680  1.00  0.00            
ATOM   3417  HD1 TYR   217      -2.630  -5.400 -24.710  1.00  0.00            
ATOM   3418  CE1 TYR   217      -1.580  -3.980 -25.830  1.00  0.00            
ATOM   3419  HE1 TYR   217      -2.110  -4.100 -26.660  1.00  0.00            
ATOM   3420  CZ  TYR   217      -0.540  -3.070 -25.780  1.00  0.00            
ATOM   3421  OH  TYR   217      -0.230  -2.320 -26.890  1.00  0.00            
ATOM   3422  HH  TYR   217       0.540  -1.720 -26.690  1.00  0.00            
ATOM   3423  CE2 TYR   217       0.190  -2.880 -24.620  1.00  0.00            
ATOM   3424  HE2 TYR   217       0.930  -2.210 -24.590  1.00  0.00            
ATOM   3425  CD2 TYR   217      -0.120  -3.640 -23.490  1.00  0.00            
ATOM   3426  HD2 TYR   217       0.420  -3.520 -22.650  1.00  0.00            
ATOM   3427  C   TYR   217       0.500  -6.850 -22.840  1.00  0.00            
ATOM   3428  O   TYR   217       0.840  -7.160 -23.990  1.00  0.00            
ATOM   3429  N   LEU   218       1.370  -6.470 -21.910  1.00  0.00            
ATOM   3430  H   LEU   218       1.040  -6.230 -21.000  1.00  0.00            
ATOM   3431  CA  LEU   218       2.810  -6.390 -22.180  1.00  0.00            
ATOM   3432  HA  LEU   218       2.880  -5.730 -22.920  1.00  0.00            
ATOM   3433  CB  LEU   218       3.560  -5.930 -20.910  1.00  0.00            
ATOM   3434  HB1 LEU   218       4.540  -6.010 -21.100  1.00  0.00            
ATOM   3435  HB2 LEU   218       3.310  -6.540 -20.170  1.00  0.00            
ATOM   3436  CG  LEU   218       3.290  -4.500 -20.440  1.00  0.00            
ATOM   3437  HG  LEU   218       2.310  -4.340 -20.390  1.00  0.00            
ATOM   3438  CD1 LEU   218       3.880  -4.280 -19.050  1.00  0.00            
ATOM   3439 HD11 LEU   218       3.700  -3.350 -18.750  1.00  0.00            
ATOM   3440 HD12 LEU   218       3.460  -4.920 -18.410  1.00  0.00            
ATOM   3441 HD13 LEU   218       4.870  -4.440 -19.070  1.00  0.00            
ATOM   3442  CD2 LEU   218       3.890  -3.510 -21.440  1.00  0.00            
ATOM   3443 HD21 LEU   218       3.710  -2.570 -21.130  1.00  0.00            
ATOM   3444 HD22 LEU   218       4.870  -3.660 -21.520  1.00  0.00            
ATOM   3445 HD23 LEU   218       3.460  -3.650 -22.340  1.00  0.00            
ATOM   3446  C   LEU   218       3.380  -7.720 -22.670  1.00  0.00            
ATOM   3447  O   LEU   218       4.170  -7.760 -23.620  1.00  0.00            
ATOM   3448  N   GLN   219       3.000  -8.820 -22.020  1.00  0.00            
ATOM   3449  H   GLN   219       2.370  -8.750 -21.250  1.00  0.00            
ATOM   3450  CA  GLN   219       3.510 -10.120 -22.430  1.00  0.00            
ATOM   3451  HA  GLN   219       4.500 -10.070 -22.320  1.00  0.00            
ATOM   3452  CB  GLN   219       2.910 -11.220 -21.540  1.00  0.00            
ATOM   3453  HB1 GLN   219       3.340 -12.090 -21.780  1.00  0.00            
ATOM   3454  HB2 GLN   219       1.930 -11.270 -21.710  1.00  0.00            
ATOM   3455  CG  GLN   219       3.120 -10.990 -20.070  1.00  0.00            
ATOM   3456  HG1 GLN   219       2.700 -10.120 -19.820  1.00  0.00            
ATOM   3457  HG2 GLN   219       4.100 -10.960 -19.880  1.00  0.00            
ATOM   3458  CD  GLN   219       2.500 -12.070 -19.210  1.00  0.00            
ATOM   3459  OE1 GLN   219       1.420 -12.580 -19.520  1.00  0.00            
ATOM   3460  NE2 GLN   219       3.170 -12.400 -18.110  1.00  0.00            
ATOM   3461 HE21 GLN   219       4.040 -11.950 -17.900  1.00  0.00            
ATOM   3462 HE22 GLN   219       2.810 -13.110 -17.510  1.00  0.00            
ATOM   3463  C   GLN   219       3.170 -10.410 -23.890  1.00  0.00            
ATOM   3464  O   GLN   219       4.020 -10.850 -24.660  1.00  0.00            
ATOM   3465  N   GLN   220       1.920 -10.160 -24.270  1.00  0.00            
ATOM   3466  H   GLN   220       1.270  -9.790 -23.610  1.00  0.00            
ATOM   3467  CA  GLN   220       1.490 -10.420 -25.640  1.00  0.00            
ATOM   3468  HA  GLN   220       1.880 -11.320 -25.840  1.00  0.00            
ATOM   3469  CB  GLN   220      -0.030 -10.440 -25.720  1.00  0.00            
ATOM   3470  HB1 GLN   220      -0.380  -9.550 -25.410  1.00  0.00            
ATOM   3471  HB2 GLN   220      -0.380 -11.160 -25.110  1.00  0.00            
ATOM   3472  CG  GLN   220      -0.550 -10.700 -27.130  1.00  0.00            
ATOM   3473  HG1 GLN   220      -0.080 -11.510 -27.490  1.00  0.00            
ATOM   3474  HG2 GLN   220      -0.340  -9.910 -27.700  1.00  0.00            
ATOM   3475  CD  GLN   220      -2.050 -10.950 -27.170  1.00  0.00            
ATOM   3476  OE1 GLN   220      -2.620 -11.110 -28.250  1.00  0.00            
ATOM   3477  NE2 GLN   220      -2.680 -10.980 -26.000  1.00  0.00            
ATOM   3478 HE21 GLN   220      -2.170 -10.850 -25.150  1.00  0.00            
ATOM   3479 HE22 GLN   220      -3.670 -11.140 -25.970  1.00  0.00            
ATOM   3480  C   GLN   220       2.050  -9.420 -26.640  1.00  0.00            
ATOM   3481  O   GLN   220       2.690  -9.800 -27.630  1.00  0.00            
ATOM   3482  N   LYS   221       1.800  -8.140 -26.400  1.00  0.00            
ATOM   3483  H   LYS   221       1.280  -7.890 -25.580  1.00  0.00            
ATOM   3484  CA  LYS   221       2.250  -7.080 -27.300  1.00  0.00            
ATOM   3485  HA  LYS   221       1.800  -7.310 -28.160  1.00  0.00            
ATOM   3486  CB  LYS   221       1.820  -5.710 -26.750  1.00  0.00            
ATOM   3487  HB1 LYS   221       2.080  -5.670 -25.780  1.00  0.00            
ATOM   3488  HB2 LYS   221       0.820  -5.640 -26.820  1.00  0.00            
ATOM   3489  CG  LYS   221       2.430  -4.520 -27.470  1.00  0.00            
ATOM   3490  HG1 LYS   221       3.430  -4.590 -27.410  1.00  0.00            
ATOM   3491  HG2 LYS   221       2.130  -3.680 -27.010  1.00  0.00            
ATOM   3492  CD  LYS   221       2.020  -4.460 -28.940  1.00  0.00            
ATOM   3493  HD1 LYS   221       1.040  -4.290 -28.990  1.00  0.00            
ATOM   3494  HD2 LYS   221       2.240  -5.330 -29.370  1.00  0.00            
ATOM   3495  CE  LYS   221       2.750  -3.350 -29.670  1.00  0.00            
ATOM   3496  HE1 LYS   221       3.740  -3.500 -29.600  1.00  0.00            
ATOM   3497  HE2 LYS   221       2.520  -2.470 -29.250  1.00  0.00            
ATOM   3498  NZ  LYS   221       2.380  -3.300 -31.110  1.00  0.00            
ATOM   3499  HZ1 LYS   221       2.880  -2.560 -31.560  1.00  0.00            
ATOM   3500  HZ2 LYS   221       2.610  -4.170 -31.540  1.00  0.00            
ATOM   3501  HZ3 LYS   221       1.400  -3.140 -31.190  1.00  0.00            
ATOM   3502  C   LYS   221       3.750  -7.070 -27.580  1.00  0.00            
ATOM   3503  O   LYS   221       4.170  -6.960 -28.740  1.00  0.00            
ATOM   3504  N   TYR   222       4.550  -7.160 -26.540  1.00  0.00            
ATOM   3505  H   TYR   222       4.160  -7.240 -25.630  1.00  0.00            
ATOM   3506  CA  TYR   222       6.000  -7.140 -26.680  1.00  0.00            
ATOM   3507  HA  TYR   222       6.130  -6.820 -27.630  1.00  0.00            
ATOM   3508  CB  TYR   222       6.600  -6.170 -25.660  1.00  0.00            
ATOM   3509  HB1 TYR   222       7.590  -6.160 -25.750  1.00  0.00            
ATOM   3510  HB2 TYR   222       6.350  -6.470 -24.740  1.00  0.00            
ATOM   3511  CG  TYR   222       6.080  -4.750 -25.860  1.00  0.00            
ATOM   3512  CD1 TYR   222       5.110  -4.210 -25.020  1.00  0.00            
ATOM   3513  HD1 TYR   222       4.790  -4.730 -24.220  1.00  0.00            
ATOM   3514  CE1 TYR   222       4.570  -2.950 -25.280  1.00  0.00            
ATOM   3515  HE1 TYR   222       3.870  -2.570 -24.670  1.00  0.00            
ATOM   3516  CZ  TYR   222       5.000  -2.230 -26.380  1.00  0.00            
ATOM   3517  OH  TYR   222       4.460  -1.000 -26.660  1.00  0.00            
ATOM   3518  HH  TYR   222       4.880  -0.630 -27.480  1.00  0.00            
ATOM   3519  CE2 TYR   222       5.980  -2.750 -27.220  1.00  0.00            
ATOM   3520  HE2 TYR   222       6.290  -2.220 -28.000  1.00  0.00            
ATOM   3521  CD2 TYR   222       6.510  -4.000 -26.950  1.00  0.00            
ATOM   3522  HD2 TYR   222       7.210  -4.370 -27.560  1.00  0.00            
ATOM   3523  C   TYR   222       6.680  -8.500 -26.620  1.00  0.00            
ATOM   3524  O   TYR   222       7.910  -8.580 -26.490  1.00  0.00            
ATOM   3525  N   ALA   223       5.870  -9.550 -26.710  1.00  0.00            
ATOM   3526  H   ALA   223       4.890  -9.400 -26.780  1.00  0.00            
ATOM   3527  CA  ALA   223       6.380 -10.940 -26.710  1.00  0.00            
ATOM   3528  HA  ALA   223       5.580 -11.530 -26.560  1.00  0.00            
ATOM   3529  CB  ALA   223       6.990 -11.280 -28.040  1.00  0.00            
ATOM   3530  HB1 ALA   223       7.330 -12.230 -28.010  1.00  0.00            
ATOM   3531  HB2 ALA   223       6.310 -11.190 -28.760  1.00  0.00            
ATOM   3532  HB3 ALA   223       7.760 -10.670 -28.220  1.00  0.00            
ATOM   3533  C   ALA   223       7.400 -11.130 -25.610  1.00  0.00            
ATOM   3534  O   ALA   223       8.550 -11.520 -25.880  1.00  0.00            
ATOM   3535  N   LEU   224       6.970 -10.910 -24.390  1.00  0.00            
ATOM   3536  H   LEU   224       6.020 -10.630 -24.250  1.00  0.00            
ATOM   3537  CA  LEU   224       7.840 -11.050 -23.220  1.00  0.00            
ATOM   3538  HA  LEU   224       8.790 -11.050 -23.530  1.00  0.00            
ATOM   3539  CB  LEU   224       7.600  -9.880 -22.260  1.00  0.00            
ATOM   3540  HB1 LEU   224       8.260  -9.970 -21.510  1.00  0.00            
ATOM   3541  HB2 LEU   224       6.670  -9.960 -21.900  1.00  0.00            
ATOM   3542  CG  LEU   224       7.760  -8.490 -22.880  1.00  0.00            
ATOM   3543  HG  LEU   224       7.090  -8.360 -23.610  1.00  0.00            
ATOM   3544  CD1 LEU   224       7.530  -7.420 -21.800  1.00  0.00            
ATOM   3545 HD11 LEU   224       7.630  -6.510 -22.210  1.00  0.00            
ATOM   3546 HD12 LEU   224       6.610  -7.510 -21.430  1.00  0.00            
ATOM   3547 HD13 LEU   224       8.200  -7.530 -21.070  1.00  0.00            
ATOM   3548  CD2 LEU   224       9.150  -8.350 -23.460  1.00  0.00            
ATOM   3549 HD21 LEU   224       9.260  -7.440 -23.860  1.00  0.00            
ATOM   3550 HD22 LEU   224       9.830  -8.480 -22.740  1.00  0.00            
ATOM   3551 HD23 LEU   224       9.290  -9.050 -24.170  1.00  0.00            
ATOM   3552  C   LEU   224       7.490 -12.370 -22.540  1.00  0.00            
ATOM   3553  O   LEU   224       6.380 -12.510 -22.050  1.00  0.00            
ATOM   3554  N   LYS   225       8.460 -13.290 -22.450  1.00  0.00            
ATOM   3555  H   LYS   225       9.370 -13.070 -22.810  1.00  0.00            
ATOM   3556  CA  LYS   225       8.230 -14.600 -21.840  1.00  0.00            
ATOM   3557  HA  LYS   225       7.240 -14.650 -21.930  1.00  0.00            
ATOM   3558  CB  LYS   225       9.020 -15.670 -22.610  1.00  0.00            
ATOM   3559  HB1 LYS   225       8.820 -16.560 -22.210  1.00  0.00            
ATOM   3560  HB2 LYS   225       9.990 -15.470 -22.520  1.00  0.00            
ATOM   3561  CG  LYS   225       8.680 -15.740 -24.100  1.00  0.00            
ATOM   3562  HG1 LYS   225       9.330 -16.360 -24.550  1.00  0.00            
ATOM   3563  HG2 LYS   225       8.770 -14.830 -24.490  1.00  0.00            
ATOM   3564  CD  LYS   225       7.270 -16.250 -24.320  1.00  0.00            
ATOM   3565  HD1 LYS   225       7.050 -16.210 -25.300  1.00  0.00            
ATOM   3566  HD2 LYS   225       6.630 -15.680 -23.810  1.00  0.00            
ATOM   3567  CE  LYS   225       7.130 -17.690 -23.860  1.00  0.00            
ATOM   3568  HE1 LYS   225       7.310 -17.740 -22.880  1.00  0.00            
ATOM   3569  HE2 LYS   225       7.780 -18.260 -24.350  1.00  0.00            
ATOM   3570  NZ  LYS   225       5.760 -18.210 -24.110  1.00  0.00            
ATOM   3571  HZ1 LYS   225       5.700 -19.160 -23.800  1.00  0.00            
ATOM   3572  HZ2 LYS   225       5.090 -17.650 -23.620  1.00  0.00            
ATOM   3573  HZ3 LYS   225       5.570 -18.170 -25.090  1.00  0.00            
ATOM   3574  C   LYS   225       8.490 -14.770 -20.340  1.00  0.00            
ATOM   3575  O   LYS   225       8.700 -15.880 -19.880  1.00  0.00            
ATOM   3576  N   ASN   226       8.480 -13.670 -19.590  1.00  0.00            
ATOM   3577  H   ASN   226       8.310 -12.790 -20.020  1.00  0.00            
ATOM   3578  CA  ASN   226       8.690 -13.730 -18.140  1.00  0.00            
ATOM   3579  HA  ASN   226       8.660 -12.760 -17.890  1.00  0.00            
ATOM   3580  CB  ASN   226       7.610 -14.570 -17.460  1.00  0.00            
ATOM   3581  HB1 ASN   226       7.670 -14.440 -16.470  1.00  0.00            
ATOM   3582  HB2 ASN   226       7.770 -15.540 -17.680  1.00  0.00            
ATOM   3583  CG  ASN   226       6.210 -14.210 -17.910  1.00  0.00            
ATOM   3584  OD1 ASN   226       5.550 -14.980 -18.610  1.00  0.00            
ATOM   3585  ND2 ASN   226       5.760 -13.020 -17.510  1.00  0.00            
ATOM   3586 HD21 ASN   226       6.330 -12.430 -16.950  1.00  0.00            
ATOM   3587 HD22 ASN   226       4.840 -12.720 -17.780  1.00  0.00            
ATOM   3588  C   ASN   226      10.050 -14.320 -17.750  1.00  0.00            
ATOM   3589  O   ASN   226      10.130 -15.090 -16.790  1.00  0.00            
ATOM   3590  N   ASN   227      11.110 -13.960 -18.460  1.00  0.00            
ATOM   3591  H   ASN   227      10.990 -13.310 -19.220  1.00  0.00            
ATOM   3592  CA  ASN   227      12.430 -14.490 -18.160  1.00  0.00            
ATOM   3593  HA  ASN   227      12.270 -15.030 -17.330  1.00  0.00            
ATOM   3594  CB  ASN   227      12.930 -15.350 -19.330  1.00  0.00            
ATOM   3595  HB1 ASN   227      12.380 -16.180 -19.380  1.00  0.00            
ATOM   3596  HB2 ASN   227      13.880 -15.600 -19.160  1.00  0.00            
ATOM   3597  CG  ASN   227      12.850 -14.630 -20.660  1.00  0.00            
ATOM   3598  OD1 ASN   227      13.020 -13.410 -20.730  1.00  0.00            
ATOM   3599  ND2 ASN   227      12.620 -15.380 -21.730  1.00  0.00            
ATOM   3600 HD21 ASN   227      12.500 -16.370 -21.630  1.00  0.00            
ATOM   3601 HD22 ASN   227      12.550 -14.960 -22.630  1.00  0.00            
ATOM   3602  C   ASN   227      13.470 -13.430 -17.820  1.00  0.00            
ATOM   3603  O   ASN   227      14.660 -13.670 -17.970  1.00  0.00            
ATOM   3604  N   ALA   228      13.020 -12.270 -17.350  1.00  0.00            
ATOM   3605  H   ALA   228      12.040 -12.130 -17.250  1.00  0.00            
ATOM   3606  CA  ALA   228      13.940 -11.200 -16.970  1.00  0.00            
ATOM   3607  HA  ALA   228      14.620 -11.120 -17.710  1.00  0.00            
ATOM   3608  CB  ALA   228      13.180  -9.880 -16.840  1.00  0.00            
ATOM   3609  HB1 ALA   228      13.810  -9.150 -16.590  1.00  0.00            
ATOM   3610  HB2 ALA   228      12.750  -9.650 -17.710  1.00  0.00            
ATOM   3611  HB3 ALA   228      12.480  -9.970 -16.130  1.00  0.00            
ATOM   3612  C   ALA   228      14.630 -11.550 -15.650  1.00  0.00            
ATOM   3613  O   ALA   228      14.280 -12.550 -15.030  1.00  0.00            
ATOM   3614  N   CYS   229      15.580 -10.730 -15.230  1.00  0.00            
ATOM   3615  H   CYS   229      15.790  -9.920 -15.790  1.00  0.00            
ATOM   3616  CA  CYS   229      16.340 -10.940 -13.990  1.00  0.00            
ATOM   3617  HA  CYS   229      16.960 -11.690 -14.200  1.00  0.00            
ATOM   3618  CB  CYS   229      17.100  -9.660 -13.610  1.00  0.00            
ATOM   3619  HB1 CYS   229      17.440  -9.840 -12.690  1.00  0.00            
ATOM   3620  HB2 CYS   229      16.390  -8.950 -13.570  1.00  0.00            
ATOM   3621  SG  CYS   229      18.420  -9.210 -14.750  1.00  0.00            
ATOM   3622  HG  CYS   229      18.870  -8.370 -14.430  1.00  0.00            
ATOM   3623  C   CYS   229      15.430 -11.350 -12.830  1.00  0.00            
ATOM   3624  O   CYS   229      14.330 -10.860 -12.690  1.00  0.00            
ATOM   3625  N   THR   230      15.930 -12.270 -12.010  1.00  0.00            
ATOM   3626  H   THR   230      16.840 -12.660 -12.180  1.00  0.00            
ATOM   3627  CA  THR   230      15.160 -12.710 -10.870  1.00  0.00            
ATOM   3628  HA  THR   230      14.240 -12.850 -11.240  1.00  0.00            
ATOM   3629  CB  THR   230      15.710 -14.020 -10.290  1.00  0.00            
ATOM   3630  HB  THR   230      15.320 -14.200  -9.390  1.00  0.00            
ATOM   3631  CG2 THR   230      15.400 -15.160 -11.220  1.00  0.00            
ATOM   3632 HG21 THR   230      15.760 -16.010 -10.840  1.00  0.00            
ATOM   3633 HG22 THR   230      14.410 -15.240 -11.330  1.00  0.00            
ATOM   3634 HG23 THR   230      15.830 -14.990 -12.110  1.00  0.00            
ATOM   3635  OG1 THR   230      17.120 -13.910 -10.100  1.00  0.00            
ATOM   3636  HG1 THR   230      17.470 -14.770  -9.730  1.00  0.00            
ATOM   3637  C   THR   230      15.160 -11.650  -9.790  1.00  0.00            
ATOM   3638  O   THR   230      14.130 -11.410  -9.150  1.00  0.00            
ATOM   3639  N   PHE   231      16.300 -11.030  -9.550  1.00  0.00            
ATOM   3640  H   PHE   231      17.140 -11.270 -10.040  1.00  0.00            
ATOM   3641  CA  PHE   231      16.300  -9.980  -8.550  1.00  0.00            
ATOM   3642  HA  PHE   231      15.370  -9.760  -8.270  1.00  0.00            
ATOM   3643  CB  PHE   231      16.990 -10.450  -7.270  1.00  0.00            
ATOM   3644  HB1 PHE   231      17.250  -9.650  -6.730  1.00  0.00            
ATOM   3645  HB2 PHE   231      17.810 -10.980  -7.510  1.00  0.00            
ATOM   3646  CG  PHE   231      16.080 -11.330  -6.440  1.00  0.00            
ATOM   3647  CD1 PHE   231      15.820 -12.630  -6.850  1.00  0.00            
ATOM   3648  HD1 PHE   231      16.360 -13.020  -7.600  1.00  0.00            
ATOM   3649  CE1 PHE   231      14.830 -13.410  -6.240  1.00  0.00            
ATOM   3650  HE1 PHE   231      14.660 -14.340  -6.560  1.00  0.00            
ATOM   3651  CZ  PHE   231      14.080 -12.890  -5.190  1.00  0.00            
ATOM   3652  HZ  PHE   231      13.370 -13.440  -4.750  1.00  0.00            
ATOM   3653  CE2 PHE   231      14.330 -11.570  -4.760  1.00  0.00            
ATOM   3654  HE2 PHE   231      13.790 -11.190  -4.010  1.00  0.00            
ATOM   3655  CD2 PHE   231      15.320 -10.800  -5.370  1.00  0.00            
ATOM   3656  HD2 PHE   231      15.500  -9.870  -5.050  1.00  0.00            
ATOM   3657  C   PHE   231      16.860  -8.760  -9.210  1.00  0.00            
ATOM   3658  O   PHE   231      18.040  -8.460  -9.170  1.00  0.00            
ATOM   3659  N   PRO   232      15.940  -8.080  -9.930  1.00  0.00            
ATOM   3660  CD  PRO   232      14.560  -8.610  -9.820  1.00  0.00            
ATOM   3661  HD1 PRO   232      14.290  -8.690  -8.860  1.00  0.00            
ATOM   3662  HD2 PRO   232      14.490  -9.500 -10.260  1.00  0.00            
ATOM   3663  CG  PRO   232      13.720  -7.620 -10.510  1.00  0.00            
ATOM   3664  HG1 PRO   232      13.300  -7.010  -9.840  1.00  0.00            
ATOM   3665  HG2 PRO   232      13.010  -8.090 -11.030  1.00  0.00            
ATOM   3666  CB  PRO   232      14.620  -6.830 -11.440  1.00  0.00            
ATOM   3667  HB1 PRO   232      14.280  -5.900 -11.530  1.00  0.00            
ATOM   3668  HB2 PRO   232      14.660  -7.270 -12.330  1.00  0.00            
ATOM   3669  CA  PRO   232      16.000  -6.860 -10.740  1.00  0.00            
ATOM   3670  HA  PRO   232      16.770  -6.900 -11.380  1.00  0.00            
ATOM   3671  C   PRO   232      16.330  -5.600  -9.970  1.00  0.00            
ATOM   3672  O   PRO   232      16.040  -5.470  -8.780  1.00  0.00            
ATOM   3673  N   LYS   233      16.970  -4.660 -10.650  1.00  0.00            
ATOM   3674  H   LYS   233      17.200  -4.830 -11.610  1.00  0.00            
ATOM   3675  CA  LYS   233      17.360  -3.420 -10.050  1.00  0.00            
ATOM   3676  HA  LYS   233      17.550  -3.620  -9.080  1.00  0.00            
ATOM   3677  CB  LYS   233      18.610  -2.860 -10.720  1.00  0.00            
ATOM   3678  HB1 LYS   233      18.760  -1.930 -10.380  1.00  0.00            
ATOM   3679  HB2 LYS   233      18.450  -2.840 -11.710  1.00  0.00            
ATOM   3680  CG  LYS   233      19.860  -3.690 -10.440  1.00  0.00            
ATOM   3681  HG1 LYS   233      19.760  -4.590 -10.870  1.00  0.00            
ATOM   3682  HG2 LYS   233      19.970  -3.800  -9.460  1.00  0.00            
ATOM   3683  CD  LYS   233      21.100  -3.010 -11.010  1.00  0.00            
ATOM   3684  HD1 LYS   233      21.910  -3.540 -10.760  1.00  0.00            
ATOM   3685  HD2 LYS   233      21.170  -2.090 -10.620  1.00  0.00            
ATOM   3686  CE  LYS   233      21.040  -2.900 -12.520  1.00  0.00            
ATOM   3687  HE1 LYS   233      20.220  -2.390 -12.780  1.00  0.00            
ATOM   3688  HE2 LYS   233      21.010  -3.810 -12.920  1.00  0.00            
ATOM   3689  NZ  LYS   233      22.230  -2.180 -13.070  1.00  0.00            
ATOM   3690  HZ1 LYS   233      22.160  -2.130 -14.070  1.00  0.00            
ATOM   3691  HZ2 LYS   233      22.280  -1.260 -12.690  1.00  0.00            
ATOM   3692  HZ3 LYS   233      23.070  -2.680 -12.820  1.00  0.00            
ATOM   3693  C   LYS   233      16.200  -2.440 -10.180  1.00  0.00            
ATOM   3694  O   LYS   233      15.730  -2.160 -11.270  1.00  0.00            
ATOM   3695  N   VAL   234      15.760  -1.920  -9.040  1.00  0.00            
ATOM   3696  H   VAL   234      16.190  -2.200  -8.180  1.00  0.00            
ATOM   3697  CA  VAL   234      14.670  -0.970  -9.040  1.00  0.00            
ATOM   3698  HA  VAL   234      14.540  -0.740 -10.000  1.00  0.00            
ATOM   3699  CB  VAL   234      13.410  -1.600  -8.430  1.00  0.00            
ATOM   3700  HB  VAL   234      13.570  -1.810  -7.470  1.00  0.00            
ATOM   3701  CG1 VAL   234      12.250  -0.610  -8.500  1.00  0.00            
ATOM   3702 HG11 VAL   234      11.430  -1.030  -8.100  1.00  0.00            
ATOM   3703 HG12 VAL   234      12.490   0.210  -7.990  1.00  0.00            
ATOM   3704 HG13 VAL   234      12.070  -0.380  -9.450  1.00  0.00            
ATOM   3705  CG2 VAL   234      13.060  -2.900  -9.160  1.00  0.00            
ATOM   3706 HG21 VAL   234      12.240  -3.300  -8.760  1.00  0.00            
ATOM   3707 HG22 VAL   234      12.900  -2.700 -10.130  1.00  0.00            
ATOM   3708 HG23 VAL   234      13.820  -3.540  -9.070  1.00  0.00            
ATOM   3709  C   VAL   234      15.010   0.270  -8.240  1.00  0.00            
ATOM   3710  O   VAL   234      15.470   0.190  -7.100  1.00  0.00            
ATOM   3711  N   GLU   235      14.810   1.430  -8.850  1.00  0.00            
ATOM   3712  H   GLU   235      14.450   1.440  -9.780  1.00  0.00            
ATOM   3713  CA  GLU   235      15.090   2.690  -8.180  1.00  0.00            
ATOM   3714  HA  GLU   235      15.540   2.450  -7.320  1.00  0.00            
ATOM   3715  CB  GLU   235      15.980   3.580  -9.050  1.00  0.00            
ATOM   3716  HB1 GLU   235      16.180   4.420  -8.530  1.00  0.00            
ATOM   3717  HB2 GLU   235      15.490   3.810  -9.880  1.00  0.00            
ATOM   3718  CG  GLU   235      17.310   2.970  -9.450  1.00  0.00            
ATOM   3719  HG1 GLU   235      17.130   2.180 -10.040  1.00  0.00            
ATOM   3720  HG2 GLU   235      17.790   2.670  -8.630  1.00  0.00            
ATOM   3721  CD  GLU   235      18.190   3.960 -10.210  1.00  0.00            
ATOM   3722  OE1 GLU   235      19.250   3.540 -10.700  1.00  0.00            
ATOM   3723  OE2 GLU   235      17.800   5.140 -10.310  1.00  0.00            
ATOM   3724  C   GLU   235      13.770   3.420  -7.960  1.00  0.00            
ATOM   3725  O   GLU   235      12.850   3.300  -8.770  1.00  0.00            
ATOM   3726  N   PHE   236      13.680   4.150  -6.870  1.00  0.00            
ATOM   3727  H   PHE   236      14.450   4.190  -6.240  1.00  0.00            
ATOM   3728  CA  PHE   236      12.480   4.900  -6.570  1.00  0.00            
ATOM   3729  HA  PHE   236      11.840   4.740  -7.320  1.00  0.00            
ATOM   3730  CB  PHE   236      11.840   4.410  -5.270  1.00  0.00            
ATOM   3731  HB1 PHE   236      11.060   5.000  -5.050  1.00  0.00            
ATOM   3732  HB2 PHE   236      12.520   4.470  -4.540  1.00  0.00            
ATOM   3733  CG  PHE   236      11.360   2.980  -5.350  1.00  0.00            
ATOM   3734  CD1 PHE   236      12.230   1.930  -5.080  1.00  0.00            
ATOM   3735  HD1 PHE   236      13.170   2.120  -4.800  1.00  0.00            
ATOM   3736  CE1 PHE   236      11.800   0.600  -5.210  1.00  0.00            
ATOM   3737  HE1 PHE   236      12.430  -0.150  -5.020  1.00  0.00            
ATOM   3738  CZ  PHE   236      10.480   0.340  -5.590  1.00  0.00            
ATOM   3739  HZ  PHE   236      10.170  -0.610  -5.680  1.00  0.00            
ATOM   3740  CE2 PHE   236       9.610   1.380  -5.850  1.00  0.00            
ATOM   3741  HE2 PHE   236       8.670   1.190  -6.130  1.00  0.00            
ATOM   3742  CD2 PHE   236      10.040   2.700  -5.730  1.00  0.00            
ATOM   3743  HD2 PHE   236       9.410   3.450  -5.910  1.00  0.00            
ATOM   3744  C   PHE   236      12.830   6.380  -6.470  1.00  0.00            
ATOM   3745  O   PHE   236      13.760   6.780  -5.790  1.00  0.00            
ATOM   3746  N   HIS   237      12.090   7.190  -7.220  1.00  0.00            
ATOM   3747  H   HIS   237      11.360   6.790  -7.780  1.00  0.00            
ATOM   3748  CA  HIS   237      12.300   8.620  -7.250  1.00  0.00            
ATOM   3749  HA  HIS   237      12.930   8.870  -6.510  1.00  0.00            
ATOM   3750  CB  HIS   237      12.910   9.020  -8.590  1.00  0.00            
ATOM   3751  HB1 HIS   237      13.010  10.010  -8.620  1.00  0.00            
ATOM   3752  HB2 HIS   237      12.300   8.730  -9.330  1.00  0.00            
ATOM   3753  CG  HIS   237      14.250   8.410  -8.840  1.00  0.00            
ATOM   3754  ND1 HIS   237      15.440   9.010  -8.460  1.00  0.00            
ATOM   3755  CE1 HIS   237      16.450   8.230  -8.780  1.00  0.00            
ATOM   3756  HE1 HIS   237      17.420   8.440  -8.620  1.00  0.00            
ATOM   3757  NE2 HIS   237      15.980   7.140  -9.350  1.00  0.00            
ATOM   3758  HE2 HIS   237      16.530   6.370  -9.680  1.00  0.00            
ATOM   3759  CD2 HIS   237      14.610   7.230  -9.400  1.00  0.00            
ATOM   3760  HD2 HIS   237      13.990   6.540  -9.790  1.00  0.00            
ATOM   3761  C   HIS   237      10.950   9.280  -7.060  1.00  0.00            
ATOM   3762  O   HIS   237       9.920   8.660  -7.290  1.00  0.00            
ATOM   3763  N   ALA   238      10.950  10.540  -6.650  1.00  0.00            
ATOM   3764  H   ALA   238      11.820  11.000  -6.480  1.00  0.00            
ATOM   3765  CA  ALA   238       9.700  11.270  -6.450  1.00  0.00            
ATOM   3766  HA  ALA   238       9.120  11.100  -7.250  1.00  0.00            
ATOM   3767  CB  ALA   238       9.020  10.780  -5.180  1.00  0.00            
ATOM   3768  HB1 ALA   238       8.160  11.280  -5.040  1.00  0.00            
ATOM   3769  HB2 ALA   238       8.820   9.800  -5.270  1.00  0.00            
ATOM   3770  HB3 ALA   238       9.620  10.930  -4.400  1.00  0.00            
ATOM   3771  C   ALA   238       9.990  12.760  -6.350  1.00  0.00            
ATOM   3772  O   ALA   238      11.140  13.160  -6.140  1.00  0.00            
ATOM   3773  N   SER   239       8.950  13.580  -6.490  1.00  0.00            
ATOM   3774  H   SER   239       8.040  13.190  -6.670  1.00  0.00            
ATOM   3775  CA  SER   239       9.110  15.020  -6.390  1.00  0.00            
ATOM   3776  HA  SER   239      10.000  15.250  -6.780  1.00  0.00            
ATOM   3777  CB  SER   239       8.000  15.720  -7.180  1.00  0.00            
ATOM   3778  HB1 SER   239       8.170  15.660  -8.160  1.00  0.00            
ATOM   3779  HB2 SER   239       7.940  16.680  -6.920  1.00  0.00            
ATOM   3780  OG  SER   239       6.740  15.120  -6.920  1.00  0.00            
ATOM   3781  HG  SER   239       6.040  15.590  -7.450  1.00  0.00            
ATOM   3782  C   SER   239       9.060  15.440  -4.930  1.00  0.00            
ATOM   3783  O   SER   239       9.340  16.590  -4.590  1.00  0.00            
ATOM   3784  N   GLY   240       8.720  14.490  -4.060  1.00  0.00            
ATOM   3785  H   GLY   240       8.510  13.570  -4.400  1.00  0.00            
ATOM   3786  CA  GLY   240       8.650  14.750  -2.630  1.00  0.00            
ATOM   3787  HA1 GLY   240       7.860  15.340  -2.460  1.00  0.00            
ATOM   3788  HA2 GLY   240       9.490  15.220  -2.360  1.00  0.00            
ATOM   3789  C   GLY   240       8.500  13.470  -1.840  1.00  0.00            
ATOM   3790  O   GLY   240       8.260  12.400  -2.420  1.00  0.00            
ATOM   3791  N   ASP   241       8.650  13.550  -0.520  1.00  0.00            
ATOM   3792  H   ASP   241       8.850  14.440  -0.100  1.00  0.00            
ATOM   3793  CA  ASP   241       8.530  12.370   0.330  1.00  0.00            
ATOM   3794  HA  ASP   241       8.940  12.620   1.200  1.00  0.00            
ATOM   3795  CB  ASP   241       7.050  12.010   0.500  1.00  0.00            
ATOM   3796  HB1 ASP   241       6.980  11.120   0.960  1.00  0.00            
ATOM   3797  HB2 ASP   241       6.620  11.950  -0.400  1.00  0.00            
ATOM   3798  CG  ASP   241       6.300  13.040   1.320  1.00  0.00            
ATOM   3799  OD1 ASP   241       6.490  13.030   2.560  1.00  0.00            
ATOM   3800  OD2 ASP   241       5.540  13.840   0.740  1.00  0.00            
ATOM   3801  C   ASP   241       9.270  11.170  -0.280  1.00  0.00            
ATOM   3802  O   ASP   241       8.750  10.060  -0.300  1.00  0.00            
ATOM   3803  N   VAL   242      10.480  11.430  -0.770  1.00  0.00            
ATOM   3804  H   VAL   242      10.850  12.350  -0.710  1.00  0.00            
ATOM   3805  CA  VAL   242      11.290  10.370  -1.400  1.00  0.00            
ATOM   3806  HA  VAL   242      10.650   9.890  -2.000  1.00  0.00            
ATOM   3807  CB  VAL   242      12.460  10.980  -2.190  1.00  0.00            
ATOM   3808  HB  VAL   242      13.140  11.360  -1.550  1.00  0.00            
ATOM   3809  CG1 VAL   242      13.140   9.900  -3.030  1.00  0.00            
ATOM   3810 HG11 VAL   242      13.900  10.300  -3.550  1.00  0.00            
ATOM   3811 HG12 VAL   242      13.480   9.170  -2.440  1.00  0.00            
ATOM   3812 HG13 VAL   242      12.470   9.510  -3.670  1.00  0.00            
ATOM   3813  CG2 VAL   242      11.950  12.110  -3.080  1.00  0.00            
ATOM   3814 HG21 VAL   242      12.710  12.500  -3.590  1.00  0.00            
ATOM   3815 HG22 VAL   242      11.270  11.740  -3.720  1.00  0.00            
ATOM   3816 HG23 VAL   242      11.520  12.810  -2.510  1.00  0.00            
ATOM   3817  C   VAL   242      11.840   9.380  -0.370  1.00  0.00            
ATOM   3818  O   VAL   242      11.850   8.170  -0.600  1.00  0.00            
ATOM   3819  N   ILE   243      12.310   9.920   0.750  1.00  0.00            
ATOM   3820  H   ILE   243      12.300  10.910   0.860  1.00  0.00            
ATOM   3821  CA  ILE   243      12.840   9.080   1.820  1.00  0.00            
ATOM   3822  HA  ILE   243      13.620   8.580   1.470  1.00  0.00            
ATOM   3823  CB  ILE   243      13.270   9.960   3.040  1.00  0.00            
ATOM   3824  HB  ILE   243      12.520  10.550   3.330  1.00  0.00            
ATOM   3825  CG2 ILE   243      13.650   9.070   4.230  1.00  0.00            
ATOM   3826 HG21 ILE   243      13.930   9.640   5.000  1.00  0.00            
ATOM   3827 HG22 ILE   243      12.860   8.510   4.490  1.00  0.00            
ATOM   3828 HG23 ILE   243      14.410   8.470   3.970  1.00  0.00            
ATOM   3829  CG1 ILE   243      14.440  10.850   2.630  1.00  0.00            
ATOM   3830 HG11 ILE   243      14.160  11.410   1.850  1.00  0.00            
ATOM   3831 HG12 ILE   243      15.210  10.270   2.370  1.00  0.00            
ATOM   3832  CD  ILE   243      14.910  11.780   3.720  1.00  0.00            
ATOM   3833  HD1 ILE   243      15.680  12.330   3.380  1.00  0.00            
ATOM   3834  HD2 ILE   243      14.160  12.390   3.990  1.00  0.00            
ATOM   3835  HD3 ILE   243      15.210  11.250   4.510  1.00  0.00            
ATOM   3836  C   ILE   243      11.700   8.160   2.240  1.00  0.00            
ATOM   3837  O   ILE   243      11.910   6.950   2.420  1.00  0.00            
ATOM   3838  N   TRP   244      10.510   8.720   2.360  1.00  0.00            
ATOM   3839  H   TRP   244      10.410   9.700   2.190  1.00  0.00            
ATOM   3840  CA  TRP   244       9.330   7.940   2.740  1.00  0.00            
ATOM   3841  HA  TRP   244       9.570   7.510   3.610  1.00  0.00            
ATOM   3842  CB  TRP   244       8.130   8.860   2.900  1.00  0.00            
ATOM   3843  HB1 TRP   244       7.920   9.270   2.020  1.00  0.00            
ATOM   3844  HB2 TRP   244       8.350   9.570   3.560  1.00  0.00            
ATOM   3845  CG  TRP   244       6.900   8.160   3.380  1.00  0.00            
ATOM   3846  CD1 TRP   244       6.610   7.790   4.660  1.00  0.00            
ATOM   3847  HD1 TRP   244       7.200   7.960   5.460  1.00  0.00            
ATOM   3848  NE1 TRP   244       5.400   7.150   4.710  1.00  0.00            
ATOM   3849  HE1 TRP   244       4.960   6.790   5.540  1.00  0.00            
ATOM   3850  CE2 TRP   244       4.870   7.080   3.440  1.00  0.00            
ATOM   3851  CZ2 TRP   244       3.670   6.530   2.990  1.00  0.00            
ATOM   3852  HZ2 TRP   244       3.030   6.100   3.620  1.00  0.00            
ATOM   3853  CH2 TRP   244       3.410   6.610   1.650  1.00  0.00            
ATOM   3854  HH2 TRP   244       2.560   6.220   1.290  1.00  0.00            
ATOM   3855  CZ3 TRP   244       4.300   7.240   0.760  1.00  0.00            
ATOM   3856  HZ3 TRP   244       4.070   7.290  -0.210  1.00  0.00            
ATOM   3857  CE3 TRP   244       5.500   7.780   1.210  1.00  0.00            
ATOM   3858  HE3 TRP   244       6.130   8.210   0.570  1.00  0.00            
ATOM   3859  CD2 TRP   244       5.800   7.710   2.580  1.00  0.00            
ATOM   3860  C   TRP   244       9.030   6.890   1.680  1.00  0.00            
ATOM   3861  O   TRP   244       8.770   5.720   1.990  1.00  0.00            
ATOM   3862  N   LEU   245       9.040   7.310   0.410  1.00  0.00            
ATOM   3863  H   LEU   245       9.230   8.270   0.210  1.00  0.00            
ATOM   3864  CA  LEU   245       8.760   6.380  -0.680  1.00  0.00            
ATOM   3865  HA  LEU   245       7.820   6.070  -0.530  1.00  0.00            
ATOM   3866  CB  LEU   245       8.870   7.100  -2.030  1.00  0.00            
ATOM   3867  HB1 LEU   245       9.800   7.440  -2.130  1.00  0.00            
ATOM   3868  HB2 LEU   245       8.230   7.880  -2.020  1.00  0.00            
ATOM   3869  CG  LEU   245       8.550   6.250  -3.270  1.00  0.00            
ATOM   3870  HG  LEU   245       9.090   5.410  -3.250  1.00  0.00            
ATOM   3871  CD1 LEU   245       7.070   5.880  -3.260  1.00  0.00            
ATOM   3872 HD11 LEU   245       6.870   5.320  -4.070  1.00  0.00            
ATOM   3873 HD12 LEU   245       6.860   5.350  -2.440  1.00  0.00            
ATOM   3874 HD13 LEU   245       6.520   6.710  -3.280  1.00  0.00            
ATOM   3875  CD2 LEU   245       8.890   7.020  -4.530  1.00  0.00            
ATOM   3876 HD21 LEU   245       8.680   6.460  -5.330  1.00  0.00            
ATOM   3877 HD22 LEU   245       8.350   7.860  -4.570  1.00  0.00            
ATOM   3878 HD23 LEU   245       9.860   7.240  -4.530  1.00  0.00            
ATOM   3879  C   LEU   245       9.700   5.180  -0.650  1.00  0.00            
ATOM   3880  O   LEU   245       9.250   4.040  -0.820  1.00  0.00            
ATOM   3881  N   GLU   246      10.990   5.440  -0.430  1.00  0.00            
ATOM   3882  H   GLU   246      11.290   6.380  -0.300  1.00  0.00            
ATOM   3883  CA  GLU   246      11.970   4.350  -0.380  1.00  0.00            
ATOM   3884  HA  GLU   246      11.880   3.890  -1.260  1.00  0.00            
ATOM   3885  CB  GLU   246      13.390   4.910  -0.200  1.00  0.00            
ATOM   3886  HB1 GLU   246      14.020   4.150  -0.020  1.00  0.00            
ATOM   3887  HB2 GLU   246      13.400   5.540   0.570  1.00  0.00            
ATOM   3888  CG  GLU   246      13.900   5.660  -1.420  1.00  0.00            
ATOM   3889  HG1 GLU   246      13.630   6.620  -1.340  1.00  0.00            
ATOM   3890  HG2 GLU   246      13.480   5.260  -2.240  1.00  0.00            
ATOM   3891  CD  GLU   246      15.420   5.580  -1.550  1.00  0.00            
ATOM   3892  OE1 GLU   246      16.110   5.740  -0.540  1.00  0.00            
ATOM   3893  OE2 GLU   246      15.900   5.360  -2.680  1.00  0.00            
ATOM   3894  C   GLU   246      11.670   3.380   0.740  1.00  0.00            
ATOM   3895  O   GLU   246      11.830   2.170   0.590  1.00  0.00            
ATOM   3896  N   ARG   247      11.240   3.910   1.870  1.00  0.00            
ATOM   3897  H   ARG   247      11.150   4.910   1.940  1.00  0.00            
ATOM   3898  CA  ARG   247      10.880   3.090   3.030  1.00  0.00            
ATOM   3899  HA  ARG   247      11.670   2.520   3.260  1.00  0.00            
ATOM   3900  CB  ARG   247      10.520   3.990   4.210  1.00  0.00            
ATOM   3901  HB1 ARG   247       9.960   4.740   3.880  1.00  0.00            
ATOM   3902  HB2 ARG   247      11.370   4.350   4.600  1.00  0.00            
ATOM   3903  CG  ARG   247       9.760   3.290   5.340  1.00  0.00            
ATOM   3904  HG1 ARG   247      10.230   2.430   5.570  1.00  0.00            
ATOM   3905  HG2 ARG   247       8.830   3.090   5.030  1.00  0.00            
ATOM   3906  CD  ARG   247       9.690   4.160   6.590  1.00  0.00            
ATOM   3907  HD1 ARG   247       9.340   5.060   6.350  1.00  0.00            
ATOM   3908  HD2 ARG   247      10.600   4.250   6.990  1.00  0.00            
ATOM   3909  NE  ARG   247       8.810   3.590   7.620  1.00  0.00            
ATOM   3910  HE  ARG   247       9.240   3.130   8.390  1.00  0.00            
ATOM   3911  CZ  ARG   247       7.480   3.660   7.580  1.00  0.00            
ATOM   3912  NH1 ARG   247       6.870   4.260   6.580  1.00  0.00            
ATOM   3913 HH11 ARG   247       7.400   4.670   5.850  1.00  0.00            
ATOM   3914 HH12 ARG   247       5.870   4.310   6.560  1.00  0.00            
ATOM   3915  NH2 ARG   247       6.770   3.100   8.550  1.00  0.00            
ATOM   3916 HH21 ARG   247       7.230   2.630   9.310  1.00  0.00            
ATOM   3917 HH22 ARG   247       5.770   3.140   8.530  1.00  0.00            
ATOM   3918  C   ARG   247       9.690   2.210   2.640  1.00  0.00            
ATOM   3919  O   ARG   247       9.690   1.000   2.890  1.00  0.00            
ATOM   3920  N   GLN   248       8.680   2.810   2.010  1.00  0.00            
ATOM   3921  H   GLN   248       8.730   3.790   1.810  1.00  0.00            
ATOM   3922  CA  GLN   248       7.510   2.050   1.590  1.00  0.00            
ATOM   3923  HA  GLN   248       7.130   1.680   2.440  1.00  0.00            
ATOM   3924  CB  GLN   248       6.490   2.960   0.910  1.00  0.00            
ATOM   3925  HB1 GLN   248       5.770   2.390   0.530  1.00  0.00            
ATOM   3926  HB2 GLN   248       6.960   3.450   0.160  1.00  0.00            
ATOM   3927  CG  GLN   248       5.860   4.000   1.830  1.00  0.00            
ATOM   3928  HG1 GLN   248       5.170   4.510   1.310  1.00  0.00            
ATOM   3929  HG2 GLN   248       6.570   4.630   2.140  1.00  0.00            
ATOM   3930  CD  GLN   248       5.190   3.380   3.050  1.00  0.00            
ATOM   3931  OE1 GLN   248       4.270   2.560   2.930  1.00  0.00            
ATOM   3932  NE2 GLN   248       5.640   3.780   4.240  1.00  0.00            
ATOM   3933 HE21 GLN   248       6.380   4.450   4.300  1.00  0.00            
ATOM   3934 HE22 GLN   248       5.240   3.400   5.070  1.00  0.00            
ATOM   3935  C   GLN   248       7.920   0.910   0.660  1.00  0.00            
ATOM   3936  O   GLN   248       7.370  -0.190   0.730  1.00  0.00            
ATOM   3937  N   ALA   249       8.870   1.180  -0.230  1.00  0.00            
ATOM   3938  H   ALA   249       9.280   2.090  -0.260  1.00  0.00            
ATOM   3939  CA  ALA   249       9.330   0.160  -1.160  1.00  0.00            
ATOM   3940  HA  ALA   249       8.510  -0.140  -1.650  1.00  0.00            
ATOM   3941  CB  ALA   249      10.350   0.760  -2.130  1.00  0.00            
ATOM   3942  HB1 ALA   249      10.660   0.060  -2.770  1.00  0.00            
ATOM   3943  HB2 ALA   249       9.920   1.510  -2.640  1.00  0.00            
ATOM   3944  HB3 ALA   249      11.130   1.110  -1.610  1.00  0.00            
ATOM   3945  C   ALA   249       9.960  -1.020  -0.420  1.00  0.00            
ATOM   3946  O   ALA   249       9.670  -2.180  -0.730  1.00  0.00            
ATOM   3947  N   LYS   250      10.820  -0.730   0.540  1.00  0.00            
ATOM   3948  H   LYS   250      11.030   0.220   0.740  1.00  0.00            
ATOM   3949  CA  LYS   250      11.470  -1.790   1.310  1.00  0.00            
ATOM   3950  HA  LYS   250      11.880  -2.390   0.620  1.00  0.00            
ATOM   3951  CB  LYS   250      12.550  -1.200   2.230  1.00  0.00            
ATOM   3952  HB1 LYS   250      12.850  -1.920   2.860  1.00  0.00            
ATOM   3953  HB2 LYS   250      12.150  -0.450   2.750  1.00  0.00            
ATOM   3954  CG  LYS   250      13.780  -0.670   1.500  1.00  0.00            
ATOM   3955  HG1 LYS   250      13.540   0.190   1.050  1.00  0.00            
ATOM   3956  HG2 LYS   250      14.070  -1.340   0.820  1.00  0.00            
ATOM   3957  CD  LYS   250      14.930  -0.430   2.480  1.00  0.00            
ATOM   3958  HD1 LYS   250      15.160  -1.290   2.930  1.00  0.00            
ATOM   3959  HD2 LYS   250      14.630   0.240   3.170  1.00  0.00            
ATOM   3960  CE  LYS   250      16.170   0.120   1.780  1.00  0.00            
ATOM   3961  HE1 LYS   250      16.460  -0.520   1.070  1.00  0.00            
ATOM   3962  HE2 LYS   250      16.910   0.220   2.450  1.00  0.00            
ATOM   3963  NZ  LYS   250      15.920   1.440   1.150  1.00  0.00            
ATOM   3964  HZ1 LYS   250      16.750   1.760   0.700  1.00  0.00            
ATOM   3965  HZ2 LYS   250      15.190   1.350   0.470  1.00  0.00            
ATOM   3966  HZ3 LYS   250      15.640   2.090   1.850  1.00  0.00            
ATOM   3967  C   LYS   250      10.470  -2.570   2.160  1.00  0.00            
ATOM   3968  O   LYS   250      10.520  -3.800   2.250  1.00  0.00            
ATOM   3969  N   GLU   251       9.540  -1.830   2.760  1.00  0.00            
ATOM   3970  H   GLU   251       9.540  -0.840   2.630  1.00  0.00            
ATOM   3971  CA  GLU   251       8.520  -2.430   3.620  1.00  0.00            
ATOM   3972  HA  GLU   251       9.060  -2.990   4.240  1.00  0.00            
ATOM   3973  CB  GLU   251       7.740  -1.330   4.340  1.00  0.00            
ATOM   3974  HB1 GLU   251       6.980  -1.760   4.830  1.00  0.00            
ATOM   3975  HB2 GLU   251       7.380  -0.700   3.650  1.00  0.00            
ATOM   3976  CG  GLU   251       8.550  -0.510   5.340  1.00  0.00            
ATOM   3977  HG1 GLU   251       8.090   0.360   5.500  1.00  0.00            
ATOM   3978  HG2 GLU   251       9.460  -0.350   4.960  1.00  0.00            
ATOM   3979  CD  GLU   251       8.710  -1.210   6.670  1.00  0.00            
ATOM   3980  OE1 GLU   251       8.140  -2.310   6.850  1.00  0.00            
ATOM   3981  OE2 GLU   251       9.390  -0.660   7.560  1.00  0.00            
ATOM   3982  C   GLU   251       7.520  -3.320   2.890  1.00  0.00            
ATOM   3983  O   GLU   251       7.200  -4.410   3.350  1.00  0.00            
ATOM   3984  N   TRP   252       7.030  -2.840   1.740  1.00  0.00            
ATOM   3985  H   TRP   252       7.360  -1.970   1.380  1.00  0.00            
ATOM   3986  CA  TRP   252       6.000  -3.600   1.010  1.00  0.00            
ATOM   3987  HA  TRP   252       5.780  -4.290   1.690  1.00  0.00            
ATOM   3988  CB  TRP   252       4.850  -2.660   0.640  1.00  0.00            
ATOM   3989  HB1 TRP   252       4.170  -3.170   0.120  1.00  0.00            
ATOM   3990  HB2 TRP   252       5.200  -1.910   0.080  1.00  0.00            
ATOM   3991  CG  TRP   252       4.160  -2.060   1.840  1.00  0.00            
ATOM   3992  CD1 TRP   252       4.360  -0.820   2.360  1.00  0.00            
ATOM   3993  HD1 TRP   252       4.980  -0.130   1.980  1.00  0.00            
ATOM   3994  NE1 TRP   252       3.600  -0.650   3.480  1.00  0.00            
ATOM   3995  HE1 TRP   252       3.570   0.180   4.050  1.00  0.00            
ATOM   3996  CE2 TRP   252       2.870  -1.800   3.700  1.00  0.00            
ATOM   3997  CZ2 TRP   252       1.940  -2.100   4.710  1.00  0.00            
ATOM   3998  HZ2 TRP   252       1.710  -1.440   5.420  1.00  0.00            
ATOM   3999  CH2 TRP   252       1.360  -3.350   4.670  1.00  0.00            
ATOM   4000  HH2 TRP   252       0.710  -3.600   5.390  1.00  0.00            
ATOM   4001  CZ3 TRP   252       1.670  -4.280   3.670  1.00  0.00            
ATOM   4002  HZ3 TRP   252       1.220  -5.170   3.670  1.00  0.00            
ATOM   4003  CE3 TRP   252       2.600  -3.960   2.670  1.00  0.00            
ATOM   4004  HE3 TRP   252       2.820  -4.630   1.960  1.00  0.00            
ATOM   4005  CD2 TRP   252       3.200  -2.700   2.670  1.00  0.00            
ATOM   4006  C   TRP   252       6.430  -4.370  -0.220  1.00  0.00            
ATOM   4007  O   TRP   252       5.780  -5.360  -0.570  1.00  0.00            
ATOM   4008  N   LEU   253       7.490  -3.950  -0.890  1.00  0.00            
ATOM   4009  H   LEU   253       7.990  -3.150  -0.550  1.00  0.00            
ATOM   4010  CA  LEU   253       7.950  -4.620  -2.100  1.00  0.00            
ATOM   4011  HA  LEU   253       7.230  -5.260  -2.350  1.00  0.00            
ATOM   4012  CB  LEU   253       8.170  -3.620  -3.220  1.00  0.00            
ATOM   4013  HB1 LEU   253       8.420  -4.130  -4.040  1.00  0.00            
ATOM   4014  HB2 LEU   253       8.930  -3.020  -2.950  1.00  0.00            
ATOM   4015  CG  LEU   253       6.980  -2.720  -3.580  1.00  0.00            
ATOM   4016  HG  LEU   253       6.630  -2.290  -2.750  1.00  0.00            
ATOM   4017  CD1 LEU   253       7.430  -1.630  -4.530  1.00  0.00            
ATOM   4018 HD11 LEU   253       6.650  -1.050  -4.770  1.00  0.00            
ATOM   4019 HD12 LEU   253       8.140  -1.070  -4.100  1.00  0.00            
ATOM   4020 HD13 LEU   253       7.790  -2.040  -5.370  1.00  0.00            
ATOM   4021  CD2 LEU   253       5.860  -3.550  -4.230  1.00  0.00            
ATOM   4022 HD21 LEU   253       5.090  -2.950  -4.460  1.00  0.00            
ATOM   4023 HD22 LEU   253       6.210  -3.980  -5.060  1.00  0.00            
ATOM   4024 HD23 LEU   253       5.550  -4.250  -3.590  1.00  0.00            
ATOM   4025  C   LEU   253       9.260  -5.390  -1.830  1.00  0.00            
ATOM   4026  O   LEU   253       9.780  -6.080  -2.710  1.00  0.00            
ATOM   4027  N   LYS   254       9.780  -5.250  -0.620  1.00  0.00            
ATOM   4028  H   LYS   254       9.310  -4.670   0.050  1.00  0.00            
ATOM   4029  CA  LYS   254      11.010  -5.930  -0.230  1.00  0.00            
ATOM   4030  HA  LYS   254      11.210  -5.610   0.700  1.00  0.00            
ATOM   4031  CB  LYS   254      10.800  -7.440  -0.260  1.00  0.00            
ATOM   4032  HB1 LYS   254      10.700  -7.730  -1.210  1.00  0.00            
ATOM   4033  HB2 LYS   254       9.970  -7.660   0.250  1.00  0.00            
ATOM   4034  CG  LYS   254      11.940  -8.240   0.350  1.00  0.00            
ATOM   4035  HG1 LYS   254      12.100  -7.920   1.280  1.00  0.00            
ATOM   4036  HG2 LYS   254      12.770  -8.100  -0.200  1.00  0.00            
ATOM   4037  CD  LYS   254      11.630  -9.740   0.400  1.00  0.00            
ATOM   4038  HD1 LYS   254      11.510 -10.070  -0.540  1.00  0.00            
ATOM   4039  HD2 LYS   254      10.800  -9.880   0.920  1.00  0.00            
ATOM   4040  CE  LYS   254      12.780 -10.510   1.060  1.00  0.00            
ATOM   4041  HE1 LYS   254      13.610 -10.410   0.510  1.00  0.00            
ATOM   4042  HE2 LYS   254      12.530 -11.480   1.110  1.00  0.00            
ATOM   4043  NZ  LYS   254      13.060 -10.010   2.440  1.00  0.00            
ATOM   4044  HZ1 LYS   254      13.810 -10.540   2.840  1.00  0.00            
ATOM   4045  HZ2 LYS   254      13.310  -9.050   2.400  1.00  0.00            
ATOM   4046  HZ3 LYS   254      12.240 -10.120   3.010  1.00  0.00            
ATOM   4047  C   LYS   254      12.170  -5.540  -1.150  1.00  0.00            
ATOM   4048  O   LYS   254      13.050  -6.330  -1.450  1.00  0.00            
ATOM   4049  N   LEU   255      12.140  -4.290  -1.600  1.00  0.00            
ATOM   4050  H   LEU   255      11.390  -3.680  -1.330  1.00  0.00            
ATOM   4051  CA  LEU   255      13.180  -3.770  -2.490  1.00  0.00            
ATOM   4052  HA  LEU   255      13.770  -4.550  -2.720  1.00  0.00            
ATOM   4053  CB  LEU   255      12.560  -3.220  -3.770  1.00  0.00            
ATOM   4054  HB1 LEU   255      13.290  -2.810  -4.310  1.00  0.00            
ATOM   4055  HB2 LEU   255      11.900  -2.510  -3.500  1.00  0.00            
ATOM   4056  CG  LEU   255      11.840  -4.240  -4.640  1.00  0.00            
ATOM   4057  HG  LEU   255      11.110  -4.680  -4.100  1.00  0.00            
ATOM   4058  CD1 LEU   255      11.210  -3.550  -5.840  1.00  0.00            
ATOM   4059 HD11 LEU   255      10.740  -4.220  -6.400  1.00  0.00            
ATOM   4060 HD12 LEU   255      10.550  -2.860  -5.520  1.00  0.00            
ATOM   4061 HD13 LEU   255      11.920  -3.100  -6.380  1.00  0.00            
ATOM   4062  CD2 LEU   255      12.810  -5.310  -5.110  1.00  0.00            
ATOM   4063 HD21 LEU   255      12.330  -5.980  -5.680  1.00  0.00            
ATOM   4064 HD22 LEU   255      13.540  -4.880  -5.640  1.00  0.00            
ATOM   4065 HD23 LEU   255      13.210  -5.780  -4.320  1.00  0.00            
ATOM   4066  C   LEU   255      14.000  -2.700  -1.780  1.00  0.00            
ATOM   4067  OC1 LEU   255      14.680  -3.040  -0.790  1.00  0.00            
ATOM   4068  OC2 LEU   255      13.920  -1.530  -2.210  1.00  0.00            
ATOM   4069  N1  LIG     1      -0.910  -3.220   1.850  1.00  0.00            
ATOM   4070  C2  LIG     1      -0.200  -3.700   0.750  1.00  0.00            
ATOM   4071  N3  LIG     1       0.650  -2.850   0.060  1.00  0.00            
ATOM   4072  C4  LIG     1       0.770  -1.550   0.450  1.00  0.00            
ATOM   4073  C5  LIG     1       0.060  -0.980   1.610  1.00  0.00            
ATOM   4074  C6  LIG     1      -0.830  -1.920   2.310  1.00  0.00            
ATOM   4075  C7  LIG     1       1.420  -3.330  -1.110  1.00  0.00            
ATOM   4076  C8  LIG     1       0.820  -2.990  -2.500  1.00  0.00            
ATOM   4077  C9  LIG     1       1.880  -3.070  -3.610  1.00  0.00            
ATOM   4078  C10 LIG     1      -0.320  -3.960  -2.840  1.00  0.00            
ATOM   4079  O11 LIG     1      -0.320  -4.880   0.390  1.00  0.00            
ATOM   4080  C12 LIG     1      -1.810  -4.140   2.560  1.00  0.00            
ATOM   4081  O13 LIG     1      -1.470  -1.530   3.280  1.00  0.00            
ATOM   4082  C14 LIG     1       0.450   0.310   1.670  1.00  0.00            
ATOM   4083  N15 LIG     1       1.300   0.510   0.650  1.00  0.00            
ATOM   4084  N16 LIG     1       1.480  -0.640  -0.060  1.00  0.00            
ATOM   4085  C17 LIG     1      -0.010   1.350   2.690  1.00  0.00            
ATOM   4086  C18 LIG     1      -1.360   1.830   2.710  1.00  0.00            
ATOM   4087  C19 LIG     1      -1.730   2.800   3.650  1.00  0.00            
ATOM   4088  N20 LIG     1      -0.810   3.290   4.550  1.00  0.00            
ATOM   4089  C21 LIG     1       0.490   2.860   4.570  1.00  0.00            
ATOM   4090  C22 LIG     1       0.920   1.870   3.640  1.00  0.00            
ATOM   4091  C23 LIG     1       1.950   1.790   0.300  1.00  0.00            
ATOM   4092  C24 LIG     1       0.800   2.740  -0.170  1.00  0.00            
ATOM   4093  C25 LIG     1       0.580   3.970   0.540  1.00  0.00            
ATOM   4094  C26 LIG     1      -0.470   4.850   0.170  1.00  0.00            
ATOM   4095  C27 LIG     1      -1.330   4.520  -0.930  1.00  0.00            
ATOM   4096  C28 LIG     1      -1.120   3.320  -1.660  1.00  0.00            
ATOM   4097  C29 LIG     1      -0.050   2.420  -1.290  1.00  0.00            
ATOM   4098  C30 LIG     1       0.120   1.210  -2.060  1.00  0.00            
ATOM   4099  C31 LIG     1      -0.740   0.910  -3.140  1.00  0.00            
ATOM   4100  C32 LIG     1      -1.790   1.800  -3.480  1.00  0.00            
ATOM   4101  C33 LIG     1      -1.980   3.010  -2.750  1.00  0.00            
ATOM   4102  H   LIG     1       1.490  -4.400  -1.040  1.00  0.00            
ATOM   4103  H1  LIG     1       2.370  -2.840  -1.070  1.00  0.00            
ATOM   4104  H2  LIG     1       0.440  -1.980  -2.450  1.00  0.00            
ATOM   4105  H3  LIG     1       2.250  -4.080  -3.670  1.00  0.00            
ATOM   4106  H4  LIG     1       2.680  -2.420  -3.390  1.00  0.00            
ATOM   4107  H5  LIG     1       1.440  -2.800  -4.550  1.00  0.00            
ATOM   4108  H6  LIG     1       0.060  -4.950  -2.890  1.00  0.00            
ATOM   4109  H7  LIG     1      -0.750  -3.700  -3.780  1.00  0.00            
ATOM   4110  H8  LIG     1      -1.080  -3.910  -2.080  1.00  0.00            
ATOM   4111  H9  LIG     1      -2.260  -3.620   3.380  1.00  0.00            
ATOM   4112  H10 LIG     1      -1.240  -4.960   2.940  1.00  0.00            
ATOM   4113  H11 LIG     1      -2.560  -4.490   1.890  1.00  0.00            
ATOM   4114  H12 LIG     1      -2.040   1.460   2.030  1.00  0.00            
ATOM   4115  H13 LIG     1      -2.700   3.160   3.670  1.00  0.00            
ATOM   4116  H14 LIG     1       1.160   3.240   5.250  1.00  0.00            
ATOM   4117  H15 LIG     1       1.900   1.540   3.630  1.00  0.00            
ATOM   4118  H16 LIG     1       2.650   1.650  -0.510  1.00  0.00            
ATOM   4119  H17 LIG     1       2.490   2.200   1.120  1.00  0.00            
ATOM   4120  H18 LIG     1       1.190   4.220   1.330  1.00  0.00            
ATOM   4121  H19 LIG     1      -0.620   5.720   0.700  1.00  0.00            
ATOM   4122  H20 LIG     1      -2.090   5.160  -1.190  1.00  0.00            
ATOM   4123  H21 LIG     1       0.890   0.550  -1.810  1.00  0.00            
ATOM   4124  H22 LIG     1      -0.610   0.050  -3.690  1.00  0.00            
ATOM   4125  H23 LIG     1      -2.420   1.590  -4.280  1.00  0.00            
ATOM   4126  H24 LIG     1      -2.740   3.650  -3.010  1.00  0.00            
TER
ENDMDL
